# Supplementary material for: Complementary mesoscale dynamics of spectrin and acto-myosin shape membrane territories during mechanoresponse
Source: Nat Commun. 2020 Oct 9;11:5108. doi: 10.1038/s41467-020-18825-7 (PMC7547731; doi:10.1038/s41467-020-18825-7)
Supplement: Supplementary file 13 — Source Data [file 41467_2020_18825_MOESM13_ESM.zip]

Archive with 70 entries (55 files):
- Ghisleni et al Source Data/Figure 1/
- Ghisleni et al Source Data/Figure 1/1C-PanelMasks_dimentions.xlsx
- Ghisleni et al Source Data/Figure 2/
- Ghisleni et al Source Data/Figure 2/2E-Int_SpeedBoundary_WT_1.svg
- Ghisleni et al Source Data/Figure 2/2G-Int_SpeedBoundary_BB50uM_1.svg
- Ghisleni et al Source Data/Figure 3/
- Ghisleni et al Source Data/Figure 3/3B-Intensity profile.xlsx
- Ghisleni et al Source Data/Figure 3/3F-Intensity profile.xlsx
- Ghisleni et al Source Data/Figure 4/
- Ghisleni et al Source Data/Figure 4/4D-area correlated motion.pzfx
- Ghisleni et al Source Data/Figure 4/4D-area correlated motion.xlsx
- Ghisleni et al Source Data/Figure 5/
- Ghisleni et al Source Data/Figure 5/20200302_frap_drug_analysis.pzfx
- Ghisleni et al Source Data/Figure 5/5B-FRAP_zones_allcurves.xlsx
- Ghisleni et al Source Data/Figure 5/5C-D-FRAP_zones_final.pzfx
- Ghisleni et al Source Data/Figure 5/5E-FRAP_drugs_allcurves.xlsx
- Ghisleni et al Source Data/Figure 5/5F-FRAP_drugs_SPTBN1.pzfx
- Ghisleni et al Source Data/Figure 5/5F-FRAP_drugs_SPTBN1_pairedanalysis.pzfx
- Ghisleni et al Source Data/Figure 5/FRAP_drugs_SPTBN1.pzfx
- Ghisleni et al Source Data/Figure 6/
- Ghisleni et al Source Data/Figure 6/6b_full_scans.xlsx
- Ghisleni et al Source Data/Figure 6/6C-D-E-FRAP_mutant_analysis.xlsx
- Ghisleni et al Source Data/Figure 6/6C-D-E-FRAP_mutants_final.pzfx
- Ghisleni et al Source Data/Figure 6/6F-Spreading_area_analysis_FL_ABD.xlsx
- Ghisleni et al Source Data/Figure 6/6G_deltaArea_analysis.pzfx
- Ghisleni et al Source Data/Figure 6/6G-area measurements 10minP2.xlsx
- Ghisleni et al Source Data/Figure 7/
- Ghisleni et al Source Data/Figure 7/7C-kymograph_quantification.xlsx
- Ghisleni et al Source Data/Figure 8/
- Ghisleni et al Source Data/Figure 8/8B-radial_big_pits.xlsx
- Ghisleni et al Source Data/Figure 8/8B-radial_small_pits.xlsx
- Ghisleni et al Source Data/Figure 8/8F-radial_big_pits.xlsx
- Ghisleni et al Source Data/Figure 8/8F-radial_PE_pits.xlsx
- Ghisleni et al Source Data/Figure 8/8F-radial_small_pits.xlsx
- Ghisleni et al Source Data/Figure 8/8G-AP2_osmotic_shocks_quantification.xlsx
- Ghisleni et al Source Data/Figure 8/8I-AP2_lifetime_count_corrected.pzfx
- Ghisleni et al Source Data/Figure 8/8I-Hi_Lo_analysis_corrected.pzfx
- Ghisleni et al Source Data/Figure 8/8I-Hi_Lo_spectrin_AP2_lifetime.xlsx
- Ghisleni et al Source Data/Figure 8/8L-pits density 10um2.xlsx
- Ghisleni et al Source Data/Figure 8/8M-AP2_lifetime.pzfx
- Ghisleni et al Source Data/Figure 8/8M-AP2_lifetime_corrected_trunctations.xlsx
- Ghisleni et al Source Data/Figure 8/8M-AP2_lifetime_raw_truncations.csv
- Ghisleni et al Source Data/Figure S1/
- Ghisleni et al Source Data/Figure S1/S1C-qPCR triplicate_normalized GAPDH.xlsx
- Ghisleni et al Source Data/Figure S1/S1D-correlation scatter plot cell lines.xlsx
- Ghisleni et al Source Data/Figure S1/Spectrin isoforms expression in MEFs (statistic_qPCRs).pzfx
- Ghisleni et al Source Data/Figure S2/
- Ghisleni et al Source Data/Figure S2/S2B-WB_cell lines sptbn1 + tubulin.tif
- Ghisleni et al Source Data/Figure S3/
- Ghisleni et al Source Data/Figure S3/MEFspreading_total_final.pzfx
- Ghisleni et al Source Data/Figure S3/S3-C-D-raw data spreading area.xlsx
- Ghisleni et al Source Data/Figure S3/S3E-SpeedBoundHist_Bleb.svg
- Ghisleni et al Source Data/Figure S3/S3E-SpeedBoundHist_WT.svg
- Ghisleni et al Source Data/Figure S4/
- Ghisleni et al Source Data/Figure S4/S4A-20200316_Drug_quantification.pzfx
- Ghisleni et al Source Data/Figure S4/S4A-drugquantification.xlsx
- Ghisleni et al Source Data/Figure S4/S4A-drugquantification_jaspk1uM_treatment.xlsx
- Ghisleni et al Source Data/Figure S5/
- Ghisleni et al Source Data/Figure S5/S5B-membrane crack FL.xlsx
- Ghisleni et al Source Data/Figure S5/S5D-F-membrane crack mutants.xlsx
- Ghisleni et al Source Data/Figure S6/
- Ghisleni et al Source Data/Figure S6/20181114_compression_plot_final.pzfx
- Ghisleni et al Source Data/Figure S6/6E_compression_plot_final.pzfx
- Ghisleni et al Source Data/Figure S6/S6B-stretching.xlsx
- Ghisleni et al Source Data/Figure S6/S6C-stretching.xlsx
- Ghisleni et al Source Data/Figure S6/S6E-compression_stepincrease_protocol.xlsx
- Ghisleni et al Source Data/Figure S6/S6H-Bleb_mean_quantification.xlsx
- Ghisleni et al Source Data/Figure S7/
- Ghisleni et al Source Data/Figure S7/S7B-D-Osmotic_shocks_analysis.xlsx
- Ghisleni et al Source Data/Figure S7/S7F-Osmotic_shocks_local response.xlsx
