# Supplementary material for: Complementary mesoscale dynamics of spectrin and acto-myosin shape membrane territories during mechanoresponse
Source: Nat Commun. 2020 Oct 9;11:5108. doi: 10.1038/s41467-020-18825-7 (PMC7547731; doi:10.1038/s41467-020-18825-7)
Supplement: Supplementary file 13 — Source Data [file 41467_2020_18825_MOESM13_ESM.zip › Ghisleni et al Source Data/Figure 1/1C-PanelMasks_dimentions.xlsx]

## Sheet: Sheet1
Goccia			Disc			Trapesium short		Trapesium long
Area	Lengh	Width	Name	Area	r	Area	Lengh	Area	Lengh
662	63	18	15	176.625	7.5	1201.8	50.5	1026.3	70
751	72.2	18	20	314	10
840	81	18	30	706.5	15
884	85.5	18	35	961.625	17.5
928.7	90	18	40	1256	20
951	92	18	50	1962.5	25
973.2	94	18
995.4	96	18
962	98	18
