# Supplementary material for: Complementary mesoscale dynamics of spectrin and acto-myosin shape membrane territories during mechanoresponse
Source: Nat Commun. 2020 Oct 9;11:5108. doi: 10.1038/s41467-020-18825-7 (PMC7547731; doi:10.1038/s41467-020-18825-7)
Supplement: Supplementary file 13 — Source Data [file 41467_2020_18825_MOESM13_ESM.zip › Ghisleni et al Source Data/Figure 3/3B-Intensity profile.xlsx]

## Sheet: Sheet1
	Spectrin	NormSpec		Actin	NormActin
0	450.652	0.246094	0	633.957	0.0841733
0.13	451.304	0.24645	0.13	657.87	0.0873484
0.259	456.435	0.249252	0.259	693.913	0.092134
0.389	458.087	0.250154	0.389	730.391	0.0969773
0.519	473.739	0.258702	0.519	752.87	0.099962
0.648	499	0.272496	0.648	789.696	0.104852
0.778	485.87	0.265326	0.778	856.696	0.113747
0.908	483.826	0.26421	0.908	958.609	0.127279
1.037	480.87	0.262596	1.037	1046.91	0.139003
1.167	498.609	0.272283	1.167	1188.7	0.157829
1.297	523.13	0.285673	1.297	1525.13	0.202498
1.426	511.348	0.279239	1.426	1912.22	0.253894
1.556	526.261	0.287383	1.556	2145.39	0.284853
1.686	511.043	0.279073	1.686	2376.48	0.315536
1.815	499.217	0.272615	1.815	2511.91	0.333518
1.945	514.739	0.281091	1.945	2636.22	0.350022
2.075	548.957	0.299777	2.075	2766	0.367254
2.204	524.696	0.286529	2.204	2943.61	0.390836
2.334	570.261	0.311411	2.334	3187.65	0.423239
2.464	583.478	0.318629	2.464	3235.83	0.429635
2.593	574	0.313453	2.593	3305.91	0.438941
2.723	571.826	0.312266	2.723	3340.74	0.443565
2.853	592.348	0.323472	2.853	3574.22	0.474565
2.982	624.217	0.340875	2.982	3726.39	0.49477
3.112	640.261	0.349637	3.112	3976.87	0.528027
3.242	634.609	0.34655	3.242	4152.91	0.551401
3.371	674.261	0.368204	3.371	4022.39	0.534071
3.501	707	0.386082	3.501	4267.22	0.566578
3.631	695.13	0.3796	3.631	4711.35	0.625547
3.76	687.826	0.375611	3.76	5106.83	0.678056
3.89	713.87	0.389834	3.89	5199.26	0.690329
4.02	740.435	0.40434	4.02	5395.74	0.716417
4.149	790.522	0.431692	4.149	5543.44	0.736027
4.279	835.217	0.456099	4.279	5744.09	0.762668
4.409	841	0.459257	4.409	5765.52	0.765514
4.538	814.391	0.444727	4.538	6034.7	0.801254
4.668	810.391	0.442542	4.668	6086.91	0.808187
4.798	825.565	0.450829	4.798	6098.35	0.809705
4.927	839.261	0.458308	4.927	6369.04	0.845647
5.057	837.957	0.457596	5.057	6653.3	0.883389
5.187	809.217	0.441901	5.187	6825.65	0.906273
5.316	833.913	0.455387	5.316	7199.83	0.955954
5.446	869.261	0.47469	5.446	7355.78	0.976661
5.576	927.043	0.506244	5.576	7531.56	1
5.705	953.957	0.520942	5.705	7511.3	0.99731
5.835	908.478	0.496106	5.835	7354.13	0.976441
5.965	934.478	0.510304	5.965	7033.22	0.933832
6.094	1001.09	0.546679	6.094	6839.48	0.908108
6.224	1021.78	0.55798	6.224	6880.22	0.913518
6.354	954.783	0.521393	6.354	6875.56	0.9129
6.483	973.826	0.531792	6.483	6798.61	0.902682
6.613	1067.13	0.582744	6.613	6791.22	0.901701
6.743	1185.96	0.647633	6.743	6612.17	0.877928
6.872	1131.83	0.618073	6.872	6498.35	0.862815
7.002	1117.74	0.61038	7.002	6223.44	0.826314
7.132	1123.09	0.613301	7.132	5837.74	0.775103
7.261	1149.04	0.627475	7.261	5658.09	0.75125
7.391	1175.04	0.641673	7.391	5479.44	0.727529
7.521	1180	0.64438	7.521	5340.83	0.709126
7.65	1187	0.648203	7.65	4899.3	0.650503
7.78	1181.57	0.645235	7.78	4720.7	0.626788
7.91	1242.91	0.678736	7.91	4502.7	0.597843
8.039	1239.52	0.676884	8.039	4368.04	0.579965
8.169	1181.43	0.645164	8.169	4257.74	0.565319
8.299	1186.65	0.648013	8.299	4047.22	0.537367
8.428	1272.3	0.694786	8.428	3956.7	0.525348
8.558	1256.48	0.686144	8.558	3838.35	0.509635
8.688	1271.74	0.694477	8.688	3813.78	0.506373
8.817	1319.22	0.720405	8.817	3563.87	0.473191
8.947	1364	0.74486	8.947	3287.26	0.436465
9.077	1391	0.759604	9.077	3144.65	0.41753
9.206	1404.35	0.766893	9.206	3100	0.411601
9.336	1376.83	0.751864	9.336	3219.17	0.427424
9.466	1499.65	0.818937	9.466	3213.7	0.426697
9.595	1512.74	0.826084	9.595	3259.09	0.432724
9.725	1431.48	0.781709	9.725	3327.52	0.44181
9.855	1527.7	0.834252	9.855	3407.87	0.452478
9.984	1616.52	0.882758	9.984	3191.91	0.423805
10.114	1686.83	0.92115	10.114	3098.39	0.411387
10.244	1726.96	0.943065	10.244	3201.39	0.425063
10.373	1706	0.931621	10.373	3259	0.432712
10.503	1767	0.964932	10.503	3254.22	0.432077
10.633	1788.52	0.976685	10.633	3261.83	0.433087
10.762	1750.57	0.955957	10.762	3234.91	0.429514
10.892	1675.43	0.91493	10.892	3099	0.411468
11.022	1661.83	0.907498	11.022	3141.91	0.417166
11.151	1706.65	0.931977	11.151	3268.26	0.433942
11.281	1763.43	0.962985	11.281	3112.04	0.4132
11.41	1716.65	0.937438	11.41	3014.61	0.400263
11.54	1648.96	0.900471	11.54	2969.61	0.394288
11.67	1669.13	0.911487	11.67	2882.61	0.382737
11.799	1689.61	0.92267	11.799	2708.22	0.359582
11.929	1714.57	0.936298	11.929	2717.26	0.360783
12.059	1831.22	1	12.059	2705.3	0.359195
12.188	1772.87	0.968138	12.188	2876.26	0.381894
12.318	1780.48	0.972292	12.318	3046.91	0.404552
12.448	1674.52	0.914431	12.448	3069.43	0.407543
12.577	1599.13	0.873261	12.577	3080.43	0.409003
12.707	1584.57	0.865307	12.707	3132.83	0.415959
12.837	1637.22	0.89406	12.837	3641.65	0.483519
12.966	478.087	0.261076	12.966	531.043	0.070509
13.096	492	0.268674	13.096	554.478	0.0736206
13.226	459.304	0.250819	13.226	588.87	0.0781869
13.355	487.696	0.266323	13.355	601	0.0797975
13.485	525.87	0.28717	13.485	672.739	0.0893226
13.615	520.609	0.284297	13.615	742.13	0.098536
13.744	514.174	0.280783	13.744	840.217	0.111559
13.874	489.261	0.267178	13.874	973.13	0.129207
14.004	499.304	0.272662	14.004	1060.96	0.140868
14.133	508.478	0.277672	14.133	1234.7	0.163936
14.263	553.043	0.302008	14.263	1542.91	0.20486
14.393	516.261	0.281922	14.393	1971.83	0.261808
14.522	512.13	0.279666	14.522	2377.09	0.315617
14.652	523	0.285602	14.652	2614.78	0.347177
14.782	580	0.316729	14.782	2784.04	0.36965
14.911	584.913	0.319412	14.911	2908.17	0.386131
15.041	569.435	0.31096	15.041	2912.17	0.386663
15.171	620.696	0.338953	15.171	3006.52	0.39919
15.3	618.565	0.337789	15.3	3137.52	0.416583
15.43	602.217	0.328862	15.43	3232.7	0.42922
15.56	625.696	0.341683	15.56	3319.7	0.440771
15.689	697.565	0.38093	15.689	3426.61	0.454966
15.819	752.304	0.410822	15.819	3697.22	0.490896
15.949	784.217	0.428249	15.949	4044.3	0.536981
16.078	776.522	0.424047	16.078	4303.35	0.571375
16.208	778.565	0.425163	16.208	4543.04	0.6032
16.338	828.609	0.452491	16.338	4930.61	0.654659
16.467	838.783	0.458047	16.467	5361.7	0.711897
16.597	860.739	0.470037	16.597	5671.96	0.753091
16.727	886.609	0.484164	16.727	5923.87	0.786539
16.856	926.043	0.505698	16.856	5817.78	0.772453
16.986	988.87	0.540007	16.986	5670.04	0.752837
17.116	1042.65	0.569377	17.116	5715.26	0.758841
17.245	1049.3	0.573009	17.245	5563.44	0.738682
17.375	1088.48	0.594401	17.375	5438.74	0.722126
17.505	1138.39	0.621658	17.505	5323.91	0.70688
17.634	1183.3	0.646184	17.634	5209.74	0.691721
17.764	1250.96	0.683129	17.764	5355.61	0.711088
17.894	1295.43	0.707418	17.894	5155.96	0.68458
18.023	1357.04	0.741061	18.023	4919	0.653118
18.153	1415.13	0.772781	18.153	4776.17	0.634154
18.283	1315.04	0.718125	18.283	4651.78	0.617638
18.412	1398.57	0.763735	18.412	4659.3	0.618637
18.542	1495.87	0.816872	18.542	4515.48	0.59954
18.672	1566	0.855169	18.672	4235.78	0.562404
18.801	1540.74	0.841374	18.801	3915.7	0.519905
18.931	1611.87	0.880218	18.931	3586.61	0.47621
19.061	1737.3	0.948716	19.061	3351.43	0.444985
19.19	1742.83	0.951731	19.19	3062.48	0.406619
19.32	1720.3	0.939432	19.32	2933.74	0.389526
19.45	1788.87	0.976875	19.45	2658.35	0.352961
19.579	1782.65	0.973479	19.579	2411.57	0.320194
19.709	1803.87	0.985066	19.709	2215.22	0.294124
19.839	1814.7	0.990978	19.839	2073.74	0.27534
19.968	1981.22	1.08191	19.968	2024.35	0.268782
20.098	2051.48	1.12028	20.098	1890	0.250944
20.228	2157.83	1.17836	20.228	1663.96	0.220931
20.357	2290.3	1.2507	20.357	1493.83	0.198342
20.487	2205.7	1.2045	20.487	1459.61	0.193799
20.617	2308.48	1.26063	20.617	1378.35	0.18301
20.746	2313.13	1.26317	20.746	1238.83	0.164485
20.876	2311.61	1.26233	20.876	1147.3	0.152333
21.006	2424.26	1.32385	21.006	1059.3	0.140649
21.135	2504.48	1.36766	21.135	1048.78	0.139252
21.265	2439.83	1.33235	21.265	1058.22	0.140504
21.395	2492.04	1.36087	21.395	1046.48	0.138946
21.524	2597.61	1.41852	21.524	1008.48	0.1339
21.654	2715.35	1.48281	21.654	984.739	0.130748
21.784	2772.78	1.51417	21.784	1048.96	0.139275
21.913	2702.48	1.47578	21.913	1028.83	0.136602
22.043	2625.48	1.43373	22.043	1094.65	0.145342
22.173	2592.87	1.41593	22.173	1078.78	0.143235
22.302	2487.57	1.35842	22.302	1125.74	0.149469
22.432	2402.35	1.31189	22.432	1240.22	0.164669
22.562	2369.61	1.29401	22.562	1403.78	0.186387
22.691	2509.96	1.37065	22.691	1414.91	0.187864
22.821	2481.7	1.35522	22.821	1274.39	0.169207
22.951	2424.57	1.32402	22.951	1234.35	0.16389
23.08	2356.35	1.28677	23.08	1120.57	0.148782
23.21	2382.7	1.30115	23.21	1088.48	0.144522
23.34	2419.09	1.32103	23.34	1113.09	0.14779
23.469	2356.61	1.28691	23.469	1057.91	0.140464
23.599	2270	1.23961	23.599	1062.04	0.141012
23.729	2355.22	1.28615	23.729	1063.39	0.141191
23.858	2388	1.30405	23.858	1087.96	0.144453
23.988	2454.26	1.34023	23.988	1094.61	0.145336
24.118	2329.91	1.27233	24.118	1045.65	0.138836
24.247	2321	1.26746	24.247	1021.09	0.135574
24.377	2296.78	1.25424	24.377	1000.35	0.132821
24.507	2239.26	1.22283	24.507	1014.48	0.134697
24.636	2246.52	1.22679	24.636	1004.83	0.133415
24.766	2242.96	1.22485	24.766	994.696	0.13207
24.896	2256.91	1.23247	24.896	976.609	0.129669
25.025	2368.57	1.29344	25.025	973.391	0.129242
25.155	2399.43	1.3103	25.155	930.652	0.123567
25.285	2388	1.30405	25.285	851.478	0.113055
25.414	2341.43	1.27862	25.414	907.87	0.120542
25.544	2269.65	1.23942	25.544	916.304	0.121662
25.674	2294.43	1.25296	25.674	912.391	0.121142
25.803	2364.17	1.29104	25.803	894.348	0.118747
25.933	506.174	0.276414	25.933	488.87	0.0649095
26.063	474.261	0.258987	26.063	489.826	0.0650364
26.192	493.217	0.269338	26.192	458.435	0.0608685
26.322	492.826	0.269125	26.322	449.696	0.0597082
26.452	528.174	0.288428	26.452	458.87	0.0609262
26.581	512.261	0.279738	26.581	478.913	0.0635874
26.711	537.391	0.293461	26.711	498.261	0.0661564
26.841	533.696	0.291443	26.841	488.957	0.064921
26.97	525.391	0.286908	26.97	501.696	0.0666125
27.1	536.957	0.293224	27.1	526.13	0.0698567
27.23	510.652	0.278859	27.23	573.87	0.0761953
27.359	515.609	0.281566	27.359	670.826	0.0890686
27.489	517.826	0.282777	27.489	750.174	0.099604
27.619	521.957	0.285033	27.619	733.391	0.0973756
27.748	567.261	0.309773	27.748	771.174	0.102392
27.878	564.348	0.308182	27.878	799.261	0.106122
28.008	595.783	0.325348	28.008	799.87	0.106202
28.137	598.174	0.326654	28.137	821.087	0.109019
28.267	643.304	0.351299	28.267	831.435	0.110393
28.397	640.391	0.349708	28.397	823	0.109273
28.526	638.957	0.348925	28.526	840.348	0.111577
28.656	670.217	0.365995	28.656	859.826	0.114163
28.786	740.304	0.404269	28.786	842.13	0.111813
28.915	784.913	0.428629	28.915	836.435	0.111057
29.045	743.565	0.40605	29.045	827.913	0.109926
29.175	706.957	0.386059	29.175	773.87	0.10275
29.304	781.304	0.426658	29.304	786	0.104361
29.434	809.217	0.441901	29.434	763.304	0.101347
29.564	812.87	0.443896	29.564	757.87	0.100626
29.693	768.087	0.419441	29.693	836.174	0.111023
29.823	779	0.4254	29.823	950.87	0.126251
29.953	781.913	0.426991	29.953	1020.09	0.135442
30.082	877.826	0.479368	30.082	1194.39	0.158585
30.212	901.087	0.49207	30.212	1317.52	0.174933
30.342	1037.83	0.566741	30.342	1507.87	0.200207
30.471	1072.17	0.585498	30.471	1551.83	0.206043
30.601	1030.96	0.56299	30.601	1448	0.192258
30.731	1041.48	0.568735	30.731	1333.26	0.177023
30.86	1016.04	0.554846	30.86	1172.43	0.15567
30.99	1063.91	0.580987	30.99	1117.87	0.148425
31.12	1048.43	0.572535	31.12	1056.22	0.140239
31.249	1032.57	0.563868	31.249	1068.91	0.141924
31.379	1103.96	0.602854	31.379	1058.87	0.140591
31.509	1150.39	0.628211	31.509	1047.74	0.139113
31.638	1183.35	0.646209	31.638	1101.48	0.146248
31.768	1243.87	0.679259	31.768	1043.96	0.138611
31.898	1301.48	0.710718	31.898	1087.35	0.144372
32.027	1427.39	0.779477	32.027	1099.91	0.14604
32.157	1468.87	0.802128	32.157	1046.39	0.138934
32.287	1520.3	0.830215	32.287	1066.57	0.141613
32.416	1658.22	0.905527	32.416	1172.91	0.155733
32.546	1659.22	0.906073	32.546	1110.26	0.147414
32.676	1829.87	0.999264	32.676	1167.61	0.155029
32.805	1958.04	1.06926	32.805	1222.52	0.16232
32.935	1928.35	1.05304	32.935	1253.74	0.166465
33.065	1864.78	1.01833	33.065	1250.04	0.165974
33.194	2007.61	1.09633	33.194	1202.3	0.159635
33.324	2166.7	1.1832	33.324	1165.83	0.154792
33.453	2071.26	1.13108	33.453	1145.22	0.152056
33.583	1953.65	1.06686	33.583	1128	0.14977
33.713	1992.13	1.08787	33.713	1184.96	0.157332
33.842	2069.57	1.13016	33.842	1198.17	0.159087
33.972	2112.48	1.15359	33.972	1225	0.162649
34.102	2181.7	1.19139	34.102	1273.17	0.169045
34.231	2169.39	1.18467	34.231	1286.48	0.170812
34.361	2118.04	1.15663	34.361	1406.3	0.186721
34.491	2151.39	1.17484	34.491	1339.57	0.17786
34.62	2331.74	1.27333	34.62	1301.17	0.172763
34.75	2229.65	1.21758	34.75	1331.13	0.17674
34.88	2315.91	1.26469	34.88	1354.3	0.179817
35.009	2464.48	1.34581	35.009	1403.35	0.186329
35.139	2572.7	1.40491	35.139	1382.65	0.183581
35.269	2563.57	1.39992	35.269	1308.13	0.173686
35.398	2503.83	1.3673	35.398	1399.04	0.185757
35.528	2443.52	1.33437	35.528	1408.04	0.186952
35.658	2404.61	1.31312	35.658	1301.87	0.172855
35.787	2274.04	1.24182	35.787	1447.35	0.192171
35.917	2276.57	1.2432	35.917	1470.7	0.195271
36.047	2426.26	1.32494	36.047	1425.09	0.189215
36.176	2523.78	1.3782	36.176	1412.7	0.18757
36.306	2501.48	1.36602	36.306	1468.7	0.195005
36.436	2394.57	1.30764	36.436	1572.7	0.208814
36.565	2333.65	1.27437	36.565	1567.13	0.208075
36.695	2292.17	1.25172	36.695	1519.78	0.201788
36.825	2236.87	1.22152	36.825	1580.39	0.209836
36.954	2284.17	1.24735	36.954	1686.91	0.223979
37.084	2343.48	1.27974	37.084	1641.04	0.217889
37.214	2345.87	1.28104	37.214	1668.35	0.221514
37.343	2329	1.27183	37.343	1693.83	0.224897
37.473	2214.7	1.20941	37.473	1671.48	0.22193
37.603	2371.13	1.29484	37.603	1674.52	0.222334
37.732	2468.96	1.34826	37.732	1601.65	0.212659
37.862	2571.65	1.40434	37.862	1492.04	0.198105
37.992	2522.78	1.37765	37.992	1390.3	0.184597
38.121	2500.87	1.36569	38.121	1449.48	0.192454
38.251	2506.17	1.36858	38.251	1509.78	0.200461
38.381	2519.61	1.37592	38.381	1510.35	0.200536
38.51	2461.96	1.34444	38.51	1424.96	0.189198
38.64	2478.96	1.35372	38.64	1385.22	0.183922
38.77	2435.7	1.3301	38.77	1361	0.180706
38.899	467.87	0.255497	38.899	408.522	0.0542413
39.029	474.652	0.2592	39.029	394.826	0.0524228
39.159	468.043	0.255591	39.159	401.913	0.0533638
39.288	490.565	0.26789	39.288	384.435	0.0510432
39.418	499.304	0.272662	39.418	374.304	0.049698
39.548	482.87	0.263688	39.548	396.478	0.0526422
39.677	524.13	0.286219	39.677	396.348	0.0526249
39.807	513.304	0.280308	39.807	404.087	0.0536525
39.937	494.304	0.269932	39.937	397.087	0.052723
40.066	473.261	0.258441	40.066	402.261	0.05341
40.196	492.435	0.268911	40.196	417.391	0.0554189
40.326	499.087	0.272544	40.326	429.826	0.0570699
40.455	526.13	0.287312	40.455	448.13	0.0595002
40.585	497.609	0.271737	40.585	487.174	0.0646843
40.715	492.304	0.26884	40.715	507.739	0.0674148
40.844	502.522	0.27442	40.844	479.304	0.0636394
40.974	485.739	0.265255	40.974	479	0.063599
41.104	502.043	0.274158	41.104	529.13	0.070255
41.233	486.87	0.265872	41.233	509.087	0.0675938
41.363	522.217	0.285175	41.363	472.174	0.0626927
41.493	525.957	0.287217	41.493	472.739	0.0627677
41.622	573.87	0.313382	41.622	495.826	0.0658331
41.752	573.348	0.313097	41.752	493.522	0.0655272
41.882	581.261	0.317418	41.882	471.826	0.0626465
42.011	562.087	0.306947	42.011	456.87	0.0606607
42.141	497.348	0.271594	42.141	440.783	0.0585248
42.271	510.957	0.279026	42.271	435.304	0.0577973
42.4	531.652	0.290327	42.4	433.304	0.0575317
42.53	520.435	0.284202	42.53	435.87	0.0578724
42.66	521.87	0.284985	42.66	465.652	0.0618267
42.789	554.304	0.302697	42.789	429.913	0.0570815
42.919	556.478	0.303884	42.919	427.348	0.0567409
43.049	554.043	0.302555	43.049	430.739	0.0571912
43.178	564.913	0.30849	43.178	464.087	0.0616189
43.308	557.435	0.304407	43.308	484.261	0.0642975
43.438	546.13	0.298233	43.438	500.87	0.0665028
43.567	526.522	0.287526	43.567	538.913	0.0715539
43.697	549	0.299801	43.697	552.348	0.0733377
43.827	557.087	0.304217	43.827	539.217	0.0715943
43.956	574.348	0.313643	43.956	514.087	0.0682577
44.086	548.652	0.299611	44.086	479.565	0.063674
44.216	564.087	0.308039	44.216	490.652	0.0651461
44.345	544.783	0.297498	44.345	461.391	0.061261
44.475	531.435	0.290209	44.475	464.826	0.0617171
44.605	532.957	0.29104	44.605	472.783	0.0627735
44.734	568.565	0.310485	44.734	481.174	0.0638877
44.864	565.565	0.308847	44.864	495.304	0.0657638
44.994	579.87	0.316658	44.994	456.609	0.060626
45.123	630.391	0.344247	45.123	469.217	0.0623001
45.253	666.261	0.363835	45.253	473.739	0.0629005
45.383	612.087	0.334251	45.383	468.739	0.0622366
45.512	639.696	0.349328	45.512	496.826	0.0659658
45.642	643.261	0.351275	45.642	492.348	0.0653713
45.772	650.609	0.355288	45.772	478.739	0.0635643
45.901	689.913	0.376751	45.901	481	0.0638645
46.031	697.174	0.380716	46.031	513.565	0.0681884
46.161	722.087	0.394321	46.161	541.478	0.0718945
46.29	776.522	0.424047	46.29	557.478	0.0740189
46.42	770.391	0.420699	46.42	545.87	0.0724776
46.55	802.478	0.438221	46.55	549.391	0.0729451
46.679	812.652	0.443777	46.679	571.348	0.0758605
46.809	810.739	0.442732	46.809	591.043	0.0784755
46.939	846.87	0.462463	46.939	602.957	0.0800573
47.068	844.565	0.461204	47.068	637	0.0845774
47.198	918.957	0.501829	47.198	638.957	0.0848372
47.328	1017.04	0.555392	47.328	695.783	0.0923823
47.457	1202.48	0.656655	47.457	778.609	0.103379
47.587	1442.96	0.787977	47.587	875.435	0.116235
47.717	1614.83	0.881832	47.717	958.522	0.127267
47.846	1843.22	1.00655	47.846	1038.17	0.137843
47.976	2015.39	1.10057	47.976	1099.22	0.145948
48.106	2246.57	1.22682	48.106	1208.7	0.160484
48.235	2363.35	1.29059	48.235	1315.96	0.174726
48.365	2460.74	1.34377	48.365	1420.7	0.188632
48.495	2512.87	1.37224	48.495	1460.26	0.193885
48.624	2519.35	1.37578	48.624	1520.22	0.201846
48.754	2631.61	1.43708	48.754	1607	0.213369
48.884	2615.04	1.42804	48.884	1532.43	0.203468
49.013	2652.78	1.44864	49.013	1509.61	0.200438
49.143	2889.39	1.57785	49.143	1508.35	0.20027
49.273	2918.78	1.5939	49.273	1616.91	0.214685
49.402	2801.43	1.52982	49.402	1546.74	0.205368
49.532	2670.87	1.45852	49.532	1571.78	0.208693
49.662	2778.17	1.51712	49.662	1605.61	0.213184
49.791	2795.52	1.52659	49.791	1640.91	0.217871
49.921	2751.3	1.50245	49.921	1623	0.215493
50.051	2873.43	1.56914	50.051	1611.09	0.213911
50.18	2627.7	1.43495	50.18	1571.57	0.208664
50.31	2432.91	1.32858	50.31	1558.48	0.206926
50.44	2407.7	1.31481	50.44	1618.39	0.214881
50.569	2364.91	1.29144	50.569	1633.13	0.216838
50.699	2339.17	1.27739	50.699	1643.91	0.21827
50.829	2416.65	1.3197	50.829	1670.91	0.221855
50.958	2650.13	1.4472	50.958	1720.87	0.228488
51.088	2782.43	1.51945	51.088	1772.7	0.235369
51.218	2905.26	1.58652	51.218	1796	0.238463
51.347	3239.09	1.76882	51.347	1763.52	0.234151
51.477	3235.65	1.76694	51.477	1802.52	0.239329
51.607	3177.91	1.73541	51.607	1792.48	0.237995
51.736	3062.87	1.67259	51.736	1720.78	0.228476
51.866	438.739	0.239589	51.866	362.565	0.0481394
51.996	455.783	0.248896	51.996	379.478	0.050385
52.125	477.435	0.26072	52.125	398.087	0.0528558
52.255	520.174	0.284059	52.255	400.522	0.0531791
52.385	508	0.277411	52.385	434.261	0.0576588
52.514	494.478	0.270027	52.514	448.565	0.059558
52.644	495.565	0.270621	52.644	445.217	0.0591135
52.774	509.609	0.27829	52.774	479.522	0.0636683
52.903	496.783	0.271286	52.903	500.261	0.0664219
53.033	484.087	0.264353	53.033	546.435	0.0725527
53.163	514.957	0.28121	53.163	567.609	0.075364
53.292	500.609	0.273375	53.292	579.696	0.0769689
53.422	498.652	0.272306	53.422	605.652	0.0804152
53.552	504.522	0.275512	53.552	582.522	0.0773441
53.681	482.304	0.263379	53.681	588.391	0.0781233
53.811	498.435	0.272188	53.811	622.565	0.0826608
53.941	495.522	0.270597	53.941	671.391	0.0891436
54.07	467.783	0.255449	54.07	666	0.0884278
54.2	473.261	0.258441	54.2	639.391	0.0848948
54.33	477.739	0.260886	54.33	606.826	0.080571
54.459	505.609	0.276105	54.459	592.435	0.0786603
54.589	529.348	0.289069	54.589	546.783	0.0725989
54.719	493.565	0.269528	54.719	513.652	0.0681999
54.848	469.609	0.256446	54.848	511.652	0.0679344
54.978	484.261	0.264448	54.978	480.304	0.0637721
55.108	511.087	0.279097	55.108	463.261	0.0615093
55.237	523.087	0.28565	55.237	454.87	0.0603952
55.367	494.174	0.269861	55.367	443.348	0.0588653
55.497	515.913	0.281732	55.497	447.565	0.0594252
55.626	516.304	0.281946	55.626	456.217	0.060574
55.756	503.087	0.274728	55.756	432.348	0.0574048
55.885	490.783	0.268009	55.885	415.87	0.0552169
56.015	482.435	0.26345	56.015	422.478	0.0560943
56.145	460.435	0.251437	56.145	416.696	0.0553266
56.274	492.913	0.269172	56.274	387.696	0.0514762
56.404	508.739	0.277815	56.404	401.348	0.0532888
56.534	514.565	0.280996	56.534	387.174	0.0514068
56.663	521.739	0.284914	56.663	386.478	0.0513144
56.793	520.652	0.28432	56.793	403.826	0.0536178
56.923	504.261	0.275369	56.923	417.13	0.0553842
57.052	475.13	0.259461	57.052	423.565	0.0562386
57.182	489.696	0.267416	57.182	415.565	0.0551764
57.312	493.304	0.269386	57.312	415.609	0.0551823
57.441	507.391	0.277079	57.441	426.87	0.0566775
57.571	495.391	0.270526	57.571	424.87	0.0564119
57.701	523.478	0.285863	57.701	433.609	0.0575722
57.83	551.652	0.301249	57.83	428.522	0.0568968
57.96	549.391	0.300014	57.96	486.391	0.0645803
58.09	535.391	0.292369	58.09	464.609	0.0616882
58.219	543.696	0.296904	58.219	438.696	0.0582477
58.349	568.739	0.31058	58.349	425.652	0.0565157
58.479	580.13	0.3168	58.479	451.304	0.0599217
58.608	566.826	0.309535	58.608	484.304	0.0643032
58.738	576.261	0.314687	58.738	511.348	0.067894
58.868	622.304	0.339831	58.868	513.739	0.0682115
58.997	619.783	0.338454	58.997	497.435	0.0660467
59.127	673.13	0.367586	59.127	498.391	0.0661736
59.257	700.696	0.38264	59.257	507.783	0.0674206
59.386	746.087	0.407427	59.386	542.913	0.072085
59.516	718.043	0.392112	59.516	531.913	0.0706245
59.646	723.261	0.394962	59.646	582.391	0.0773267
59.775	759.87	0.414954	59.775	649.522	0.08624
59.905	808.261	0.441379	59.905	749.087	0.0994597
60.035	801.913	0.437913	60.035	763.913	0.101428
60.164	812.174	0.443516	60.164	779.435	0.103489
60.294	897.174	0.489933	60.294	792.087	0.105169
60.424	1038.43	0.567074	60.424	828.391	0.109989
60.553	1096.26	0.598652	60.553	896	0.118966
60.683	1240.22	0.677264	60.683	985.043	0.130789
60.813	1459.87	0.797213	60.813	977.348	0.129767
60.942	1692.74	0.924379	60.942	1005.7	0.133531
61.072	1917.17	1.04694	61.072	1054.52	0.140014
61.202	2191.26	1.19661	61.202	1137.43	0.151022
61.331	2373.48	1.29612	61.331	1238.26	0.16441
61.461	2564.96	1.40068	61.461	1318.48	0.17506
61.591	2544.39	1.38945	61.591	1354.26	0.179811
61.72	2424.87	1.32418	61.72	1409.22	0.187108
61.85	2428.57	1.3262	61.85	1517.3	0.201459
61.98	2663.78	1.45465	61.98	1631.13	0.216573
62.109	2780.91	1.51861	62.109	1680	0.223061
62.239	2815.52	1.53751	62.239	1723.78	0.228874
62.369	2747.48	1.50036	62.369	1695.09	0.225064
62.498	2726.17	1.48872	62.498	1708.3	0.226819
62.628	2973.26	1.62365	62.628	1787.43	0.237326
62.758	3132.22	1.71046	62.758	1695.65	0.225139
62.887	2916.61	1.59272	62.887	1792.78	0.238036
63.017	2663.57	1.45453	63.017	1762.61	0.23403
63.147	2635.17	1.43903	63.147	1666.74	0.2213
63.276	2525.35	1.37905	63.276	1743.78	0.23153
63.406	2411.39	1.31682	63.406	1677.22	0.222692
63.536	2363.83	1.29085	63.536	1645.22	0.218443
63.665	2422.7	1.323	63.665	1732.39	0.230017
63.795	2542.35	1.38834	63.795	1781.61	0.236552
63.925	2626.09	1.43407	63.925	1728	0.229434
64.054	2709.17	1.47944	64.054	1572.13	0.208739
64.184	2821.43	1.54074	64.184	1572.17	0.208745
64.314	2962.17	1.6176	64.314	1580.83	0.209893
64.443	3078.35	1.68104	64.443	1439.74	0.191161
64.573	3142.09	1.71585	64.573	1368.7	0.181728
64.703	2976.61	1.62548	64.703	1326.57	0.176134
64.832	506.391	0.276532	64.832	368.043	0.0488667
64.962	499.217	0.272615	64.962	364.783	0.0484339
65.092	464.522	0.253668	65.092	339.174	0.0450337
65.221	462.217	0.25241	65.221	361.826	0.0480413
65.351	468.435	0.255805	65.351	357.348	0.0474467
65.481	441.391	0.241037	65.481	350.087	0.0464826
65.61	453.348	0.247567	65.61	359.609	0.0477469
65.74	473.826	0.258749	65.74	370.478	0.04919
65.87	504.913	0.275725	65.87	373.739	0.049623
65.999	515.348	0.281424	65.999	364.609	0.0484108
66.129	509.957	0.27848	66.129	367.826	0.0488379
66.259	514.957	0.28121	66.259	363.609	0.048278
66.388	493.913	0.269718	66.388	358.652	0.0476199
66.518	502.261	0.274277	66.518	389.957	0.0517764
66.648	499.348	0.272686	66.648	397.261	0.0527461
66.777	469.217	0.256232	66.777	409.783	0.0544087
66.907	450.652	0.246094	66.907	440.435	0.0584785
67.037	451.739	0.246688	67.037	471.478	0.0626003
67.166	481.826	0.263118	67.166	473.261	0.062837
67.296	479.696	0.261955	67.296	471.348	0.062583
67.426	461.696	0.252125	67.426	465.261	0.0617748
67.555	497.261	0.271547	67.555	484.261	0.0642975
67.685	517.565	0.282634	67.685	477.435	0.0633912
67.815	527.304	0.287953	67.815	459.87	0.061059
67.944	498.261	0.272093	67.944	443.435	0.0588769
68.074	501.652	0.273945	68.074	432.391	0.0574105
68.204	517.304	0.282492	68.204	428.043	0.0568332
68.333	502.957	0.274657	68.333	421.043	0.0559038
68.463	510.13	0.278574	68.463	412.957	0.0548302
68.593	503.609	0.275013	68.593	438.913	0.0582765
68.722	501.348	0.273779	68.722	414.435	0.0550264
68.852	525.696	0.287075	68.852	411.957	0.0546974
68.982	544.304	0.297236	68.982	400.478	0.0531733
69.111	536.565	0.29301	69.111	424.957	0.0564235
69.241	534.043	0.291633	69.241	429.87	0.0570758
69.371	497.696	0.271784	69.371	434.565	0.0576992
69.5	507.174	0.27696	69.5	485.087	0.0644072
69.63	516.957	0.282302	69.63	480.304	0.0637721
69.76	504.478	0.275488	69.76	472.13	0.0626868
69.889	517.652	0.282682	69.889	436.043	0.0578954
70.019	520.043	0.283988	70.019	406.739	0.0540046
70.149	517.13	0.282397	70.149	394.913	0.0524344
70.278	532.478	0.290778	70.278	386.13	0.0512682
70.408	550.435	0.300584	70.408	398.783	0.0529482
70.538	513.304	0.280308	70.538	410	0.0544376
70.667	533.174	0.291158	70.667	421.478	0.0559615
70.797	522.522	0.285341	70.797	408.087	0.0541836
70.927	554.043	0.302555	70.927	420.435	0.0558231
71.056	601.565	0.328506	71.056	421.435	0.0559558
71.186	607.783	0.331901	71.186	386.826	0.0513606
71.316	588.217	0.321216	71.316	392.739	0.0521457
71.445	587.739	0.320955	71.445	399.696	0.0530694
71.575	613.174	0.334845	71.575	392.696	0.05214
71.705	622.435	0.339902	71.705	395.913	0.0525672
71.834	611.348	0.333848	71.834	407.957	0.0541663
71.964	657.87	0.359253	71.964	419.435	0.0556903
72.094	684.087	0.37357	72.094	430.043	0.0570988
72.223	688.087	0.375754	72.223	427.391	0.0567466
72.353	661.913	0.361461	72.353	454.217	0.0603084
72.483	671.478	0.366684	72.483	448.087	0.0594945
72.612	737.13	0.402536	72.612	474.826	0.0630448
72.742	704.348	0.384634	72.742	502.348	0.066699
72.872	740.739	0.404506	72.872	536.13	0.0711844
73.001	791.522	0.432238	73.001	538.435	0.0714905
73.131	829.304	0.45287	73.131	573	0.0760798
73.261	896.478	0.489553	73.261	621.913	0.0825742
73.39	986	0.53844	73.39	612.348	0.0813042
73.52	1032.22	0.563678	73.52	640.696	0.0850681
73.65	1121.48	0.612422	73.65	659.87	0.0876139
73.779	1259.09	0.687568	73.779	733.609	0.0974046
73.909	1451.74	0.792773	73.909	726.609	0.0964752
74.039	1787.87	0.976329	74.039	783.565	0.104037
74.168	2001.13	1.09279	74.168	894.609	0.118781
74.298	2191.83	1.19692	74.298	1054.57	0.140019
74.428	2407.7	1.31481	74.428	1073.26	0.142502
74.557	2544	1.38924	74.557	1091.87	0.144973
74.687	2615.57	1.42832	74.687	1122.91	0.149094
74.817	2557.17	1.39643	74.817	1213.78	0.161159
74.946	2630.96	1.43673	74.946	1277.48	0.169617
75.076	2566.48	1.40151	75.076	1307.83	0.173646
75.206	2467.7	1.34757	75.206	1363.26	0.181006
75.335	2611.52	1.42611	75.335	1382.74	0.183593
75.465	2600.35	1.42001	75.465	1446.43	0.19205
75.595	2708.39	1.47901	75.595	1476.78	0.196079
75.724	2740.22	1.49639	75.724	1455.65	0.193274
75.854	2842.3	1.55214	75.854	1449.52	0.19246
75.984	2936.04	1.60333	75.984	1448.78	0.192361
76.113	2893.91	1.58032	76.113	1461.61	0.194064
76.243	2951.7	1.61188	76.243	1403.09	0.186294
76.373	2683.65	1.4655	76.373	1273.26	0.169057
76.502	2447.48	1.33653	76.502	1304.96	0.173265
76.632	2416.22	1.31946	76.632	1197.3	0.158971
76.762	2255.39	1.23164	76.762	1117.43	0.148367
76.891	2229.04	1.21725	76.891	1166.09	0.154827
77.021	2194.39	1.19832	77.021	1181.13	0.156824
77.151	2212.91	1.20844	77.151	1231.91	0.163567
77.28	2520.83	1.37659	77.28	1206.35	0.160172
77.41	2637.87	1.4405	77.41	1216.39	0.161506
77.54	2821.48	1.54077	77.54	1207.04	0.160265
77.669	2937	1.60385	77.669	1200.35	0.159376
77.799	469.652	0.25647	77.799	359	0.0476661
77.928	494.739	0.27017	77.928	362.13	0.0480816
78.058	494.522	0.270051	78.058	370.304	0.0491669
78.188	472.565	0.258061	78.188	400.609	0.0531907
78.317	470.826	0.257111	78.317	362.087	0.0480759
78.447	467.522	0.255307	78.447	347.826	0.0461824
78.577	491.609	0.26846	78.577	352	0.0467366
78.706	505.957	0.276295	78.706	354.565	0.0470772
78.836	520.957	0.284487	78.836	356.696	0.0473601
78.966	490.348	0.267772	78.966	351.609	0.0466847
79.095	483.522	0.264044	79.095	345.565	0.0458822
79.225	474.087	0.258892	79.225	355.957	0.047262
79.355	478.739	0.261432	79.355	350.783	0.046575
79.484	456.261	0.249157	79.484	348.217	0.0462343
79.614	480.826	0.262572	79.614	358.13	0.0475505
79.744	458.783	0.250534	79.744	353.217	0.0468982
79.873	454.522	0.248208	79.873	362.348	0.0481106
80.003	494.478	0.270027	80.003	357.304	0.0474409
80.133	480.261	0.262263	80.133	357.87	0.047516
80.262	485.043	0.264875	80.262	345.783	0.0459112
80.392	526.87	0.287716	80.392	337.522	0.0448143
80.522	528.087	0.28838	80.522	349.565	0.0464133
80.651	522.174	0.285151	80.651	369.043	0.0489995
80.781	525.087	0.286742	80.781	364.87	0.0484454
80.911	560.304	0.305974	80.911	341.87	0.0453916
81.04	494.261	0.269908	81.04	331.565	0.0440234
81.17	506.087	0.276366	81.17	354.174	0.0470253
81.3	518.739	0.283276	81.3	380.174	0.0504774
81.429	507.522	0.27715	81.429	376.739	0.0500213
81.559	500.522	0.273328	81.559	368.783	0.048965
81.689	509.739	0.278361	81.689	341	0.0452761
81.818	519.261	0.283561	81.818	353.174	0.0468925
81.948	555.391	0.303291	81.948	366.348	0.0486417
82.078	544.13	0.297141	82.078	357.826	0.0475102
82.207	545.652	0.297972	82.207	358.304	0.0475736
82.337	506.609	0.276652	82.337	377.826	0.0501657
82.467	497	0.271404	82.467	388.913	0.0516377
82.596	510.609	0.278836	82.596	370.696	0.049219
82.726	509.696	0.278337	82.726	368.304	0.0489014
82.856	540.435	0.295123	82.856	386.609	0.0513318
82.985	538.609	0.294126	82.985	381.87	0.0507026
83.115	515.913	0.281732	83.115	365.174	0.0484858
83.245	515.13	0.281305	83.245	385.348	0.0511644
83.374	500.696	0.273423	83.374	396.696	0.0526711
83.504	515.261	0.281376	83.504	400.348	0.053156
83.634	508.087	0.277459	83.634	384.13	0.0510027
83.763	515.304	0.2814	83.763	391.348	0.051961
83.893	521.696	0.28489	83.893	413.609	0.0549167
84.023	529.435	0.289116	84.023	407.87	0.0541547
84.152	568.565	0.310485	84.152	405.652	0.0538603
84.282	567.13	0.309701	84.282	403.522	0.0535774
84.412	569.522	0.311007	84.412	423.261	0.0561983
84.541	593.696	0.324208	84.541	410.913	0.0545588
84.671	596.652	0.325823	84.671	413.609	0.0549167
84.801	605.391	0.330595	84.801	440.174	0.0584439
84.93	647.174	0.353412	84.93	440.652	0.0585074
85.06	671.739	0.366827	85.06	457.087	0.0606895
85.19	706.043	0.385559	85.19	459.478	0.061007
85.319	706.391	0.385749	85.319	493.522	0.0655272
85.449	696.652	0.380431	85.449	506.304	0.0672243
85.579	698.174	0.381262	85.579	518.391	0.0688291
85.708	775.13	0.423287	85.708	569.304	0.0755891
85.838	809.609	0.442115	85.838	616.13	0.0818064
85.968	799.174	0.436417	85.968	632.435	0.0839713
86.097	845.696	0.461822	86.097	645.739	0.0857377
86.227	846.957	0.46251	86.227	628.435	0.0834402
86.357	867.13	0.473527	86.357	628.304	0.0834228
86.486	882.565	0.481955	86.486	667.348	0.0886068
86.616	1017.3	0.555534	86.616	712.913	0.0946567
86.746	1086.83	0.593499	86.746	704.478	0.0935367
86.875	1180.39	0.644594	86.875	744.391	0.0988362
87.005	1374.91	0.750819	87.005	780.13	0.103581
87.135	1627.35	0.88867	87.135	848.087	0.112604
87.264	1937.22	1.05789	87.264	968	0.128526
87.394	2182.3	1.19172	87.394	986.217	0.130944
87.524	2451.22	1.33857	87.524	1014.26	0.134668
87.653	2634.35	1.43858	87.653	1157.87	0.153736
87.783	2703.48	1.47633	87.783	1202.74	0.159693
87.913	2725.7	1.48846	87.913	1233.65	0.163798
88.042	2682.74	1.465	88.042	1306	0.173404
88.172	2851.09	1.55694	88.172	1339.65	0.177872
88.302	2757.39	1.50577	88.302	1379.7	0.183188
88.431	2729.39	1.49048	88.431	1377.43	0.182888
88.561	2687.61	1.46766	88.561	1368.04	0.181641
88.691	2735.35	1.49373	88.691	1354.52	0.179846
88.82	2748.52	1.50093	88.82	1366.74	0.181468
88.95	2776.3	1.5161	88.95	1425.43	0.189261
89.08	2950.26	1.61109	89.08	1453.91	0.193043
89.209	3088.09	1.68636	89.209	1514.17	0.201044
89.339	3074	1.67867	89.339	1499.39	0.199081
89.469	3073.91	1.67862	89.469	1485.74	0.197268
89.598	2964.87	1.61907	89.598	1412.91	0.187599
89.728	2831.39	1.54618	89.728	1443.52	0.191663
89.858	2694.43	1.47139	89.858	1506.74	0.200057
89.987	2608.09	1.42424	89.987	1574.39	0.209039
90.117	2484.04	1.3565	90.117	1634.43	0.217011
90.247	2595.43	1.41733	90.247	1644.04	0.218287
90.376	2588	1.41327	90.376	1585.91	0.210569
90.506	2588.35	1.41346	90.506	1520.22	0.201846
90.636	2571.09	1.40403	90.636	1429.83	0.189844
90.765	486	0.265397	90.765	456.913	0.0606664
90.895	467.261	0.255164	90.895	424.435	0.0563542
91.025	478.478	0.26129	91.025	404	0.0536409
91.154	480.913	0.262619	91.154	386.348	0.0512972
91.284	451.348	0.246474	91.284	390.478	0.0518455
91.414	467.478	0.255283	91.414	390.609	0.0518629
91.543	517.478	0.282587	91.543	375.391	0.0498424
91.673	562.783	0.307327	91.673	367.609	0.0488091
91.803	537.652	0.293604	91.803	371.391	0.0493113
91.932	515.348	0.281424	91.932	373	0.0495249
92.062	496.652	0.271214	92.062	346.696	0.0460324
92.192	502.913	0.274633	92.192	378.435	0.0502465
92.321	466.609	0.254808	92.321	384.087	0.050997
92.451	496.391	0.271072	92.451	372.826	0.0495018
92.581	502.696	0.274515	92.581	365.739	0.0485608
92.71	485.826	0.265302	92.71	358.478	0.0475967
92.84	488.913	0.266988	92.84	364.783	0.0484339
92.97	484.13	0.264376	92.97	389	0.0516493
93.099	485.696	0.265231	93.099	360.043	0.0478045
93.229	484.957	0.264828	93.229	351.913	0.0467251
93.359	501.826	0.27404	93.359	368.217	0.0488898
93.488	522.652	0.285412	93.488	380.087	0.0504659
93.618	532.87	0.290992	93.618	382.826	0.0508295
93.748	519.739	0.283822	93.748	382.478	0.0507833
93.877	508.565	0.27772	93.877	367	0.0487283
94.007	456.217	0.249133	94.007	368.304	0.0489014
94.137	483.783	0.264187	94.137	365.652	0.0485493
94.266	471.609	0.257539	94.266	372.783	0.0494961
94.396	468.217	0.255686	94.396	372.87	0.0495076
94.526	491.391	0.268341	94.526	390.174	0.0518052
94.655	487.217	0.266062	94.655	370.739	0.0492247
94.785	508.478	0.277672	94.785	376.696	0.0500156
94.915	537.609	0.29358	94.915	375.609	0.0498713
95.044	551.087	0.30094	95.044	374.391	0.0497096
95.174	526.391	0.287454	95.174	368.478	0.0489245
95.304	531.783	0.290399	95.304	370.087	0.0491381
95.433	535.13	0.292226	95.433	373.826	0.0496346
95.563	520.043	0.283988	95.563	358.609	0.0476141
95.693	502.913	0.274633	95.693	341.957	0.0454032
95.822	507.304	0.277031	95.822	363.957	0.0483242
95.952	513.174	0.280237	95.952	365	0.0484627
96.082	511.609	0.279382	96.082	383.826	0.0509623
96.211	551.478	0.301154	96.211	383.522	0.050922
96.341	576.304	0.314711	96.341	394.217	0.052342
96.471	519.522	0.283703	96.471	383.261	0.0508873
96.6	507	0.276865	96.6	409.478	0.0543682
96.73	525.87	0.28717	96.73	412.304	0.0547435
96.86	532.478	0.290778	96.86	402.217	0.0534042
96.989	518.652	0.283228	96.989	421.87	0.0560136
97.119	543.609	0.296857	97.119	396.565	0.0526537
97.249	552.87	0.301914	97.249	400.826	0.0532195
97.378	502.174	0.27423	97.378	405.522	0.053843
97.508	578.217	0.315756	97.508	383.783	0.0509566
97.638	637.087	0.347904	97.638	396.261	0.0526134
97.767	620.609	0.338905	97.767	421.435	0.0559558
97.897	616.348	0.336578	97.897	425.478	0.0564926
98.027	619.261	0.338169	98.027	445.13	0.0591019
98.156	629.391	0.343701	98.156	439.826	0.0583977
98.286	675.87	0.369082	98.286	444.13	0.0589692
98.416	676.043	0.369177	98.416	469.13	0.0622885
98.545	643.913	0.351631	98.545	462.478	0.0614053
98.675	696.522	0.38036	98.675	482.043	0.064003
98.805	724.174	0.395461	98.805	478.174	0.0634893
98.934	707.913	0.386581	98.934	489.522	0.0649961
99.064	724.565	0.395674	99.064	496.478	0.0659196
99.194	731.739	0.399592	99.194	489.565	0.0650018
99.323	798.609	0.436108	99.323	501.696	0.0666125
99.453	831	0.453797	99.453	512.696	0.068073
99.583	879.652	0.480365	99.583	561.348	0.0745327
99.712	1003.57	0.548032	99.712	623.783	0.0828225
99.842	1054.13	0.575645	99.842	683.87	0.0908005
99.971	1056.17	0.576761	99.971	738.087	0.0979992
100.101	1073.83	0.5864	100.101	785.391	0.10428
100.231	1271.7	0.694454	100.231	894.826	0.11881
100.36	1579.48	0.862529	100.36	924.174	0.122707
100.49	1917.96	1.04737	100.49	1010.3	0.134143
100.62	2185.39	1.19341	100.62	1098.74	0.145885
100.749	2306.83	1.25972	100.749	1047.91	0.139136
100.879	2480.35	1.35448	100.879	1107.96	0.147108
101.009	2584.22	1.4112	101.009	1179.04	0.156547
101.138	2748.43	1.50088	101.138	1219.26	0.161887
101.268	2843.83	1.55297	101.268	1223.39	0.162435
101.398	2965.35	1.61933	101.398	1298.65	0.172428
101.527	2917.17	1.59302	101.527	1379.3	0.183136
101.657	2918	1.59348	101.657	1368.61	0.181716
101.787	2932.26	1.60126	101.787	1401.39	0.186069
101.916	3043.78	1.66216	101.916	1389.74	0.184522
102.046	3017.13	1.64761	102.046	1408.39	0.186998
102.176	2934.26	1.60236	102.176	1440.09	0.191207
102.305	2944.39	1.60789	102.305	1439.43	0.19112
102.435	3090.57	1.68771	102.435	1512.39	0.200807
102.565	3252.61	1.7762	102.565	1501.09	0.199306
102.694	3027.22	1.65312	102.694	1444.91	0.191848
102.824	2857.26	1.56031	102.824	1422.96	0.188932
102.954	2902.43	1.58498	102.954	1321.74	0.175493
103.083	3001.52	1.63909	103.083	1388.04	0.184297
103.213	2904.61	1.58616	103.213	1402.78	0.186254
103.343	2970	1.62187	103.343	1437.91	0.190918
103.472	2974.74	1.62446	103.472	1493.91	0.198354
103.602	3000	1.63825	103.602	1430.78	0.189972
103.732	457	0.249561	103.732	353.087	0.046881
103.861	478.174	0.261124	103.861	357.826	0.0475102
103.991	450.652	0.246094	103.991	349.13	0.0463556
104.121	458.696	0.250487	104.121	352.696	0.046829
104.25	461.13	0.251816	104.25	375	0.0497904
104.38	466.043	0.254499	104.38	365	0.0484627
104.51	471.609	0.257539	104.51	359.348	0.0477123
104.639	486.348	0.265587	104.639	345.565	0.0458822
104.769	471.696	0.257586	104.769	348.087	0.0462171
104.899	477.826	0.260934	104.899	337.783	0.044849
105.028	483.522	0.264044	105.028	330.217	0.0438444
105.158	441.348	0.241013	105.158	332.783	0.0441851
105.288	427.13	0.233249	105.288	332.783	0.0441851
105.417	476.783	0.260364	105.417	329.217	0.0437116
105.547	492.565	0.268982	105.547	345.652	0.0458938
105.677	479.174	0.26167	105.677	342.739	0.045507
105.806	471.739	0.25761	105.806	346.783	0.0460439
105.936	483.652	0.264115	105.936	351.696	0.0466963
106.066	462.87	0.252766	106.066	335.174	0.0445026
106.195	502.565	0.274443	106.195	337.043	0.0447507
106.325	479.478	0.261836	106.325	343.391	0.0455936
106.455	477.217	0.260601	106.455	342.609	0.0454897
106.584	502.217	0.274253	106.584	337.478	0.0448085
106.714	502.478	0.274396	106.714	362.652	0.0481509
106.844	481.826	0.263118	106.844	352.348	0.0467828
106.973	477.174	0.260578	106.973	361.304	0.047972
107.103	493.957	0.269742	107.103	362.348	0.0481106
107.233	511.261	0.279192	107.233	361.087	0.0479432
107.362	511	0.279049	107.362	367.174	0.0487514
107.492	501.478	0.27385	107.492	361.783	0.0480356
107.622	479.174	0.26167	107.622	357.304	0.0474409
107.751	483	0.263759	107.751	364.391	0.0483818
107.881	535.739	0.292559	107.881	377	0.050056
108.011	545.478	0.297877	108.011	370.043	0.0491323
108.14	499	0.272496	108.14	359.783	0.04777
108.27	495.348	0.270502	108.27	346.565	0.046015
108.4	485.261	0.264994	108.4	377.652	0.0501426
108.529	484.87	0.26478	108.529	392.304	0.052088
108.659	496.13	0.270929	108.659	379.652	0.0504081
108.789	507.13	0.276936	108.789	356.435	0.0473255
108.918	481.304	0.262833	108.918	361.043	0.0479373
109.048	518.739	0.283276	109.048	375.304	0.0498308
109.178	525.348	0.286885	109.178	388.435	0.0515743
109.307	497.217	0.271523	109.307	380.739	0.0505524
109.437	506	0.276319	109.437	407.652	0.0541258
109.567	502.478	0.274396	109.567	404.957	0.053768
109.696	515.261	0.281376	109.696	391.348	0.051961
109.826	553.348	0.302175	109.826	392.391	0.0520995
109.956	574.913	0.313951	109.956	414.217	0.0549975
110.085	556.739	0.304027	110.085	422.043	0.0560366
110.215	582.565	0.31813	110.215	400.826	0.0532195
110.345	580.261	0.316872	110.345	387.174	0.0514068
110.474	614	0.335296	110.474	373.565	0.0495999
110.604	598.217	0.326677	110.604	407.565	0.0541143
110.734	619.261	0.338169	110.734	444.174	0.058975
110.863	651.87	0.355976	110.863	423.652	0.0562502
110.993	621.348	0.339309	110.993	417.304	0.0554073
111.123	657.826	0.359229	111.123	438.87	0.0582708
111.252	661.87	0.361437	111.252	450.522	0.0598178
111.382	663.174	0.362149	111.382	461.13	0.0612263
111.512	703.391	0.384111	111.512	434.652	0.0577107
111.641	722.217	0.394392	111.641	427.565	0.0567697
111.771	721.391	0.393941	111.771	453.478	0.0602103
111.901	706.391	0.385749	111.901	488	0.064794
112.03	754.696	0.412128	112.03	488.217	0.0648228
112.16	774.478	0.422931	112.16	495.087	0.0657349
112.29	805.652	0.439954	112.29	552.13	0.0733088
112.419	862.565	0.471034	112.419	612.087	0.0812696
112.549	960.348	0.524432	112.549	685.652	0.0910371
112.679	1102.91	0.602284	112.679	754.13	0.100129
112.808	1121.48	0.612422	112.808	813.391	0.107998
112.938	1189.78	0.649723	112.938	943.348	0.125253
113.068	1410.78	0.770407	113.068	957.478	0.127129
113.197	1641.39	0.896339	113.197	988.87	0.131297
113.327	1810.74	0.988817	113.327	1053.48	0.139875
113.457	2133	1.1648	113.457	1107.48	0.147045
113.586	2369.52	1.29396	113.586	1072.17	0.142357
113.716	2515.91	1.3739	113.716	1038.87	0.137935
113.846	2530.52	1.38188	113.846	1056.04	0.140216
113.975	2608.48	1.42445	113.975	1177.43	0.156333
114.105	2653.26	1.44891	114.105	1122.09	0.148985
114.235	2647.96	1.44601	114.235	1090.39	0.144776
114.364	2506.17	1.36858	114.364	1129.7	0.149995
114.494	2477.09	1.3527	114.494	1209.65	0.160611
114.624	2403.74	1.31265	114.624	1166.39	0.154867
114.753	2371.52	1.29505	114.753	1206.3	0.160166
114.883	2523.39	1.37799	114.883	1270.43	0.168681
115.013	2573.61	1.40541	115.013	1331.09	0.176734
115.142	2670.17	1.45814	115.142	1366	0.18137
115.272	2638	1.44057	115.272	1361.74	0.180804
115.402	2705.22	1.47728	115.402	1342.3	0.178224
115.531	2746.65	1.49991	115.531	1336.65	0.177473
115.661	2615.35	1.4282	115.661	1439.78	0.191167
115.791	2682.35	1.46479	115.791	1420.17	0.188563
115.92	2637	1.44003	115.92	1388.09	0.184303
116.05	2557.48	1.3966	116.05	1286.7	0.17084
116.18	2605.35	1.42274	116.18	1176.22	0.156172
116.309	2670.39	1.45826	116.309	1051.91	0.139667
116.439	2702.7	1.4759	116.439	1089.52	0.144661
116.569	2604.61	1.42234	116.569	1155.57	0.15343
116.698	458.565	0.250415	116.698	346.304	0.0459804
116.828	484.435	0.264543	116.828	342.435	0.0454666
116.958	485.826	0.265302	116.958	350.565	0.0465461
117.087	479.087	0.261622	117.087	351.174	0.046627
117.217	484	0.264305	117.217	346.043	0.0459457
117.347	459.826	0.251104	117.347	343.13	0.0455589
117.476	456.565	0.249323	117.476	336.261	0.0446469
117.606	480.826	0.262572	117.606	348.957	0.0463326
117.736	495.522	0.270597	117.736	342.783	0.0455129
117.865	489.826	0.267487	117.865	341.435	0.0453339
117.995	509.957	0.27848	117.995	349.217	0.0463671
118.125	486.87	0.265872	118.125	349.739	0.0464364
118.254	485.174	0.264946	118.254	351.696	0.0466963
118.384	487.043	0.265967	118.384	344	0.0456744
118.514	466.217	0.254594	118.514	354.609	0.047083
118.643	478.957	0.261551	118.643	368.522	0.0489303
118.773	485.913	0.26535	118.773	374.87	0.0497732
118.903	469.957	0.256636	118.903	376.913	0.0500444
119.032	468.478	0.255829	119.032	383.609	0.0509335
119.162	501	0.273589	119.162	359.652	0.0477526
119.292	489.609	0.267368	119.292	365.696	0.0485551
119.421	498.13	0.272021	119.421	346.87	0.0460555
119.551	485.174	0.264946	119.551	367.391	0.0487802
119.681	486.391	0.265611	119.681	363.478	0.0482606
119.81	523.435	0.28584	119.81	373.826	0.0496346
119.94	498.304	0.272116	119.94	382.304	0.0507602
120.07	477.217	0.260601	120.07	381.565	0.0506621
120.199	468.957	0.25609	120.199	363.652	0.0482837
120.329	465.217	0.254048	120.329	350.87	0.0465866
120.459	491.87	0.268603	120.459	369.783	0.0490978
120.588	493.652	0.269576	120.588	347.826	0.0461824
120.718	500.696	0.273423	120.718	360.043	0.0478045
120.848	517.913	0.282824	120.848	350.652	0.0465577
120.977	551.913	0.301391	120.977	350.13	0.0464883
121.107	548.261	0.299397	121.107	350.696	0.0465635
121.237	521.609	0.284843	121.237	356.174	0.0472908
121.366	505.478	0.276034	121.366	352.435	0.0467944
121.496	500.087	0.27309	121.496	357.304	0.0474409
121.626	478.957	0.261551	121.626	390.565	0.0518571
121.755	467.522	0.255307	121.755	363.522	0.0482665
121.885	475.565	0.259699	121.885	351.522	0.0466732
122.015	495.435	0.27055	122.015	349.043	0.046344
122.144	520.348	0.284154	122.144	366.826	0.0487051
122.274	520.304	0.28413	122.274	359.522	0.0477354
122.403	550.391	0.30056	122.403	374.652	0.0497442
122.533	538.304	0.29396	122.533	367.783	0.0488322
122.663	513.957	0.280664	122.663	370.217	0.0491554
122.792	529.522	0.289164	122.792	378	0.0501888
122.922	549.087	0.299848	122.922	394.609	0.052394
123.052	522.913	0.285555	123.052	378.87	0.0503043
123.181	554.174	0.302626	123.181	365.609	0.0485436
123.311	570.478	0.311529	123.311	373.261	0.0495596
123.441	529.957	0.289402	123.441	401.478	0.0533061
123.57	560.304	0.305974	123.57	411.87	0.0546858
123.7	592.87	0.323757	123.7	401.13	0.0532598
123.83	622.174	0.33976	123.83	422.565	0.0561059
123.959	605.391	0.330595	123.959	418.478	0.0555632
124.089	622.348	0.339855	124.089	414.391	0.0550206
124.219	662.261	0.361651	124.219	452.739	0.0601122
124.348	661.304	0.361128	124.348	435.435	0.0578147
124.478	634.957	0.34674	124.478	433.739	0.0575895
124.608	668.696	0.365165	124.608	440.739	0.0585189
124.737	695.217	0.379648	124.737	450.217	0.0597774
124.867	715.087	0.390498	124.867	440.957	0.0585479
124.997	751.957	0.410632	124.997	468.304	0.0621788
125.126	759.087	0.414526	125.126	500.435	0.066445
125.256	794	0.433591	125.256	515.217	0.0684077
125.386	824.478	0.450235	125.386	541.261	0.0718657
125.515	848.696	0.46346	125.515	528.87	0.0702205
125.645	925.913	0.505627	125.645	545.174	0.0723852
125.775	985.826	0.538345	125.775	600.565	0.0797397
125.904	1114	0.608339	125.904	665.391	0.088347
126.034	1268.61	0.692768	126.034	741.565	0.0984609
126.164	1310.13	0.715442	126.164	810.522	0.107617
126.293	1584.65	0.865355	126.293	839.261	0.111432
126.423	1930.09	1.05399	126.423	902.261	0.119797
126.553	2099.39	1.14645	126.553	959.783	0.127435
126.682	2140.48	1.16888	126.682	1040.87	0.138201
126.812	2351.04	1.28387	126.812	1040.78	0.138189
126.942	2531.91	1.38264	126.942	1027.74	0.136458
127.071	2583.61	1.41087	127.071	1078.65	0.143218
127.201	2559.91	1.39793	127.201	1130.57	0.15011
127.331	2458.74	1.34268	127.331	1133.04	0.150439
127.46	2434.13	1.32924	127.46	1113.26	0.147813
127.59	2433.13	1.3287	127.59	1125.91	0.149493
127.72	2406.13	1.31395	127.72	1121.48	0.148904
127.849	2351.91	1.28434	127.849	1168.52	0.15515
127.979	2468.52	1.34802	127.979	1262.91	0.167683
128.109	2535.78	1.38475	128.109	1243.04	0.165044
128.238	2592.78	1.41588	128.238	1203.52	0.159797
128.368	2656.96	1.45092	128.368	1220.26	0.16202
128.498	2799.83	1.52894	128.498	1294.26	0.171845
128.627	2962.09	1.61755	128.627	1353.78	0.179748
128.757	2957.7	1.61515	128.757	1332	0.176856
128.887	2975.04	1.62463	128.887	1361.91	0.180827
129.016	3054.09	1.66779	129.016	1344.83	0.178559
129.146	2931.09	1.60062	129.146	1263.17	0.167717
129.276	2907.26	1.58761	129.276	1230.17	0.163336
129.405	2805.96	1.53229	129.405	1233.96	0.163838
129.535	2767.35	1.51121	129.535	1251.87	0.166216
