# Supplementary material for: Complementary mesoscale dynamics of spectrin and acto-myosin shape membrane territories during mechanoresponse
Source: Nat Commun. 2020 Oct 9;11:5108. doi: 10.1038/s41467-020-18825-7 (PMC7547731; doi:10.1038/s41467-020-18825-7)
Supplement: Supplementary file 13 — Source Data [file 41467_2020_18825_MOESM13_ESM.zip › Ghisleni et al Source Data/Figure 3/3F-Intensity profile.xlsx]

## Sheet: Sheet1
	Actin	ActinNorm		Spectrin	SpectrinNorm
0	1258.89	1	0	3412.52	1
1	1266.07	1.00571	1	3390.67	0.993597
2	1319.11	1.04784	2	3424.18	1.00342
3	1367.04	1.08591	3	3480.41	1.01989
4	1301.74	1.03404	4	3359.18	0.984371
5	1241.52	0.986202	5	3409.59	0.999143
6	1216.48	0.966313	6	3318.44	0.972432
7	1220.52	0.969521	7	3374.82	0.988951
8	1228.82	0.976111	8	3253.44	0.953385
9	1245.33	0.989232	9	3256.74	0.954351
10	1237.15	0.98273	10	3181.48	0.932297
11	1158.22	0.920035	11	3010.15	0.88209
12	1256.41	0.998028	12	2885.3	0.845503
13	1194.18	0.948602	13	2723.7	0.798151
14	1101.48	0.874963	14	2591.04	0.759274
15	1071.3	0.850985	15	2502.78	0.733411
16	1049.48	0.833657	16	2446.07	0.716794
17	1010.85	0.802972	17	2258.44	0.661811
18	1017.26	0.808061	18	2118.04	0.620667
19	1016.78	0.807679	19	2037.74	0.597137
20	1007.41	0.800235	20	1755.67	0.514478
21	925.148	0.734892	21	1645.48	0.48219
22	938.963	0.745866	22	1472.52	0.431505
23	894.704	0.710709	23	1394.18	0.40855
24	773.852	0.61471	24	1281.74	0.3756
25	703.667	0.558959	25	1138.93	0.333749
26	695.815	0.552721	26	1028.96	0.301526
27	687.815	0.546367	27	978.111	0.286624
28	660.222	0.524448	28	883.963	0.259035
29	590.037	0.468697	29	918.444	0.26914
30	579.963	0.460694	30	867.222	0.25413
31	585.296	0.464931	31	848.259	0.248573
32	559.852	0.444719	32	792.185	0.232141
33	564.593	0.448485	33	722.963	0.211856
34	544.741	0.432716	34	708.852	0.207721
35	523.444	0.415798	35	709.333	0.207862
36	516.889	0.410591	36	658.963	0.193102
37	509.296	0.40456	37	614.704	0.180132
38	474.741	0.377111	38	580.111	0.169995
39	464.111	0.368667	39	538.444	0.157785
40	450.148	0.357576	40	586.148	0.171764
41	497.333	0.395057	41	570.444	0.167162
42	483.63	0.384172	42	537.148	0.157405
43	452.407	0.35937	43	519.185	0.152141
44	413.963	0.328832	44	520.148	0.152423
45	417.63	0.331745	45	530.963	0.155593
46	439.593	0.349191	46	501.444	0.146942
47	426.593	0.338865	47	502.296	0.147192
48	405.815	0.32236	48	520.482	0.152521
49	413.741	0.328656	49	486.259	0.142493
50	418.852	0.332716	50	482	0.141245
51	422.037	0.335246	51	470.222	0.137793
52	407.704	0.32386	52	489.667	0.143491
53	398.37	0.316446	53	496.296	0.145434
54	377.333	0.299735	54	469.481	0.137576
55	381	0.302648	55	466.519	0.136708
56	395.111	0.313857	56	443.074	0.129838
57	364.556	0.289585	57	465.222	0.136328
58	368.63	0.292822	58	461.593	0.135265
59	373.259	0.296499	59	458.556	0.134375
60	382.63	0.303943	60	438.296	0.128438
61	382.111	0.30353	61	429.407	0.125833
62	359.37	0.285466	62	426.296	0.124921
63	364.519	0.289556	63	415.852	0.121861
64	379.185	0.301206	64	429.259	0.125789
65	353.778	0.281024	65	412.778	0.12096
66	381.444	0.303001	66	447.259	0.131064
67	378.778	0.300883	67	431.852	0.126549
68	369.815	0.293763	68	414.593	0.121492
69	372.296	0.295734	69	419.185	0.122837
70	362.667	0.288085	70	431.259	0.126376
71	351.815	0.279465	71	452.593	0.132627
72	368.148	0.292439	72	413.926	0.121296
73	362.37	0.287849	73	407.519	0.119419
74	360.63	0.286467	74	424.963	0.124531
75	365.63	0.290439	75	417.185	0.122251
76	362.074	0.287614	76	394.889	0.115718
77	373.296	0.296528	77	399.778	0.11715
78	360.889	0.286673	78	422.481	0.123803
79	366.704	0.291292	79	409.111	0.119885
80	367.444	0.29188	80	392.704	0.115077
81	357.148	0.283701	81	421.593	0.123543
82	346.926	0.275581	82	445.259	0.130478
83	348.407	0.276758	83	426.074	0.124856
84	352.704	0.280171	84	409	0.119853
85	340.296	0.270315	85	414.852	0.121568
86	350.778	0.278641	86	410.815	0.120385
87	332.148	0.263842	87	404.481	0.118529
88	335.444	0.26646	88	393.63	0.115349
89	362.741	0.288144	89	382.704	0.112147
90	347.222	0.275816	90	408.111	0.119592
91	339.185	0.269432	91	396.519	0.116195
92	332.593	0.264196	92	367.704	0.107751
93	333.296	0.264754	93	352.037	0.10316
94	348.519	0.276846	94	389.926	0.114263
95	352.852	0.280288	95	402.296	0.117888
96	335.333	0.266372	96	395	0.11575
97	353.296	0.280641	97	378.111	0.110801
98	346.667	0.275375	98	392.519	0.115023
99	359.963	0.285937	99	420.037	0.123087
100	1634.04	1.298	100	3467.63	1.01615
101	1604.15	1.27426	101	3512.18	1.02921
102	1608.56	1.27776	102	3520.07	1.03152
103	1636.11	1.29965	103	3406.78	0.998318
104	1756.93	1.39562	104	3452	1.01157
105	1729.48	1.37382	105	3168	0.928346
106	1838.33	1.46028	106	3156.26	0.924906
107	1901.93	1.5108	107	3141.11	0.920467
108	1800.63	1.43033	108	3165.93	0.927739
109	1713.7	1.36128	109	3165.59	0.927641
110	1656.93	1.31618	110	3045.89	0.892563
111	1654.3	1.31409	111	2975.78	0.872018
112	1641.48	1.30391	112	2906.96	0.851853
113	1653.22	1.31324	113	2861.59	0.838557
114	1504.33	1.19497	114	2743.04	0.803816
115	1343.44	1.06717	115	2661.93	0.780047
116	1353.11	1.07485	116	2579.44	0.755877
117	1457.89	1.15808	117	2340.67	0.685906
118	1373.56	1.09109	118	2314.7	0.678298
119	1352.85	1.07464	119	2247.59	0.658632
120	1231.22	0.978023	120	2114.04	0.619495
121	1208.78	0.960194	121	1962.26	0.575018
122	1117.96	0.888055	122	1757.63	0.515054
123	1027.26	0.816004	123	1555.89	0.455936
124	989.037	0.785643	124	1423.85	0.417244
125	967.37	0.768432	125	1326.04	0.38858
126	862.111	0.684819	126	1234.67	0.361805
127	763.333	0.606354	127	1164.74	0.341314
128	783.667	0.622507	128	1062.96	0.311489
129	741.741	0.589203	129	975.259	0.285789
130	722.63	0.574022	130	927.407	0.271766
131	698.852	0.555134	131	907.296	0.265873
132	672.889	0.53451	132	825.185	0.241811
133	658.222	0.522859	133	763.556	0.223751
134	640.852	0.509062	134	701.963	0.205702
135	647.852	0.514622	135	671.074	0.196651
136	649.444	0.515887	136	689.482	0.202045
137	585.296	0.464931	137	620.815	0.181923
138	550.482	0.437276	138	654.63	0.191832
139	552	0.438482	139	600.296	0.17591
140	552.963	0.439247	140	541.407	0.158653
141	545.889	0.433628	141	560.111	0.164134
142	521.037	0.413886	142	550.518	0.161323
143	529.778	0.42083	143	537.704	0.157568
144	510.481	0.405501	144	491.963	0.144164
145	472.741	0.375522	145	471.185	0.138075
146	466.852	0.370844	146	477.556	0.139942
147	435.37	0.345837	147	475	0.139193
148	444.889	0.353398	148	484.37	0.141939
149	432.185	0.343307	149	492.667	0.14437
150	434.815	0.345396	150	472.778	0.138542
151	421.63	0.334922	151	484.556	0.141994
152	431.111	0.342454	152	497	0.14564
153	414	0.328861	153	465.037	0.136274
154	417.037	0.331274	154	417.926	0.122468
155	390.778	0.310415	155	464.407	0.136089
156	396.593	0.315034	156	502.111	0.147138
157	395	0.313769	157	459.37	0.134613
158	421.889	0.335128	158	432	0.126593
159	408.37	0.324389	159	428.296	0.125507
160	383.556	0.304678	160	410.074	0.120168
161	368.481	0.292703	161	421.037	0.12338
162	394.556	0.313416	162	408.778	0.119788
163	404.556	0.32136	163	425.111	0.124574
164	420.185	0.333774	164	410.407	0.120265
165	387.037	0.307443	165	388.037	0.11371
166	389.778	0.309621	166	392.37	0.11498
167	402.889	0.320035	167	399.741	0.11714
168	394.963	0.313739	168	401.074	0.11753
169	386.593	0.307091	169	405.815	0.118919
170	372.889	0.296205	170	414.556	0.121481
171	359.259	0.285378	171	390.778	0.114513
172	376.852	0.299353	172	406.926	0.119245
173	397.926	0.316093	173	395.148	0.115794
174	375	0.297882	174	414.259	0.121394
175	354.593	0.281671	175	447.407	0.131108
176	365.444	0.290291	176	407.815	0.119506
177	366.37	0.291026	177	398.111	0.116662
178	354.222	0.281377	178	394.148	0.115501
179	382.667	0.303972	179	408.704	0.119766
180	364.296	0.289379	180	410.704	0.120352
181	357.852	0.28426	181	415.222	0.121676
182	368.185	0.292468	182	406.852	0.119223
183	377.815	0.300118	183	415.481	0.121752
184	368.333	0.292586	184	388.778	0.113927
185	382.556	0.303884	185	407.37	0.119375
186	388.074	0.308267	186	411.593	0.120613
187	394.074	0.313033	187	422.593	0.123836
188	375.481	0.298264	188	432.444	0.126723
189	370.63	0.29441	189	376.333	0.11028
190	351.222	0.278994	190	383.481	0.112375
191	346.815	0.275493	191	397.111	0.116369
192	361.63	0.287261	192	403.741	0.118312
193	358.889	0.285084	193	402.593	0.117975
194	363.37	0.288643	194	403.222	0.11816
195	368.926	0.293057	195	404.704	0.118594
196	374.481	0.297469	196	379.37	0.11117
197	373.704	0.296852	197	363.889	0.106634
198	356.778	0.283407	198	367.148	0.107589
199	359.889	0.285878	199	383.296	0.112321
200	1446.63	1.14913	200	3263.96	0.956467
201	1575.7	1.25166	201	3204.07	0.938918
202	1586.7	1.2604	202	3101.26	0.908789
203	1614.41	1.28241	203	3084.04	0.903742
204	1563.67	1.2421	204	3083.18	0.903492
205	1584.41	1.25858	205	3166.56	0.927923
206	1615.41	1.2832	206	3369.7	0.987454
207	1599.7	1.27073	207	3261.67	0.955795
208	1591.93	1.26455	208	3329.56	0.975689
209	1630.63	1.29529	209	3314.3	0.971217
210	1568.52	1.24595	210	3341.18	0.979096
211	1591.18	1.26396	211	3191	0.935086
212	1652.44	1.31262	212	3253.78	0.953483
213	1650.15	1.3108	213	3086.93	0.904589
214	1705.89	1.35507	214	2912.37	0.853437
215	1640.67	1.30327	215	2949.07	0.864193
216	1568.96	1.24631	216	2794.52	0.818902
217	1572.48	1.2491	217	2649.37	0.776368
218	1647.07	1.30836	218	2576.96	0.75515
219	1596.82	1.26843	219	2528.56	0.740965
220	1511.96	1.20103	220	2422.93	0.710011
221	1508.37	1.19818	221	2218.41	0.650079
222	1378.85	1.09529	222	2060.52	0.603812
223	1376.37	1.09332	223	2003.7	0.587163
224	1320.44	1.0489	224	1961.44	0.574779
225	1197.85	0.951515	225	1857.15	0.544216
226	1194.89	0.949162	226	1884.44	0.552215
227	1082.63	0.859988	227	1704.93	0.499609
228	1002.67	0.79647	228	1520.15	0.445462
229	890.037	0.707002	229	1361.56	0.398989
230	875.074	0.695116	230	1233.82	0.361555
231	832.037	0.66093	231	1203	0.352526
232	851.333	0.676257	232	1237.67	0.362684
233	784	0.622771	233	1211.44	0.355
234	774.259	0.615034	234	1086.59	0.318414
235	742.778	0.590027	235	938.963	0.275152
236	731.778	0.581289	236	884.148	0.25909
237	740.296	0.588055	237	792.593	0.23226
238	721.444	0.57308	238	801.222	0.234789
239	690.259	0.548308	239	795.111	0.232998
240	709.778	0.563813	240	720.296	0.211075
241	717.518	0.569961	241	641.556	0.188001
242	692.741	0.55028	242	592.482	0.17362
243	641.704	0.509738	243	577.704	0.16929
244	588.333	0.467343	244	583.407	0.170961
245	599.37	0.47611	245	557.741	0.16344
246	564.185	0.448161	246	532.704	0.156103
247	523.444	0.415798	247	495.667	0.14525
248	526.296	0.418064	248	501.296	0.146899
249	517.593	0.411151	249	532.852	0.156146
250	517.37	0.410973	250	502.519	0.147257
251	530.926	0.421742	251	499	0.146226
252	515.259	0.409297	252	498.963	0.146215
253	493.926	0.392351	253	496.815	0.145586
254	465.074	0.369432	254	484.815	0.14207
255	487.407	0.387172	255	490.519	0.143741
256	478.37	0.379994	256	491.741	0.144099
257	464.926	0.369315	257	494.222	0.144826
258	448.407	0.356193	258	494.444	0.144891
259	415.185	0.329803	259	446.111	0.130728
260	426.111	0.338482	260	419.444	0.122913
261	421.889	0.335128	261	428	0.125421
262	385.148	0.305943	262	442.296	0.12961
263	381.852	0.303325	263	440.963	0.129219
264	415.37	0.32995	264	409.963	0.120135
265	389.37	0.309297	265	424.741	0.124466
266	382.481	0.303824	266	432.704	0.126799
267	387.963	0.308179	267	439.37	0.128752
268	402.481	0.319711	268	411.222	0.120504
269	405.519	0.322125	269	414.333	0.121416
270	387.222	0.30759	270	394.148	0.115501
271	381.333	0.302912	271	395.185	0.115804
272	402.852	0.320006	272	381.185	0.111702
273	428.926	0.340718	273	401.741	0.117726
274	451.704	0.358812	274	383.037	0.112245
275	441.222	0.350485	275	392.889	0.115132
276	434.704	0.345308	276	399.148	0.116966
277	439	0.34872	277	410.778	0.120374
278	438.259	0.348132	278	390.407	0.114404
279	437.407	0.347455	279	390.185	0.114339
280	424.704	0.337364	280	409.741	0.12007
281	395.926	0.314504	281	393.963	0.115446
282	384.407	0.305354	282	378.333	0.110866
283	394.556	0.313416	283	392.667	0.115067
284	389.222	0.309179	284	391.222	0.114643
285	374.296	0.297322	285	388.148	0.113742
286	368.741	0.29291	286	379.63	0.111246
287	379.778	0.301677	287	410.63	0.12033
288	356.593	0.28326	288	399.852	0.117172
289	373.222	0.296469	289	398.667	0.116825
290	364.37	0.289438	290	396.63	0.116228
291	366.963	0.291498	291	396.556	0.116206
292	385.963	0.30659	292	383.481	0.112375
293	354.963	0.281965	293	368.593	0.108012
294	359.111	0.28526	294	381.444	0.111778
295	362.963	0.28832	295	388.556	0.113862
296	384.556	0.305473	296	357	0.104615
297	382.148	0.30356	297	369.37	0.10824
298	364.111	0.289232	298	373.333	0.109401
299	351.407	0.279141	299	399.926	0.117194
300	2043.18	1.62301	300	3453.82	1.0121
301	1990.3	1.58099	301	3481.44	1.0202
302	1976.67	1.57017	302	3408.85	0.998925
303	2011.63	1.59794	303	3359.07	0.984339
304	1927.15	1.53083	304	3410.44	0.999392
305	1898.22	1.50785	305	3336.7	0.977783
306	1772.48	1.40797	306	3389.93	0.993379
307	1894.48	1.50488	307	3337.56	0.978033
308	1931.56	1.53433	308	3405.37	0.997905
309	2041.85	1.62195	309	3259.18	0.955067
310	2040.33	1.62074	310	3233.67	0.947589
311	2013.89	1.59974	311	3283.22	0.962111
312	1960.33	1.55719	312	3281.82	0.961699
313	2022.63	1.60668	313	3203.7	0.938809
314	2103.52	1.67093	314	3184.85	0.933285
315	2140.67	1.70044	315	3180	0.931863
316	2019.37	1.60409	316	3240.96	0.949727
317	2052.74	1.6306	317	3149.37	0.922887
318	1986.11	1.57767	318	3058.96	0.896394
319	1897.33	1.50715	319	2891.56	0.847338
320	1765.96	1.40279	320	2824.26	0.827617
321	1757	1.39568	321	2838.93	0.831915
322	1627.89	1.29312	322	2871.93	0.841585
323	1499.89	1.19144	323	2855.11	0.836658
324	1490.74	1.18417	324	2632.26	0.771354
325	1469.37	1.1672	325	2455.89	0.71967
326	1381.11	1.09709	326	2383.22	0.698376
327	1320.11	1.04863	327	2261.59	0.662734
328	1192.37	0.947161	328	2137.26	0.6263
329	1194.41	0.948779	329	2088.22	0.61193
330	1210.22	0.961341	330	1969.33	0.577091
331	1142.26	0.907355	331	2019.44	0.591775
332	1094.3	0.869255	332	1955.18	0.572945
333	1095.89	0.870521	333	1774.89	0.520111
334	1110.93	0.882465	334	1650.26	0.48359
335	1005.78	0.798941	335	1697.93	0.497558
336	971	0.771315	336	1654.59	0.48486
337	1013.67	0.805208	337	1645.89	0.482309
338	970.889	0.771227	338	1549.41	0.454036
339	871.111	0.691968	339	1469.67	0.430669
340	905.296	0.719123	340	1352.44	0.396318
341	882.593	0.701089	341	1293.04	0.37891
342	1012	0.803883	342	1187.96	0.348119
343	1167.96	0.927773	343	1094.26	0.32066
344	1119.7	0.889438	344	992.037	0.290705
345	1147.89	0.911827	345	904.778	0.265135
346	1090.11	0.865931	346	766.296	0.224554
347	1026.56	0.815446	347	706.482	0.207027
348	946.741	0.752045	348	662.593	0.194165
349	847.556	0.673257	349	652.518	0.191213
350	723.889	0.575022	350	655.222	0.192005
351	668.37	0.530921	351	609	0.178461
352	639.333	0.507855	352	591.148	0.173229
353	652.222	0.518093	353	572.185	0.167672
354	588.889	0.467785	354	565.704	0.165773
355	538.815	0.428008	355	561.593	0.164568
356	551.63	0.438188	356	534.704	0.156689
357	535.407	0.425301	357	544.815	0.159652
358	485.444	0.385613	358	482.037	0.141255
359	504.481	0.400735	359	466.37	0.136664
360	479.926	0.38123	360	479.037	0.140376
361	488.704	0.388203	361	481.37	0.14106
362	460.296	0.365637	362	490.074	0.143611
363	466.037	0.370197	363	471.333	0.138119
364	446.593	0.354752	364	444.37	0.130218
365	434.815	0.345396	365	459.667	0.1347
366	438.778	0.348544	366	445.852	0.130652
367	447.63	0.355575	367	429.037	0.125724
368	417.296	0.33148	368	432.259	0.126669
369	417.519	0.331657	369	459.593	0.134679
370	402.148	0.319447	370	409.333	0.11995
371	403.704	0.320683	371	395.926	0.116022
372	405.037	0.321742	372	399.407	0.117042
373	420.481	0.33401	373	444.037	0.13012
374	406.741	0.323095	374	413.222	0.12109
375	411.926	0.327214	375	432.333	0.12669
376	410.556	0.326126	376	421.556	0.123532
377	400.296	0.317976	377	451.815	0.132399
378	383.296	0.304472	378	413.63	0.12121
379	379.148	0.301177	379	404.741	0.118605
380	408.556	0.324537	380	383.963	0.112516
381	385.185	0.305972	381	394.704	0.115664
382	386.815	0.307267	382	409	0.119853
383	372.185	0.295646	383	401.889	0.117769
384	382.074	0.303501	384	407.741	0.119484
385	374.111	0.297176	385	408.778	0.119788
386	379.481	0.301441	386	406.037	0.118985
387	386.852	0.307296	387	372.667	0.109206
388	383	0.304237	388	412.593	0.120906
389	380.519	0.302266	389	420.074	0.123098
390	386.481	0.307002	390	397.519	0.116488
391	391.704	0.311151	391	372.37	0.109119
392	383.963	0.305001	392	403	0.118095
393	378.704	0.300824	393	401.074	0.11753
394	360.185	0.286113	394	414.37	0.121426
395	369.222	0.293292	395	400.259	0.117291
396	347.63	0.27614	396	402.444	0.117932
397	355.111	0.282083	397	385.852	0.11307
398	363.704	0.288909	398	384.963	0.112809
399	372.444	0.295851	399	396.444	0.116173
400	1681.33	1.33557	400	3237.78	0.948794
401	1656.11	1.31553	401	3329.33	0.975623
402	1657.59	1.31671	402	3210.59	0.940828
403	1601.85	1.27243	403	3263.56	0.956348
404	1570.3	1.24737	404	3205.11	0.939221
405	1646.26	1.30771	405	3275.74	0.959919
406	1643.56	1.30556	406	3153.37	0.924059
407	1692.07	1.3441	407	3039.67	0.89074
408	1645.07	1.30677	408	3088.59	0.905077
409	1618.18	1.28541	409	3170.3	0.929019
410	1762.37	1.39994	410	3102.63	0.909191
411	1787.15	1.41962	411	3004.22	0.880353
412	1737.52	1.3802	412	2950.07	0.864486
413	1721.52	1.36749	413	2929.44	0.85844
414	1603.04	1.27337	414	2768.15	0.811174
415	1625.59	1.29129	415	2750.59	0.80603
416	1707.59	1.35643	416	2631.7	0.771191
417	1784.59	1.41759	417	2705.56	0.792833
418	1750.44	1.39047	418	2943.3	0.8625
419	1739.04	1.38141	419	2983.33	0.874232
420	1653.59	1.31353	420	2943.22	0.862478
421	1642.74	1.30491	421	2878.26	0.843441
422	1654.7	1.31442	422	2948.41	0.863997
423	1672.22	1.32833	423	2786.82	0.816645
424	1561.63	1.24048	424	2667.37	0.781643
425	1535.41	1.21965	425	2467.41	0.723046
426	1513.04	1.20188	426	2501.67	0.733085
427	1387.18	1.10191	427	2502.7	0.733389
428	1319.89	1.04846	428	2421.22	0.709512
429	1207.56	0.959224	429	2385.48	0.699038
430	1204.52	0.956811	430	2276.52	0.667108
431	1291.3	1.02574	431	2229.44	0.653313
432	1185.89	0.942012	432	2065.56	0.605288
433	1139.41	0.905089	433	2069.82	0.606536
434	1122.56	0.891704	434	2105.3	0.616933
435	1050.82	0.834716	435	2170.93	0.636165
436	1056.59	0.839306	436	1963.37	0.575343
437	1059.04	0.841247	437	1889.89	0.553811
438	1048.26	0.832686	438	1696.33	0.497091
439	968.111	0.76902	439	1515.52	0.444106
440	914.556	0.726479	440	1472.85	0.431603
441	955.037	0.758635	441	1434.93	0.420489
442	935.889	0.743425	442	1290.93	0.378291
443	928	0.737158	443	1306.59	0.382882
444	813.296	0.646043	444	1175.37	0.344429
445	777.222	0.617387	445	1103.07	0.323243
446	753.333	0.598411	446	1092.7	0.320205
447	746.852	0.593263	447	994.333	0.291378
448	748.778	0.594793	448	957.963	0.28072
449	751.815	0.597205	449	891.185	0.261152
450	780.63	0.620094	450	842.593	0.246912
451	769.259	0.611062	451	813.741	0.238458
452	810.296	0.64366	452	807.852	0.236732
453	742.222	0.589585	453	768.667	0.225249
454	699.667	0.555781	454	720	0.210988
455	791.556	0.628773	455	674.741	0.197725
456	750.074	0.595822	456	637.259	0.186742
457	718.222	0.570521	457	621.778	0.182205
458	674.667	0.535923	458	570.111	0.167065
459	613.333	0.487202	459	545.63	0.159891
460	587.074	0.466343	460	512.148	0.150079
461	534.444	0.424536	461	534.63	0.156667
462	550.963	0.437658	462	553.074	0.162072
463	507.704	0.403295	463	528.148	0.154768
464	474.481	0.376905	464	502.074	0.147127
465	472.185	0.375081	465	492.741	0.144392
466	472.407	0.375257	466	541.704	0.15874
467	471.556	0.374581	467	461.852	0.13534
468	458.593	0.364284	468	465.889	0.136523
469	436.926	0.347073	469	465.148	0.136306
470	422.37	0.33551	470	430.481	0.126148
471	449.148	0.356781	471	438.444	0.128481
472	451.481	0.358634	472	431.037	0.126311
473	451.111	0.358341	473	436.444	0.127895
474	429.296	0.341012	474	452	0.132453
475	424.481	0.337187	475	428.444	0.125551
476	431.148	0.342483	476	432.556	0.126756
477	395.185	0.313916	477	418.074	0.122512
478	390.519	0.310209	478	424.37	0.124357
479	425.815	0.338247	479	406.519	0.119126
480	405.481	0.322094	480	416.296	0.121991
481	398.185	0.316299	481	426.148	0.124878
482	397.444	0.31571	482	409.222	0.119918
483	392.815	0.312033	483	416.926	0.122175
484	401.037	0.318564	484	417.593	0.122371
485	382.778	0.30406	485	429	0.125714
486	372.667	0.296028	486	414.778	0.121546
487	389.741	0.309591	487	393.704	0.11537
488	399.815	0.317594	488	420.704	0.123283
489	396.963	0.315328	489	420.407	0.123196
490	392.444	0.311738	490	425.556	0.124704
491	379.519	0.301471	491	419.185	0.122837
492	377.704	0.30003	492	395.296	0.115837
493	379.259	0.301265	493	404.37	0.118496
494	371.444	0.295057	494	414.741	0.121535
495	381.333	0.302912	495	405.481	0.118822
496	365	0.289938	496	416.185	0.121958
497	372.63	0.295999	497	384.259	0.112603
498	376.074	0.298735	498	391.074	0.1146
499	383.889	0.304943	499	384.519	0.112679
500	1674.44	1.3301	500	2998.11	0.878562
501	1673.85	1.32963	501	3011.18	0.882394
502	1702.74	1.35257	502	3050.85	0.894018
503	1609.52	1.27852	503	3049.78	0.893703
504	1525.67	1.21192	504	3160.56	0.926165
505	1454.89	1.15569	505	3249.15	0.952126
506	1501.89	1.19303	506	3228.18	0.945983
507	1506.89	1.197	507	3286.26	0.963001
508	1638.22	1.30132	508	3286.18	0.962979
509	1673.33	1.32921	509	3268.18	0.957705
510	1612.59	1.28097	510	3097.37	0.907649
511	1598.56	1.26981	511	2920.89	0.855933
512	1668.18	1.32512	512	2878.52	0.843517
513	1671.63	1.32786	513	2801.26	0.820877
514	1670.15	1.32668	514	2800.78	0.820736
515	1582.33	1.25693	515	2814.18	0.824665
516	1651.37	1.31177	516	2749.56	0.805726
517	1718.18	1.36484	517	2852.48	0.835887
518	1716.22	1.36328	518	2676.89	0.784432
519	1549.89	1.23116	519	2766	0.810545
520	1568.18	1.24569	520	2673.48	0.783433
521	1591.96	1.26458	521	2870.44	0.841151
522	1640.3	1.30297	522	2793.3	0.818544
523	1650.15	1.3108	523	2733.93	0.801146
524	1559.52	1.23881	524	2884.11	0.845156
525	1618.11	1.28535	525	2743.11	0.803838
526	1490.07	1.18364	526	2539.78	0.744253
527	1441.18	1.14481	527	2445.78	0.716708
528	1384.85	1.10006	528	2444.48	0.716327
529	1324.7	1.05228	529	2283.18	0.669061
530	1428.15	1.13445	530	2330.33	0.682878
531	1440.33	1.14413	531	2411.22	0.706581
532	1328	1.0549	532	2359.04	0.691289
533	1268.96	1.008	533	2417.52	0.708427
534	1276.74	1.01418	534	2333.96	0.683941
535	1275.11	1.01289	535	2450.37	0.718053
536	1267.74	1.00703	536	2530.33	0.741485
537	1140.96	0.906325	537	2627.48	0.769954
538	1119.3	0.889114	538	2583.78	0.757147
539	1142.93	0.907885	539	2357.85	0.690942
540	1106.89	0.879259	540	2277.22	0.667314
541	1088.85	0.864931	541	2066.48	0.605559
542	1040.33	0.82639	542	2021	0.592231
543	1030.11	0.81827	543	1908.96	0.5594
544	945.185	0.750809	544	1777.3	0.520816
545	944.148	0.749985	545	1548.33	0.453721
546	908.518	0.721682	546	1529.59	0.44823
547	863.963	0.68629	547	1434.78	0.420445
548	869.778	0.690909	548	1301.59	0.381417
549	832.074	0.660959	549	1263.26	0.370184
550	826.741	0.656723	550	1173.52	0.343886
551	830.778	0.65993	551	1031	0.302123
552	847.815	0.673463	552	949.148	0.278137
553	848.778	0.674228	553	910.444	0.266795
554	766.148	0.608591	554	850.259	0.249159
555	746.556	0.593028	555	796.556	0.233422
556	758.482	0.602501	556	752.518	0.220517
557	826.037	0.656163	557	676.704	0.1983
558	854.185	0.678523	558	633.889	0.185754
559	798.667	0.634422	559	613	0.179633
560	751.259	0.596763	560	606.704	0.177788
561	789.037	0.626772	561	590.741	0.17311
562	762.667	0.605825	562	613.074	0.179654
563	772	0.613239	563	577.889	0.169344
564	716.482	0.569138	564	538.407	0.157774
565	671	0.53301	565	560.518	0.164253
566	645.704	0.512916	566	543.111	0.159153
567	615.963	0.489291	567	521.926	0.152944
568	567.926	0.451133	568	526.704	0.154345
569	491.333	0.390291	569	506.926	0.148549
570	465.481	0.369755	570	488.111	0.143035
571	496.815	0.394646	571	488.444	0.143133
572	458.741	0.364401	572	496.333	0.145445
573	459.556	0.365049	573	461.778	0.135319
574	441.778	0.350927	574	482.926	0.141516
575	483.778	0.38429	575	445.185	0.130456
576	444.889	0.353398	576	449.296	0.131661
577	480.074	0.381347	577	435.852	0.127721
578	506.111	0.40203	578	444.667	0.130305
579	470.852	0.374022	579	432.63	0.126777
580	447.111	0.355163	580	406.37	0.119082
581	435.667	0.346073	581	411.481	0.12058
582	403.111	0.320212	582	428.889	0.125681
583	395.185	0.313916	583	408.63	0.119744
584	434.704	0.345308	584	416.815	0.122143
585	398.741	0.31674	585	393.481	0.115305
586	383.852	0.304913	586	383.778	0.112462
587	404.852	0.321595	587	387.222	0.113471
588	400.852	0.318417	588	393.556	0.115327
589	397.296	0.315593	589	401.037	0.117519
590	383.963	0.305001	590	419	0.122783
591	400.444	0.318093	591	425.296	0.124628
592	382.63	0.303943	592	409.741	0.12007
593	386.667	0.307149	593	397.852	0.116586
594	395.407	0.314092	594	393.963	0.115446
595	390.296	0.310032	595	392.333	0.114969
596	375.407	0.298205	596	382.963	0.112223
597	344.185	0.273404	597	381.407	0.111767
598	345.259	0.274257	598	403.148	0.118138
599	363.556	0.288791	599	427.556	0.12529
600	1599.96	1.27093	600	3075.11	0.901126
601	1564.78	1.24298	601	3024.93	0.88642
602	1565.22	1.24334	602	2963.93	0.868545
603	1534.7	1.21909	603	3014.78	0.883447
604	1513.96	1.20262	604	3159	0.925709
605	1550.37	1.23154	605	3170.96	0.929215
606	1529.44	1.21492	606	3047.37	0.892997
607	1579.22	1.25446	607	3100.04	0.908431
608	1535.15	1.21945	608	3032.41	0.888612
609	1530.7	1.21592	609	2978.11	0.872702
610	1582.93	1.2574	610	2889.18	0.846643
611	1674.11	1.32983	611	3058.04	0.896123
612	1650.52	1.31109	612	2924.26	0.856921
613	1648.78	1.30971	613	3138.56	0.919718
614	1649.82	1.31053	614	2995.18	0.877705
615	1722.96	1.36864	615	2893.48	0.847902
616	1672.41	1.32848	616	2844.15	0.833445
617	1619.33	1.28632	617	2939.52	0.861393
618	1661.67	1.31995	618	2889.48	0.84673
619	1691.26	1.34345	619	2870.22	0.841086
620	1647.82	1.30894	620	2880	0.843951
621	1666.7	1.32395	621	2863.26	0.839046
622	1620.11	1.28694	622	2792.26	0.81824
623	1537.89	1.22162	623	2805.78	0.822201
624	1511.04	1.20029	624	2731.33	0.800386
625	1458.59	1.15864	625	2615.18	0.76635
626	1548.93	1.23039	626	2584.18	0.757266
627	1449.33	1.15128	627	2540.78	0.744546
628	1451.63	1.1531	628	2552.93	0.748106
629	1349.67	1.07211	629	2600.96	0.762183
630	1322.78	1.05075	630	2554.22	0.748486
631	1362.37	1.0822	631	2538.33	0.74383
632	1245.15	0.989085	632	2575.44	0.754705
633	1169.3	0.928832	633	2496.78	0.731652
634	1195.7	0.949809	634	2567.85	0.75248
635	1222.04	0.970727	635	2554.7	0.748627
636	1268.48	1.00762	636	2425.82	0.710858
637	1177.3	0.935187	637	2453.15	0.718867
638	1145.37	0.909826	638	2549.22	0.747021
639	1180.22	0.937511	639	2616.59	0.766763
640	1105.59	0.878229	640	2475.67	0.725466
641	1137.3	0.903412	641	2280.41	0.668247
642	1105.7	0.878317	642	2054.96	0.602184
643	1077.89	0.856222	643	2024.3	0.593197
644	1067.11	0.847661	644	1892.44	0.554559
645	1013.85	0.805355	645	1771.04	0.518982
646	990.482	0.786791	646	1632.52	0.478391
647	946.259	0.751662	647	1555.18	0.455729
648	899.556	0.714563	648	1484.22	0.434934
649	938.778	0.745719	649	1267.3	0.371367
650	897.037	0.712562	650	1165.96	0.341672
651	837.37	0.665166	651	1122.59	0.328963
652	805.482	0.639836	652	1047.11	0.306844
653	811.926	0.644954	653	992	0.290694
654	765.148	0.607796	654	869.741	0.254868
655	774.889	0.615534	655	858.407	0.251546
656	787.889	0.625861	656	831.667	0.243711
657	800.593	0.635952	657	803.741	0.235527
658	843.667	0.670168	658	707.222	0.207243
659	814.222	0.646778	659	663.815	0.194523
660	906.111	0.71977	660	661.37	0.193807
661	911.37	0.723948	661	752	0.220365
662	963.963	0.765725	662	670.037	0.196347
663	1000	0.794351	663	601.111	0.176149
664	915.889	0.727538	664	616.185	0.180566
665	841.926	0.668785	665	578.185	0.169431
666	764.815	0.607532	666	514.741	0.150839
667	731.852	0.581348	667	535.37	0.156884
668	654.148	0.519623	668	553.333	0.162148
669	624.963	0.49644	669	493.111	0.144501
670	603.482	0.479377	670	513.444	0.150459
671	576.407	0.45787	671	503.704	0.147605
672	571.963	0.45434	672	524.852	0.153802
673	534.889	0.42489	673	485.519	0.142276
674	552.111	0.43857	674	475.074	0.139215
675	579.889	0.460636	675	482.926	0.141516
676	507.148	0.402854	676	456.815	0.133864
677	504	0.400353	677	461.259	0.135167
678	528.407	0.419741	678	486.963	0.142699
679	517.407	0.411003	679	456.778	0.133854
680	459	0.364607	680	437.37	0.128166
681	437.074	0.34719	681	426.259	0.12491
682	437.704	0.347691	682	439.333	0.128742
683	428.37	0.340276	683	438.481	0.128492
684	421.111	0.33451	684	418.259	0.122566
685	406	0.322507	685	393.519	0.115316
686	401.704	0.319094	686	419.259	0.122859
687	395.815	0.314416	687	422.074	0.123684
688	401	0.318535	688	389.815	0.114231
689	414.074	0.32892	689	388.259	0.113775
690	415.63	0.330156	690	415.926	0.121882
691	409.852	0.325566	691	420.222	0.123141
692	377.148	0.299588	692	431.148	0.126343
693	383.37	0.30453	693	402.407	0.117921
694	373.074	0.296352	694	417.074	0.122219
695	405.111	0.3218	695	395.63	0.115935
696	376	0.298676	696	399.556	0.117085
697	380.481	0.302236	697	395	0.11575
698	379.852	0.301736	698	389.37	0.1141
699	401.741	0.319123	699	386.889	0.113373
700	1627.93	1.29314	700	3146.11	0.921932
701	1661.56	1.31986	701	3121.33	0.914671
702	1558.82	1.23825	702	2995.78	0.877879
703	1508.26	1.19809	703	3063.44	0.897708
704	1447.78	1.15004	704	3123.44	0.91529
705	1452.74	1.15399	705	3017.11	0.88413
706	1523.07	1.20986	706	2987.67	0.875502
707	1502.3	1.19335	707	3081.63	0.903037
708	1413.41	1.12274	708	3076.59	0.901561
709	1491.07	1.18444	709	2982.52	0.873993
710	1461.22	1.16072	710	2890	0.846882
711	1474.22	1.17105	711	2948.7	0.864084
712	1492.41	1.1855	712	2895.18	0.848401
713	1507.18	1.19723	713	2899.93	0.84979
714	1415.89	1.12471	714	2821.41	0.826781
715	1368.93	1.08741	715	2901.22	0.85017
716	1370.26	1.08847	716	2863.59	0.839143
717	1426	1.13274	717	2918.33	0.855184
718	1408.78	1.11906	718	2976.11	0.872116
719	1358.56	1.07917	719	3027.07	0.88705
720	1372.41	1.09017	720	3040.74	0.891055
721	1382.48	1.09818	721	2970.7	0.870531
722	1371.56	1.0895	722	3051.56	0.894224
723	1391.37	1.10524	723	2917.59	0.854968
724	1350.67	1.0729	724	2773.85	0.812846
725	1432.96	1.13828	725	2868.33	0.840532
726	1358.89	1.07944	726	2984.63	0.874612
727	1288.59	1.0236	727	2890.82	0.847121
728	1233.56	0.979877	728	2814.63	0.824795
729	1137	0.903177	729	2807.07	0.822581
730	1097.33	0.871668	730	2677.67	0.78466
731	1103.67	0.876699	731	2584.56	0.757375
732	1175.15	0.93348	732	2576.85	0.755117
733	1135.67	0.902118	733	2561.85	0.750722
734	1135.07	0.901647	734	2570.18	0.753164
735	1098.07	0.872256	735	2672.04	0.78301
736	1067.67	0.848103	736	2638.26	0.773112
737	1058.33	0.840688	737	2794.04	0.818761
738	1089.11	0.865137	738	2673.82	0.783531
739	1049.74	0.833863	739	2643.37	0.77461
740	1029.22	0.817564	740	2637.56	0.772906
741	1079.96	0.85787	741	2609.18	0.764592
742	1022.56	0.812269	742	2496.33	0.731522
743	1084.22	0.861253	743	2366.96	0.693612
744	1036.48	0.82333	744	2209.52	0.647474
745	970.482	0.770904	745	1985.67	0.581877
746	1004.37	0.797823	746	1735.37	0.508531
747	949.222	0.754016	747	1724.44	0.505329
748	893.148	0.709473	748	1554.48	0.455523
749	823.37	0.654045	749	1454.63	0.426263
750	864.111	0.686408	750	1401.52	0.410699
751	841.889	0.668756	751	1352.04	0.396199
752	803.482	0.638247	752	1270.63	0.372344
753	790.037	0.627567	753	1122.48	0.32893
754	843.037	0.669667	754	1059.44	0.310458
755	795.852	0.632186	755	1117.56	0.327487
756	786.037	0.624389	756	910.074	0.266687
757	734	0.583054	757	807.444	0.236612
758	703.63	0.558929	758	780.778	0.228798
759	773.482	0.614416	759	771.778	0.226161
760	798.518	0.634304	760	714.704	0.209436
761	742.185	0.589556	761	689.185	0.201958
762	789.741	0.627332	762	673.296	0.197302
763	839.185	0.666608	763	689.741	0.202121
764	817.111	0.649073	764	673.444	0.197345
765	863	0.685525	765	667.556	0.19562
766	850.037	0.675228	766	612.63	0.179524
767	782.37	0.621477	767	616.815	0.180751
768	714.074	0.567226	768	593.037	0.173783
769	705.148	0.560135	769	551.259	0.16154
770	643.148	0.510885	770	505.259	0.14806
771	603.407	0.479317	771	516.074	0.15123
772	560.444	0.445189	772	515.482	0.151056
773	581.074	0.461577	773	506.037	0.148288
774	531.852	0.422477	774	493.778	0.144696
775	554.037	0.4401	775	487.444	0.14284
776	581.63	0.462018	776	453.704	0.132953
777	583.852	0.463784	777	463.63	0.135862
778	555.37	0.441159	778	488.889	0.143263
779	539.704	0.428715	779	481	0.140952
780	533.185	0.423536	780	463.481	0.135818
781	515.963	0.409856	781	445.111	0.130435
782	485.519	0.385673	782	428.037	0.125431
783	495.667	0.393734	783	434.407	0.127298
784	470.963	0.37411	784	421.778	0.123597
785	470.778	0.373963	785	419.963	0.123065
786	451.037	0.358282	786	423.704	0.124162
787	409.259	0.325095	787	424.704	0.124455
788	416.111	0.330538	788	428.222	0.125486
789	410.778	0.326302	789	422.037	0.123673
790	388.444	0.308561	790	398.704	0.116836
791	389.074	0.309061	791	395.333	0.115848
792	415	0.329656	792	423.481	0.124096
793	411.556	0.32692	793	421.704	0.123576
794	376.37	0.29897	794	400.074	0.117237
795	376.037	0.298705	795	403.593	0.118268
796	363.852	0.289026	796	417.148	0.12224
797	389.333	0.309267	797	405.481	0.118822
798	387.889	0.30812	798	414.778	0.121546
799	369.741	0.293704	799	402.741	0.118019
800	1806.04	1.43463	800	3218.33	0.943096
801	1764.56	1.40168	801	3298.56	0.966604
802	1720.48	1.36667	802	3454.11	1.01219
803	1670.78	1.32718	803	3399.44	0.996169
804	1728.22	1.37282	804	3358.59	0.984198
805	1661.37	1.31971	805	3234.59	0.947861
806	1620.11	1.28694	806	3061.82	0.89723
807	1549.44	1.2308	807	2962.89	0.868241
808	1480.18	1.17579	808	2892.82	0.847707
809	1578.82	1.25413	809	2911.67	0.853231
810	1594.15	1.26631	810	2978.11	0.872702
811	1567.48	1.24513	811	2884.82	0.845362
812	1656.26	1.31565	812	2878.33	0.843463
813	1682.3	1.33633	813	2898.7	0.849432
814	1689.96	1.34242	814	2914.07	0.853936
815	1728.07	1.3727	815	3165.52	0.927619
816	1694.52	1.34604	816	3074.63	0.900985
817	1698.22	1.34898	817	2934.48	0.859916
818	1730	1.37423	818	2853.04	0.83605
819	1693.82	1.34548	819	2919.11	0.855412
820	1746	1.38694	820	2922.74	0.856476
821	1765.59	1.4025	821	3058.15	0.896156
822	1638.59	1.30162	822	2959.96	0.867384
823	1579.37	1.25457	823	2944.85	0.862955
824	1536.96	1.22089	824	2883.18	0.844885
825	1484.93	1.17955	825	2787.26	0.816775
826	1459.93	1.15969	826	2808.3	0.822939
827	1454.41	1.15531	827	2746.33	0.804782
828	1458.85	1.15884	828	2786.78	0.816634
829	1481.22	1.17661	829	2808.56	0.823015
830	1357.3	1.07817	830	2759.89	0.808754
831	1302.93	1.03498	831	2819.89	0.826336
832	1417.48	1.12598	832	2734.41	0.801287
833	1367	1.08588	833	2810.82	0.823677
834	1377.93	1.09456	834	2784.48	0.815961
835	1464.93	1.16367	835	2703.56	0.792246
836	1442.22	1.14563	836	2820.96	0.826651
837	1377.7	1.09438	837	2894.67	0.848249
838	1372.56	1.09029	838	3003.3	0.880082
839	1379	1.09541	839	2952.37	0.865159
840	1345.11	1.06849	840	2849.07	0.834889
841	1317.37	1.04645	841	2851.74	0.83567
842	1262.74	1.00306	842	2531.22	0.741746
843	1280.56	1.01721	843	2534.48	0.742701
844	1302.11	1.03433	844	2526	0.740216
845	1319	1.04775	845	2384.3	0.698691
846	1325.56	1.05296	846	2104.59	0.616727
847	1267.04	1.00647	847	2006.37	0.587944
848	1220.78	0.969726	848	2006.52	0.587988
849	1196.78	0.950662	849	2051.04	0.601033
850	1174.07	0.932627	850	1914	0.560876
851	1116.78	0.887114	851	1693.56	0.496277
852	1089.26	0.865254	852	1672.93	0.490232
853	1027.37	0.816093	853	1568.85	0.459734
854	981.37	0.779552	854	1452.22	0.425557
855	984.37	0.781936	855	1309.74	0.383805
856	957	0.760194	856	1280.7	0.375296
857	856.482	0.680348	857	1061	0.310914
858	775.407	0.615945	858	967.778	0.283596
859	755.148	0.599853	859	944.593	0.276802
860	729.074	0.579141	860	786.556	0.230491
861	795.593	0.63198	861	787.556	0.230784
862	872.63	0.693175	862	813.333	0.238338
863	907.407	0.7208	863	755.407	0.221363
864	899.296	0.714357	864	676.222	0.198159
865	898.037	0.713357	865	676.296	0.198181
866	878.185	0.697587	866	715.704	0.209729
867	873.889	0.694175	867	632.518	0.185352
868	807.222	0.641218	868	638.259	0.187035
869	755.333	0.6	869	646	0.189303
870	717	0.56955	870	604.556	0.177158
871	648.704	0.515299	871	524.333	0.15365
872	652.333	0.518182	872	534.296	0.156569
873	610.111	0.484642	873	565.667	0.165762
874	577	0.458341	874	526.148	0.154182
875	604.296	0.480023	875	499.444	0.146356
876	628.296	0.499088	876	482.296	0.141331
877	646.778	0.513769	877	467.519	0.137001
878	645.667	0.512886	878	472.444	0.138444
879	577.667	0.45887	879	465.926	0.136534
880	551	0.437688	880	483.889	0.141798
881	528	0.419417	881	468.296	0.137229
882	496.667	0.394528	882	433.963	0.127168
883	474.481	0.376905	883	442.815	0.129762
884	469.667	0.373081	884	442.296	0.12961
885	446	0.354281	885	436.296	0.127852
886	445.185	0.353633	886	428.481	0.125561
887	466.519	0.37058	887	426.963	0.125117
888	405.741	0.322301	888	428.296	0.125507
889	395.63	0.314269	889	433.185	0.12694
890	406.074	0.322565	890	441.704	0.129436
891	394.111	0.313063	891	437.481	0.128199
892	378.704	0.300824	892	439.667	0.128839
893	403.148	0.320241	893	417.519	0.122349
894	387.519	0.307826	894	414.63	0.121503
895	391.815	0.311239	895	449.37	0.131683
896	384.704	0.30559	896	466.259	0.136632
897	397.926	0.316093	897	437.926	0.128329
898	385.074	0.305884	898	401.889	0.117769
899	387.222	0.30759	899	379.704	0.111268
900	2355.41	1.87102	900	3030.44	0.888037
901	2228.89	1.77052	901	3112.3	0.912023
902	2056.07	1.63324	902	3072.18	0.900269
903	2100.67	1.66867	903	3012.48	0.882773
904	2032.96	1.61489	904	3150.37	0.92318
905	1964	1.56011	905	3249.48	0.952224
906	1815.96	1.44251	906	3174.11	0.930137
907	1785.63	1.41842	907	3292.18	0.964737
908	1782.93	1.41627	908	3275.04	0.959712
909	1768.56	1.40485	909	2993.41	0.877184
910	1708.56	1.35719	910	2982	0.873841
911	1627.48	1.29279	911	2927.33	0.857822
912	1584.22	1.25843	912	3046.67	0.892791
913	1716.3	1.36334	913	2996.33	0.878041
914	1699.93	1.35034	914	2899.96	0.849801
915	1742.93	1.3845	915	3005.22	0.880646
916	1712.93	1.36066	916	3096.41	0.907367
917	1651.41	1.3118	917	3178.7	0.931483
918	1640.18	1.30288	918	3084.22	0.903796
919	1719.56	1.36593	919	2951.15	0.8648
920	1626	1.29162	920	2923.15	0.856595
921	1634.41	1.29829	921	3141.89	0.920695
922	1562.82	1.24142	922	3121.37	0.914682
923	1608.07	1.27738	923	3065.93	0.898435
924	1582.59	1.25713	924	3017.82	0.884336
925	1495.07	1.18761	925	2998.41	0.878649
926	1538.59	1.22218	926	3080.67	0.902755
927	1505.33	1.19576	927	3057.15	0.895863
928	1459.67	1.15949	928	3075.15	0.901137
929	1433	1.13831	929	3026.22	0.8868
930	1453.37	1.15449	930	3079.52	0.902418
931	1326.04	1.05334	931	2968.52	0.869891
932	1311.15	1.04151	932	2816.18	0.825251
933	1355.59	1.07682	933	2837.15	0.831394
934	1294	1.02789	934	2822.59	0.827129
935	1279.11	1.01606	935	2805.7	0.82218
936	1329.7	1.05625	936	2751.56	0.806312
937	1309	1.03981	937	2867.33	0.840239
938	1393.85	1.10721	938	2846.67	0.834183
939	1295.59	1.02916	939	2744.41	0.804217
940	1361.33	1.08138	940	2785.56	0.816276
941	1288.48	1.02351	941	2812.11	0.824057
942	1215.41	0.96546	942	2562.33	0.750863
943	1255.07	0.99697	943	2351.3	0.689021
944	1246.48	0.990144	944	2135.56	0.6258
945	1250.44	0.993292	945	2112.15	0.618941
946	1215.78	0.965755	946	1992.48	0.583874
947	1084.48	0.861459	947	1880	0.550913
948	1045.33	0.830362	948	1860.18	0.545106
949	1054.41	0.837569	949	1682.59	0.493065
950	1017.7	0.808414	950	1656.33	0.48537
951	979.926	0.778405	951	1658.04	0.485869
952	899.074	0.714181	952	1508.15	0.441946
953	956.333	0.759664	953	1432.56	0.419794
954	933.111	0.741218	954	1329.82	0.389687
955	878.37	0.697734	955	1249.56	0.366168
956	890.222	0.707149	956	1013.26	0.296924
957	845.704	0.671786	957	911.482	0.267099
958	849.963	0.675169	958	871.815	0.255476
959	847.556	0.673257	959	785.259	0.230111
960	817.63	0.649485	960	763.148	0.223632
961	841.259	0.668255	961	729.889	0.213886
962	871.259	0.692086	962	691.037	0.202501
963	899	0.714122	963	702.111	0.205746
964	888.778	0.706002	964	635.222	0.186145
965	913	0.725243	965	649.482	0.190323
966	920.482	0.731186	966	638.074	0.18698
967	931.296	0.739776	967	557.926	0.163494
968	857.111	0.680847	968	536.407	0.157188
969	808.778	0.642454	969	568.185	0.1665
970	765.926	0.608414	970	589.148	0.172643
971	752.482	0.597735	971	551.556	0.161627
972	759.259	0.603118	972	556.185	0.162984
973	793.222	0.630097	973	558.926	0.163787
974	754.518	0.599352	974	526.667	0.154334
975	709.444	0.563548	975	502.815	0.147344
976	699.407	0.555575	976	488.111	0.143035
977	691.926	0.549632	977	470.407	0.137847
978	647.889	0.514651	978	464.704	0.136176
979	636.185	0.505354	979	461.074	0.135113
980	603.185	0.479141	980	475.037	0.139204
981	574.222	0.456134	981	488.667	0.143198
982	565.778	0.449426	982	514	0.150622
983	544	0.432127	983	489.593	0.14347
984	476.741	0.3787	984	449.556	0.131737
985	430.333	0.341836	985	411.074	0.120461
986	419.741	0.333422	986	422.926	0.123934
987	414.296	0.329097	987	424.852	0.124498
988	403.148	0.320241	988	424.667	0.124444
989	423.667	0.33654	989	424.296	0.124335
990	419.815	0.333481	990	441.37	0.129338
991	405.333	0.321977	991	446.593	0.130869
992	386.111	0.306708	992	420.037	0.123087
993	395.741	0.314357	993	398.778	0.116857
994	406.111	0.322595	994	421.074	0.123391
995	408.63	0.324596	995	442.667	0.129719
996	416.741	0.331039	996	426.185	0.124889
997	420.741	0.334216	997	388.519	0.113851
998	420.889	0.334334	998	383.741	0.112451
999	407.259	0.323507	999	404.333	0.118485
