# Supplementary material for: Complementary mesoscale dynamics of spectrin and acto-myosin shape membrane territories during mechanoresponse
Source: Nat Commun. 2020 Oct 9;11:5108. doi: 10.1038/s41467-020-18825-7 (PMC7547731; doi:10.1038/s41467-020-18825-7)
Supplement: Supplementary file 13 — Source Data [file 41467_2020_18825_MOESM13_ESM.zip › Ghisleni et al Source Data/Figure 4/4D-area correlated motion.xlsx]

## Sheet: Sheet1
Area (um2	Untreated	Blebbistatin		sum	sum							A-meanE	A-meanF	sqrtM	sqrtN	sumsqrtO	sumsqrtP			sum/count	sum/count	SD	SD
0.015625	49317	17862		770.578	279.094							-2.02721	-1.11936	#NUM!	#NUM!	#NUM!	#NUM!	39726.4	8418.53	1986.32	420.927	44.5681	20.5165
5.52056	13911	3207		76796.5	17704.4							3.47773	4.38557	1.86487	2.09418	25942.2	6716.02
11.0255	2446	389		26968.4	4288.92							8.98266	9.89051	2.99711	3.14492	7330.93	1223.37
16.5304	777	70		12844.1	1157.13							14.4876	15.3954	3.80626	3.9237	2957.46	274.659
22.0354	330	27		7271.67	594.955							19.9925	20.9004	4.4713	4.57169	1475.53	123.436
27.5403	163	9		4489.07	247.863							25.4975	26.4053	5.0495	5.13861	823.069	46.2475
33.0452	79	5		2610.57	165.226							31.0024	31.9102	5.56798	5.64892	439.87	28.2446
38.5502	49	0		1888.96	0							36.5073	37.4152	6.04213	6.11679	296.064	0
44.0551	27	1		1189.49	44.0551							42.0123	42.9201	6.48169	6.55134	175.006	6.55134
49.56	11	0		545.16	0							47.5172	48.425	6.89327	6.95881	75.826	0
55.065	7	0		385.455	0							53.0221	53.93	7.28163	7.3437	50.9714	0
60.5699	5	0		302.85	0							58.5271	59.4349	7.6503	7.7094	38.2515	0
66.0748	3	0		198.225	0							64.032	64.9398	8.002	8.05853	24.006	0
71.5798	4	0		286.319	0							69.5369	70.4448	8.33888	8.39314	33.3555	0
77.0847	4	0		308.339	0							75.0419	75.9497	8.66267	8.71491	34.6507	0
82.5896	1	0		82.5896	0							80.5468	81.4547	8.97479	9.02522	8.97479	0
88.0946	0	0		0	0							86.0517	86.9596	9.27641	9.32521	0	0
93.5995	0	0		0	0							91.5567	92.4645	9.56853	9.61585	0	0
99.1044	0	0		0	0							97.0616	97.9695	9.85199	9.89795	0	0
104.609	2	0		209.219	0							102.567	103.474	10.1275	10.1722	20.255	0
				137147	24481.7
			mean	2.04283	1.13499
			SD	44.568	20.516
