# Supplementary material for: Complementary mesoscale dynamics of spectrin and acto-myosin shape membrane territories during mechanoresponse
Source: Nat Commun. 2020 Oct 9;11:5108. doi: 10.1038/s41467-020-18825-7 (PMC7547731; doi:10.1038/s41467-020-18825-7)
Supplement: Supplementary file 13 — Source Data [file 41467_2020_18825_MOESM13_ESM.zip › Ghisleni et al Source Data/Figure 5/5B-FRAP_zones_allcurves.xlsx]

## Sheet: Cortex
	Cell2		Cell4		Cell6	Cell7	Cell10	Cell13		Cell16	Cell18	Cell19	Cell20	Cell21	Cell22	Cell23	Cell25	cell5	cell8	cell14	cell15	cell19	cell20	cell22
0	1	1	1	1	1	1	1	1	1	1	1	1	1	1	1	1	1	1	1	1	1	1	1	1		1
3	1.00665	0.980861	1.00356	0.991031	0.993337	1.00447	1.02394	0.924122	0.98233	0.999262	1.00974	1.0273	0.982592	0.90981	1.06701	0.955365	1.04284	1.03648	0.963989	0.943438	0.90963	1.00363	1.01617	1.01076		0.990625
6	1.01768	0.92768	1.02608	1.01625	0.970488	1.01758	1.05162	0.838991	0.954518	0.997931	0.991425	0.981665	0.99314	0.907192	1.03241	0.982702	1.01276	0.951744	0.968061	0.9573	0.99055	1.06672	0.900008	0.930511		0.973026
9	0.992674	0.971342	1.02836	0.995366	0.985935	0.975339	1.01341	0.841973	0.84536	1.0059	1.009	1.02978	0.960678	0.933279	1.05011	0.947037	1.07668	1.05213	1.03312	0.943815	0.98147	0.940439	0.87253	0.987621		0.961941
12	0	0	0	0	0	0	0	0	0	0	0	0	0	0	0	0	0	0	0	0	0	0	0	0		0
15	0.173113	0.214558	0.224245	0.201518	0.22512	0.141821	0.285864	0.197136	0.277217	0.247272	0.095915	0.343605	0.262256	0.324025	0.20198	0.199053	0.05773	0.261924	0.107732	0.207733	0.05095	0.19868	0.145117	0.192049		0.219802
18	0.283307	0.305511	0.386544	0.358576	0.35745	0.222383	0.418014	0.346746	0.365571	0.360172	0.168889	0.485292	0.423017	0.461465	0.31699	0.285102	0.10853	0.347598	0.229373	0.287904	0.14829	0.291654	0.206323	0.299705		0.32986
21	0.363573	0.39662	0.477932	0.41023	0.435447	0.268354	0.494565	0.531262	0.459597	0.437683	0.16242	0.511371	0.470405	0.511229	0.390783	0.352214	0.15079	0.414707	0.256115	0.342098	0.18354	0.369182	0.250521	0.297504		0.399776
24	0.404163	0.407679	0.535458	0.444042	0.469016	0.306827	0.572714	0.542013	0.602531	0.500565	0.183989	0.57644	0.522001	0.583253	0.406625	0.391789	0.18507	0.480072	0.391031	0.38987	0.22601	0.432889	0.352966	0.364879		0.454105
27	0.460087	0.522667	0.563796	0.465291	0.492572	0.35302	0.614223	0.595769	0.58696	0.491131	0.217973	0.580618	0.524574	0.648522	0.448053	0.413784	0.19334	0.521654	0.345908	0.420401	0.25124	0.463144	0.413742	0.377975		0.489643
30	0.53666	0.528507	0.533608	0.500846	0.498177	0.388608	0.614034	0.487802	0.613203	0.538464	0.23301	0.608594	0.578641	0.662545	0.458662	0.44899	0.21026	0.495589	0.402494	0.43824	0.28011	0.505628	0.408999	0.436199		0.507766
33	0.519827	0.476449	0.559223	0.570335	0.541446	0.413198	0.660562	0.5515	0.70312	0.543238	0.265717	0.635065	0.624466	0.65528	0.56772	0.464294	0.27533	0.539729	0.358463	0.465905	0.34516	0.499335	0.460292	0.422998		0.537761
36	0.524585	0.551665	0.553662	0.55494	0.553135	0.432571	0.669811	0.510455	0.679621	0.5631	0.277631	0.635018	0.607338	0.696792	0.524655	0.455514	0.30167	0.553087	0.473013	0.445408	0.43458	0.568132	0.514673	0.414681		0.545565
39	0.517608	0.583448	0.621474	0.566637	0.585462	0.45719	0.672214	0.667449	0.695256	0.58473	0.290137	0.675205	0.645319	0.690076	0.605612	0.479877	0.29104	0.606909	0.443368	0.455671	0.39406	0.56535	0.490688	0.441092		0.57281
42	0.542244	0.636698	0.635579	0.58419	0.58384	0.451706	0.680965	0.597658	0.701922	0.655853	0.279266	0.673156	0.628078	0.654932	0.625607	0.516637	0.32428	0.60564	0.429562	0.480297	0.43252	0.545345	0.496557	0.469421		0.580977
45	0.564936	0.671555	0.602612	0.588318	0.603263	0.512083	0.694574	0.586487	0.735311	0.63877	0.280754	0.693044	0.658361	0.661557	0.625187	0.49863	0.27399	0.563805	0.456175	0.466409	0.42555	0.576853	0.549287	0.477248		0.592924
48	0.551603	0.733537	0.60609	0.595584	0.64278	0.452079	0.72428	0.65625	0.852915	0.630369	0.275306	0.682502	0.665273	0.672337	0.621607	0.517006	0.31546	0.616848	0.375957	0.487819	0.4216	0.625555	0.49458	0.482717		0.612397
51	0.534291	0.694122	0.637235	0.556633	0.603578	0.486811	0.722854	0.540964	0.748263	0.619367	0.294816	0.678197	0.671297	0.725797	0.604466	0.527954	0.30978	0.618875	0.382339	0.470745	0.45114	0.643948	0.601794	0.486655		0.603245
54	0.562566	0.739569	0.594651	0.589169	0.638353	0.47278	0.764163	0.718242	0.78095	0.677563	0.337101	0.679453	0.6648	0.685927	0.613579	0.560531	0.28935	0.577582	0.485269	0.519793	0.50222	0.64153	0.591041	0.539656		0.629877
57	0.583627	0.709398	0.647114	0.636527	0.648129	0.513882	0.756644	0.75541	0.814885	0.625069	0.323055	0.683397	0.673071	0.697024	0.674549	0.560055	0.31751	0.608215	0.47303	0.459465	0.51159	0.630619	0.602329	0.476039		0.634719
60	0.606686	0.698786	0.646014	0.657442	0.658956	0.524665	0.753731	0.668705	0.898372	0.639386	0.319172	0.686636	0.641308	0.71941	0.650847	0.577363	0.33216	0.60395	0.498466	0.520239	0.4892	0.63282	0.568239	0.467805		0.638262
63	0.619049	0.73136	0.58322	0.614305	0.647363	0.520531	0.755513	0.774804	0.924423	0.655943	0.357284	0.681423	0.655924	0.716883	0.697062	0.556711	0.32644	0.575864	0.52712	0.546994	0.49768	0.632607	0.653032	0.512105		0.655026
66	0.599535	0.686973	0.584462	0.602536	0.662378	0.557044	0.768243	0.717695	0.869422	0.646822	0.344077	0.679554	0.666133	0.711423	0.63878	0.546858	0.33532	0.614358	0.541141	0.482626	0.51944	0.679852	0.58766	0.48209		0.640024
69	0.635605	0.758995	0.602272	0.608991	0.715653	0.526242	0.749835	0.712233	0.887627	0.640821	0.371321	0.657046	0.644044	0.714285	0.717977	0.59083	0.32639	0.602592	0.576204	0.552897	0.57338	0.645925	0.642295	0.499226		0.658115
72	0.585184	0.707776	0.609842	0.626589	0.680437	0.543287	0.781196	0.709244	0.899038	0.681056	0.36792	0.667254	0.668483	0.731022	0.702257	0.566042	0.36108	0.592201	0.521978	0.510208	0.62915	0.67325	0.662303	0.487443		0.655945
75	0.651638	0.720033	0.600337	0.647439	0.666042	0.544206	0.738165	0.758998	0.915778	0.673998	0.37242	0.679935	0.679997	0.742355	0.718847	0.591464	0.3564	0.601758	0.491	0.574387	0.54689	0.685828	0.653958	0.502825		0.670429
78	0.622992	0.743708	0.575718	0.616727	0.686674	0.519282	0.808255	0.741168	0.870127	0.659775	0.394923	0.699338	0.675204	0.754178	0.703807	0.581652	0.35907	0.63578	0.476376	0.566443	0.60665	0.716198	0.654196	0.453707		0.667215
81	0.70846	0.698624	0.551404	0.57046	0.683026	0.513722	0.794794	0.744337	0.912507	0.727042	0.398195	0.717463	0.659301	0.729525	0.696233	0.589295	0.40086	0.637877	0.565922	0.532417	0.59262	0.69588	0.677108	0.498531		0.670508
84	0.690838	0.716549	0.557155	0.616919	0.691271	0.541894	0.810113	0.676299	0.955326	0.715751	0.364533	0.723868	0.657373	0.707807	0.705654	0.59192	0.35975	0.608387	0.597608	0.561096	0.62821	0.703342	0.742996	0.501717		0.677514
87	0.689051	0.706326	0.58068	0.635994	0.715427	0.554812	0.808952	0.702683	1.03485	0.702496	0.372225	0.731498	0.683289	0.728894	0.676798	0.586585	0.38422	0.632949	0.526545	0.60291	0.71402	0.70015	0.76005	0.513486		0.690872
90	0.669031	0.749281	0.588457	0.660178	0.673345	0.568067	0.790986	0.781271	0.979935	0.729328	0.382928	0.725233	0.654622	0.739161	0.779864	0.591347	0.35475	0.616369	0.542939	0.62422	0.70136	0.726484	0.737668	0.504829		0.698666
93	0.644488	0.779571	0.510721	0.621464	0.705463	0.589651	0.827777	0.894363	0.969554	0.741435	0.402073	0.741385	0.668972	0.730265	0.697503	0.628313	0.39392	0.695066	0.506682	0.576084	0.62611	0.719761	0.792445	0.477963		0.708897
96	0.656782	0.74144	0.589851	0.670252	0.73491	0.596641	0.819866	0.76374	0.962022	0.746208	0.406392	0.736837	0.686412	0.750057	0.675931	0.647883	0.43084	0.687268	0.574805	0.564639	0.67421	0.745911	0.805843	0.512817		0.709368
99	0.664657	0.793057	0.554814	0.653129	0.727799	0.571129	0.829768	0.868525	0.92966	0.699786	0.426819	0.709406	0.711348	0.768642	0.726134	0.633609	0.4249	0.669635	0.475182	0.586007	0.73993	0.759975	0.772596	0.509232		0.71526
102	0.703686	0.784378	0.540712	0.590995	0.740094	0.54811	0.856148	0.77052	0.945465	0.692371	0.441795	0.736908	0.694427	0.768772	0.712685	0.645586	0.43334	0.712621	0.527879	0.613059	0.67645	0.731895	0.845896	0.480203		0.713162
105	0.734137	0.776226	0.528165	0.644113	0.721363	0.577718	0.872558	0.677076	0.900725	0.705844	0.407458	0.769219	0.717076	0.74664	0.725885	0.642424	0.41967	0.662154	0.48523	0.609882	0.78737	0.784012	0.869955	0.510574		0.715465
108	0.714479	0.737605	0.494494	0.659443	0.724788	0.630737	0.837791	0.798181	0.834017	0.720161	0.432206	0.755802	0.721443	0.759204	0.694235	0.625841	0.42677	0.703432	0.487401	0.647131	0.78966	0.765063	0.833055	0.443959		0.71392
111	0.693991	0.767133	0.521102	0.614095	0.761941	0.595266	0.857854	0.923973	0.95254	0.691649	0.438464	0.769091	0.741027	0.780077	0.6915	0.654322	0.44824	0.664043	0.550517	0.597836	0.77885	0.749397	0.873307	0.52623		0.729788
114	0.720178	0.730184	0.542001	0.601421	0.759429	0.614837	0.846322	0.783535	0.836237	0.703096	0.393384	0.802801	0.743487	0.790853	0.690238	0.634589	0.43616	0.675003	0.560294	0.641437	0.75611	0.7857	0.762131	0.456771		0.709747
117	0.687592	0.789403	0.516244	0.614371	0.780076	0.593504	0.853156	0.812597	0.817662	0.698095	0.408868	0.788496	0.708578	0.750541	0.74876	0.606176	0.45487	0.693934	0.570334	0.603829	0.79091	0.796269	0.792372	0.529706		0.715368
120	0.709231	0.797856	0.469082	0.600296	0.772614	0.643712	0.864195	0.830935	0.831886	0.71746	0.43881	0.778602	0.711165	0.783293	0.712567	0.61617	0.47189	0.714491	0.597025	0.618865	0.80609	0.7842	0.704456	0.53108		0.719137
123	0.731016	0.814071	0.469814	0.640747	0.758379	0.625092	0.902982	0.820753	0.754071	0.713344	0.448609	0.806944	0.698372	0.768767	0.678577	0.652641	0.46582	0.751452	0.5048	0.614443	0.78179	0.793869	0.758942	0.528717		0.722569
126	0.725618	0.799184	0.488301	0.694565	0.746192	0.625	0.901972	0.908167	0.736196	0.743942	0.399184	0.752361	0.700306	0.768901	0.637405	0.665256	0.45326	0.710616	0.512725	0.629852	0.7643	0.787444	0.859675	0.502844		0.730174
129	0.729656	0.82541	0.513094	0.628205	0.781124	0.591434	0.910747	1.02403	0.736791	0.742178	0.420909	0.75526	0.666119	0.766717	0.647765	0.700628	0.45946	0.74176	0.547347	0.64317	0.80349	0.788184	0.792538	0.50263		0.734394
132	0.723887	0.786464	0.504835	0.563442	0.766588	0.632583	0.895263	0.860231	0.760328	0.736117	0.439553	0.73479	0.710051	0.789868	0.685977	0.668921	0.4786	0.720953	0.552324	0.660028	0.80378	0.783648	0.795174	0.525542		0.725837
135	0.722705	0.750151	0.560353	0.609259	0.817154	0.64231	0.921942	0.865516	0.720008	0.705903	0.456379	0.669897	0.674517	0.786858	0.745416	0.659933	0.45962	0.724143	0.504684	0.629134	0.84702	0.824541	0.851682	0.462847		0.728557
138	0.714931	0.860682	0.533243	0.628061	0.741557	0.60652	0.918913	0.953938	0.814933	0.779694	0.444967	0.681051	0.688478	0.803012	0.722559	0.677361	0.44311	0.713799	0.476433	0.660068	0.78921	0.788371	0.778615	0.490204		0.741205
141	0.736576	0.87229	0.629694	0.60686	0.80452	0.637794	0.950175	0.933879	0.725462	0.734761	0.45819	0.650453	0.708456	0.790041	0.694234	0.682273	0.44291	0.71429	0.409971	0.636415	0.82617	0.8111	0.820268	0.511999		0.742855
144	0.755595	0.853351	0.524472	0.617579	0.764781	0.653946	0.939005	0.892049	0.710961	0.742873	0.48031	0.664257	0.712049	0.79247	0.711074	0.686872	0.45249	0.724266	0.476025	0.678604	0.73132	0.77982	0.769539	0.522112		0.739275
147	0.735471	0.897326	0.606076	0.712947	0.759205	0.643621	0.934107	0.855698	0.714606	0.734426	0.492415	0.670484	0.717455	0.817859	0.677332	0.677432	0.44373	0.685659	0.531433	0.651413	0.86654	0.830331	0.839105	0.498536		0.743474
150	0.752369	0.836784	0.632462	0.683553	0.793535	0.623836	0.933643	0.857404	0.796518	0.740387	0.456299	0.673578	0.725146	0.804992	0.739123	0.699906	0.4488	0.715315	0.490929	0.668521	0.96973	0.830101	0.835942	0.493385		0.751692
153	0.740464	0.836485	0.600767	0.630451	0.785708	0.673478	0.938834	0.856004	0.743813	0.735499	0.489881	0.633777	0.723109	0.81317	0.708846	0.672942	0.4054	0.744745	0.54554	0.738184	0.88682	0.791881	0.845316	0.456218		0.746397
156	0.703112	0.874029	0.52505	0.622122	0.732252	0.658636	0.980831	0.797698	0.666458	0.773075	0.478886	0.633178	0.664353	0.808249	0.690755	0.672314	0.42839	0.752428	0.539735	0.683851	0.92733	0.798205	0.850451	0.484292		0.734062
159	0.725673	0.847592	0.604831	0.68122	0.757809	0.706371	0.971042	0.753335	0.758582	0.770503	0.513032	0.630455	0.70527	0.803792	0.680407	0.693677	0.44614	0.79237	0.456133	0.675843	0.95389	0.776038	0.875689	0.471991		0.747067
162	0.747648	0.797421	0.57879	0.675644	0.770074	0.699001	0.948693	0.831643	0.785608	0.79634	0.475967	0.610182	0.710396	0.845651	0.713566	0.713631	0.44826	0.815589	0.522051	0.706387	0.91398	0.744342	0.888879	0.46274		0.758514
165	0.770046	0.861884	0.532366	0.612124	0.773273	0.671707	0.976306	0.798239	0.772101	0.759444	0.508886	0.613752	0.70184	0.802445	0.718786	0.700364	0.45293	0.831533	0.572621	0.698543	0.92897	0.809768	0.87449	0.489148		0.75678
168	0.815098	0.828827	0.567494	0.660027	0.793524	0.675098	0.991625	0.742772	0.835266	0.795784	0.509322	0.612918	0.694308	0.793541	0.744247	0.720228	0.42529	0.759274	0.605327	0.699884	0.87112	0.767514	0.813805	0.472169		0.755722
171	0.804656	0.908264	0.618674	0.626907	0.806519	0.68522	0.972726	0.752353	0.886372	0.80825	0.505435	0.595107	0.694978	0.854651	0.781201	0.666651	0.45049	0.821564	0.610818	0.741541	0.95265	0.809272	0.90199	0.520461		0.780199
174	0.80423	0.866536	0.533075	0.639607	0.773789	0.686522	0.946781	0.85955	0.875772	0.780443	0.518657	0.612261	0.714435	0.841534	0.754639	0.708528	0.43891	0.784024	0.675312	0.711467	0.95061	0.784675	0.932486	0.527761		0.777377
177	0.793349	0.966985	0.566962	0.619482	0.778313	0.667657	0.939195	0.918135	0.858624	0.767804	0.517973	0.631951	0.732292	0.830684	0.714387	0.690184	0.4645	0.711181	0.589103	0.70088	0.90257	0.811534	0.879461	0.546498		0.773702
180	0.774269	0.912172	0.633164	0.661983	0.839771	0.69803	0.939692	0.751419	0.820609	0.800474	0.562854	0.640584	0.75111	0.785742	0.771928	0.710425	0.43765	0.698083	0.590471	0.722879	0.9236	0.837817	0.882234	0.507084		0.770318
183	0.756567	0.900408	0.560714	0.639245	0.823393	0.686341	0.967552	0.704002	0.841563	0.764055	0.55136	0.668163	0.752752	0.8077	0.775075	0.679315	0.46011	0.740561	0.507565	0.72812	0.87971	0.807191	0.837535	0.549241		0.764479
186	0.76604	0.9045	0.569975	0.675414	0.787438	0.680951	0.969011	0.735065	0.841693	0.738173	0.570149	0.644393	0.744819	0.805177	0.719344	0.696658	0.47962	0.76362	0.697535	0.699573	0.95425	0.845139	0.880071	0.491301		0.763555
189	0.747526	0.87249	0.61813	0.631736	0.79476	0.688632	0.931108	0.845994	0.869663	0.79568	0.58171	0.652585	0.741729	0.796463	0.761859	0.723355	0.45858	0.733861	0.593674	0.70085	0.94211	0.875313	0.859449	0.562671		0.774063
192	0.698018	0.894198	0.540766	0.635516	0.79578	0.663839	0.942703	0.708479	0.809173	0.787006	0.544683	0.633768	0.734696	0.830723	0.723378	0.746352	0.49887	0.736452	0.561936	0.734428	0.92971	0.823386	0.93598	0.548586		0.763816
195	0.700506	0.856872	0.588992	0.628255	0.802754	0.683225	0.953862	0.793252	0.816975	0.816241	0.57813	0.709518	0.780594	0.806931	0.696357	0.733804	0.53508	0.706766	0.691231	0.779816	0.94399	0.820485	0.889168	0.503012		0.764937
198	0.780307	0.899331	0.542965	0.655612	0.786515	0.707948	0.936063	0.859755	0.868203	0.838315	0.553741	0.724575	0.740852	0.824657	0.740614	0.766737	0.49505	0.753924	0.54601	0.713561	0.89804	0.823342	0.922781	0.514113		0.785146
201	0.797863	0.856669	0.550343	0.606937	0.770311	0.707527	0.956792	0.867041	0.872367	0.819372	0.554527	0.709518	0.748676	0.839678	0.763347	0.744051	0.49767	0.745486	0.656247	0.72355	0.96082	0.839805	0.960926	0.480519		0.783384
204	0.78834	0.901279	0.591435	0.705619	0.781535	0.699929	0.935118	0.793123	0.85673	0.792998	0.517822	0.724015	0.758586	0.825814	0.781876	0.747976	0.48634	0.710747	0.603025	0.759997	0.92845	0.85164	0.919505	0.548177		0.786611
207	0.749195	0.8695	0.578207	0.668673	0.781278	0.736795	0.941647	0.665246	0.773514	0.81852	0.515312	0.689694	0.779344	0.842321	0.838977	0.723513	0.50615	0.769167	0.628873	0.748026	0.96167	0.821985	0.882118	0.488095		0.772106
210	0.782527	0.907637	0.540839	0.646487	0.754657	0.736051	0.908224	0.795058	0.825897	0.807754	0.571399	0.720255	0.737665	0.827997	0.840266	0.75158	0.49936	0.728547	0.622268	0.730589	1.0432	0.858762	0.922028	0.554366		0.784227
213	0.776873	0.891844	0.514673	0.676888	0.776017	0.712216	0.949138	0.788513	0.835701	0.843735	0.588751	0.732296	0.777093	0.841393	0.809104	0.746262	0.47186	0.727643	0.705474	0.770636	0.94105	0.852207	0.968162	0.555366		0.794377
216	0.757858	0.906281	0.548159	0.678782	0.7629	0.690702	0.945854	0.766465	0.856429	0.838071	0.558209	0.709671	0.784989	0.811353	0.785184	0.730155	0.47152	0.701891	0.571432	0.808176	0.98565	0.856133	0.89813	0.527194		0.783697
219	0.777511	0.907571	0.512809	0.64609	0.786468	0.714631	0.964648	0.679468	0.881196	0.839491	0.558458	0.697188	0.757628	0.800284	0.832343	0.748918	0.47604	0.732729	0.719554	0.817661	0.92883	0.867469	0.925404	0.553013		0.790696
222	0.755923	0.958485	0.561564	0.632939	0.776333	0.719182	0.933098	0.873201	0.753331	0.874534	0.546272	0.722146	0.764406	0.823967	0.789798	0.751392	0.50695	0.722934	0.777696	0.840527	0.93708	0.873842	0.862678	0.545932		0.791806
225	0.740679	0.9613	0.581503	0.630005	0.789056	0.655358	0.90212	0.746702	0.800409	0.810178	0.524856	0.679789	0.74177	0.853702	0.81725	0.70912	0.48515	0.786845	0.721513	0.793912	0.93117	0.866077	0.858692	0.525778		0.777164
228	0.782816	0.972514	0.489282	0.746473	0.767592	0.691079	0.902088	0.750457	0.85849	0.821473	0.544735	0.665331	0.760117	0.850372	0.755973	0.746933	0.44797	0.740798	0.733458	0.799407	0.91967	0.852446	0.85447	0.543197		0.788705
231	0.786548	0.980949	0.533892	0.669062	0.77758	0.656759	0.902929	0.767021	0.833513	0.845391	0.531298	0.623654	0.8067	0.87028	0.768759	0.763661	0.5033	0.830348	0.765168	0.791297	1.02175	0.833361	0.958794	0.541101		0.799114
234	0.796473	0.979069	0.619119	0.712859	0.809153	0.68835	0.8947	0.821915	0.829119	0.823558	0.530239	0.627069	0.763659	0.85779	0.755599	0.756928	0.5178	0.743721	0.73303	0.775398	0.95164	0.855714	0.902998	0.542007		0.794945
237	0.829563	0.957721	0.558016	0.691307	0.779621	0.711272	0.927725	0.819901	0.898809	0.830913	0.537017	0.609205	0.800674	0.837534	0.75229	0.727702	0.53716	0.779443	0.703939	0.831328	0.97458	0.85238	0.840955	0.493445		0.797921
240	0.774457	0.970455	0.54308	0.703336	0.795847	0.752845	0.942591	0.866475	0.856404	0.871129	0.543343	0.610811	0.747255	0.875955	0.730675	0.759017	0.53858	0.785537	0.711043	0.793133	1.00893	0.849498	0.826319	0.520608		0.801196
243	0.816463	0.938829	0.583973	0.714585	0.737037	0.738946	0.969834	0.828098	0.856051	0.843172	0.544814	0.590202	0.755781	0.864388	0.745702	0.812843	0.52351	0.779933	0.685353	0.827535	0.99436	0.833055	0.829883	0.548692		0.802268
246	0.77743	0.977014	0.527204	0.710488	0.740003	0.703805	0.941612	0.825607	0.852119	0.865351	0.596533	0.575355	0.741685	0.860465	0.751266	0.802777	0.53325	0.763612	0.693039	0.80577	1.02719	0.860045	0.794568	0.540049		0.795204
249	0.792715	0.94688	0.594596	0.703664	0.753685	0.705748	0.98676	0.748454	0.95423	0.880019	0.592853	0.583061	0.75568	0.882071	0.733122	0.821826	0.55353	0.820645	0.61586	0.832412	1.05507	0.858511	0.801245	0.508732		0.8048
252	0.796913	0.983087	0.593371	0.653876	0.759855	0.750536	0.975815	0.785363	0.874618	0.853505	0.553846	0.55069	0.740248	0.823912	0.743392	0.783467	0.53125	0.843423	0.660268	0.82177	1.0169	0.867789	0.86198	0.522132		0.802316
255	0.785265	0.978227	0.625861	0.637162	0.746538	0.783839	1.00645	0.791232	0.882535	0.865278	0.601695	0.547295	0.797318	0.887529	0.823609	0.785977	0.53284	0.825385	0.695083	0.852228	1.01763	0.879497	0.898929	0.507013		0.818556
258	0.791703	0.953867	0.690493	0.627612	0.80878	0.689256	0.991078	0.720089	0.861128	0.848737	0.593515	0.538387	0.778549	0.863113	0.800846	0.824599	0.54735	0.842519	0.712839	0.836063	1.01911	0.835182	0.873934	0.537406		0.804692
261	0.787856	0.988034	0.660455	0.699237	0.785537	0.712415	0.94796	0.728734	0.885241	0.814583	0.577717	0.538787	0.786349	0.890695	0.828777	0.80114	0.54912	0.810826	0.616597	0.783281	0.96651	0.842521	0.907553	0.595493		0.810902
264	0.749517	0.972843	0.631537	0.641282	0.821474	0.676987	0.974652	0.578288	0.862218	0.850338	0.56955	0.55472	0.763427	0.842141	0.851604	0.847634	0.56908	0.851927	0.652383	0.838975	1.10788	0.868363	0.892938	0.611282		0.805327
267	0.777052	0.909508	0.615563	0.642274	0.839296	0.7046	0.977977	0.642261	0.891156	0.831527	0.596149	0.545054	0.818742	0.860358	0.863395	0.821703	0.48949	0.863278	0.712425	0.843659	0.99415	0.854174	0.861459	0.57933		0.810097
270	0.781669	0.900327	0.647583	0.649391	0.851355	0.686724	0.963958	0.650894	0.907853	0.837185	0.572039	0.515541	0.819788	0.824525	0.870065	0.831296	0.52823	0.775465	0.729991	0.79984	1.03869	0.866045	0.87069	0.534806		0.801215
273	0.820961	0.908146	0.63897	0.656869	0.840677	0.679055	0.978028	0.766309	0.902283	0.830884	0.568256	0.480609	0.798949	0.840438	0.862808	0.855198	0.54183	0.799478	0.697224	0.836268	1.05945	0.856647	0.876249	0.575367		0.815812
276	0.844051	0.927382	0.561097	0.643377	0.795753	0.702674	0.951353	0.703814	0.890152	0.821244	0.572294	0.518641	0.799413	0.828845	0.848274	0.820952	0.52091	0.831018	0.706799	0.883623	1.09061	0.848046	0.846943	0.624393		0.811739
279	0.842935	0.866803	0.625278	0.63054	0.81399	0.695804	0.957377	0.766203	0.888265	0.836502	0.585633	0.507548	0.775785	0.823444	0.923723	0.829167	0.56883	0.801893	0.695295	0.846256	1.01547	0.853191	0.901847	0.544245		0.810998
282	0.780379	0.93193	0.563247	0.614578	0.824719	0.708263	0.956609	0.757227	0.90808	0.830608	0.596106	0.534192	0.798762	0.861509	0.898012	0.819573	0.54095	0.808248	0.780264	0.876371	1.03937	0.846065	0.903575	0.557082		0.815644
285	0.758128	0.972201	0.65445	0.621509	0.848264	0.702092	0.926413	0.726189	0.872103	0.838024	0.598324	0.526178	0.782248	0.852994	0.908584	0.814999	0.58532	0.810993	0.751617	0.837834	1.05335	0.864994	0.923891	0.557738		0.812178
288	0.791363	0.904014	0.552797	0.69598	0.852658	0.691388	0.967234	0.796777	0.918755	0.867843	0.572919	0.522824	0.80703	0.846119	0.831392	0.802361	0.54349	0.826617	0.719491	0.805477	0.95574	0.867147	0.910317	0.547813		0.818349
291	0.773759	0.925161	0.586801	0.693772	0.845526	0.682226	0.956627	0.636651	0.946463	0.846632	0.582477	0.543603	0.764263	0.835287	0.872321	0.801295	0.57911	0.840431	0.603005	0.887021	1.0723	0.863599	0.849211	0.578502		0.811041
294	0.802404	0.871489	0.539818	0.673811	0.797495	0.704642	0.955366	0.707099	0.85834	0.85464	0.590604	0.570597	0.806011	0.840583	0.925109	0.817763	0.57465	0.845614	0.645996	0.802038	0.99482	0.851724	0.919128	0.571884		0.811397
297	0.810252	0.874723	0.571174	0.645897	0.835272	0.711245	0.941408	0.767426	0.946963	0.834586	0.59198	0.560503	0.81473	0.818787	0.896799	0.829752	0.61952	0.764167	0.755664	0.833458	1.10184	0.837836	0.849279	0.578675		0.810625

## Sheet: Stress fibers
	Cell1	Cell3	Cell5	Cell6	Cell8	Cell9	Cell11	Cell12	Cell14	Cell15	Cell16	Cell17	Cell19	Cell21	Cell23	Cell25	cell1	cell6	cell10	cell12	cell13	cell16	cell18	cell21	cell23
0	1	1	1	1	1	1	1	1	1	1	1	1	1	1	1	1	1	1	1	1	1	1	1	1	1		1
3	1.03525	0.985635	1.06595	0.988253	1.0116	0.917325	0.98312	1.0007	0.99345	1.01408	1.02914	0.999107	0.982846	1.01846	0.9828	0.952844	1.07703	0.913232	0.976508	0.956345	0.973139	0.937458	1.00826	1.00549	0.977679		0.993418
6	1.03452	0.986055	1.0031	0.952161	1.01316	0.942542	1.04302	0.976122	0.995792	1.01149	1.04729	0.949139	1.00848	1.00996	0.973181	0.952789	0.986551	1.00196	0.941665	0.916251	0.918632	0.970256	0.98675	0.986608	0.986564		0.986401
9	1.01331	1.0243	1.03215	0.957345	1.00495	0.976773	1.03996	0.938326	1.01626	0.987699	1.04152	0.973607	0.968633	1.03137	0.974554	0.918483	0.960801	0.919694	0.965624	0.94829	1.01535	0.962079	0.979273	0.943604	0.967385		0.98487
12	0	0	0	0	0	0	0	0	0	0	0	0	0	0	0	0	0	0	0	0	0	0	0	0	0		0
15	0.074517	0.078956	0.170974	0.093227	0.195535	0.157127	0.04087	0.056855	0.155434	0.043055	0.298511	0.298282	0.155973	0.101513	0.110522	0.10118	0.150373	0.153826	0.292656	0.168263	0.177947	0.300231	0.028563	0.115479	0.207532		0.13217
18	0.135304	0.109955	0.318179	0.181804	0.2302	0.247767	0.10488	0.064607	0.20949	0.07343	0.418665	0.430303	0.232109	0.181017	0.2079	0.156126	0.230718	0.255789	0.425342	0.249237	0.299467	0.456089	0.057056	0.172749	0.327538		0.207422
21	0.130023	0.182895	0.387444	0.235861	0.295663	0.30392	0.13207	0.101291	0.288799	0.095457	0.496196	0.512371	0.218106	0.211479	0.239935	0.229211	0.322917	0.338137	0.432062	0.291485	0.426308	0.449981	0.084266	0.190345	0.366526		0.25908
24	0.115839	0.223308	0.436824	0.266263	0.343374	0.331742	0.17773	0.129452	0.327371	0.115607	0.54484	0.571878	0.231126	0.263208	0.282223	0.27701	0.381308	0.39942	0.550549	0.366283	0.42419	0.516304	0.165455	0.223738	0.446522		0.300315
27	0.199144	0.265482	0.500723	0.31924	0.387713	0.348037	0.20552	0.136745	0.319532	0.115056	0.588251	0.603187	0.225642	0.299317	0.340801	0.299162	0.38701	0.461559	0.609634	0.376285	0.467594	0.560447	0.154743	0.227803	0.488166		0.330504
30	0.169552	0.268954	0.527366	0.383111	0.3817	0.362627	0.25272	0.143192	0.369047	0.131712	0.634614	0.651682	0.25016	0.326742	0.368018	0.34455	0.334901	0.536883	0.675376	0.366854	0.39557	0.609391	0.177757	0.251738	0.493286		0.347584
33	0.161994	0.334824	0.53638	0.369383	0.396602	0.371202	0.25915	0.155301	0.386551	0.135509	0.643444	0.641477	0.245776	0.370274	0.414616	0.365295	0.378277	0.576365	0.638457	0.365733	0.516062	0.566834	0.187432	0.309673	0.520447		0.37178
36	0.231778	0.348478	0.564815	0.404032	0.391029	0.409017	0.25932	0.177622	0.426746	0.177271	0.680993	0.645443	0.293438	0.393637	0.456698	0.374889	0.44288	0.575348	0.662421	0.36097	0.478577	0.580612	0.230564	0.28031	0.586097		0.391844
39	0.236247	0.34741	0.582087	0.467522	0.410684	0.44599	0.2854	0.186384	0.419379	0.178139	0.690236	0.649325	0.345314	0.395622	0.455101	0.389626	0.443918	0.572953	0.6928	0.407582	0.490259	0.578877	0.22402	0.279517	0.551867		0.39847
42	0.211539	0.375675	0.576534	0.437254	0.389283	0.463938	0.32522	0.184747	0.441578	0.175294	0.715319	0.6619	0.393764	0.428738	0.441087	0.371533	0.419436	0.594235	0.717196	0.392328	0.443313	0.588771	0.239087	0.302957	0.582254		0.401835
45	0.268283	0.387388	0.623887	0.455552	0.451041	0.468894	0.30129	0.182612	0.463616	0.194077	0.795941	0.673616	0.473204	0.410552	0.497492	0.415229	0.414427	0.676936	0.745031	0.376987	0.473178	0.630014	0.244057	0.286179	0.596096		0.424356
48	0.293916	0.419556	0.602102	0.465199	0.463436	0.486479	0.33444	0.183121	0.487227	0.191456	0.794248	0.669262	0.470989	0.415528	0.511058	0.441099	0.444162	0.64622	0.741346	0.353702	0.522334	0.597727	0.2613	0.303767	0.619719		0.435484
51	0.283584	0.433376	0.62362	0.490193	0.492366	0.489669	0.322	0.20182	0.480152	0.208894	0.810156	0.68562	0.574833	0.434596	0.509748	0.428574	0.40936	0.634128	0.770201	0.360494	0.525808	0.612589	0.28643	0.321842	0.62234		0.441272
54	0.28926	0.400668	0.617108	0.498072	0.468677	0.434476	0.37707	0.205945	0.485817	0.220733	0.780137	0.672172	0.623285	0.438755	0.537094	0.420621	0.459232	0.625778	0.735753	0.394762	0.522835	0.635126	0.299296	0.329869	0.643407		0.444239
57	0.372586	0.410244	0.648748	0.512112	0.490673	0.487987	0.37496	0.212293	0.489415	0.226294	0.824964	0.657671	0.644584	0.429182	0.542086	0.433876	0.525125	0.633612	0.757966	0.37078	0.579181	0.622692	0.311112	0.301706	0.631331		0.460497
60	0.339872	0.455876	0.651812	0.513848	0.505328	0.477487	0.3968	0.218321	0.524759	0.250728	0.86535	0.68047	0.693821	0.460108	0.512702	0.433913	0.488369	0.638882	0.767842	0.406265	0.435898	0.643545	0.315762	0.299992	0.679733		0.459507
63	0.382925	0.467103	0.668989	0.547441	0.501107	0.489231	0.40464	0.20961	0.539349	0.260033	0.846124	0.700223	0.64191	0.510126	0.510336	0.471564	0.489425	0.584295	0.78575	0.327489	0.510267	0.683328	0.331121	0.313964	0.65658		0.475139
66	0.370188	0.489985	0.628462	0.560495	0.538817	0.466978	0.4145	0.211483	0.543723	0.257349	0.881083	0.721826	0.705794	0.510682	0.514134	0.457366	0.509723	0.63087	0.792504	0.391068	0.569579	0.650575	0.377303	0.350476	0.668177		0.484948
69	0.359277	0.451941	0.630186	0.55749	0.51388	0.498457	0.39103	0.212877	0.556154	0.26563	0.925273	0.733407	0.712993	0.537948	0.570752	0.445768	0.520901	0.562923	0.754647	0.32827	0.561533	0.624331	0.355651	0.334757	0.680543		0.48039
72	0.375594	0.467895	0.602888	0.535864	0.532854	0.476004	0.41174	0.288783	0.54378	0.289094	0.937158	0.748064	0.762825	0.537107	0.638797	0.453881	0.590652	0.551088	0.740981	0.327724	0.465771	0.730947	0.391543	0.328074	0.670679		0.496029
75	0.427051	0.480054	0.635863	0.576088	0.555923	0.458617	0.45436	0.272004	0.52042	0.267067	0.877187	0.711598	0.781827	0.566937	0.596615	0.450305	0.595397	0.551505	0.815553	0.35112	0.524972	0.638813	0.402224	0.316658	0.720772		0.496125
78	0.39561	0.476807	0.64183	0.567269	0.504747	0.470944	0.41632	0.248633	0.555987	0.311749	0.896428	0.71213	0.775909	0.572792	0.608766	0.444391	0.516565	0.64393	0.781091	0.352345	0.540063	0.686528	0.376466	0.359631	0.69565		0.499152
81	0.445573	0.502882	0.674845	0.561135	0.549243	0.481982	0.41944	0.263381	0.574548	0.309804	0.909564	0.742735	0.754165	0.569267	0.62654	0.454458	0.573272	0.634789	0.79925	0.312936	0.460285	0.686388	0.41748	0.348156	0.701518		0.512372
84	0.433539	0.477622	0.640359	0.545538	0.542385	0.498779	0.44633	0.269894	0.574274	0.326935	0.909514	0.698134	0.739221	0.586547	0.658026	0.470911	0.52191	0.679904	0.781945	0.30373	0.571365	0.690323	0.39787	0.368559	0.700006		0.518614
87	0.404938	0.521664	0.680058	0.582662	0.547823	0.463937	0.44973	0.268333	0.559165	0.306657	0.848668	0.723696	0.803656	0.58315	0.6305	0.485171	0.54287	0.672827	0.784077	0.326643	0.51624	0.671018	0.43525	0.338804	0.714734		0.515886
90	0.45253	0.496987	0.681029	0.546353	0.569101	0.512951	0.43548	0.279174	0.574295	0.316995	0.957571	0.762891	0.800408	0.586888	0.621129	0.519444	0.606177	0.596589	0.799458	0.295378	0.609922	0.676127	0.462888	0.351264	0.714258		0.532203
93	0.445851	0.488873	0.673201	0.580423	0.577914	0.485308	0.43588	0.293056	0.563172	0.329856	0.931895	0.764201	0.830659	0.578548	0.626352	0.519071	0.600646	0.639694	0.807416	0.306255	0.534867	0.669749	0.430845	0.388379	0.732497		0.528709
96	0.511668	0.539704	0.658761	0.561493	0.59181	0.507069	0.47951	0.275149	0.535126	0.341065	0.950677	0.700098	0.789435	0.584412	0.700198	0.501038	0.576577	0.683113	0.801455	0.301144	0.473822	0.694052	0.460707	0.368513	0.729601		0.535915
99	0.448243	0.498766	0.667521	0.603765	0.545703	0.484513	0.47777	0.311556	0.585599	0.336518	0.959403	0.723142	0.789091	0.572289	0.715644	0.48067	0.561954	0.646035	0.775806	0.343708	0.606554	0.689627	0.441322	0.336429	0.770721		0.53315
102	0.441618	0.507762	0.728655	0.595715	0.600905	0.513926	0.49752	0.325658	0.572574	0.362802	0.966866	0.753377	0.853086	0.587512	0.694893	0.471806	0.582254	0.729988	0.809543	0.296192	0.51733	0.712147	0.47001	0.314035	0.73745		0.546567
105	0.497173	0.532561	0.700559	0.612382	0.565362	0.494427	0.49874	0.338716	0.581139	0.367101	0.935595	0.784669	0.895504	0.594878	0.677613	0.457243	0.570841	0.740864	0.829719	0.274092	0.544105	0.726861	0.465762	0.353723	0.793948		0.552228
108	0.505031	0.542009	0.681372	0.680186	0.549264	0.513966	0.51675	0.351754	0.577509	0.360688	0.939271	0.765646	0.850511	0.575021	0.651995	0.480583	0.625506	0.624181	0.827224	0.297681	0.571291	0.682263	0.491963	0.309104	0.754205		0.5461
111	0.472746	0.512101	0.724092	0.627163	0.554589	0.521298	0.51726	0.350649	0.621427	0.356916	0.977172	0.72078	0.890756	0.590774	0.663115	0.517897	0.54862	0.692546	0.823232	0.276082	0.605038	0.759421	0.477079	0.342564	0.771531		0.555206
114	0.49656	0.520099	0.695795	0.713392	0.568625	0.50853	0.53136	0.350391	0.599325	0.355409	0.951505	0.768186	0.887432	0.609324	0.664309	0.488209	0.561831	0.673872	0.888051	0.275932	0.583086	0.668109	0.465733	0.360062	0.795891		0.55099
117	0.457988	0.529043	0.672058	0.664648	0.564332	0.506453	0.56863	0.335977	0.551355	0.362506	0.985182	0.732758	0.789323	0.628984	0.695066	0.479417	0.629391	0.709682	0.878239	0.280803	0.490382	0.717467	0.464003	0.32878	0.777537		0.548646
120	0.491536	0.563152	0.748131	0.751419	0.578044	0.496966	0.55787	0.35538	0.626972	0.362917	0.962991	0.770355	0.750036	0.629053	0.690533	0.460694	0.607236	0.707299	0.829518	0.291391	0.652699	0.709268	0.502419	0.356593	0.773366		0.571954
123	0.506733	0.584954	0.711174	0.725027	0.595024	0.51645	0.54613	0.347682	0.588997	0.381586	1.02231	0.739228	0.68098	0.639276	0.727243	0.46294	0.641909	0.723302	0.803724	0.278584	0.555496	0.734889	0.44671	0.343188	0.758701		0.568048
126	0.510318	0.531911	0.731771	0.749099	0.587583	0.51956	0.55461	0.329891	0.558627	0.367756	0.980822	0.739723	0.695945	0.662437	0.713859	0.483386	0.579959	0.653884	0.814883	0.294065	0.624341	0.722198	0.448542	0.323626	0.801704		0.56021
129	0.509001	0.53348	0.712663	0.766171	0.597247	0.530419	0.5973	0.348887	0.558212	0.412401	1.00734	0.756918	0.601975	0.651345	0.732065	0.492805	0.630032	0.678097	0.911649	0.266921	0.556704	0.658521	0.4537	0.370014	0.723657		0.567358
132	0.565028	0.573055	0.76896	0.740808	0.585829	0.554155	0.62284	0.323202	0.596613	0.397047	0.984225	0.782824	0.59248	0.615846	0.720212	0.481234	0.60123	0.670684	0.809279	0.259514	0.572061	0.706066	0.456622	0.328863	0.765894		0.574862
135	0.522125	0.586485	0.699354	0.740422	0.589789	0.574359	0.57896	0.32612	0.564095	0.415059	0.979372	0.759453	0.482576	0.658962	0.724401	0.457232	0.630599	0.729172	0.838081	0.242253	0.62026	0.735124	0.443506	0.360382	0.754996		0.577655
138	0.568148	0.551421	0.726249	0.766792	0.673621	0.556908	0.56876	0.34286	0.604903	0.396814	1.03405	0.791575	0.409024	0.644112	0.754015	0.474531	0.616333	0.703126	0.792382	0.24712	0.593687	0.720949	0.466428	0.354201	0.761198		0.584665
141	0.573432	0.564948	0.737968	0.796987	0.636545	0.587017	0.58564	0.329182	0.599619	0.422268	0.97724	0.785214	0.391141	0.667053	0.732286	0.506548	0.619933	0.701763	0.827901	0.266511	0.701361	0.754985	0.509916	0.364778	0.767555		0.598971
144	0.548638	0.627718	0.706398	0.771944	0.60142	0.595739	0.58951	0.343419	0.598387	0.409697	1.02296	0.800454	0.377356	0.700351	0.708126	0.508635	0.652911	0.670522	0.800515	0.25211	0.540725	0.723673	0.523425	0.371077	0.743049		0.59057
147	0.525468	0.584852	0.782882	0.762468	0.624605	0.600949	0.61655	0.326629	0.599283	0.418755	1.00745	0.794688	0.297907	0.684012	0.786995	0.527019	0.656465	0.723217	0.803253	0.274269	0.627185	0.712944	0.516303	0.367485	0.726785		0.604015
150	0.591936	0.632177	0.771525	0.726212	0.625508	0.603368	0.60466	0.350848	0.575004	0.428181	0.976614	0.814323	0.236754	0.664239	0.773025	0.493936	0.649256	0.648327	0.868797	0.260193	0.574424	0.678174	0.475511	0.381763	0.75522		0.596641
153	0.602578	0.634614	0.790588	0.78767	0.592689	0.627276	0.65144	0.349064	0.620361	0.415139	1.04012	0.820907	0.273478	0.693786	0.765585	0.522969	0.678612	0.749448	0.837434	0.217006	0.599195	0.710772	0.491168	0.385102	0.757864		0.615858
156	0.602325	0.6174	0.767206	0.769055	0.614981	0.625859	0.62601	0.339251	0.570877	0.447318	1.04105	0.853934	0.196429	0.683686	0.739312	0.526992	0.707611	0.740266	0.862709	0.261325	0.669112	0.689741	0.489814	0.382372	0.736835		0.615477
159	0.571891	0.579973	0.800988	0.787455	0.61241	0.634304	0.65847	0.358498	0.594062	0.438305	1.06439	0.841127	0.129387	0.710041	0.740757	0.527681	0.655073	0.700095	0.829956	0.250686	0.491854	0.764494	0.575267	0.38034	0.759027		0.612402
162	0.593576	0.623944	0.80745	0.734527	0.633169	0.626036	0.64211	0.338389	0.587044	0.447854	1.05838	0.82191	0.16391	0.737508	0.759873	0.526486	0.672958	0.731613	0.84195	0.250797	0.630924	0.752023	0.518113	0.372472	0.746167		0.622287
165	0.571677	0.603537	0.775047	0.802071	0.617469	0.589606	0.65022	0.363384	0.597029	0.431767	1.0702	0.826639	0.132614	0.671022	0.8245	0.56989	0.634461	0.677314	0.80094	0.238937	0.634918	0.709902	0.531831	0.383224	0.763973		0.613865
168	0.60596	0.620449	0.792965	0.764029	0.573498	0.569623	0.67864	0.342677	0.604279	0.462127	1.04004	0.814544	0.104958	0.68938	0.779295	0.526233	0.682644	0.692768	0.825599	0.249408	0.595512	0.687667	0.534912	0.39108	0.760363		0.612855
171	0.617041	0.579929	0.811733	0.771171	0.581597	0.664893	0.65703	0.364239	0.630881	0.456994	1.05952	0.820481	0.188091	0.684033	0.805737	0.530277	0.655692	0.72796	0.877148	0.242624	0.637521	0.754031	0.524095	0.359364	0.775068		0.624396
174	0.546663	0.609185	0.807053	0.815928	0.610756	0.68014	0.67309	0.323459	0.596819	0.443403	1.09391	0.817614	0.152569	0.691667	0.824181	0.517632	0.649589	0.635111	0.817708	0.237508	0.631549	0.734217	0.513448	0.371336	0.781549		0.614574
177	0.547918	0.67602	0.784919	0.781257	0.613725	0.629056	0.70912	0.380046	0.633481	0.450847	1.11267	0.806648	0.163109	0.664259	0.786828	0.529288	0.68866	0.591445	0.861528	0.254047	0.571334	0.735713	0.527595	0.382077	0.763792		0.616262
180	0.599229	0.604083	0.785924	0.755661	0.633657	0.599791	0.68435	0.386369	0.596629	0.45501	1.08463	0.856379	0.154945	0.745483	0.806323	0.563563	0.722506	0.626134	0.795935	0.209383	0.544321	0.7964	0.527092	0.378512	0.78888		0.626934
183	0.5481	0.615936	0.786775	0.777215	0.624126	0.694391	0.69973	0.383782	0.590539	0.484817	1.0433	0.832508	0.153008	0.691411	0.789887	0.557116	0.722036	0.688165	0.863713	0.217238	0.563208	0.721677	0.543038	0.368573	0.709704		0.626622
186	0.545207	0.604273	0.823905	0.72341	0.652344	0.66987	0.71578	0.367907	0.614414	0.473568	1.04291	0.813553	0.19836	0.695481	0.780512	0.54148	0.747707	0.645756	0.85088	0.232275	0.620406	0.777451	0.504905	0.3923	0.753628		0.630885
189	0.529203	0.571661	0.880582	0.72688	0.619505	0.644176	0.70973	0.376027	0.602715	0.491669	1.05929	0.800849	0.26845	0.726882	0.857283	0.514518	0.774399	0.636292	0.873442	0.261742	0.596129	0.822166	0.522305	0.381291	0.756512		0.634599
192	0.531082	0.619401	0.819678	0.753643	0.555646	0.649491	0.66032	0.369767	0.617089	0.494973	1.05434	0.78203	0.248859	0.68916	0.822198	0.546994	0.813711	0.620411	0.885379	0.275047	0.573747	0.799267	0.552078	0.351399	0.764337		0.624655
195	0.538278	0.642365	0.799509	0.754817	0.602945	0.690024	0.69391	0.362851	0.590668	0.491663	1.02758	0.78935	0.243799	0.708232	0.871204	0.546782	0.823521	0.603851	0.872443	0.262301	0.563362	0.758162	0.501206	0.421561	0.729031		0.63155
198	0.541637	0.624979	0.797249	0.780402	0.641602	0.636235	0.73825	0.366631	0.592478	0.495419	1.04041	0.775131	0.291895	0.715103	0.873114	0.537743	0.809482	0.670117	0.871941	0.310918	0.615582	0.717245	0.52755	0.361018	0.751925		0.633503
201	0.506972	0.632879	0.812064	0.768308	0.639132	0.666839	0.76988	0.367866	0.572139	0.503322	1.00359	0.783552	0.285783	0.700251	0.829597	0.540643	0.629402	0.720147	0.931639	0.28077	0.665602	0.712292	0.602747	0.378925	0.739359		0.633382
204	0.561631	0.655172	0.83527	0.747523	0.64088	0.642399	0.74406	0.391686	0.611315	0.483928	1.0368	0.773982	0.351978	0.738147	0.837996	0.582346	0.67889	0.677056	0.859889	0.301742	0.674459	0.772573	0.5486	0.348549	0.744259		0.642049
207	0.53633	0.636768	0.786484	0.757011	0.662981	0.652131	0.74788	0.386062	0.591134	0.494152	1.03297	0.78085	0.346551	0.736526	0.857369	0.600443	0.728137	0.675582	0.82165	0.33152	0.679353	0.781636	0.572948	0.381704	0.76392		0.646762
210	0.470625	0.632734	0.831369	0.765567	0.685903	0.7152	0.7938	0.378022	0.632848	0.497804	1.06131	0.739451	0.325286	0.713074	0.86458	0.59214	0.739778	0.712026	0.864503	0.323249	0.602505	0.802054	0.533138	0.41014	0.744762		0.649852
213	0.485136	0.65845	0.815852	0.745132	0.605174	0.696528	0.78234	0.370049	0.622315	0.498294	1.06044	0.790351	0.401755	0.723828	0.870911	0.604893	0.701732	0.631982	0.919964	0.32396	0.647744	0.71784	0.556977	0.396314	0.721208		0.640879
216	0.539567	0.626542	0.793261	0.772974	0.604909	0.688154	0.75508	0.358392	0.61811	0.491729	1.05591	0.789349	0.434966	0.706925	0.853615	0.651907	0.710165	0.680653	0.847438	0.294792	0.629414	0.720554	0.601002	0.405525	0.731261		0.643413
219	0.562795	0.704937	0.811497	0.805644	0.661575	0.728765	0.7836	0.35934	0.588615	0.533605	1.03434	0.785227	0.468896	0.707956	0.871239	0.622388	0.707239	0.693726	0.888716	0.276948	0.601665	0.777392	0.551306	0.426213	0.705614		0.656794
222	0.546865	0.691048	0.828656	0.804694	0.651326	0.677793	0.82508	0.409227	0.55199	0.502269	1.07586	0.769344	0.528414	0.729695	0.899804	0.630388	0.725085	0.724041	1.00137	0.271169	0.632948	0.783424	0.585813	0.420845	0.777242		0.662402
225	0.486635	0.598968	0.877239	0.758468	0.655617	0.688181	0.84371	0.388182	0.592616	0.524653	1.02554	0.757461	0.454749	0.745363	0.879472	0.617522	0.744739	0.634589	0.933024	0.284299	0.655154	0.754775	0.577074	0.416229	0.726917		0.654641
228	0.539095	0.615545	0.878443	0.766369	0.65727	0.672342	0.85801	0.393467	0.572464	0.53242	1.0325	0.777025	0.538935	0.733859	0.933096	0.626702	0.746515	0.661563	0.980119	0.278642	0.683305	0.754511	0.562081	0.396716	0.75607		0.662865
231	0.508068	0.660291	0.886703	0.801059	0.636701	0.678293	0.84399	0.390307	0.584807	0.533976	1.02995	0.776787	0.541867	0.740222	0.900811	0.630929	0.787836	0.620838	0.957367	0.324259	0.595098	0.689838	0.592835	0.396042	0.70189		0.655493
234	0.545193	0.641531	0.839459	0.75307	0.663068	0.69213	0.86735	0.408145	0.567857	0.527284	1.0389	0.794245	0.568994	0.768099	0.911708	0.6117	0.743816	0.731759	0.93561	0.273531	0.662835	0.708501	0.578517	0.39883	0.709162		0.666422
237	0.526865	0.689584	0.823564	0.760781	0.666021	0.673956	0.83436	0.410428	0.605795	0.525641	1.04413	0.781676	0.604294	0.758759	0.943723	0.628166	0.83293	0.706656	0.920826	0.276854	0.692122	0.694235	0.615432	0.394556	0.732672		0.673919
240	0.540444	0.660117	0.880996	0.743701	0.652426	0.7271	0.85211	0.408295	0.604099	0.530051	1.05205	0.770106	0.621567	0.79458	0.953351	0.64583	0.724494	0.702179	0.945001	0.264369	0.570836	0.726485	0.57513	0.394804	0.720446		0.669128
243	0.558428	0.648278	0.833187	0.726247	0.675683	0.677735	0.85186	0.397743	0.573533	0.521404	1.03595	0.756618	0.628373	0.74761	0.941413	0.593123	0.761385	0.653031	0.984906	0.264565	0.685515	0.729168	0.564208	0.429701	0.69295		0.663138
246	0.525133	0.666929	0.838783	0.771068	0.652841	0.688571	0.83477	0.371359	0.593986	0.540867	0.997323	0.824989	0.568496	0.758274	0.883335	0.665447	0.650311	0.733619	0.946824	0.240226	0.648247	0.749236	0.60434	0.459526	0.678707		0.667924
249	0.540992	0.702859	0.883975	0.71681	0.692131	0.712771	0.80612	0.378637	0.606383	0.509242	1.02179	0.809189	0.615274	0.752625	0.889444	0.679211	0.673445	0.666872	0.909617	0.22246	0.584772	0.728295	0.599795	0.363578	0.694272		0.662123
252	0.517693	0.601103	0.835446	0.727421	0.68122	0.69386	0.87212	0.369415	0.635138	0.542035	1.0575	0.850504	0.546384	0.745976	0.93055	0.645474	0.709594	0.702365	0.90057	0.256912	0.702568	0.755722	0.609886	0.376759	0.683135		0.672496
255	0.520516	0.605678	0.878502	0.703313	0.684916	0.703428	0.87715	0.393994	0.604761	0.539762	1.0809	0.834083	0.594606	0.75864	0.879789	0.697037	0.695222	0.69707	0.929309	0.255324	0.557131	0.726441	0.589495	0.416793	0.710539		0.666337
258	0.553352	0.637581	0.877381	0.70315	0.65622	0.668163	0.91475	0.373045	0.591432	0.537717	1.05823	0.834274	0.596538	0.762762	0.887893	0.631743	0.65922	0.765033	0.882634	0.235835	0.645091	0.703265	0.591927	0.415719	0.712226		0.668767
261	0.55115	0.687122	0.908539	0.708916	0.684663	0.702636	0.8931	0.38139	0.593233	0.542965	1.0805	0.824703	0.581468	0.764824	0.888494	0.616483	0.755912	0.760077	0.982265	0.250815	0.613953	0.720712	0.591163	0.411017	0.686341		0.678533
264	0.568901	0.636577	0.891584	0.739765	0.685417	0.705236	0.89345	0.406285	0.62422	0.533588	1.10928	0.859179	0.537103	0.812628	0.870123	0.631888	0.68909	0.745586	0.946163	0.248137	0.589406	0.790425	0.565803	0.405566	0.677894		0.679208
267	0.512565	0.645547	0.923319	0.701295	0.681161	0.739209	0.87634	0.421737	0.607031	0.53291	1.15278	0.827936	0.548275	0.772074	0.834114	0.634802	0.759908	0.700518	0.915276	0.213512	0.603301	0.730467	0.606154	0.408263	0.710192		0.674598
270	0.567333	0.64504	0.840999	0.744265	0.693305	0.708328	0.89615	0.409041	0.603349	0.514716	1.10195	0.835895	0.536959	0.754786	0.851407	0.628557	0.704989	0.702529	0.936297	0.249597	0.642031	0.740451	0.56086	0.407787	0.693258		0.668819
273	0.561238	0.630847	0.889935	0.72651	0.73315	0.756652	0.85475	0.378507	0.63512	0.544462	1.13532	0.794588	0.572715	0.743423	0.867451	0.666782	0.728467	0.709378	0.879656	0.248576	0.583479	0.729896	0.610401	0.419847	0.676796		0.675704
276	0.580448	0.633387	0.923241	0.734743	0.682289	0.745582	0.82556	0.413693	0.618905	0.547626	1.11196	0.800984	0.582527	0.775712	0.864167	0.644858	0.755242	0.68377	0.954199	0.279046	0.555299	0.759403	0.584645	0.423868	0.708445		0.674667
279	0.575485	0.578966	0.915476	0.739761	0.707576	0.716824	0.88068	0.409633	0.591003	0.533511	1.12459	0.815939	0.532782	0.744972	0.869115	0.63512	0.751093	0.706143	0.935858	0.259251	0.572166	0.793966	0.620192	0.402722	0.654862		0.674767
282	0.545571	0.598818	0.838463	0.743159	0.710162	0.723463	0.88554	0.382671	0.590269	0.522677	1.09468	0.799148	0.578968	0.782547	0.885474	0.617886	0.77238	0.726339	0.90636	0.263086	0.578457	0.794132	0.629513	0.400549	0.664305		0.672845
285	0.561439	0.629593	0.88167	0.7861	0.72338	0.759336	0.87743	0.365696	0.642114	0.522083	1.07943	0.804897	0.517117	0.794365	0.876851	0.635669	0.763433	0.724101	0.898036	0.268708	0.616711	0.812099	0.62961	0.40558	0.669951		0.685582
288	0.589161	0.632078	0.916259	0.755113	0.730748	0.741969	0.85251	0.377837	0.647106	0.516798	1.09373	0.818293	0.455264	0.779867	0.885859	0.625624	0.756623	0.678653	0.852987	0.257204	0.596984	0.743446	0.619259	0.417688	0.694973		0.680356
291	0.557759	0.663962	0.883436	0.731542	0.717732	0.756984	0.89549	0.379501	0.633329	0.531459	1.10161	0.785278	0.454583	0.793329	0.921318	0.69308	0.700201	0.695692	0.839491	0.275025	0.64515	0.71266	0.655428	0.396598	0.698697		0.685178
294	0.577166	0.603	0.87041	0.72597	0.736743	0.760245	0.87495	0.373066	0.651731	0.532842	1.07957	0.762166	0.505289	0.775196	0.910031	0.689839	0.716946	0.632472	0.85816	0.286584	0.601705	0.76443	0.605825	0.394093	0.705165		0.675413
297	0.596732	0.656412	0.92702	0.714593	0.748187	0.752082	0.88824	0.390546	0.653372	0.524423	1.05833	0.804299	0.505213	0.784689	0.863812	0.674245	0.713402	0.629628	0.825774	0.283342	0.639259	0.736952	0.614324	0.412545	0.652731		0.684746

## Sheet: Actin curvature
	Cell1	Cell3	Cell5	Cell7	Cell8	Cell9	Cell10	Cell12	Cell14	Cell15	Cell18	Cell22	cell3	cell4	cell7	cell8	cell9	cell11	cell12	cell13	cell17	cell18	cell21	cell23	cell24
0	1	1	1	1	1	1	1	1	1	1	1	1	1	1	1	1	1	1	1	1	1	1	1	1	1		1
3	0.985809	0.983701	1.02175	0.984613	0.98509	0.953823	0.980816	0.976693	0.988601	0.985765	0.953251	0.974137	1.00414	1.04341	0.967168	1.03808	0.961916	1.008	0.997055	0.943734	1.04634	0.946212	0.976745	1.02654	0.971666		0.98493
6	0.984628	1.00632	1.04756	0.97057	0.963091	0.949817	0.988683	0.962988	0.963576	0.965602	0.943556	0.953217	1.02881	1.07443	0.932442	0.938626	0.962628	0.989707	1.01983	0.953333	1.1321	0.970524	0.987607	1.04601	0.943446		0.980368
9	0.972055	0.998231	0.999584	0.980041	0.996674	0.982089	1.02153	0.956073	0.958984	0.978392	0.91411	0.968467	1.12695	1.0818	0.922948	0.962945	0.9377	0.975637	1.00585	0.943621	1.06394	0.957158	1.01446	1.05806	0.962973		0.981463
12	0	0	0	0	0	0	0	0	0	0	0	0	0	0	0	0	0	0	0	0	0	0	0	0	0		0
15	0.14242	0.107588	0.131439	0.057723	0.101822	0.079871	0.321716	0.126662	0.135223	0.023202	0.137568	0.177304	0.15958	0.09492	0.176982	0.074155	0.098686	0.138785	0.198255	0.236758	0.23951	0.088548	0.115082	0.198645	0.199674		0.126277
18	0.257369	0.18102	0.231421	0.098782	0.182912	0.132315	0.469871	0.20795	0.199352	0.066391	0.200097	0.288933	0.281664	0.157268	0.332206	0.168059	0.166971	0.22741	0.285858	0.387384	0.365412	0.128986	0.163649	0.340434	0.287709		0.206643
21	0.231705	0.206658	0.250118	0.16357	0.221217	0.185704	0.557397	0.219615	0.24382	0.109603	0.239811	0.300135	0.385893	0.228225	0.424775	0.230031	0.23583	0.31033	0.392767	0.341775	0.430408	0.1902	0.191191	0.403815	0.377862		0.248183
24	0.286854	0.24709	0.293047	0.166642	0.249524	0.237304	0.651341	0.261075	0.269411	0.148453	0.258688	0.377866	0.346929	0.244599	0.451117	0.230096	0.265366	0.349298	0.409806	0.437166	0.49718	0.194352	0.255069	0.457011	0.397029		0.284322
27	0.268033	0.278446	0.3403	0.18979	0.304631	0.243674	0.656596	0.286093	0.295357	0.126196	0.272458	0.396763	0.357074	0.316815	0.495448	0.243668	0.286725	0.406186	0.442854	0.466289	0.493991	0.248356	0.23302	0.501951	0.405926		0.307367
30	0.313136	0.303252	0.369596	0.200044	0.302911	0.236793	0.686937	0.327385	0.321686	0.175274	0.298578	0.438932	0.554412	0.247329	0.565905	0.318733	0.316947	0.425653	0.505332	0.566372	0.61806	0.288763	0.229111	0.562673	0.481747		0.34023
33	0.298864	0.319986	0.407025	0.226902	0.340199	0.307248	0.728274	0.337898	0.313085	0.179684	0.316465	0.452312	0.552992	0.290553	0.580035	0.298569	0.353103	0.467179	0.533126	0.469938	0.582541	0.297431	0.249636	0.56915	0.42671		0.349394
36	0.270696	0.336982	0.404333	0.221385	0.360777	0.320919	0.730992	0.364048	0.350284	0.228559	0.324656	0.455857	0.522283	0.293739	0.658156	0.276776	0.371506	0.498441	0.543688	0.532803	0.660341	0.302953	0.303521	0.656353	0.459269		0.368955
39	0.305302	0.312543	0.426526	0.241306	0.367213	0.313934	0.747299	0.345671	0.318012	0.183987	0.348213	0.481638	0.510685	0.304296	0.598598	0.330773	0.382903	0.521656	0.560413	0.605731	0.62543	0.323962	0.308266	0.6279	0.486193		0.378739
42	0.315723	0.375811	0.431371	0.24223	0.397785	0.342267	0.755969	0.370653	0.33512	0.256051	0.364677	0.500075	0.573047	0.354747	0.639465	0.335401	0.397304	0.488343	0.563223	0.511768	0.685178	0.303016	0.334221	0.674973	0.476228		0.394132
45	0.321984	0.357103	0.429621	0.257552	0.397934	0.358689	0.785631	0.363176	0.361202	0.267561	0.3801	0.488577	0.600556	0.350681	0.640001	0.368436	0.38806	0.537329	0.596992	0.510944	0.695978	0.344241	0.301192	0.674313	0.500337		0.400935
48	0.355929	0.367881	0.461307	0.271303	0.373539	0.361966	0.758467	0.381148	0.3487	0.259101	0.392645	0.531716	0.569128	0.396103	0.657203	0.326138	0.434508	0.567563	0.59855	0.547234	0.717579	0.39716	0.305202	0.710809	0.510809		0.416587
51	0.372782	0.357092	0.460505	0.273758	0.415017	0.310761	0.835435	0.362573	0.387717	0.258647	0.42466	0.535377	0.601755	0.406135	0.643109	0.383052	0.438811	0.592834	0.599516	0.594827	0.669631	0.37766	0.301986	0.755658	0.541776		0.427916
54	0.370127	0.35781	0.504397	0.300583	0.436432	0.364473	0.832639	0.377869	0.396841	0.308297	0.396281	0.567476	0.601389	0.418005	0.645065	0.36872	0.418802	0.598795	0.638159	0.53195	0.741226	0.363254	0.300809	0.738855	0.53033		0.434474
57	0.461967	0.379301	0.492659	0.278018	0.40221	0.386757	0.809083	0.353914	0.361381	0.308057	0.398551	0.573697	0.62917	0.423116	0.648397	0.342736	0.449345	0.620429	0.647726	0.605139	0.756236	0.403285	0.278653	0.742831	0.570236		0.442979
60	0.424864	0.418959	0.511115	0.282052	0.415515	0.387963	0.843544	0.364873	0.373635	0.288131	0.401818	0.586055	0.668738	0.427588	0.657325	0.384536	0.465768	0.610639	0.697188	0.574434	0.777908	0.452239	0.323172	0.808326	0.561368		0.45748
63	0.447671	0.399026	0.501983	0.278031	0.401474	0.3464	0.820932	0.402958	0.387523	0.299782	0.405559	0.559648	0.703801	0.454556	0.666111	0.397767	0.486128	0.618271	0.675154	0.610137	0.822757	0.406292	0.332106	0.798375	0.595748		0.459316
66	0.461583	0.411002	0.51536	0.308122	0.440548	0.413414	0.860377	0.37838	0.35661	0.33729	0.4644	0.537024	0.641197	0.449445	0.689047	0.358677	0.511239	0.659816	0.704559	0.68643	0.758243	0.410476	0.338059	0.779515	0.591541		0.472684
69	0.414107	0.422135	0.532156	0.310925	0.432671	0.360872	0.896861	0.382061	0.417958	0.368795	0.45143	0.540658	0.706548	0.461566	0.692427	0.472275	0.502457	0.658242	0.689574	0.717262	0.857183	0.420029	0.305501	0.786285	0.57825		0.478348
72	0.458233	0.440473	0.566083	0.307928	0.431048	0.390387	0.88416	0.420774	0.38215	0.334686	0.451357	0.585584	0.667037	0.481638	0.727697	0.383318	0.529941	0.687359	0.667315	0.610643	0.762315	0.463918	0.322189	0.787617	0.583285		0.479928
75	0.446283	0.453862	0.55114	0.325525	0.413653	0.477422	0.89905	0.407849	0.367238	0.369909	0.491831	0.582639	0.778135	0.486861	0.693117	0.459794	0.525765	0.69214	0.694564	0.582643	0.752511	0.416919	0.310727	0.832296	0.613227		0.490507
78	0.492525	0.452319	0.587947	0.350464	0.463561	0.48944	0.891564	0.416801	0.41489	0.363353	0.488434	0.551139	0.678566	0.484075	0.72207	0.43887	0.533582	0.708652	0.712341	0.633045	0.751587	0.446143	0.299157	0.820269	0.652689		0.504552
81	0.484169	0.49082	0.568143	0.310511	0.444727	0.441476	0.864292	0.389851	0.413975	0.372827	0.510655	0.557614	0.719006	0.515784	0.792879	0.449836	0.53356	0.652012	0.675746	0.718888	0.817749	0.408478	0.3428	0.836691	0.631968		0.504926
84	0.498776	0.487012	0.590691	0.320529	0.446899	0.403163	0.872352	0.41148	0.416146	0.370448	0.485297	0.563243	0.757103	0.49948	0.70304	0.534007	0.552667	0.683331	0.686709	0.61135	0.877061	0.460571	0.343621	0.833072	0.674257		0.509471
87	0.469032	0.510598	0.585505	0.326011	0.429837	0.451083	0.889439	0.401184	0.43032	0.380037	0.529888	0.581062	0.745344	0.523525	0.749656	0.511054	0.554974	0.696511	0.700343	0.66987	0.837805	0.433994	0.322511	0.859623	0.645469		0.515796
90	0.519728	0.54224	0.572485	0.338321	0.428972	0.432339	0.851038	0.426367	0.407562	0.425401	0.543019	0.570936	0.704035	0.567528	0.745678	0.489758	0.544698	0.722353	0.761302	0.647239	0.887024	0.472964	0.332846	0.856007	0.661244		0.527048
93	0.477212	0.528561	0.592692	0.346835	0.496934	0.429534	0.839075	0.397391	0.409454	0.403402	0.565948	0.56755	0.686387	0.548379	0.748041	0.503116	0.526297	0.717196	0.757227	0.62983	0.841407	0.50486	0.31786	0.854707	0.653592		0.525569
96	0.488991	0.543464	0.611248	0.366991	0.489721	0.453024	0.84914	0.400228	0.404941	0.425386	0.545584	0.618747	0.652958	0.525558	0.807997	0.47713	0.573808	0.781207	0.782924	0.655077	0.79474	0.465638	0.322211	0.893697	0.670967		0.535767
99	0.493659	0.555301	0.58066	0.387936	0.486768	0.440901	0.846009	0.394897	0.428866	0.414894	0.562035	0.577431	0.61419	0.570618	0.815169	0.5024	0.582527	0.708136	0.793225	0.620385	0.954874	0.473076	0.340835	0.852801	0.607119		0.533317
102	0.512283	0.518959	0.582951	0.378033	0.476301	0.459837	0.833746	0.396512	0.463884	0.414379	0.562006	0.590206	0.602854	0.613939	0.786825	0.509249	0.586543	0.735899	0.78309	0.703104	0.89684	0.434657	0.331698	0.86511	0.66687		0.542481
105	0.518632	0.553304	0.575835	0.351338	0.521339	0.485827	0.882273	0.353525	0.440177	0.384535	0.531046	0.618459	0.687041	0.612565	0.816959	0.508742	0.594007	0.716229	0.828565	0.59053	0.821709	0.458545	0.322829	0.876834	0.688917		0.540778
108	0.501534	0.55836	0.622899	0.384601	0.480101	0.449458	0.876113	0.382485	0.425413	0.420867	0.555203	0.597705	0.719354	0.587031	0.825975	0.485258	0.598958	0.731955	0.782182	0.627419	0.891391	0.466069	0.343387	0.826356	0.685835		0.539056
111	0.514992	0.533927	0.611937	0.393152	0.454206	0.478429	0.883214	0.448441	0.463693	0.423408	0.522754	0.600819	0.753192	0.572507	0.842108	0.45149	0.603975	0.743909	0.838217	0.623545	0.898781	0.5104	0.338589	0.847098	0.6724		0.545199
114	0.502034	0.556422	0.606765	0.369916	0.484707	0.491393	0.866402	0.400693	0.455033	0.4655	0.526641	0.648543	0.656406	0.577911	0.814426	0.501251	0.602851	0.741007	0.835031	0.650452	0.8512	0.525756	0.328727	0.839993	0.653686		0.551165
117	0.577712	0.577534	0.591522	0.382834	0.520133	0.487999	0.853091	0.392231	0.449356	0.442911	0.536314	0.649299	0.663389	0.592152	0.842436	0.520661	0.600894	0.796869	0.796951	0.688864	0.941905	0.493805	0.331678	0.855528	0.694605		0.559149
120	0.558351	0.541256	0.64613	0.403221	0.520465	0.489446	0.863033	0.420284	0.48273	0.489796	0.549014	0.61389	0.74279	0.595811	0.828163	0.499735	0.587346	0.826622	0.808829	0.656733	0.884046	0.433794	0.362407	0.834028	0.646015		0.556964
123	0.537988	0.572576	0.605083	0.399521	0.524066	0.486048	0.878705	0.400265	0.446702	0.49212	0.565169	0.643409	0.654965	0.593522	0.825358	0.480474	0.61227	0.807532	0.811748	0.665995	0.861048	0.496281	0.358715	0.86507	0.662863		0.560994
126	0.586618	0.590246	0.597719	0.411193	0.516921	0.532625	0.851337	0.382298	0.441779	0.460588	0.583554	0.659082	0.660808	0.652429	0.855563	0.534737	0.601705	0.799085	0.798447	0.634226	0.905856	0.486851	0.356686	0.817058	0.69631		0.567054
129	0.548882	0.60642	0.595944	0.397716	0.512223	0.527388	0.830071	0.41761	0.458551	0.480311	0.58684	0.684911	0.662892	0.67711	0.880805	0.452225	0.608536	0.85348	0.816881	0.663224	0.885754	0.513646	0.359276	0.868984	0.659002		0.571784
132	0.526722	0.597675	0.650254	0.403947	0.483512	0.563652	0.863371	0.397885	0.473315	0.467267	0.567053	0.693058	0.696121	0.66018	0.891651	0.588828	0.615024	0.817162	0.785907	0.635271	0.894404	0.585366	0.33846	0.826389	0.658369		0.575907
135	0.632813	0.574244	0.608641	0.412865	0.514846	0.501359	0.867887	0.417367	0.425643	0.526321	0.596784	0.66497	0.675014	0.666836	0.845428	0.490141	0.607018	0.773635	0.836558	0.606455	0.941243	0.560197	0.363959	0.875435	0.654245		0.576835
138	0.528063	0.575841	0.628875	0.421664	0.500571	0.524895	0.869976	0.412891	0.460585	0.540185	0.590454	0.661807	0.752851	0.677922	0.87294	0.495133	0.620499	0.812654	0.785051	0.604488	0.909062	0.554697	0.369222	0.876752	0.655159		0.574238
141	0.542762	0.566047	0.593082	0.419018	0.516858	0.501626	0.844289	0.415413	0.475529	0.480518	0.556981	0.660504	0.654834	0.655511	0.86147	0.557481	0.61779	0.788728	0.824846	0.672146	0.858228	0.589019	0.378145	0.860441	0.668439		0.577608
144	0.565008	0.590793	0.592551	0.404927	0.498835	0.548959	0.836457	0.426002	0.471883	0.499394	0.600877	0.632977	0.594067	0.653132	0.841053	0.529329	0.61177	0.798498	0.788638	0.635153	0.858924	0.57992	0.3839	0.861793	0.661639		0.576874
147	0.581844	0.5549	0.608717	0.412103	0.501875	0.592152	0.863326	0.430298	0.499894	0.501133	0.580891	0.636825	0.667701	0.647072	0.858458	0.553988	0.629185	0.799309	0.771824	0.624778	0.890735	0.556259	0.375924	0.891818	0.649212		0.580035
150	0.572604	0.54658	0.624158	0.43334	0.507386	0.556047	0.854186	0.44336	0.516583	0.4761	0.585436	0.625537	0.67379	0.673135	0.87058	0.519728	0.627567	0.822581	0.786255	0.642645	0.907253	0.566832	0.351042	0.8249	0.643111		0.576117
153	0.543018	0.560282	0.60633	0.424141	0.497288	0.492134	0.836586	0.405915	0.513156	0.505827	0.590832	0.658737	0.673409	0.657147	0.867122	0.490865	0.633041	0.84876	0.81373	0.55926	0.929639	0.578058	0.406182	0.874132	0.647035		0.572855
156	0.566535	0.589842	0.588447	0.445738	0.52297	0.487236	0.86373	0.414552	0.511931	0.47493	0.605699	0.657347	0.64507	0.682244	0.833505	0.544835	0.619647	0.792759	0.784853	0.614366	0.943418	0.517449	0.417749	0.847466	0.66724		0.578054
159	0.603306	0.640981	0.634834	0.452201	0.522388	0.503611	0.876172	0.429845	0.478003	0.582137	0.59746	0.667507	0.73629	0.667689	0.817456	0.463545	0.605826	0.814381	0.810862	0.646429	0.951701	0.604349	0.39532	0.877529	0.659274		0.592155
162	0.592101	0.57162	0.591361	0.449581	0.573393	0.485902	0.86128	0.470745	0.488453	0.525679	0.574661	0.639287	0.636356	0.689856	0.841826	0.504049	0.633643	0.85203	0.813999	0.592111	0.963361	0.597223	0.452977	0.819789	0.647214		0.585682
165	0.632544	0.608048	0.649723	0.476608	0.516566	0.533876	0.875353	0.475464	0.460502	0.557445	0.607783	0.654081	0.686819	0.704221	0.829734	0.516965	0.645272	0.829296	0.859336	0.640073	0.924015	0.562193	0.426141	0.875125	0.661619		0.603179
168	0.594344	0.620959	0.592119	0.481018	0.542289	0.536107	0.85444	0.451078	0.488469	0.583384	0.600969	0.665528	0.573862	0.69223	0.855507	0.479067	0.656773	0.839665	0.819834	0.5595	0.994485	0.570668	0.399379	0.885269	0.647488		0.593324
171	0.657683	0.616263	0.601925	0.474076	0.506924	0.503947	0.87506	0.44416	0.527305	0.581823	0.587737	0.67018	0.616954	0.708436	0.920057	0.471621	0.64098	0.774605	0.820729	0.615054	0.909989	0.55441	0.406881	0.862856	0.623452		0.593822
174	0.650162	0.6017	0.548554	0.453153	0.549254	0.57717	0.852571	0.424659	0.51093	0.609707	0.618671	0.67824	0.605934	0.672581	0.854441	0.405442	0.650184	0.805036	0.852782	0.636697	0.908561	0.579135	0.398627	0.824792	0.652195		0.594732
177	0.634751	0.624149	0.61735	0.487299	0.554053	0.544724	0.893871	0.405891	0.520706	0.578877	0.622048	0.678959	0.653102	0.749901	0.899957	0.484674	0.646189	0.800115	0.784724	0.641407	0.933085	0.592604	0.442965	0.850493	0.657574		0.605967
180	0.689691	0.591681	0.583443	0.469971	0.587224	0.555473	0.884776	0.424654	0.489271	0.611276	0.604559	0.712542	0.705043	0.757051	0.843947	0.511943	0.670413	0.903743	0.78386	0.697252	0.940893	0.561511	0.441105	0.82969	0.656334		0.611447
183	0.673367	0.646953	0.621294	0.45919	0.561911	0.532669	0.882914	0.400557	0.5276	0.633015	0.591977	0.726563	0.756151	0.779917	0.888305	0.520051	0.678645	0.782801	0.808607	0.568956	0.971437	0.604224	0.431341	0.861886	0.624752		0.612674
186	0.672815	0.61458	0.624345	0.475556	0.590594	0.529267	0.933598	0.464456	0.516177	0.6509	0.584496	0.717784	0.791666	0.740807	0.858641	0.519351	0.662457	0.807569	0.783699	0.662948	0.956677	0.590385	0.431008	0.869065	0.635671		0.616818
189	0.652537	0.584784	0.62226	0.46437	0.548609	0.484996	0.927338	0.462918	0.533813	0.626896	0.606546	0.73641	0.686095	0.726139	0.821235	0.436114	0.654727	0.807908	0.776248	0.634815	0.962999	0.582356	0.427306	0.846632	0.670843		0.603966
192	0.641317	0.630753	0.60934	0.444958	0.579747	0.50481	0.921769	0.442641	0.519633	0.644132	0.599922	0.739232	0.722973	0.751031	0.791292	0.514691	0.674804	0.828711	0.827552	0.570391	1.01739	0.594719	0.43871	0.847555	0.640726		0.610833
195	0.661396	0.614882	0.608936	0.432922	0.582978	0.521892	0.912479	0.438287	0.519932	0.628902	0.579927	0.774201	0.711324	0.725638	0.802148	0.476068	0.67719	0.85198	0.838929	0.61828	0.942629	0.61501	0.436994	0.862275	0.672159		0.61434
198	0.665777	0.649275	0.602086	0.470824	0.569347	0.543587	0.903535	0.395742	0.51871	0.618662	0.590193	0.742639	0.809521	0.761257	0.857654	0.49002	0.651169	0.903338	0.842583	0.540839	0.98582	0.571238	0.464355	0.861805	0.636807		0.609346
201	0.672703	0.596907	0.597717	0.474284	0.579295	0.489059	0.93258	0.389822	0.481203	0.579897	0.597919	0.775095	0.849132	0.760624	0.86311	0.455774	0.676199	0.88671	0.842041	0.594452	0.980239	0.580913	0.439224	0.867374	0.665464		0.605798
204	0.643912	0.609068	0.615922	0.465458	0.53305	0.525043	0.922841	0.415898	0.5565	0.626561	0.60001	0.735706	0.803568	0.734917	0.806589	0.458342	0.711537	0.861906	0.815565	0.592397	0.961739	0.563425	0.500523	0.877023	0.694378		0.613762
207	0.678226	0.610511	0.599551	0.500943	0.585058	0.557829	0.953933	0.409338	0.530739	0.608908	0.612999	0.745525	0.861956	0.753459	0.793714	0.414937	0.6774	0.784824	0.821685	0.667424	1.00367	0.611608	0.472215	0.877941	0.681299		0.62088
210	0.718677	0.644465	0.56352	0.480674	0.530678	0.521075	0.930754	0.459944	0.529877	0.631013	0.587159	0.732804	0.844079	0.802261	0.76464	0.484757	0.687361	0.878724	0.795914	0.602593	0.985227	0.601469	0.432742	0.873988	0.660648		0.617081
213	0.682261	0.647784	0.559964	0.46648	0.538318	0.562928	0.933337	0.475685	0.548096	0.596786	0.572572	0.730548	0.909897	0.780997	0.780353	0.433939	0.673519	0.880597	0.815497	0.694016	1.01702	0.653715	0.495993	0.864159	0.665744		0.62295
216	0.695956	0.622693	0.571467	0.493945	0.565674	0.542231	0.935223	0.464073	0.525417	0.615979	0.560153	0.709787	0.862331	0.788895	0.805912	0.444867	0.691346	0.859123	0.797796	0.566074	1.02089	0.596043	0.424121	0.862066	0.658267		0.609842
219	0.636725	0.626972	0.542786	0.493706	0.600032	0.540783	0.909928	0.42526	0.524187	0.584901	0.580355	0.733184	0.859829	0.783021	0.815903	0.487451	0.668029	0.916428	0.811836	0.586544	0.98844	0.610649	0.460699	0.892496	0.677078		0.613335
222	0.693253	0.645977	0.527264	0.502349	0.623652	0.512555	0.946115	0.438302	0.531947	0.61947	0.599245	0.73304	0.797862	0.836789	0.805879	0.474458	0.680915	0.906027	0.832917	0.559452	1.08436	0.635846	0.465994	0.874588	0.625907		0.620696
225	0.700498	0.640779	0.525392	0.496172	0.634339	0.530918	0.977356	0.455975	0.559446	0.598153	0.565973	0.699251	0.902734	0.784517	0.828194	0.481238	0.702969	0.86018	0.795909	0.648881	1.11638	0.659639	0.435405	0.900711	0.659065		0.623762
228	0.664114	0.618271	0.537919	0.499816	0.579394	0.537012	0.954396	0.461829	0.537831	0.609949	0.556773	0.721522	0.905313	0.796562	0.867727	0.509419	0.70172	0.874607	0.777047	0.641985	1.08237	0.629035	0.44905	0.861071	0.624595		0.615746
231	0.666405	0.641999	0.496094	0.497691	0.624852	0.534792	0.97477	0.448879	0.52737	0.634092	0.599575	0.719732	0.84287	0.780386	0.820921	0.480977	0.708689	0.868048	0.818101	0.589458	1.0237	0.582618	0.430531	0.888602	0.650975		0.616091
234	0.618563	0.599228	0.503097	0.48875	0.635195	0.552475	0.94605	0.449608	0.543184	0.643678	0.612347	0.741378	0.905832	0.82125	0.818493	0.48813	0.725897	0.917685	0.809159	0.626538	0.966288	0.622383	0.456443	0.895093	0.628072		0.623023
237	0.728825	0.611375	0.494653	0.492108	0.636156	0.564114	0.929	0.465792	0.535864	0.655911	0.605487	0.704771	0.869919	0.764953	0.861031	0.462205	0.721243	0.883337	0.745305	0.643024	0.986829	0.600135	0.45618	0.864085	0.604022		0.61781
240	0.734463	0.632681	0.511032	0.492262	0.621344	0.555134	0.950005	0.472981	0.531145	0.679126	0.637906	0.723463	0.925892	0.765181	0.821388	0.501509	0.71367	0.882491	0.742679	0.659833	1.00969	0.643379	0.420516	0.899941	0.631714		0.628498
243	0.680899	0.609051	0.499269	0.509767	0.656065	0.515886	0.919814	0.468429	0.555889	0.679192	0.602151	0.72628	0.88349	0.752556	0.834213	0.503426	0.676944	0.909031	0.748561	0.654191	0.958469	0.681811	0.397064	0.896194	0.664859		0.623924
246	0.71332	0.6283	0.531196	0.514931	0.654961	0.504375	0.926397	0.458651	0.55247	0.71913	0.58963	0.723424	0.863816	0.786436	0.912692	0.472127	0.70169	0.91471	0.734995	0.663601	1.09751	0.638114	0.454748	0.866912	0.64905		0.627903
249	0.702846	0.604538	0.512691	0.511581	0.686509	0.49765	0.913798	0.45514	0.530269	0.673678	0.599264	0.7744	0.892193	0.788077	0.919921	0.527939	0.689101	0.902672	0.759741	0.599126	1.10615	0.651548	0.452598	0.878687	0.635999		0.626569
252	0.673756	0.621529	0.528726	0.516442	0.668185	0.546765	0.916611	0.43806	0.565198	0.665035	0.587726	0.750759	0.989295	0.762817	0.929397	0.462364	0.708923	0.929963	0.736527	0.640962	1.15689	0.67674	0.415943	0.867653	0.661412		0.624776
255	0.744441	0.636106	0.514862	0.521823	0.659122	0.544026	0.936004	0.420918	0.520516	0.65241	0.596727	0.744812	0.959715	0.826212	0.986671	0.496779	0.726715	0.933552	0.764243	0.604635	1.11282	0.71797	0.429247	0.857521	0.619381		0.629923
258	0.788974	0.617725	0.51338	0.517254	0.641483	0.567842	0.918752	0.436336	0.525672	0.64652	0.595003	0.757307	0.941975	0.827146	0.94838	0.515631	0.699407	0.901915	0.716609	0.559392	1.15479	0.682983	0.423753	0.864739	0.625281		0.626122
261	0.778249	0.607144	0.503538	0.5408	0.637953	0.598793	0.934757	0.433335	0.543275	0.686733	0.574717	0.774823	0.977641	0.824918	0.971742	0.589007	0.708172	0.924986	0.733239	0.670591	1.08161	0.640568	0.432401	0.894127	0.645893		0.640914
264	0.781747	0.616632	0.535549	0.538097	0.658499	0.558266	0.941608	0.461001	0.493891	0.659577	0.566043	0.792736	1.00067	0.845948	0.958716	0.544814	0.703849	0.925447	0.760172	0.584439	1.1037	0.651791	0.416015	0.869602	0.617998		0.632833
267	0.81277	0.592505	0.497249	0.523607	0.629335	0.578702	0.946946	0.478166	0.492588	0.69116	0.624082	0.773531	0.928106	0.828555	0.928316	0.485618	0.712465	0.926148	0.780992	0.591772	1.1289	0.701062	0.433156	0.902312	0.618311		0.637397
270	0.745333	0.585268	0.506448	0.509293	0.651655	0.554049	0.96369	0.458409	0.518442	0.67981	0.627848	0.764963	0.890907	0.853812	0.935372	0.474981	0.715855	0.903204	0.771535	0.640935	1.14259	0.643135	0.426468	0.891378	0.658861		0.633924
273	0.786732	0.604368	0.531036	0.526	0.676126	0.577	0.977698	0.448882	0.521798	0.693791	0.633708	0.758491	0.930711	0.800431	0.865201	0.518042	0.719033	0.957276	0.744368	0.591154	1.08395	0.661903	0.392374	0.859326	0.637342		0.634095
276	0.833153	0.577914	0.504835	0.522991	0.676068	0.504929	0.961321	0.461045	0.529736	0.708507	0.622016	0.754025	0.994057	0.818129	0.869228	0.491244	0.69193	1.02424	0.749975	0.57413	1.05973	0.635608	0.420085	0.855525	0.636939		0.628439
279	0.770292	0.664664	0.503906	0.553454	0.674312	0.591419	0.993405	0.457766	0.505941	0.665917	0.608275	0.763099	1.03389	0.811604	0.801229	0.472022	0.739788	0.964349	0.711908	0.547166	1.10268	0.696636	0.430506	0.892961	0.598769		0.63302
282	0.745384	0.610814	0.478638	0.528863	0.689668	0.530126	0.963739	0.462016	0.509181	0.735086	0.667069	0.717952	1.06693	0.822923	0.85463	0.517293	0.737965	0.985608	0.766074	0.635285	1.10229	0.677102	0.424706	0.843916	0.641147		0.63706
285	0.784659	0.640947	0.500823	0.540075	0.640796	0.574407	0.957885	0.482565	0.531441	0.710242	0.631059	0.741744	1.00104	0.880429	0.860003	0.495238	0.711979	0.962218	0.738639	0.650933	1.07261	0.696716	0.428493	0.851121	0.66382		0.644806
288	0.781893	0.597851	0.483141	0.569564	0.647704	0.595862	0.961135	0.484985	0.504506	0.711352	0.659911	0.721266	0.963611	0.851217	0.842441	0.463645	0.729578	0.972047	0.751571	0.644332	1.08437	0.685033	0.411157	0.852498	0.662705		0.640489
291	0.75422	0.657421	0.508591	0.529159	0.684665	0.606454	0.963359	0.480051	0.513863	0.68764	0.673313	0.713516	0.985319	0.821201	0.825268	0.442196	0.709287	1.00648	0.740109	0.609407	1.03705	0.655097	0.39152	0.869992	0.701466		0.637458
294	0.797319	0.669124	0.499411	0.532993	0.636089	0.568363	0.956364	0.506256	0.554181	0.655019	0.683545	0.735071	0.987018	0.815443	0.834576	0.456483	0.733559	1.0088	0.754212	0.531584	1.00974	0.703014	0.40839	0.852584	0.678771		0.638571
297	0.749609	0.636129	0.525184	0.536227	0.614029	0.606523	0.96816	0.472403	0.543641	0.727122	0.713754	0.751858	0.951809	0.815033	0.865279	0.43354	0.731075	0.99566	0.740811	0.554015	1.05272	0.685958	0.462161	0.863276	0.710034		0.643619

## Sheet: Spectrin curvature
	Cell17	Cell20	Cell24	cell1	cell2	cell2	cell3	cell4	cell5	cell6	cell7	cell9	cell10	cell11	cell14	cell15	cell16	cell17	cell19	cell20	cell22	cell24
0	1	1	1	1	1	1	1	1	1	1	1	1	1	1	1	1	1	1	1	1	1	1		1
3	0.98909	1.03211	0.939887	0.976788	1.00058	1.01112	1.11316	0.990413	0.96536	1.02965	0.96973	0.998788	0.99813	0.970941	1.00825	0.927762	0.977224	0.939889	0.996745	1.05492	1.03155	1.00951		0.988976
6	1.02572	1.04308	0.983856	1.02919	0.967143	0.963655	1.09176	0.959555	1.01097	1.09863	0.975219	1.02527	1.03033	1.01408	0.950583	0.946498	0.983395	0.994357	0.99588	1.05405	0.982102	0.968067		0.991497
9	1.00418	0.977057	0.907091	1.03415	0.994764	0.991791	1.26456	0.967217	1.00284	1.06193	0.991288	0.98802	0.96284	1.01721	0.975291	0.954563	0.974646	1.02125	1.00186	1.0428	0.938725	1.00992		0.98836
12	0	0	0	0	0	0	0	0	0	0	0	0	0	0	0	0	0	0	0	0	0	0		0
15	0.01668	0.280632	0.190401	0.074145	0.156551	0.134523	0.271873	0.041809	0.135615	0.226368	0.153922	0.145856	0.16068	0.118931	0.162877	0.111291	0.07535	0.155612	0.111698	0.13862	0.087395	0.182004		0.136513
18	0.02612	0.391686	0.309301	0.132592	0.23374	0.247803	0.457735	0.097578	0.241926	0.250918	0.27952	0.263039	0.23083	0.187143	0.233264	0.148854	0.149572	0.264512	0.184517	0.197543	0.09678	0.271037		0.218356
21	0.05128	0.482568	0.360463	0.137666	0.285521	0.293825	0.537647	0.115842	0.30389	0.337791	0.388327	0.301857	0.2775	0.262685	0.256503	0.225272	0.18828	0.238592	0.22255	0.276025	0.178109	0.322632		0.268923
24	0.07534	0.498942	0.413398	0.145704	0.369891	0.370636	0.549777	0.149329	0.367076	0.285737	0.443802	0.372394	0.35545	0.289869	0.33716	0.235875	0.201911	0.264984	0.282195	0.281867	0.185529	0.36334		0.309661
27	0.10584	0.559161	0.38838	0.200429	0.357578	0.36857	0.605358	0.175906	0.369185	0.438683	0.509192	0.416756	0.36464	0.296398	0.349278	0.248839	0.18427	0.26041	0.293887	0.344643	0.274575	0.427393		0.334714
30	0.1234	0.612593	0.373426	0.205277	0.406172	0.437767	0.618295	0.201196	0.454775	0.505717	0.535233	0.433177	0.40228	0.340176	0.390411	0.234673	0.21512	0.273498	0.316024	0.399501	0.255048	0.435201		0.362182
33	0.14002	0.675071	0.396006	0.239391	0.37784	0.421835	0.692275	0.230707	0.461243	0.436872	0.595571	0.462183	0.45147	0.36632	0.440053	0.285794	0.240194	0.298982	0.35676	0.441375	0.298855	0.474524		0.392372
36	0.17146	0.671717	0.480763	0.267827	0.431698	0.459267	0.826266	0.183297	0.445002	0.530699	0.639754	0.49649	0.47616	0.408851	0.430276	0.306691	0.253756	0.284666	0.357354	0.379348	0.334405	0.503118		0.40746
39	0.16048	0.6801	0.481081	0.19877	0.418916	0.490305	0.919462	0.208832	0.48962	0.471488	0.678342	0.516347	0.48314	0.409692	0.431765	0.278882	0.277143	0.274171	0.358896	0.464727	0.339491	0.4709		0.414888
42	0.19084	0.734798	0.483505	0.205506	0.432403	0.533688	0.949432	0.212071	0.527995	0.532553	0.664885	0.482535	0.44627	0.469457	0.441796	0.330908	0.25135	0.282293	0.412648	0.456285	0.352261	0.488861		0.431291
45	0.18864	0.714711	0.598331	0.237194	0.436468	0.466383	0.962951	0.19308	0.507177	0.520312	0.674954	0.542347	0.45779	0.409087	0.484231	0.330267	0.277671	0.308193	0.40528	0.42578	0.342251	0.500127		0.436307
48	0.24123	0.699379	0.5613	0.184068	0.458339	0.521894	0.955879	0.228944	0.602473	0.477424	0.670109	0.550488	0.54094	0.478078	0.482875	0.389555	0.294864	0.327098	0.399894	0.474219	0.370204	0.526905		0.456705
51	0.24754	0.741683	0.51628	0.237954	0.485841	0.570442	1.00494	0.210552	0.642132	0.436983	0.663	0.562933	0.49305	0.468384	0.450897	0.372935	0.275511	0.256078	0.422112	0.461894	0.400495	0.589185		0.462684
54	0.23918	0.777959	0.562511	0.217212	0.501406	0.574361	0.923023	0.244633	0.62507	0.536712	0.732836	0.571177	0.52883	0.486847	0.465624	0.378554	0.288269	0.291246	0.42955	0.488337	0.394206	0.568687		0.477694
57	0.21313	0.781338	0.52293	0.235568	0.471587	0.567398	1.10699	0.232468	0.546787	0.559156	0.745775	0.559715	0.56322	0.514696	0.468951	0.390987	0.326657	0.253868	0.461351	0.54649	0.352462	0.58188		0.475606
60	0.24206	0.794899	0.567253	0.271661	0.488635	0.576328	1.03523	0.252063	0.64155	0.502526	0.743612	0.569744	0.60665	0.542024	0.454936	0.417534	0.30646	0.281351	0.478445	0.55567	0.388174	0.562885		0.494068
63	0.26184	0.760987	0.55916	0.288297	0.516556	0.608498	1.1513	0.284159	0.584094	0.590201	0.747695	0.549418	0.58185	0.568954	0.482669	0.435412	0.325165	0.307409	0.452625	0.530892	0.417905	0.585359		0.500292
66	0.28485	0.775578	0.556357	0.294499	0.502838	0.595854	1.04863	0.262803	0.630747	0.623221	0.739676	0.608619	0.60744	0.526041	0.518498	0.429166	0.33243	0.295945	0.472855	0.579809	0.448646	0.599219		0.509421
69	0.25092	0.858212	0.581637	0.210212	0.55422	0.69901	1.2062	0.251644	0.60357	0.674843	0.759125	0.615328	0.64045	0.517769	0.52109	0.432517	0.335648	0.305884	0.483872	0.559242	0.400011	0.621549		0.517252
72	0.2792	0.880215	0.583947	0.213053	0.533795	0.638842	1.20537	0.286316	0.621746	0.678028	0.796798	0.564988	0.67235	0.529123	0.519915	0.438424	0.320928	0.266623	0.472608	0.55879	0.417757	0.649043		0.516273
75	0.31114	0.822643	0.605231	0.249074	0.531179	0.635548	1.09972	0.2666	0.651543	0.718219	0.723154	0.593757	0.64673	0.570332	0.530848	0.462752	0.314826	0.254146	0.473431	0.561448	0.417011	0.612192		0.515317
78	0.27192	0.783079	0.607716	0.253353	0.560179	0.675647	1.05301	0.277777	0.585825	0.676694	0.762325	0.611304	0.68157	0.596905	0.509992	0.466534	0.31971	0.247421	0.512422	0.532083	0.37232	0.610818		0.515856
81	0.29508	0.874661	0.634228	0.233726	0.554529	0.666077	1.03114	0.311458	0.667812	0.813973	0.831532	0.613512	0.69227	0.61512	0.508773	0.466105	0.387172	0.280246	0.485054	0.606643	0.386639	0.621158		0.541358
84	0.35333	0.887789	0.663413	0.23974	0.615072	0.621394	1.05071	0.330702	0.647732	0.873339	0.793626	0.621418	0.70259	0.661455	0.551017	0.452033	0.311872	0.22278	0.499575	0.547082	0.426332	0.628604		0.540091
87	0.3842	0.796918	0.645249	0.274005	0.569055	0.599029	1.07174	0.320907	0.668	0.799077	0.791814	0.620158	0.74593	0.639068	0.572299	0.461126	0.374239	0.256169	0.510295	0.553027	0.438616	0.640127		0.540561
90	0.37337	0.89297	0.658649	0.252064	0.58322	0.598619	0.955327	0.310907	0.692911	0.833972	0.786916	0.644125	0.70699	0.644655	0.552668	0.486424	0.32252	0.216837	0.507192	0.536201	0.454137	0.638981		0.543333
93	0.38984	0.862284	0.64995	0.262492	0.580915	0.568345	1.23173	0.283444	0.64801	0.793899	0.804487	0.608018	0.76121	0.654097	0.543731	0.498695	0.328714	0.242375	0.511464	0.554128	0.404011	0.66285		0.537112
96	0.42873	0.875535	0.681712	0.282057	0.602786	0.631602	1.05075	0.328953	0.697324	0.841298	0.81894	0.619315	0.83994	0.690247	0.543645	0.514446	0.356079	0.261319	0.520426	0.57794	0.399226	0.677372		0.55994
99	0.42301	0.88861	0.700675	0.284645	0.60088	0.598362	1.13225	0.320906	0.69546	0.907859	0.808	0.63294	0.83589	0.647051	0.567713	0.484454	0.375217	0.230018	0.530966	0.616864	0.452855	0.643852		0.55997
102	0.38027	0.929669	0.768437	0.258811	0.574084	0.630048	1.11473	0.324954	0.675281	0.804206	0.825544	0.625384	0.82334	0.659805	0.561489	0.500157	0.363467	0.254333	0.504519	0.548925	0.433752	0.683607		0.562348
105	0.38566	0.975502	0.672778	0.268138	0.623825	0.671422	1.16952	0.338462	0.756536	0.779432	0.853437	0.632157	0.7958	0.711787	0.584959	0.50533	0.399705	0.251517	0.512788	0.51114	0.44344	0.644477		0.575411
108	0.38643	0.956284	0.722472	0.305901	0.613513	0.629036	1.14816	0.330876	0.742041	0.824799	0.807277	0.619622	0.826	0.673301	0.559631	0.493035	0.390379	0.26192	0.531063	0.551654	0.432807	0.681279		0.572338
111	0.43502	0.854154	0.776225	0.311425	0.544759	0.681849	1.11231	0.34762	0.796496	0.810804	0.853922	0.627301	0.84594	0.724443	0.612535	0.520667	0.399325	0.252472	0.527541	0.577811	0.416901	0.670325		0.583098
114	0.45118	0.929733	0.732163	0.283733	0.570526	0.646259	0.974778	0.370745	0.732825	0.811844	0.836742	0.640367	0.86687	0.697961	0.58654	0.475861	0.432963	0.238484	0.548199	0.606923	0.423412	0.691707		0.580286
117	0.46222	0.925179	0.712369	0.277926	0.622672	0.64959	1.05757	0.34694	0.762127	0.915601	0.837721	0.628017	0.91171	0.687758	0.589132	0.50896	0.428354	0.236294	0.548064	0.618715	0.438499	0.654508		0.581824
120	0.45333	0.960157	0.772565	0.233294	0.645421	0.736136	0.958005	0.363129	0.683988	1.03054	0.906107	0.620584	0.8709	0.655705	0.580848	0.514884	0.4424	0.286236	0.514663	0.595973	0.413606	0.682468		0.589342
123	0.42895	0.909955	0.700814	0.259932	0.663614	0.711823	0.96703	0.309537	0.729071	0.960111	0.809895	0.636911	0.95394	0.695275	0.577237	0.496005	0.404067	0.242345	0.519662	0.589386	0.421017	0.711566		0.577117
126	0.4678	0.929498	0.721674	0.252915	0.659117	0.687385	1.05449	0.349651	0.706521	1.06847	0.862487	0.660917	0.90762	0.662916	0.587951	0.522249	0.413542	0.227851	0.539626	0.601069	0.47166	0.730843		0.588215
129	0.45558	0.9586	0.738782	0.271158	0.656737	0.670433	1.03486	0.329419	0.752085	1.01052	0.872927	0.637612	0.96856	0.709641	0.558827	0.56146	0.360832	0.258478	0.5425	0.589535	0.431786	0.703548		0.589131
132	0.4788	0.958682	0.732986	0.247291	0.638878	0.6489	1.0857	0.336572	0.665448	0.95269	0.848091	0.653086	0.91883	0.747476	0.58594	0.572562	0.39865	0.235336	0.565352	0.594808	0.440614	0.647391		0.584337
135	0.49884	1.03144	0.731885	0.304956	0.646267	0.658168	1.01077	0.332993	0.697323	0.990514	0.858329	0.640712	0.90157	0.736694	0.610496	0.547195	0.404756	0.236822	0.579405	0.612402	0.439031	0.701962		0.59838
138	0.4744	1.06138	0.793454	0.280734	0.617905	0.758415	1.06311	0.36732	0.689322	0.860627	0.865238	0.652803	0.93933	0.698084	0.60533	0.529072	0.42652	0.219525	0.576432	0.627582	0.508122	0.680417		0.608759
141	0.53539	1.00732	0.731316	0.302228	0.671948	0.784407	1.12522	0.368423	0.73502	0.815409	0.900158	0.658114	0.89009	0.72852	0.562838	0.543663	0.411179	0.255318	0.575802	0.609325	0.486857	0.719559		0.614
144	0.48406	0.988481	0.805195	0.265007	0.656142	0.724885	1.077	0.366185	0.720553	1.00337	0.877063	0.61674	0.91295	0.686304	0.622397	0.540591	0.391939	0.214917	0.568387	0.61666	0.532288	0.699725		0.605192
147	0.52053	1.03379	0.760753	0.244363	0.661268	0.696342	1.19947	0.341551	0.707072	0.95432	0.832301	0.655972	0.94442	0.809495	0.600509	0.568453	0.463425	0.240715	0.595219	0.608126	0.461835	0.711242		0.610691
150	0.47842	1.03887	0.788097	0.254179	0.718008	0.694755	1.13941	0.348626	0.702367	0.93962	0.894588	0.62854	0.87307	0.753806	0.606768	0.541434	0.405605	0.187922	0.599445	0.604792	0.466582	0.695265		0.607203
153	0.52973	1.09441	0.759564	0.272789	0.639973	0.680671	1.05014	0.385621	0.661952	1.01651	0.887139	0.642747	0.94421	0.709567	0.632965	0.57194	0.466828	0.230637	0.576889	0.636246	0.506611	0.749128		0.616982
156	0.53944	1.02572	0.722739	0.272168	0.685003	0.68538	1.13239	0.357956	0.741887	1.03838	0.907127	0.685536	0.92521	0.744212	0.632778	0.535612	0.431706	0.211372	0.592003	0.598618	0.510264	0.707319		0.613745
159	0.56478	1.05064	0.74549	0.28996	0.707058	0.669891	1.0975	0.380141	0.716744	0.917917	0.955247	0.673783	1.00128	0.740298	0.670525	0.54137	0.438404	0.209019	0.617851	0.68974	0.457877	0.724175		0.626568
162	0.57512	1.0697	0.753729	0.290244	0.6615	0.735488	1.03887	0.368392	0.681457	1.00663	0.963954	0.670615	0.95014	0.78767	0.625552	0.560042	0.469196	0.188262	0.592387	0.570469	0.470645	0.717489		0.620933
165	0.60096	1.07358	0.85252	0.295618	0.696778	0.723074	1.0529	0.402902	0.710221	0.90206	1.00413	0.667009	0.99992	0.728136	0.611379	0.562809	0.437288	0.169703	0.604024	0.602986	0.454194	0.707679		0.628002
168	0.59477	1.05221	0.796523	0.31255	0.653725	0.736361	1.15588	0.389472	0.675961	0.902344	0.971094	0.679876	0.95833	0.807934	0.637964	0.55148	0.439891	0.233038	0.614355	0.641138	0.494912	0.718251		0.633708
171	0.63807	1.09631	0.804536	0.333401	0.713327	0.788405	1.20244	0.38301	0.677196	1.01111	0.934702	0.672203	1.02424	0.781464	0.672583	0.569882	0.419741	0.226874	0.603515	0.570606	0.455919	0.699672		0.63352
174	0.61497	1.08905	0.817712	0.340392	0.6786	0.833519	1.17825	0.40409	0.663064	0.901909	1.0057	0.700341	0.93132	0.691005	0.670708	0.58569	0.400432	0.222449	0.608789	0.58873	0.462977	0.734057		0.638739
177	0.62352	1.06128	0.819782	0.305758	0.709012	0.753318	0.978492	0.404606	0.660597	1.04786	1.02086	0.686982	1.0093	0.738723	0.666829	0.527878	0.462619	0.21006	0.585644	0.611702	0.504315	0.750885		0.637825
180	0.65629	1.0209	0.812753	0.334263	0.689671	0.75419	1.06553	0.399454	0.708691	1.08372	0.956706	0.698793	0.9735	0.712758	0.636492	0.591997	0.506885	0.207317	0.604617	0.587532	0.451993	0.779218		0.636346
183	0.65613	1.02856	0.84328	0.353214	0.670029	0.797901	1.08784	0.403134	0.637797	0.79521	0.92649	0.689043	0.97278	0.760131	0.656024	0.59762	0.449918	0.159045	0.60381	0.601898	0.519274	0.748485		0.635869
186	0.68215	0.998781	0.812102	0.308222	0.657626	0.696075	1.0144	0.407662	0.674781	0.910126	0.94198	0.704467	0.93419	0.781757	0.625258	0.58681	0.437995	0.172417	0.621347	0.602031	0.501352	0.781438		0.62845
189	0.72795	1.02992	0.817574	0.317114	0.709485	0.772203	1.20628	0.383898	0.567851	0.863535	1.00845	0.696918	0.96771	0.736833	0.662547	0.555354	0.478038	0.195458	0.623028	0.575931	0.451448	0.76797		0.630557
192	0.75131	1.0171	0.842234	0.3117	0.663679	0.772195	1.05297	0.388529	0.591421	0.869593	0.891792	0.694107	0.9985	0.743735	0.660912	0.572318	0.444712	0.224678	0.618811	0.61543	0.440982	0.744702		0.624391
195	0.74642	1.02393	0.872564	0.314211	0.693056	0.788464	1.11694	0.40988	0.609919	0.895854	0.975269	0.706062	0.95586	0.795584	0.694597	0.590219	0.512181	0.188452	0.609952	0.643759	0.494884	0.759674		0.649036
198	0.72412	0.979798	0.853677	0.345282	0.733562	0.741116	1.08556	0.394224	0.610801	0.893981	0.955	0.72128	1.00369	0.813284	0.676402	0.536074	0.475165	0.192481	0.598016	0.597361	0.475296	0.780037		0.637714
201	0.69365	1.00916	0.806229	0.318737	0.649711	0.717936	1.14951	0.335312	0.64555	0.903667	0.916573	0.682305	1.01402	0.79473	0.670983	0.530452	0.467789	0.196384	0.617121	0.627434	0.407984	0.814798		0.622733
204	0.7163	1.02035	0.859568	0.32	0.648621	0.71837	1.06705	0.386786	0.628313	0.914865	0.918864	0.707899	0.99237	0.776785	0.691886	0.516859	0.48289	0.193664	0.609368	0.610462	0.450119	0.800646		0.63008
207	0.72548	0.952034	0.905255	0.302315	0.661114	0.744268	1.01355	0.387676	0.673591	0.96209	0.949237	0.703718	1.01964	0.822457	0.672738	0.491848	0.454859	0.165027	0.617759	0.598334	0.415133	0.762702		0.62667
210	0.74351	0.981408	0.908003	0.297228	0.673146	0.78502	0.88143	0.377768	0.662122	0.876397	0.95944	0.735071	1.03952	0.821459	0.667214	0.520276	0.441696	0.202774	0.624975	0.637208	0.433601	0.759298		0.638206
213	0.74381	1.0304	0.890469	0.368254	0.665541	0.771953	0.857849	0.429862	0.625315	0.887888	0.89521	0.70508	1.02535	0.817505	0.661657	0.50009	0.455005	0.199535	0.601193	0.642646	0.482494	0.796466		0.641037
216	0.74476	0.96029	0.861342	0.337509	0.682448	0.754483	0.888476	0.431435	0.621785	0.908668	0.934651	0.741598	1.02984	0.822045	0.657052	0.548054	0.447675	0.199142	0.638215	0.602536	0.511208	0.810765		0.642346
219	0.74193	0.977006	0.831179	0.366094	0.687862	0.772644	0.780499	0.412829	0.687316	0.911324	0.968107	0.719987	1.03295	0.815847	0.700037	0.499589	0.458614	0.152381	0.608739	0.656896	0.482108	0.767411		0.64248
222	0.76744	0.986232	0.867709	0.312146	0.684743	0.737449	0.80416	0.398372	0.664224	0.89382	0.912508	0.735149	1.03058	0.814612	0.660352	0.514147	0.435638	0.173254	0.626436	0.662132	0.471678	0.752865		0.633869
225	0.80015	0.966725	0.812463	0.362635	0.665426	0.802317	0.774873	0.392677	0.686379	0.858086	0.963425	0.74982	1.08807	0.84992	0.689843	0.507765	0.466052	0.187064	0.61838	0.66008	0.473664	0.777439		0.646226
228	0.79301	0.954224	0.799901	0.335289	0.685798	0.708526	0.777116	0.372175	0.650625	0.855251	0.906987	0.749735	1.1416	0.803445	0.655647	0.506127	0.507484	0.172297	0.62324	0.657959	0.526007	0.816792		0.635125
231	0.77089	0.972153	0.722932	0.320904	0.684069	0.752195	0.682048	0.438159	0.673372	0.852404	0.905316	0.719276	1.09716	0.836291	0.661984	0.509055	0.448049	0.187772	0.617338	0.660806	0.533757	0.830174		0.637422
234	0.7989	0.981619	0.753854	0.320877	0.673916	0.705272	0.763271	0.401224	0.667493	0.836463	0.925154	0.738577	1.19721	0.809677	0.687157	0.504114	0.485872	0.199323	0.636574	0.610968	0.500063	0.796974		0.633262
237	0.7702	0.997574	0.813915	0.355549	0.691949	0.709231	0.877595	0.375939	0.677301	0.95147	0.928904	0.746373	1.12918	0.833058	0.643754	0.510526	0.452818	0.224409	0.612914	0.640323	0.527669	0.799402		0.6412
240	0.83165	0.935451	0.781045	0.357457	0.709958	0.717923	0.720256	0.368725	0.690149	0.943375	0.859682	0.754504	1.12508	0.852686	0.687834	0.497329	0.470653	0.181234	0.609804	0.630632	0.525399	0.786772		0.634291
243	0.86983	0.951809	0.795669	0.353417	0.653798	0.667404	0.77635	0.368196	0.611707	0.896968	0.919884	0.755699	1.12842	0.847386	0.688623	0.499595	0.466852	0.171179	0.632398	0.60417	0.580042	0.807647		0.631971
246	0.82292	0.961422	0.777232	0.398993	0.699434	0.622851	0.716668	0.387251	0.658208	0.94277	0.884626	0.757944	1.0596	0.853432	0.670962	0.498442	0.466484	0.178187	0.637166	0.648981	0.548484	0.775235		0.634741
249	0.83041	0.983481	0.760022	0.373395	0.661318	0.693756	0.730152	0.384834	0.673138	0.907721	0.931722	0.751367	1.13423	0.888513	0.651904	0.506585	0.445291	0.182309	0.641554	0.632267	0.572097	0.778999		0.639586
252	0.85572	0.993939	0.838263	0.375436	0.680633	0.717757	0.695468	0.374761	0.65829	0.941539	0.883177	0.761305	1.16174	0.826592	0.675116	0.552818	0.395585	0.178171	0.608207	0.590055	0.512562	0.804157		0.634824
255	0.86222	1.06302	0.748743	0.401068	0.672229	0.678634	0.763119	0.394009	0.684515	1.03561	0.88345	0.781386	1.11498	0.81041	0.695311	0.504573	0.459961	0.182832	0.617155	0.645636	0.586994	0.808088		0.645445
258	0.87168	1.10021	0.8811	0.351012	0.687836	0.699426	0.737707	0.40486	0.711662	0.889694	0.962419	0.766309	1.10645	0.825895	0.660084	0.474062	0.423038	0.205385	0.616171	0.625902	0.567078	0.823795		0.654791
261	0.88725	1.00648	0.846318	0.361086	0.672994	0.70441	0.781547	0.391928	0.695967	0.914137	0.900028	0.756893	1.07064	0.82837	0.664928	0.535154	0.400656	0.192773	0.634957	0.604972	0.576176	0.83436		0.644914
264	0.85409	1.00084	0.836235	0.339679	0.723557	0.717372	0.739624	0.40145	0.634972	0.901663	0.854114	0.790418	1.06605	0.855959	0.680245	0.535252	0.440754	0.19956	0.616278	0.615459	0.565033	0.785741		0.644051
267	0.89957	1.00117	0.829771	0.385197	0.695191	0.727401	0.811639	0.400191	0.600946	1.00604	0.938621	0.776929	1.09891	0.844514	0.675842	0.484749	0.44155	0.210926	0.617767	0.651751	0.589943	0.807479		0.648886
270	0.93147	0.975159	0.815837	0.34428	0.69413	0.736859	0.713848	0.419154	0.612108	0.905636	0.911645	0.791124	1.0708	0.82995	0.643082	0.513689	0.429086	0.218699	0.644726	0.627197	0.573093	0.81968		0.644417
273	0.89643	0.991264	0.865798	0.36237	0.672432	0.741568	0.796347	0.394076	0.595304	0.907078	0.95924	0.786694	0.97335	0.857829	0.722898	0.526656	0.423608	0.212999	0.626221	0.640315	0.594291	0.776179		0.652763
276	0.89401	1.00481	0.844505	0.345017	0.666063	0.733784	0.800601	0.404034	0.681249	0.923274	0.911385	0.762954	0.97748	0.883178	0.674197	0.521971	0.443842	0.245593	0.658573	0.617639	0.514712	0.782474		0.649777
279	0.93522	0.992352	0.855413	0.356482	0.649168	0.763698	0.875415	0.397208	0.634006	0.901716	0.899342	0.790866	0.98706	0.87392	0.689559	0.501717	0.455317	0.244688	0.675209	0.630615	0.530743	0.819902		0.653345
282	0.93673	0.970173	0.862326	0.377549	0.68287	0.776345	0.754049	0.392622	0.605852	0.853808	0.979133	0.779463	0.97292	0.832188	0.703557	0.510314	0.46456	0.205512	0.658511	0.639755	0.583592	0.833732		0.658781
285	0.89464	0.95564	0.816875	0.355608	0.684613	0.820923	0.75653	0.391845	0.65756	0.902773	0.870482	0.776152	0.96082	0.893304	0.652788	0.49576	0.466574	0.215308	0.650547	0.66356	0.617415	0.797806		0.654598
288	0.89154	0.955939	0.784387	0.355117	0.635196	0.807165	0.747447	0.399291	0.640273	0.742812	0.862012	0.778472	0.97777	0.856407	0.678701	0.495501	0.371149	0.232823	0.658469	0.645516	0.597874	0.776804		0.640616
291	0.92932	0.908419	0.821546	0.345887	0.659457	0.79531	0.739143	0.408493	0.605102	0.849898	0.831118	0.772115	0.94368	0.814661	0.674896	0.505168	0.488079	0.254581	0.635693	0.594993	0.605443	0.791283		0.639569
294	0.89769	0.950225	0.851311	0.391104	0.673755	0.803983	0.730245	0.403456	0.661245	0.793654	0.857245	0.752861	0.92986	0.898499	0.623107	0.516661	0.438765	0.274093	0.628558	0.662463	0.572087	0.812795		0.654012
297	0.96151	0.902382	0.846598	0.366263	0.684123	0.81626	0.693897	0.418911	0.664655	0.840068	0.90663	0.763492	0.94088	0.847884	0.641782	0.531973	0.434365	0.25488	0.634636	0.635684	0.549991	0.780815		0.648962

## Sheet: merge
	Cortex	Stress fibers	Actin curvature	Spectrin curvature
0
3
6
9
12	0	0	0	0
15	0.219802	0.13217	0.126277	0.136513
18	0.32986	0.207422	0.206643	0.218356
21	0.399776	0.25908	0.248183	0.268923
24	0.454105	0.300315	0.284322	0.309661
27	0.489643	0.330504	0.307367	0.334714
30	0.507766	0.347584	0.34023	0.362182
33	0.537761	0.37178	0.349394	0.392372
36	0.545565	0.391844	0.368955	0.40746
39	0.57281	0.39847	0.378739	0.414888
42	0.580977	0.401835	0.394132	0.431291
45	0.592924	0.424356	0.400935	0.436307
48	0.612397	0.435484	0.416587	0.456705
51	0.603245	0.441272	0.427916	0.462684
54	0.629877	0.444239	0.434474	0.477694
57	0.634719	0.460497	0.442979	0.475606
60	0.638262	0.459507	0.45748	0.494068
63	0.655026	0.475139	0.459316	0.500292
66	0.640024	0.484948	0.472684	0.509421
69	0.658115	0.48039	0.478348	0.517252
72	0.655945	0.496029	0.479928	0.516273
75	0.670429	0.496125	0.490507	0.515317
78	0.667215	0.499152	0.504552	0.515856
81	0.670508	0.512372	0.504926	0.541358
84	0.677514	0.518614	0.509471	0.540091
87	0.690872	0.515886	0.515796	0.540561
90	0.698666	0.532203	0.527048	0.543333
93	0.708897	0.528709	0.525569	0.537112
96	0.709368	0.535915	0.535767	0.55994
99	0.71526	0.53315	0.533317	0.55997
102	0.713162	0.546567	0.542481	0.562348
105	0.715465	0.552228	0.540778	0.575411
108	0.71392	0.5461	0.539056	0.572338
111	0.729788	0.555206	0.545199	0.583098
114	0.709747	0.55099	0.551165	0.580286
117	0.715368	0.548646	0.559149	0.581824
120	0.719137	0.571954	0.556964	0.589342
123	0.722569	0.568048	0.560994	0.577117
126	0.730174	0.56021	0.567054	0.588215
129	0.734394	0.567358	0.571784	0.589131
132	0.725837	0.574862	0.575907	0.584337
135	0.728557	0.577655	0.576835	0.59838
138	0.741205	0.584665	0.574238	0.608759
141	0.742855	0.598971	0.577608	0.614
144	0.739275	0.59057	0.576874	0.605192
147	0.743474	0.604015	0.580035	0.610691
150	0.751692	0.596641	0.576117	0.607203
153	0.746397	0.615858	0.572855	0.616982
156	0.734062	0.615477	0.578054	0.613745
159	0.747067	0.612402	0.592155	0.626568
162	0.758514	0.622287	0.585682	0.620933
165	0.75678	0.613865	0.603179	0.628002
168	0.755722	0.612855	0.593324	0.633708
171	0.780199	0.624396	0.593822	0.63352
174	0.777377	0.614574	0.594732	0.638739
177	0.773702	0.616262	0.605967	0.637825
180	0.770318	0.626934	0.611447	0.636346
183	0.764479	0.626622	0.612674	0.635869
186	0.763555	0.630885	0.616818	0.62845
189	0.774063	0.634599	0.603966	0.630557
192	0.763816	0.624655	0.610833	0.624391
195	0.764937	0.63155	0.61434	0.649036
198	0.785146	0.633503	0.609346	0.637714
201	0.783384	0.633382	0.605798	0.622733
204	0.786611	0.642049	0.613762	0.63008
207	0.772106	0.646762	0.62088	0.62667
210	0.784227	0.649852	0.617081	0.638206
213	0.794377	0.640879	0.62295	0.641037
216	0.783697	0.643413	0.609842	0.642346
219	0.790696	0.656794	0.613335	0.64248
222	0.791806	0.662402	0.620696	0.633869
225	0.777164	0.654641	0.623762	0.646226
228	0.788705	0.662865	0.615746	0.635125
231	0.799114	0.655493	0.616091	0.637422
234	0.794945	0.666422	0.623023	0.633262
237	0.797921	0.673919	0.61781	0.6412
240	0.801196	0.669128	0.628498	0.634291
243	0.802268	0.663138	0.623924	0.631971
246	0.795204	0.667924	0.627903	0.634741
249	0.8048	0.662123	0.626569	0.639586
252	0.802316	0.672496	0.624776	0.634824
255	0.818556	0.666337	0.629923	0.645445
258	0.804692	0.668767	0.626122	0.654791
261	0.810902	0.678533	0.640914	0.644914
264	0.805327	0.679208	0.632833	0.644051
267	0.810097	0.674598	0.637397	0.648886
270	0.801215	0.668819	0.633924	0.644417
273	0.815812	0.675704	0.634095	0.652763
276	0.811739	0.674667	0.628439	0.649777
279	0.810998	0.674767	0.63302	0.653345
282	0.815644	0.672845	0.63706	0.658781
285	0.812178	0.685582	0.644806	0.654598
288	0.818349	0.680356	0.640489	0.640616
291	0.811041	0.685178	0.637458	0.639569
294	0.811397	0.675413	0.638571	0.654012
297	0.810625	0.684746	0.643619	0.648962
