# Supplementary material for: Complementary mesoscale dynamics of spectrin and acto-myosin shape membrane territories during mechanoresponse
Source: Nat Commun. 2020 Oct 9;11:5108. doi: 10.1038/s41467-020-18825-7 (PMC7547731; doi:10.1038/s41467-020-18825-7)
Supplement: Supplementary file 13 — Source Data [file 41467_2020_18825_MOESM13_ESM.zip › Ghisleni et al Source Data/Figure 5/5E-FRAP_drugs_allcurves.xlsx]

## Sheet: Diamide5mM
	cell1	cell1	cell2	cell2	cell3	cell3	cell4	cell4	cell5	cell5	cell6	cell6	cell1		cell2		cell3		cell4		cell4		cell5			Average	SD	n	AverageD		n		AVG	SE	AVG	SE
0	1	1	1	1	1	1	1	1	1	1	1	1	1	1	1	1	1	1	1	1	1	1	1	1		1	0	12	1	0	12	0
3	1.01971	1.00464	0.993755	1.00518	0.994844	1.01844	0.989315	1.0035	0.98981	0.99667	0.999355	0.999179	1.00726	0.999167	1.00465	0.995107	0.998401	1.00386	0.994679	1.00303	0.996241	1.00321	1.00091	0.991484		0.999078	0.00843446	12	1.00196	0.00672876	12	3
6	1.02194	0.993786	0.996799	1.00535	1.00833	1.00951	1.00436	0.997163	1.00554	1.00621	1.00223	1.0019	1.02072	1.0033	0.99342	0.99282	1.00005	0.992026	1.03182	0.99605	0.997856	0.998016	0.985338	0.992758		1.0057	0.0132479	12	0.999074	0.00599723	12	6
9	1.00495	0.997262	0.978994	1.00045	0.998326	1.0167	1.00912	1.01067	0.975288	1.001	1.00659	0.971369	1.02677	1.01572	0.961846	1.00675	1.00826	0.991281	1.00902	0.986271	1.00849	0.998377	0.985474	0.992223		0.997761	0.0184656	12	0.999007	0.012897	12	9
12	0	0	0	0	0	0	0	0	0	0.01761	0	0.02907	0	0	0	0	0	0	0	0	0	0	0	0		0	0	12	0.00389	0.00940789	12	12	0	0	0.00389	0.00271582
15	0.223615	0.070633	0.044625	0.009818	0.087675	0.00077	0.145622	0.022864	0.098419	0.00846	0.245006	0.008024	0.136439	0.1045	0.153013	0.062435	0.142623	0.046993	0.155349	0.192587	0.108575	0.004362	0.136866	0.018647		0.139819	0.0548005	12	0.0458411	0.0564165	12	15	0.139819	0.0158195	0.0458411	0.0162861
18	0.326483	0.090047	0.072226	0.016651	0.145709	0.03323	0.231541	0.03408	0.141709	0	0.388451	0	0.233088	0.171123	0.255002	0.107662	0.225801	0.079081	0.246063	0.294298	0.182507	0.009545	0.22317	0.040032		0.222646	0.0835434	12	0.0729791	0.0864307	12	18	0.222646	0.0241169	0.0729791	0.0249504
21	0.401261	0.105504	0.094904	0.024906	0.194421	0.03507	0.326684	0.052357	0.19944	0.00706	0.481505	0.02115	0.304164	0.230142	0.321639	0.148275	0.298319	0.111857	0.32888	0.354023	0.235791	0.018346	0.289321	0.054487		0.289694	0.100688	12	0.0969314	0.10426	12	21	0.289694	0.0290661	0.0969314	0.0300973
24	0.465845	0.114345	0.115982	0.030281	0.242189	0.04695	0.360888	0.05698	0.26287	0.004	0.53452	0.020382	0.362394	0.269791	0.37518	0.178097	0.350408	0.145202	0.373428	0.404387	0.28433	0.022103	0.352432	0.069152		0.340039	0.107039	12	0.113473	0.120511	12	24	0.340039	0.0308994	0.113473	0.0347884
27	0.509727	0.127356	0.134405	0.033431	0.270829	0.07551	0.423996	0.070963	0.285638	0.01257	0.585054	0.017786	0.402981	0.307777	0.404215	0.195942	0.392998	0.169622	0.411987	0.446266	0.323315	0.024284	0.414986	0.081358		0.380011	0.116266	12	0.130239	0.132547	12	27	0.380011	0.033563	0.130239	0.0382632
30	0.540734	0.136428	0.155481	0.038253	0.298161	0.07686	0.466065	0.079854	0.321387	0.01467	0.61524	0.039419	0.444018	0.337336	0.429947	0.215784	0.433726	0.196482	0.44866	0.463092	0.357812	0.032562	0.452123	0.094822		0.413613	0.118878	12	0.143797	0.137995	12	30	0.413613	0.0343172	0.143797	0.0398356
33	0.568217	0.144284	0.174676	0.038702	0.318669	0.08923	0.460324	0.079696	0.349845	0.0069	0.63422	0.030067	0.477619	0.361643	0.447844	0.238531	0.467125	0.21547	0.481875	0.48746	0.386533	0.039849	0.486492	0.104796		0.437787	0.119372	12	0.153052	0.147949	12	33	0.437787	0.0344598	0.153052	0.0427092
36	0.605012	0.148885	0.185771	0.043457	0.346648	0.10419	0.479096	0.094976	0.365999	0.00806	0.658865	0.017232	0.509616	0.377494	0.469463	0.252577	0.502276	0.239198	0.507422	0.512747	0.413969	0.041586	0.518577	0.115524		0.463559	0.124248	12	0.162994	0.155793	12	36	0.463559	0.0358672	0.162994	0.0449736
39	0.615758	0.162014	0.203583	0.045446	0.361591	0.09141	0.505759	0.089963	0.388782	0.00417	0.674874	0.032547	0.529829	0.400825	0.496858	0.271117	0.521181	0.248136	0.528818	0.519993	0.428858	0.046849	0.544886	0.128029		0.483398	0.124079	12	0.170042	0.160563	12	39	0.483398	0.0358184	0.170042	0.0463506
42	0.646263	0.162025	0.220478	0.04419	0.383542	0.07708	0.509121	0.092919	0.41119	0.01306	0.69596	0.032813	0.546258	0.419497	0.517513	0.278955	0.551262	0.265179	0.556686	0.536421	0.454503	0.048728	0.572779	0.137398		0.505463	0.126043	12	0.175689	0.16699	12	42	0.505463	0.0363854	0.175689	0.0482059
45	0.660769	0.170433	0.232788	0.051668	0.403195	0.09835	0.53066	0.098465	0.427996	0.01138	0.696264	0.02918	0.572269	0.434593	0.52089	0.302215	0.574516	0.278115	0.584909	0.540257	0.472022	0.054744	0.592842	0.145393		0.522427	0.125427	12	0.184566	0.169721	12	45	0.522427	0.0362078	0.184566	0.0489942
48	0.679121	0.174535	0.237568	0.05221	0.41692	0.13693	0.553072	0.101829	0.457228	0.01251	0.71174	0.022495	0.58693	0.448244	0.541923	0.310306	0.576984	0.295666	0.603161	0.548954	0.493868	0.054133	0.610154	0.150026		0.539056	0.126881	12	0.19232	0.173348	12	48	0.539056	0.0366275	0.19232	0.0500414
51	0.686661	0.179637	0.250097	0.059244	0.437524	0.1287	0.555085	0.11264	0.466029	0.01689	0.720878	0.053503	0.603057	0.467743	0.542763	0.3251	0.599692	0.306052	0.610017	0.545105	0.509691	0.054241	0.637594	0.162099		0.551591	0.126402	12	0.200913	0.172755	12	51	0.551591	0.036489	0.200913	0.04987
54	0.694488	0.184125	0.255801	0.064422	0.445956	0.15041	0.587149	0.118679	0.476301	0.01991	0.745624	0.0481	0.613949	0.479325	0.568515	0.331332	0.619448	0.329518	0.626794	0.551665	0.524112	0.060576	0.668539	0.168093		0.56889	0.131054	12	0.208846	0.175407	12	54	0.56889	0.0378321	0.208846	0.0506356
57	0.705451	0.188669	0.276993	0.064113	0.457929	0.13616	0.59264	0.120734	0.506024	0.01483	0.757193	0.048731	0.636946	0.494837	0.588484	0.33905	0.637723	0.330309	0.643536	0.567359	0.528862	0.057191	0.67953	0.18065		0.584276	0.128794	12	0.211886	0.181757	12	57	0.584276	0.0371797	0.211886	0.0524688
60	0.703271	0.194959	0.278163	0.06754	0.470482	0.13699	0.638731	0.128253	0.489437	0.01377	0.765231	0.040849	0.643998	0.502085	0.596164	0.353467	0.649072	0.351671	0.656368	0.568441	0.553004	0.064601	0.699498	0.185538		0.595285	0.131917	12	0.217347	0.184684	12	60	0.595285	0.0380811	0.217347	0.0533137
63	0.724289	0.197342	0.291464	0.068418	0.477824	0.14722	0.619125	0.135375	0.500835	0.01636	0.76803	0.056286	0.660577	0.507788	0.597836	0.367273	0.658769	0.3576	0.658834	0.572536	0.559427	0.068781	0.691948	0.195507		0.600747	0.129575	12	0.224207	0.184687	12	63	0.600747	0.037405	0.224207	0.0533145
66	0.731505	0.199468	0.304315	0.077535	0.49183	0.1451	0.648701	0.133549	0.495175	0.01352	0.791588	0.057749	0.659368	0.518734	0.60091	0.36784	0.670525	0.370856	0.681295	0.583321	0.567152	0.068623	0.698675	0.195402		0.611753	0.131687	12	0.227641	0.188641	12	66	0.611753	0.0380148	0.227641	0.0544559
69	0.737669	0.204565	0.312815	0.073915	0.50689	0.14367	0.63927	0.143018	0.50729	0.01029	0.796521	0.057673	0.66775	0.530978	0.628414	0.379231	0.686304	0.370284	0.690581	0.586893	0.584972	0.066282	0.701185	0.207013		0.621638	0.129598	12	0.231151	0.191934	12	69	0.621638	0.0374117	0.231151	0.0554064
72	0.758406	0.204803	0.317829	0.077407	0.526285	0.13569	0.660957	0.143649	0.528399	0.01794	0.803096	0.049288	0.674742	0.537287	0.639988	0.389146	0.694083	0.373656	0.691574	0.591923	0.591244	0.073233	0.707364	0.209202		0.632831	0.129098	12	0.233602	0.194031	12	72	0.632831	0.0372674	0.233602	0.0560119
75	0.756534	0.213206	0.319975	0.07586	0.526184	0.15367	0.661911	0.149879	0.53319	0.01743	0.817974	0.067785	0.689816	0.530829	0.655136	0.395033	0.705854	0.391057	0.698024	0.592416	0.601068	0.074938	0.72416	0.218137		0.640819	0.13195	12	0.24002	0.192067	12	75	0.640819	0.0380906	0.24002	0.0554449
78	0.769944	0.218433	0.325144	0.082988	0.528614	0.14499	0.673443	0.147795	0.54358	0.01725	0.823984	0.056254	0.699452	0.539336	0.654148	0.394768	0.705504	0.392483	0.702459	0.603571	0.624786	0.077143	0.740713	0.22555		0.649314	0.132786	12	0.241713	0.1958	12	78	0.649314	0.0383319	0.241713	0.0565225
81	0.781084	0.215084	0.326632	0.084552	0.540728	0.17472	0.670598	0.148668	0.539782	0.02242	0.833442	0.04996	0.703973	0.553086	0.677368	0.40434	0.71544	0.407171	0.706477	0.596121	0.63919	0.082407	0.73774	0.22857		0.656038	0.134308	12	0.247258	0.196556	12	81	0.656038	0.0387714	0.247258	0.0567408
84	0.791047	0.221632	0.337921	0.087645	0.540283	0.15825	0.698899	0.155435	0.552841	0.02295	0.848023	0.046954	0.709415	0.555087	0.674827	0.413074	0.713908	0.415164	0.723515	0.599825	0.643556	0.083104	0.73069	0.238314		0.663744	0.134262	12	0.249786	0.198774	12	84	0.663744	0.0387582	0.249786	0.0573811
87	0.804621	0.227371	0.342116	0.089532	0.556545	0.15676	0.712218	0.14964	0.552018	0.03033	0.845748	0.068018	0.72116	0.566195	0.666774	0.41245	0.721772	0.419793	0.722936	0.595884	0.669969	0.090467	0.736155	0.240305		0.671003	0.134017	12	0.253895	0.19693	12	87	0.671003	0.0386875	0.253895	0.0568489
90	0.822022	0.22593	0.350066	0.087744	0.553449	0.1532	0.69733	0.166792	0.564123	0.0263	0.855746	0.045867	0.739368	0.574856	0.68717	0.419288	0.732371	0.420611	0.742238	0.593479	0.67066	0.087194	0.751266	0.243953		0.680484	0.136519	12	0.253768	0.200581	12	90	0.680484	0.0394096	0.253768	0.0579027
93	0.819841	0.223999	0.354816	0.089387	0.565995	0.13083	0.720645	0.161986	0.578357	0.0275	0.858185	0.041061	0.738555	0.572825	0.691494	0.415097	0.741076	0.428117	0.751652	0.59391	0.677067	0.083841	0.764542	0.249643		0.688519	0.135089	12	0.251516	0.202403	12	93	0.688519	0.038997	0.251516	0.0584287
96	0.835133	0.233911	0.362859	0.094522	0.584748	0.15127	0.722773	0.144875	0.605106	0.02857	0.850242	0.060363	0.756632	0.587525	0.702502	0.420714	0.746343	0.428546	0.750328	0.60428	0.682474	0.087761	0.776285	0.255172		0.697952	0.131866	12	0.258126	0.203657	12	96	0.697952	0.0380664	0.258126	0.0587908
99	0.837973	0.230256	0.368695	0.091886	0.587292	0.1363	0.730832	0.147412	0.582841	0.02516	0.846827	0.052708	0.757147	0.584396	0.712107	0.435177	0.750939	0.4352	0.774156	0.606081	0.677583	0.090165	0.780059	0.262414		0.700538	0.133537	12	0.258096	0.206802	12	99	0.700538	0.0385487	0.258096	0.0596986
102	0.841792	0.233306	0.381943	0.099044	0.594839	0.1383	0.73063	0.155603	0.601828	0.02485	0.856624	0.044056	0.764021	0.593291	0.69389	0.441144	0.758822	0.440073	0.790523	0.608129	0.698855	0.0902	0.782372	0.262671		0.708012	0.131162	12	0.260889	0.209024	12	102	0.708012	0.0378632	0.260889	0.0603401
105	0.851811	0.236572	0.388466	0.098021	0.597275	0.15618	0.742808	0.146627	0.603653	0.02716	0.85966	0.059665	0.765873	0.597277	0.706971	0.441974	0.760303	0.449311	0.774025	0.600834	0.702013	0.09336	0.787213	0.268176		0.711673	0.130293	12	0.264596	0.206975	12	105	0.711673	0.0376123	0.264596	0.0597486
108	0.859978	0.240629	0.389103	0.096524	0.614737	0.14128	0.763558	0.134759	0.611757	0.0265	0.857332	0.068482	0.776725	0.601469	0.719781	0.440208	0.763708	0.460654	0.782175	0.616692	0.708753	0.091723	0.783618	0.27368		0.719269	0.129966	12	0.26605	0.211641	12	108	0.719269	0.0375179	0.26605	0.0610956
111	0.855707	0.245122	0.399332	0.091526	0.633296	0.13807	0.779471	0.150193	0.619585	0.02736	0.856564	0.073126	0.784264	0.593809	0.720952	0.443069	0.789498	0.46697	0.77253	0.614984	0.711405	0.093403	0.778933	0.278619		0.725128	0.126485	12	0.268021	0.210129	12	111	0.725128	0.0365131	0.268021	0.0606589
114	0.847225	0.244073	0.405412	0.09943	0.632567	0.14125	0.788735	0.144761	0.605174	0.02877	0.875052	0.057964	0.795394	0.602379	0.71541	0.452592	0.787734	0.473549	0.803993	0.613458	0.719735	0.097895	0.787827	0.281552		0.730355	0.129828	12	0.269806	0.212804	12	114	0.730355	0.0374782	0.269806	0.0614314
117	0.857148	0.246108	0.410612	0.095567	0.630188	0.14853	0.769223	0.131643	0.610087	0.03314	0.868899	0.061026	0.792977	0.600979	0.73007	0.459461	0.789776	0.47519	0.805951	0.605913	0.719375	0.098366	0.796621	0.287767		0.731744	0.128336	12	0.270308	0.212094	12	117	0.731744	0.0370474	0.270308	0.0612264
120	0.848783	0.243861	0.402578	0.097147	0.649336	0.18354	0.770611	0.129595	0.584939	0.03282	0.874713	0.064584	0.797847	0.606737	0.718203	0.471879	0.794356	0.481401	0.811909	0.60818	0.725637	0.102971	0.808046	0.286046		0.732246	0.132493	12	0.27573	0.212596	12	120	0.732246	0.0382474	0.27573	0.0613711
123	0.851845	0.244487	0.409291	0.093698	0.639807	0.18298	0.789075	0.15542	0.581321	0.03726	0.883095	0.083485	0.801626	0.608624	0.717979	0.471236	0.807239	0.482438	0.810549	0.619725	0.730481	0.093034	0.801098	0.293724		0.735284	0.133933	12	0.280509	0.212034	12	123	0.735284	0.038663	0.280509	0.061209
126	0.843293	0.242392	0.414741	0.106066	0.656518	0.15078	0.778022	0.157487	0.611089	0.0352	0.898854	0.070461	0.808	0.619277	0.731465	0.47022	0.799445	0.484585	0.787972	0.62557	0.731424	0.09648	0.814374	0.296654		0.7396	0.128935	12	0.279598	0.216108	12	126	0.7396	0.0372202	0.279598	0.062385
129	0.841893	0.246913	0.433985	0.105881	0.66664	0.18198	0.78027	0.15801	0.592175	0.03501	0.897009	0.068603	0.808413	0.623909	0.753846	0.4755	0.797202	0.483137	0.801032	0.610729	0.740496	0.100614	0.816688	0.302851		0.744137	0.12616	12	0.282761	0.213278	12	129	0.744137	0.0364192	0.282761	0.0615679
132	0.845397	0.250308	0.443541	0.105543	0.655725	0.1706	0.790319	0.157833	0.59801	0.03285	0.890294	0.068766	0.826586	0.629288	0.749411	0.483078	0.786632	0.490156	0.807609	0.621406	0.736245	0.097115	0.826772	0.308167		0.746378	0.125324	12	0.284592	0.217813	12	132	0.746378	0.0361779	0.284592	0.0628771
135	0.852898	0.246577	0.449062	0.102526	0.66704	0.16403	0.796339	0.170199	0.612152	0.03126	0.903589	0.067565	0.820561	0.625346	0.749872	0.475756	0.816786	0.491368	0.814629	0.623077	0.748324	0.100843	0.82248	0.310856		0.754478	0.124829	12	0.284117	0.216989	12	135	0.754478	0.036035	0.284117	0.0626394
138	0.871998	0.253873	0.44899	0.108168	0.670745	0.16727	0.797865	0.162251	0.61783	0.03435	0.899265	0.063244	0.815962	0.627243	0.766268	0.484468	0.817644	0.497457	0.813595	0.632157	0.747324	0.099988	0.834687	0.316695		0.758514	0.125538	12	0.287264	0.219693	12	138	0.758514	0.0362396	0.287264	0.0634198
141	0.876075	0.248257	0.457195	0.112061	0.689144	0.17568	0.801685	0.171639	0.622592	0.03157	0.912349	0.089001	0.81205	0.634728	0.758309	0.487926	0.81794	0.504982	0.795623	0.625891	0.754463	0.10201	0.839915	0.320061		0.761445	0.123489	12	0.291984	0.217615	12	141	0.761445	0.0356481	0.291984	0.06282
144	0.875949	0.249394	0.458719	0.108896	0.692568	0.18566	0.796315	0.172594	0.632395	0.03948	0.911294	0.083319	0.827947	0.640778	0.764226	0.489709	0.81896	0.500255	0.79848	0.629599	0.758523	0.102761	0.845591	0.326592		0.765081	0.122794	12	0.294086	0.218103	12	144	0.765081	0.0354477	0.294086	0.0629608
147	0.868093	0.258211	0.461583	0.108187	0.704217	0.19509	0.796006	0.177217	0.614178	0.02204	0.90956	0.085011	0.83108	0.635818	0.772246	0.495241	0.831581	0.499659	0.826072	0.635253	0.753699	0.108933	0.855478	0.325703		0.768649	0.124946	12	0.29553	0.219127	12	147	0.768649	0.0360688	0.29553	0.0632564
150	0.870667	0.252812	0.46592	0.114346	0.70964	0.18131	0.794864	0.165784	0.618734	0.0268	0.918667	0.078644	0.841947	0.63561	0.788845	0.489327	0.82773	0.513871	0.833349	0.639534	0.767815	0.110617	0.856742	0.329025		0.774577	0.125045	12	0.294807	0.22122	12	150	0.774577	0.0360973	0.294807	0.0638606
153	0.874408	0.251462	0.475494	0.114386	0.703434	0.21434	0.779588	0.181359	0.603904	0.01757	0.929246	0.075517	0.846299	0.641247	0.785828	0.49899	0.838517	0.510016	0.82858	0.63607	0.763091	0.109233	0.854275	0.329561		0.773555	0.126599	12	0.298313	0.2213	12	153	0.773555	0.0365461	0.298313	0.0638837
156	0.858517	0.25323	0.487687	0.116259	0.701379	0.19382	0.775245	0.169452	0.603706	0.02204	0.932034	0.069839	0.847061	0.647884	0.790908	0.496977	0.841192	0.513104	0.824081	0.633306	0.771412	0.109156	0.856757	0.334673		0.774165	0.123535	12	0.296645	0.223265	12	156	0.774165	0.0356615	0.296645	0.064451
159	0.863871	0.257327	0.486532	0.123617	0.704438	0.20751	0.811504	0.16959	0.600813	0.02707	0.931393	0.092717	0.842182	0.646742	0.782573	0.504081	0.844335	0.515435	0.818425	0.651569	0.776363	0.107683	0.859409	0.34231		0.77682	0.124526	12	0.303804	0.222883	12	159	0.77682	0.0359476	0.303804	0.0643407
162	0.865337	0.254398	0.495856	0.123284	0.719245	0.19218	0.836485	0.171121	0.613475	0.0205	0.946986	0.087866	0.850663	0.652181	0.797271	0.504887	0.844444	0.525837	0.818407	0.646978	0.781317	0.109203	0.85936	0.346692		0.785737	0.12334	12	0.302927	0.225741	12	162	0.785737	0.0356053	0.302927	0.0651659
165	0.872101	0.256671	0.507068	0.122938	0.6986	0.20347	0.816688	0.173633	0.617384	0.01905	0.930643	0.090233	0.850128	0.656274	0.778018	0.503129	0.852991	0.517533	0.829475	0.639536	0.768164	0.115372	0.852733	0.351028		0.781166	0.119922	12	0.304072	0.223351	12	165	0.781166	0.0346186	0.304072	0.0644758
168	0.859168	0.259758	0.505436	0.121569	0.704853	0.21344	0.812709	0.170782	0.613094	0.02419	0.924849	0.078472	0.863219	0.659907	0.783756	0.506011	0.853907	0.530563	0.8516	0.63995	0.772187	0.114478	0.861566	0.356168		0.783862	0.121083	12	0.306274	0.22575	12	168	0.783862	0.0349537	0.306274	0.0651683
171	0.88169	0.256588	0.512146	0.126559	0.701139	0.20728	0.829058	0.176258	0.618159	0.03395	0.926719	0.077508	0.858064	0.66816	0.793532	0.524907	0.865143	0.529238	0.82545	0.640099	0.794359	0.113483	0.878748	0.358358		0.790351	0.121616	12	0.309366	0.227165	12	171	0.790351	0.0351075	0.309366	0.065577
174	0.887436	0.263314	0.516362	0.125514	0.717949	0.18681	0.771959	0.173344		0.02456	0.923729	0.078608	0.874022	0.666717	0.788619	0.507154	0.863694	0.532853	0.820269	0.642441	0.794063	0.114271	0.885147	0.358196		0.803932	0.113188	12	0.306148	0.228002	12	174	0.803932	0.0326745	0.306148	0.0658186
177	0.895413	0.259123	0.516087	0.124336	0.729735	0.18817	0.802204	0.164098		0.02607	0.924342	0.097219	0.863509	0.662732	0.792324	0.519301	0.858848	0.529752	0.835441	0.642197	0.776297	0.114933	0.881758	0.362065		0.806905	0.112092	12	0.3075	0.226964	12	177	0.806905	0.0323582	0.3075	0.065519
180	0.888402	0.258222	0.51864	0.127113	0.732289	0.17297	0.7975	0.178183		0.02834	0.937347	0.097121	0.852884	0.659368	0.789367	0.533601	0.881313	0.532938	0.823228	0.649805	0.780736	0.117488	0.886315	0.365594		0.808002	0.112965	12	0.310062	0.228494	12	180	0.808002	0.0326103	0.310062	0.0659607
183	0.903065	0.264962	0.524096	0.126807	0.735586	0.20996	0.809747	0.174528		0.02343	0.943609	0.09517	0.863021	0.663969	0.796904	0.522996	0.873995	0.536332	0.840271	0.645785	0.800475	0.117527	0.882338	0.367361		0.815737	0.112582	12	0.312402	0.227062	12	183	0.815737	0.0324996	0.312402	0.0655472
186	0.918349	0.263186	0.530744	0.135272	0.733734	0.21983	0.805014	0.178601		0.02767	0.947881	0.087871	0.858115	0.669135	0.772808	0.526759	0.878899	0.530936	0.827519	0.648997	0.813457	0.116654	0.88417	0.369825		0.815517	0.113361	12	0.314561	0.227151	12	186	0.815517	0.0327244	0.314561	0.065573
189	0.920707	0.266889	0.539684	0.126501	0.743337	0.22851	0.79121	0.185261		0.02835	0.940717	0.086576	0.854396	0.667399	0.77726	0.522669	0.890746	0.535495	0.841665	0.658244	0.81533	0.121368	0.860819	0.376526		0.815988	0.109541	12	0.316982	0.227932	12	189	0.815988	0.0316218	0.316982	0.0657983
192	0.91837	0.263952	0.543027	0.129774	0.746964	0.21434	0.809359	0.189504		0.02843	0.928773	0.088232	0.85022	0.662779	0.792704	0.5274	0.888048	0.535569	0.825527	0.659116	0.812888	0.115927	0.869462	0.375042		0.816849	0.106008	12	0.315839	0.228174	12	192	0.816849	0.0306019	0.315839	0.0658683
195	0.920418	0.26529	0.536882	0.132581	0.733597	0.22068	0.801052	0.183931		0.0292	0.931674	0.084461	0.852482	0.677885	0.79339	0.534757	0.887273	0.545633	0.826298	0.658314	0.807889	0.112388	0.855962	0.375304		0.813356	0.108544	12	0.318369	0.232034	12	195	0.813356	0.031334	0.318369	0.0669826
198	0.924468	0.265575	0.535692	0.130812	0.754048	0.21564	0.812394	0.188507		0.02719	0.946558	0.075798	0.85055	0.679257	0.806472	0.533296	0.890672	0.553646	0.821013	0.660955	0.822176	0.115826	0.884976	0.380625		0.822638	0.110649	12	0.318927	0.234144	12	198	0.822638	0.0319415	0.318927	0.0675916
201	0.92675	0.269226	0.536048	0.138393	0.747942	0.21068	0.816515	0.182992		0.02957	0.943997	0.069351	0.848212	0.680529	0.807226	0.522671	0.900507	0.560136	0.850399	0.661535	0.81784	0.118719	0.88554	0.383527		0.825543	0.111772	12	0.318944	0.234203	12	201	0.825543	0.0322659	0.318944	0.0676085
204	0.941649	0.271854	0.552904	0.137066	0.747131	0.21418	0.796243	0.183593		0.03251	0.934155	0.090505	0.850465	0.675982	0.817395	0.524375	0.90609	0.56295	0.831784	0.661331	0.82176	0.115641	0.887215	0.38614		0.826072	0.108464	12	0.321344	0.2318	12	204	0.826072	0.0313109	0.321344	0.066915
207	0.917723	0.26767	0.560934	0.13436	0.757569	0.21903	0.796324	0.189516		0.02736	0.939403	0.0798	0.850942	0.681814	0.821962	0.522574	0.909186	0.561132	0.830977	0.669232	0.82309	0.121797	0.886568	0.387662		0.826789	0.104091	12	0.321829	0.234255	12	207	0.826789	0.0300486	0.321829	0.0676237
210	0.928474	0.268541	0.557394	0.138072	0.756932	0.20549	0.808492	0.190284		0.02603	0.944271	0.07877	0.845326	0.68986	0.827783	0.523192	0.910462	0.562958	0.809473	0.67175	0.828807	0.120941	0.890944	0.391288		0.828033	0.10662	12	0.322265	0.236601	12	210	0.828033	0.0307786	0.322265	0.0683008
213	0.929044	0.268302	0.560982	0.139329	0.746692	0.22878	0.806199	0.189088		0.02963	0.949842	0.090133	0.848556	0.682744	0.819386	0.537319	0.921138	0.570968	0.821717	0.670597	0.821798	0.120153	0.911155	0.394815		0.830592	0.10933	12	0.326822	0.235028	12	213	0.830592	0.0315609	0.326822	0.0678467
216	0.941856	0.268351	0.566088	0.138399	0.759038	0.25091	0.804805	0.192052		0.03149	0.94593	0.087663	0.847923	0.688386	0.834189	0.541448	0.91863	0.584089	0.863068	0.668725	0.825048	0.117228	0.911086	0.397344		0.837969	0.107917	12	0.330507	0.236621	12	216	0.837969	0.0311528	0.330507	0.0683065
219	0.948936	0.26795	0.567768	0.143988	0.768292	0.22746	0.783527	0.18996		0.03065	0.951824	0.081133	0.842266	0.687673	0.831898	0.538672	0.908969	0.581229	0.885118	0.663077	0.82786	0.124645	0.907134	0.404691		0.838508	0.108769	12	0.328427	0.236138	12	219	0.838508	0.0313988	0.328427	0.0681671
222	0.942219	0.263906	0.579038	0.143621	0.778326	0.25897	0.802071	0.184061		0.03428	0.957314	0.080321	0.853999	0.677684	0.846074	0.54034	0.907125	0.584937	0.8861	0.668953	0.832363	0.120312	0.902596	0.406246		0.844293	0.104016	12	0.330303	0.235494	12	222	0.844293	0.0300267	0.330303	0.0679811
225	0.947802	0.269262	0.582387	0.147489	0.763373	0.23356	0.806172	0.19464		0.02416	0.947842	0.086034	0.867838	0.688534	0.847791	0.533918	0.921116	0.587704	0.859562	0.665122	0.841467	0.121819	0.902513	0.402174		0.844351	0.103986	12	0.329535	0.236465	12	225	0.844351	0.0300183	0.329535	0.0682616
228	0.951187	0.271316	0.585869	0.146213	0.758477	0.26287	0.815827	0.190646		0.02303	0.957491	0.078306	0.862506	0.683641	0.848199	0.542119	0.921452	0.594951	0.906687	0.682211	0.838192	0.122262	0.894822	0.40432		0.849155	0.105698	12	0.33349	0.239615	12	228	0.849155	0.0305125	0.33349	0.0691709
231	0.955122	0.272736	0.591479	0.148228	0.770496	0.22555	0.814186	0.181476		0.02758	0.954578	0.077223	0.865344	0.677181	0.842765	0.536682	0.922362	0.600765	0.900033	0.676768	0.8362	0.125289	0.899321	0.402445		0.850171	0.103476	12	0.329327	0.239052	12	231	0.850171	0.0298711	0.329327	0.0690085
234	0.964607	0.269695	0.579075	0.148062	0.777927	0.21944	0.816098	0.193706		0.02807	0.951597	0.099047	0.865738	0.676191	0.850922	0.545678	0.919855	0.597539	0.894768	0.686946	0.834213	0.124489	0.897272	0.40663		0.850188	0.106215	12	0.332958	0.238441	12	234	0.850188	0.0306617	0.332958	0.0688319
237	0.962222	0.273839	0.582228	0.14435	0.785582	0.25872	0.820901	0.191963		0.03025	0.954376	0.096414	0.884832	0.680207	0.871364	0.546323	0.904802	0.607725	0.897254	0.694748	0.841078	0.12843	0.901639	0.408935		0.855116	0.104666	12	0.338492	0.239654	12	237	0.855116	0.0302146	0.338492	0.0691822
240	0.963084	0.278045	0.583264	0.151898	0.780971	0.2535	0.824383	0.193629		0.02492	0.955032	0.086126	0.891839	0.679925	0.85766	0.54113	0.922281	0.612826	0.922212	0.686099	0.845188	0.126056	0.903728	0.411706		0.859058	0.107072	12	0.337155	0.239866	12	240	0.859058	0.0309091	0.337155	0.0692433
243	0.957202	0.275656	0.588682	0.147678	0.806549	0.26743	0.83766	0.199234		0.02303	0.957295	0.090009	0.88656	0.681109	0.855688	0.545148	0.922468	0.618026	0.912341	0.668648	0.85012	0.124515	0.912632	0.408919		0.862472	0.102981	12	0.33745	0.238181	12	243	0.862472	0.029728	0.33745	0.0687568
246	0.963951	0.277713	0.582011	0.152858	0.805238	0.24686	0.831461	0.194331		0.02378	0.967678	0.088616	0.892557	0.680988	0.875041	0.547329	0.923308	0.621965	0.933355	0.669578	0.857322	0.122512	0.911411	0.417568		0.867576	0.107789	12	0.337008	0.239807	12	246	0.867576	0.0311161	0.337008	0.0692262
249	0.965553	0.273948	0.585432	0.153598	0.8136	0.26302	0.836201	0.201653		0.03276	0.956692	0.075043	0.908272	0.684884	0.87399	0.556176	0.905633	0.620132	0.913821	0.68849	0.86248	0.120707	0.908888	0.419387		0.866415	0.103945	12	0.340817	0.242853	12	249	0.866415	0.0300064	0.340817	0.0701056
252	0.9606	0.27824	0.578755	0.156766	0.836463	0.26466	0.837341	0.19948		0.03858	0.965876	0.074438	0.910673	0.683297	0.891481	0.559917	0.914125	0.622637	0.913858	0.674652	0.857379	0.131392	0.908313	0.416475		0.870442	0.105843	12	0.341711	0.239623	12	252	0.870442	0.0305542	0.341711	0.0691732
255	0.948092	0.277809	0.581892	0.154239	0.851216	0.25935	0.831139	0.191909		0.03412	0.956406	0.099594	0.897301	0.69146	0.879027	0.553798	0.915669	0.626798	0.901273	0.671723	0.868829	0.127701	0.914648	0.422331		0.867772	0.10211	12	0.342569	0.239595	12	255	0.867772	0.0294766	0.342569	0.0691652
258	0.940838	0.27676	0.588715	0.153386	0.835582	0.26269	0.845807	0.201725		0.03342	0.953823	0.09594	0.900884	0.69273	0.888097	0.55884	0.910269	0.621354	0.896479	0.672649	0.869318	0.130516	0.923629	0.421425		0.868495	0.0996951	12	0.343453	0.239312	12	258	0.868495	0.0287795	0.343453	0.0690834
261	0.957223	0.281376	0.585357	0.154795	0.857891	0.26807	0.841037	0.193892		0.03549	0.961658	0.09789	0.898286	0.690463	0.867607	0.556591	0.916956	0.629227	0.897446	0.679729	0.881372	0.1322	0.926953	0.419116		0.871981	0.102523	12	0.344903	0.239992	12	261	0.871981	0.0295959	0.344903	0.0692798
264	0.953964	0.279215	0.590329	0.159864	0.850386	0.28591	0.826779	0.202554		0.03627	0.954569	0.093351	0.901179	0.692726	0.872362	0.566265	0.911522	0.629968	0.916068	0.674567	0.879552	0.125878	0.934838	0.421676		0.871959	0.101857	12	0.347354	0.240179	12	264	0.871959	0.0294034	0.347354	0.0693338
267	0.948736	0.274659	0.58645	0.156632	0.871586	0.27961	0.849607	0.205317		0.03695	0.952886	0.087929	0.904345	0.699715	0.871417	0.567402	0.912516	0.641398	0.899119	0.672608	0.882533	0.127755	0.933021	0.430894		0.873838	0.100843	12	0.348406	0.243104	12	267	0.873838	0.0291107	0.348406	0.0701781
270	0.97114	0.276534	0.589098	0.158533	0.87603	0.27133	0.851804	0.204098		0.03471	0.94739	0.082641	0.914649	0.694781	0.871734	0.562875	0.9039	0.634416	0.874469	0.670199	0.885584	0.128124	0.934437	0.431569		0.874567	0.101402	12	0.345818	0.241906	12	270	0.874567	0.0292722	0.345818	0.0698323
273	0.974648	0.278669	0.591164	0.16207	0.867235	0.28674	0.837328	0.209574		0.03358	0.941734	0.100902	0.911102	0.685052	0.891825	0.56579	0.904039	0.639665	0.880485	0.667286	0.881392	0.126242	0.935075	0.428338		0.874184	0.101256	12	0.348659	0.238534	12	273	0.874184	0.0292301	0.348659	0.0688588
276	0.973548	0.281787	0.593579	0.161454	0.865414	0.25621	0.880749	0.207205		0.03573	0.951133	0.097908	0.913127	0.690187	0.885472	0.559711	0.914754	0.649351	0.873736	0.659176	0.885335	0.127947	0.945447	0.433567		0.880209	0.101364	12	0.346686	0.239843	12	276	0.880209	0.0292613	0.346686	0.0692367
279	0.977492	0.277151	0.600209	0.156697	0.888983	0.29514	0.86758	0.210734		0.03726	0.947007	0.090117	0.920747	0.694872	0.897378	0.561923	0.920394	0.650125	0.890783	0.659834	0.895597	0.125822	0.929295	0.430176		0.885042	0.0993058	12	0.349154	0.240647	12	279	0.885042	0.0286671	0.349154	0.0694687
282	0.972536	0.277416	0.598524	0.162769	0.879178	0.28208	0.854106	0.210095		0.03116	0.946121	0.091998	0.93105	0.683896	0.903619	0.562543	0.910364	0.652524	0.901877	0.65974	0.887111	0.128933	0.936135	0.434199		0.883693	0.100225	12	0.348113	0.239843	12	282	0.883693	0.0289325	0.348113	0.0692368
285	0.967059	0.280173	0.589916	0.162871	0.895573	0.2826	0.865472	0.225645		0.03977	0.953302	0.08629	0.916577	0.681261	0.903638	0.565801	0.906379	0.658077	0.918471	0.652723	0.886491	0.124879	0.935758	0.431133		0.885331	0.102209	12	0.349269	0.238518	12	285	0.885331	0.0295051	0.349269	0.0688541
288	0.954127	0.281542	0.594738	0.166964	0.911509	0.31179	0.880253	0.22911		0.03574	0.953601	0.103808	0.926378	0.69084	0.902354	0.569589	0.900798	0.648312	0.919466	0.658734	0.881841	0.130265	0.938273	0.439966		0.887576	0.100343	12	0.355555	0.237092	12	288	0.887576	0.0289666	0.355555	0.0684425
291	0.959678	0.282654	0.602875	0.156606	0.913818	0.28256	0.868934	0.232925		0.04072	0.955108	0.100125	0.929733	0.693936	0.906184	0.566774	0.904762	0.660401	0.94656	0.665048	0.881537	0.129391	0.935986	0.436247		0.89138	0.0999844	12	0.353949	0.240282	12	291	0.89138	0.028863	0.353949	0.0693634
294	0.960585	0.286568	0.594422	0.165513	0.892457	0.29188	0.872546	0.228903		0.03863	0.944311	0.101742	0.931157	0.694607	0.917695	0.565395	0.919435	0.659189	0.910848	0.660882	0.896018	0.130081	0.928308	0.439505		0.88798	0.100414	12	0.355241	0.238961	12	294	0.88798	0.028987	0.355241	0.0689821
297	0.964015	0.28518	0.604348	0.168476	0.886069	0.29317	0.863081	0.227993		0.03216	0.943802	0.091247	0.929227	0.698249	0.928719	0.578556	0.907759	0.650224	0.932917	0.67838	0.890712	0.12968	0.9347	0.443759		0.889577	0.0989454	12	0.356423	0.243378	12	297	0.889577	0.0285631	0.356423	0.0702573

## Sheet: Jasplakinolide1uM
time(sec)	cell1	cell2	cell3	cell4	cell5	cell6	cell1	cell2	cell3	cell4	cell5	cell6		cell1jasp	cell2jasp	cell3jasp	cell4jasp	cell5jasp	cell6jasp	jasp	jasp	jasp	jasp	jasp	jasp		untreated		jasp
0	1	1	1	1	1	1	1	1	1	1	1	1		1	1	1	1	1	1	1	1	1	1	1	1		1	0	1	0
3	1.00241	0.951399	1.01467	0.981655	0.973528	0.98131	1.00036	1.0111	1.00306	0.994464	1.01589	0.987233		1.02402	0.99076	0.951115	0.993824	0.993512	1.03299	0.977033	1.01537	1.00473	1.01273	0.931637	1.00475		0.99309	0.0190105	0.994372	0.0293641
6	0.979261	0.965555	1.0241	1.03726	0.963151	0.98006	0.984195	0.991646	1.0189	1.00555	0.979606	0.992153		1.01374	0.989105	1.01433	0.984092	1.03477	1.02968	0.968426	0.957968	0.991099	1.00085	0.979307	1.01466		0.993453	0.0233776	0.998168	0.0239356
9	0.978224	0.939004	1.03077	0.991944	1.00939	0.982	0.966855	0.998622	0.988002	1.01595	1.00298	0.98259		1.03831	0.991129	1.01445	0.974608	1.02302	1.01938	0.990663	0.982501	0.993396	1.00266	0.956929	1.0227		0.990528	0.0240322	1.00081	0.023572
12	0	0	0	0	0	0	0	0	0	0	0	0		0	0	0	0	0	0	0	0	0	0	0	0		0	0	0	0
15	0.326675	0.254048	0.221419	0.090955	0.138431	0.14711	0.209779	0.175058	0.172051	0.318633	0.232467	0.231238		0.1613	0.190119	0.201208	0.275049	0.155393	0.237355	0.258211	0.194129	0.035216	0.08507	0.094387	0.167283		0.209822	0.0702918	0.171227	0.0717886
18	0.44867	0.307468	0.363094	0.181635	0.220532	0.24473	0.30859	0.289312	0.250908	0.436868	0.341733	0.342988		0.254411	0.27032	0.29992	0.408805	0.261781	0.335491	0.372443	0.284188	0.06838	0.110929	0.165993	0.284554		0.311377	0.0814007	0.259768	0.100537
21	0.51339	0.356771	0.408365	0.228931	0.265844	0.33143	0.366824	0.361944	0.327051	0.515343	0.432716	0.417816		0.322353	0.330365	0.343269	0.485393	0.343744	0.388426	0.434403	0.291042	0.093422	0.144731	0.200732	0.344455		0.377202	0.0869093	0.310195	0.113981
24	0.554745	0.374876	0.46731	0.261833	0.27638	0.38667	0.417308	0.405194	0.373338	0.567364	0.488882	0.4825		0.377457	0.371372	0.406574	0.520153	0.372466	0.451388	0.460061	0.327676	0.126263	0.178996	0.239679	0.402798		0.421367	0.0962636	0.352907	0.117131
27	0.602702	0.410011	0.523445	0.305456	0.336579	0.42814	0.451321	0.457482	0.428856	0.608551	0.521933	0.517712		0.428602	0.413592	0.421133	0.569338	0.41306	0.47817	0.505506	0.351628	0.145181	0.211879	0.256611	0.445639		0.466016	0.0938426	0.386695	0.124579
30	0.656859	0.415549	0.504346	0.34706	0.36955	0.48213	0.463274	0.473241	0.458677	0.642	0.562061	0.540203		0.454388	0.428465	0.454568	0.582748	0.433159	0.517181	0.551697	0.383269	0.176162	0.227979	0.282955	0.48275		0.492913	0.0959566	0.41461	0.126472
33	0.673629	0.453079	0.513331	0.369639	0.388359	0.51905	0.481813	0.499957	0.489575	0.678736	0.580668	0.574739		0.482444	0.432104	0.474109	0.611965	0.442564	0.556798	0.552768	0.444218	0.185827	0.232686	0.307523	0.504428		0.518548	0.0966239	0.435619	0.130745
36	0.718254	0.46395	0.559331	0.388769	0.404486	0.55406	0.511955	0.530691	0.497716	0.700532	0.591454	0.615493		0.514882	0.459993	0.539551	0.627103	0.478662	0.550153	0.562757	0.462699	0.202994	0.269897	0.328484	0.527448		0.544724	0.102636	0.460385	0.128042
39	0.708094	0.477764	0.555445	0.423255	0.407665	0.58036	0.514272	0.533107	0.559546	0.721419	0.627385	0.639295		0.515672	0.477288	0.526353	0.627626	0.498594	0.576882	0.588675	0.454112	0.226378	0.288161	0.347483	0.556331		0.562301	0.100304	0.47363	0.124849
42	0.73432	0.490532	0.583962	0.435837	0.425457	0.59404	0.532943	0.539665	0.561139	0.720346	0.617355	0.623744		0.543615	0.467254	0.551045	0.641124	0.528889	0.592237	0.613603	0.416197	0.244469	0.308074	0.376448	0.575322		0.571612	0.0967927	0.48819	0.12655
45	0.771153	0.492859	0.582277	0.470214	0.430795	0.62954	0.531409	0.570678	0.539718	0.707024	0.644216	0.630493		0.561818	0.4625	0.569138	0.639363	0.527528	0.609341	0.60558	0.375608	0.256983	0.319086	0.369756	0.578913		0.583365	0.0989263	0.489634	0.128789
48	0.771132	0.527238	0.58688	0.47189	0.454616	0.65487	0.545628	0.581329	0.555743	0.741146	0.662189	0.642152		0.586113	0.50455	0.557441	0.644038	0.540997	0.616949	0.637059	0.396817	0.271592	0.332295	0.390123	0.590097		0.599568	0.0982297	0.505673	0.126625
51	0.752399	0.524999	0.602792	0.477275	0.467522	0.66689	0.553191	0.603253	0.575672	0.730322	0.659005	0.67225		0.57945	0.495281	0.557932	0.652171	0.569774	0.620057	0.628824	0.449523	0.285039	0.343328	0.389567	0.616983		0.607131	0.0923498	0.515661	0.122461
54	0.808743	0.513684	0.611382	0.515017	0.499701	0.68562	0.585584	0.624311	0.58704	0.74627	0.683441	0.681294		0.585455	0.526187	0.580673	0.678789	0.557542	0.603971	0.638256	0.403765	0.297171	0.376914	0.410753	0.625349		0.628507	0.0962701	0.523735	0.121418
57	0.8234	0.515551	0.600761	0.481322	0.502724	0.71406	0.604164	0.642064	0.595444	0.754275	0.710909	0.734664		0.574529	0.530724	0.620129	0.670862	0.579503	0.632619	0.64094	0.44929	0.307573	0.3489	0.435497	0.630962		0.639945	0.108917	0.535127	0.121667
60	0.795307	0.502926	0.606841	0.531328	0.490595	0.74157	0.615567	0.617476	0.61916	0.766238	0.71314	0.711668		0.596021	0.549243	0.646239	0.672958	0.611687	0.627126	0.642131	0.424957	0.33364	0.3838	0.414319	0.64364		0.642651	0.102838	0.54548	0.12126
63	0.80628	0.507816	0.65137	0.520187	0.508233	0.76113	0.608443	0.633862	0.616973	0.786987	0.697277	0.763592		0.594128	0.570372	0.629211	0.684117	0.605826	0.641388	0.6627	0.468381	0.328431	0.402943	0.433726	0.646608		0.655179	0.108962	0.555653	0.117025
66	0.800559	0.501112	0.63515	0.56963	0.515815	0.76451	0.615893	0.651632	0.60102	0.784232	0.716577	0.780188		0.618009	0.558212	0.611047	0.715646	0.623702	0.612583	0.664255	0.448567	0.343427	0.410677	0.44392	0.652776		0.66136	0.106194	0.558568	0.117383
69	0.810278	0.531708	0.641903	0.563286	0.514355	0.79263	0.630492	0.662233	0.609087	0.782367	0.721467	0.767704		0.614039	0.565681	0.648158	0.728173	0.621792	0.629243	0.683303	0.468109	0.358747	0.429268	0.438233	0.64692		0.668959	0.104613	0.569306	0.116854
72	0.818907	0.53179	0.678906	0.567088	0.529442	0.81114	0.64184	0.668793	0.634064	0.781916	0.755239	0.786879		0.63546	0.588028	0.606542	0.728396	0.635859	0.648017	0.691462	0.46895	0.366534	0.421148	0.447793	0.652448		0.683834	0.106542	0.57422	0.117356
75	0.81628	0.547698	0.653445	0.576061	0.526046	0.8239	0.662951	0.688014	0.660653	0.776855	0.765957	0.797378		0.61892	0.594168	0.626098	0.726403	0.659686	0.65153	0.706786	0.460834	0.369998	0.408726	0.443367	0.668417		0.69127	0.105204	0.577911	0.123172
78	0.845034	0.517738	0.683832	0.579757	0.55163	0.82911	0.642445	0.679593	0.644831	0.782733	0.762306	0.778972		0.665532	0.570977	0.659064	0.717256	0.652108	0.649501	0.702328	0.442556	0.380047	0.40101	0.468744	0.665697		0.691498	0.108931	0.581235	0.123618
81	0.828453	0.552474	0.705587	0.590418	0.537146	0.8382	0.644195	0.708041	0.638365	0.766371	0.777422	0.795983		0.636638	0.584834	0.669949	0.729369	0.635788	0.63645	0.676598	0.495143	0.380048	0.42183	0.461988	0.673516		0.698555	0.105524	0.583513	0.11441
84	0.820317	0.5614	0.690976	0.58688	0.564597	0.83462	0.655621	0.693206	0.66584	0.778744	0.763542	0.786037		0.665748	0.580055	0.662964	0.723716	0.644202	0.662975	0.681558	0.472957	0.402423	0.423289	0.469929	0.66322		0.700148	0.0971611	0.587753	0.113651
87	0.827554	0.564798	0.710637	0.626903	0.561132	0.84723	0.660317	0.69465	0.665728	0.788122	0.801483	0.816438		0.670138	0.608998	0.69829	0.71691	0.666512	0.680384	0.702096	0.487204	0.411664	0.453712	0.480206	0.67285		0.713749	0.101399	0.60408	0.112286
90	0.845329	0.579817	0.733956	0.607982	0.560768	0.88864	0.694391	0.708394	0.664094	0.80059	0.81129	0.79857		0.670786	0.606533	0.697775	0.718088	0.648777	0.676168	0.698796	0.455979	0.416406	0.44633	0.499474	0.673462		0.724485	0.107269	0.600714	0.112839
93	0.852084	0.591734	0.720442	0.633038	0.556203	0.87927	0.679917	0.71441	0.679231	0.815111	0.797542	0.779237		0.665069	0.608035	0.672295	0.751362	0.661296	0.63862	0.68205	0.485735	0.439162	0.434373	0.495257	0.69351		0.724852	0.102355	0.60223	0.108891
96	0.85681	0.560003	0.763315	0.614801	0.58709	0.89982	0.671128	0.7122	0.660893	0.807984	0.811263	0.806901		0.672618	0.616488	0.674291	0.741416	0.674155	0.64999	0.686946	0.549393	0.433053	0.441853	0.489999	0.705747		0.729351	0.1111	0.611329	0.10609
99	0.844382	0.580439	0.728696	0.633973	0.593593	0.91326	0.707404	0.724249	0.676398	0.817172	0.810056	0.810608		0.652264	0.628679	0.669415	0.746026	0.689094	0.667644	0.694501	0.516439	0.420254	0.472206	0.499388	0.704649		0.736686	0.104556	0.61338	0.106893
102	0.858586	0.596261	0.765944	0.640687	0.597877	0.91619	0.711652	0.732612	0.683435	0.796948	0.806837	0.829057		0.656992	0.616078	0.668005	0.724307	0.700475	0.634191	0.694369	0.515086	0.435109	0.457977	0.472862	0.698069		0.744674	0.102664	0.606127	0.106025
105	0.86682	0.612882	0.750551	0.639696	0.606483	0.90572	0.666829	0.710945	0.673875	0.820762	0.807841	0.826715		0.688845	0.614114	0.733847	0.729337	0.697454	0.644859	0.692581	0.489843	0.439402	0.453256	0.506514	0.707296		0.74076	0.103094	0.616446	0.112526
108	0.872136	0.606314	0.76101	0.656243	0.592334	0.92505	0.692486	0.736367	0.69949	0.836553	0.806119	0.852339		0.697899	0.604638	0.721476	0.726833	0.708495	0.642392	0.689241	0.527657	0.431753	0.465691	0.536344	0.719792		0.753037	0.10746	0.622684	0.106936
111	0.876386	0.590407	0.738494	0.670078	0.590435	0.93399	0.702803	0.747956	0.692243	0.83628	0.816373	0.82035		0.704633	0.619388	0.70099	0.744103	0.708194	0.64453	0.706546	0.526157	0.436385	0.466789	0.538367	0.723196		0.751316	0.108553	0.626607	0.107779
114	0.874302	0.622482	0.721577	0.682236	0.573253	0.934	0.690072	0.735286	0.67033	0.845553	0.848011	0.817542		0.709802	0.614605	0.702752	0.748008	0.73064	0.627863	0.70644	0.507473	0.455076	0.480371	0.540632	0.708754		0.75122	0.111046	0.627701	0.106141
117	0.901576	0.586887	0.775289	0.669706	0.596134	0.93628	0.73383	0.753903	0.684626	0.825238	0.867289	0.840371		0.689113	0.623361	0.703235	0.73652	0.738086	0.652835	0.69443	0.505512	0.44504	0.504587	0.524168	0.718528		0.764261	0.114708	0.627951	0.104892
120	0.905505	0.585516	0.798843	0.67459	0.60057	0.95053	0.75815	0.740829	0.673728	0.820981	0.862518	0.838489		0.731559	0.649521	0.700757	0.748997	0.715694	0.629911	0.68986	0.482797	0.443096	0.526868	0.528007	0.712702		0.767521	0.116644	0.629981	0.106715
123	0.905355	0.600622	0.794629	0.673906	0.600473	0.9668	0.738645	0.762176	0.679977	0.834448	0.850163	0.840462		0.705506	0.640014	0.696416	0.747995	0.712454	0.629948	0.693622	0.510371	0.447922	0.510519	0.554762	0.728415		0.770638	0.116388	0.631495	0.100923
126	0.918026	0.621252	0.795915	0.677364	0.596506	0.99435	0.739407	0.758165	0.676412	0.835153	0.842911	0.860252		0.715305	0.645269	0.700907	0.742291	0.724453	0.646454	0.743724	0.502741	0.453274	0.526137	0.533535	0.741226		0.776309	0.120901	0.63961	0.107049
129	0.899565	0.65704	0.823078	0.665471	0.613521	0.9924	0.737383	0.757788	0.687124	0.829329	0.86814	0.855641		0.766026	0.659624	0.756993	0.729358	0.741813	0.654714	0.724631	0.545368	0.47022	0.532586	0.54936	0.735573		0.782207	0.114422	0.655522	0.104212
132	0.92509	0.60651	0.824371	0.673624	0.623477	0.99885	0.752046	0.792236	0.704085	0.845263	0.879301	0.845709		0.741894	0.639299	0.700071	0.736099	0.746941	0.689396	0.698608	0.565994	0.461534	0.517882	0.556948	0.746032		0.789214	0.120959	0.650058	0.0998653
135	0.913905	0.651705	0.79859	0.686447	0.61636	1.01965	0.728485	0.775315	0.711978	0.835506	0.873498	0.848893		0.749722	0.63301	0.712119	0.744901	0.735644	0.68375	0.759062	0.546428	0.46719	0.538276	0.54249	0.740182		0.788361	0.117059	0.654398	0.104253
138	0.894567	0.622425	0.830348	0.683577	0.610223	1.02333	0.740317	0.761946	0.740579	0.83744	0.856165	0.844778		0.736928	0.656231	0.723262	0.736048	0.731219	0.712249	0.749437	0.587111	0.476731	0.556028	0.559602	0.754052		0.787141	0.118307	0.664908	0.0952821
141	0.888312	0.651961	0.832772	0.713561	0.625825	1.03222	0.742145	0.771961	0.728477	0.85368	0.870141	0.854951		0.743762	0.651617	0.710935	0.727808	0.732868	0.705408	0.752395	0.539647	0.467324	0.562083	0.548949	0.759323		0.797167	0.113817	0.65851	0.101603
144	0.881882	0.633695	0.823916	0.727489	0.628274	1.06518	0.721855	0.790972	0.712553	0.854472	0.870733	0.852846		0.762304	0.622634	0.715821	0.729036	0.714406	0.713509	0.736914	0.53046	0.484163	0.517652	0.543362	0.755397		0.796989	0.122286	0.652138	0.105058
147	0.906574	0.65483	0.807221	0.724978	0.632339	1.06209	0.713216	0.768081	0.735511	0.8549	0.875818	0.8455		0.731626	0.656819	0.743675	0.732102	0.748964	0.737187	0.752275	0.544283	0.489702	0.568207	0.537008	0.75098		0.798421	0.12001	0.666069	0.101582
150	0.914531	0.629478	0.844982	0.727567	0.63405	1.08066	0.718697	0.773947	0.755956	0.855222	0.865778	0.855685		0.756495	0.653136	0.733098	0.724215	0.759392	0.723902	0.762297	0.519281	0.485485	0.540704	0.545487	0.765196		0.804713	0.126208	0.664057	0.109429
153	0.929039	0.627336	0.838989	0.735426	0.618684	1.12082	0.717348	0.786065	0.782316	0.843016	0.861654	0.830616		0.7505	0.638939	0.731855	0.728494	0.748295	0.70073	0.773503	0.521915	0.485422	0.53895	0.559306	0.758925		0.807609	0.13524	0.661403	0.106569
156	0.963724	0.639827	0.838052	0.737516	0.609495	1.11789	0.734992	0.800306	0.745615	0.843691	0.876628	0.892754		0.754058	0.655872	0.738306	0.73727	0.741937	0.696341	0.783762	0.593716	0.499246	0.54321	0.578246	0.76018		0.816708	0.139928	0.673512	0.0966352
159	0.955185	0.681076	0.828126	0.726844	0.659434	1.12176	0.743728	0.798262	0.746635	0.876809	0.906123	0.878221		0.77906	0.644108	0.702351	0.726929	0.732919	0.728875	0.757336	0.604295	0.5062	0.53479	0.563165	0.763864		0.82685	0.130837	0.670324	0.0960856
162	0.9448	0.645243	0.884468	0.718487	0.657231	1.11603	0.746566	0.789025	0.742504	0.876002	0.874378	0.883161		0.730616	0.629514	0.695858	0.735038	0.70909	0.727909	0.783111	0.641633	0.485121	0.530087	0.559352	0.757724		0.823158	0.133833	0.665421	0.0963587
165	0.950552	0.649367	0.858755	0.726872	0.651021	1.15703	0.738449	0.823224	0.742274	0.87057	0.896405	0.886808		0.7699	0.648418	0.708457	0.743974	0.719985	0.720475	0.772859	0.611115	0.49231	0.553305	0.575433	0.764247		0.829277	0.142384	0.673373	0.0950459
168	0.972293	0.649247	0.824087	0.728056	0.655891	1.16877	0.74237	0.805476	0.741368	0.887948	0.921122	0.876888		0.782887	0.668239	0.709906	0.740529	0.702444	0.677312	0.764436	0.637249	0.50159	0.54351	0.561314	0.750758		0.831126	0.147218	0.670015	0.0920012
171	0.948816	0.660462	0.820555	0.746759	0.672337	1.17595	0.752285	0.806202	0.730799	0.873195	0.890532	0.892763		0.776996	0.658531	0.741483	0.734455	0.719523	0.667475	0.753959	0.659976	0.509749	0.546525	0.575626	0.765094		0.830888	0.141526	0.675783	0.0899126
174	0.97027	0.658007	0.81794	0.747736	0.66717	1.18128	0.727287	0.806985	0.766033	0.901645	0.89248	0.869931		0.75271	0.662855	0.71894	0.741811	0.706921	0.701303	0.755361	0.622944	0.515749	0.560275	0.574484	0.797665		0.833897	0.145134	0.675918	0.0889954
177	0.954646	0.662763	0.842017	0.742697	0.66091	1.17206	0.715361	0.806438	0.757062	0.886611	0.900828	0.879053		0.761146	0.675815	0.75823	0.728626	0.681924	0.700309	0.768808	0.595355	0.515357	0.575367	0.571526	0.798015		0.831704	0.143488	0.67754	0.0925553
180	0.95748	0.650653	0.815779	0.761052	0.660996	1.17432	0.721559	0.808895	0.784135	0.883381	0.88351	0.877718		0.758769	0.665672	0.753795	0.738759	0.680418	0.677646	0.772151	0.619265	0.501605	0.578017	0.59465	0.807394		0.831623	0.142305	0.679012	0.0920582
183	0.996416	0.625195	0.841327	0.740086	0.662574	1.17395	0.7318	0.807757	0.776812	0.868714	0.881832	0.881138		0.775789	0.6696	0.71055	0.739938	0.660179	0.673243	0.789304	0.635039	0.496337	0.581403	0.540417	0.806593		0.8323	0.148902	0.673199	0.0984538
186	0.996054	0.613671	0.820798	0.739065	0.645132	1.21232	0.775063	0.806218	0.799218	0.86383	0.87055	0.878307		0.760968	0.672465	0.726003	0.728273	0.653352	0.675423	0.771829	0.617008	0.490493	0.575539	0.579416	0.837603		0.835019	0.157371	0.674031	0.0979536
189	0.997075	0.599893	0.848741	0.753912	0.656501	1.2103	0.753417	0.81789	0.805154	0.87654	0.876095	0.912408		0.795286	0.656024	0.745153	0.726896	0.645223	0.670694	0.773776	0.636645	0.521281	0.578196	0.571081	0.828969		0.842327	0.158866	0.679102	0.0962387
192	0.971951	0.652069	0.829398	0.782362	0.646214	1.22093	0.737866	0.821789	0.762012	0.861807	0.89428	0.888294		0.794688	0.675089	0.764116	0.723459	0.63753	0.665856	0.771989	0.614259	0.522231	0.575153	0.59195	0.819468		0.839081	0.154159	0.679649	0.0953538
195	1.01467	0.653302	0.829439	0.811597	0.675305	1.24048	0.746185	0.815061	0.779611	0.882263	0.898957	0.880178		0.798595	0.689879	0.736392	0.731309	0.612441	0.629727	0.789475	0.618718	0.523332	0.563736	0.580781	0.819582		0.852254	0.157231	0.674497	0.0999242
198	0.984392	0.655708	0.820701	0.800052	0.67676	1.23096	0.751496	0.821463	0.794193	0.859876	0.899511	0.849058		0.814759	0.675681	0.701104	0.732837	0.592343	0.661068	0.794425	0.601029	0.524145	0.563581	0.587479	0.833842		0.845348	0.150824	0.673524	0.103729
201	1.02669	0.640002	0.800374	0.780114	0.660354	1.25615	0.73921	0.837187	0.811813	0.866845	0.87342	0.884638		0.814369	0.675221	0.689336	0.734917	0.585441	0.657491	0.782466	0.626285	0.513444	0.578294	0.580231	0.819513		0.848066	0.164999	0.671417	0.100287
204	1.02682	0.657991	0.820773	0.780758	0.677221	1.24775	0.747262	0.832181	0.797446	0.864792	0.909314	0.893044		0.816969	0.672554	0.700751	0.728774	0.570138	0.666281	0.775221	0.593513	0.520637	0.587691	0.59284	0.814437		0.854613	0.159775	0.669984	0.0994595
207	0.988046	0.660808	0.810098	0.782714	0.669703	1.25068	0.752434	0.834975	0.817943	0.871111	0.877994	0.879403		0.800892	0.671294	0.738627	0.758495	0.557105	0.664181	0.783362	0.624601	0.533647	0.630609	0.607106	0.83536		0.849659	0.155764	0.683773	0.0984117
210	0.997914	0.656864	0.861026	0.797681	0.692783	1.28268	0.801945	0.815536	0.826002	0.879778	0.887176	0.876441		0.788594	0.679254	0.720276	0.731014	0.531963	0.638709	0.784749	0.533602	0.524435	0.598493	0.600554	0.818919		0.864652	0.159098	0.662547	0.106533
213	0.984613	0.688321	0.857499	0.79107	0.688919	1.29352	0.791993	0.819203	0.820205	0.861291	0.908443	0.908215		0.825556	0.673067	0.716845	0.744897	0.521736	0.664584	0.785334	0.582615	0.510318	0.58018	0.615668	0.841385		0.867774	0.159199	0.671849	0.113141
216	0.990548	0.702243	0.828891	0.802199	0.677529	1.28156	0.791392	0.832488	0.820681	0.886938	0.897612	0.901916		0.794392	0.684421	0.733173	0.712597	0.514456	0.672926	0.814957	0.63732	0.5145	0.599626	0.596579	0.849452		0.867833	0.155919	0.677033	0.110331
219	0.95354	0.654683	0.851431	0.787754	0.688048	1.30893	0.792276	0.880803	0.810805	0.875718	0.886085	0.904881		0.809809	0.688443	0.767723	0.727961	0.492134	0.690691	0.779592	0.615122	0.514712	0.585183	0.599017	0.823519		0.866246	0.164377	0.674492	0.112636
222	0.974422	0.663215	0.822827	0.785366	0.676781	1.30621	0.795833	0.83537	0.84306	0.880925	0.904023	0.901359		0.814917	0.679021	0.760319	0.711909	0.491264	0.635524	0.800046	0.629923	0.515966	0.61422	0.599769	0.839515		0.865783	0.165182	0.674366	0.113988
225	0.973584	0.665503	0.842001	0.784294	0.65645	1.31531	0.799914	0.827938	0.809084	0.868838	0.894186	0.911274		0.80877	0.698051	0.786792	0.728236	0.488048	0.65185	0.790759	0.580631	0.526308	0.606807	0.594935	0.834541		0.862365	0.169643	0.674644	0.116842
228	0.975965	0.669891	0.831766	0.789527	0.663603	1.32538	0.751447	0.849736	0.796683	0.890016	0.898618	0.898163		0.844102	0.689089	0.761208	0.733046	0.450466	0.680817	0.778238	0.662485	0.539238	0.626558	0.590071	0.841765		0.861733	0.173261	0.68309	0.11904
231	0.963913	0.702749	0.821944	0.81062	0.66971	1.32844	0.763577	0.829142	0.843914	0.866813	0.912123	0.898353		0.839619	0.690372	0.761117	0.709482	0.450159	0.659101	0.776253	0.685071	0.55336	0.629834	0.597911	0.831326		0.867608	0.167632	0.681967	0.11431
234	0.98019	0.687359	0.803869	0.7956	0.672363	1.35313	0.763824	0.824533	0.822179	0.859944	0.90252	0.943774		0.833892	0.71578	0.683748	0.715458	0.451345	0.626707	0.800473	0.657478	0.547467	0.628744	0.576078	0.852026		0.86744	0.178385	0.6741	0.119296
237	0.965536	0.698218	0.816959	0.805525	0.678725	1.34463	0.773448	0.829381	0.794384	0.86305	0.895535	0.935419		0.838949	0.694243	0.738559	0.722188	0.44697	0.681688	0.798778	0.646667	0.549275	0.616618	0.616137	0.854446		0.866734	0.172945	0.68371	0.118955
240	0.985221	0.689168	0.789308	0.792837	0.654505	1.35641	0.777596	0.820824	0.806087	0.8717	0.903925	0.954867		0.819387	0.694465	0.703634	0.713399	0.439101	0.646235	0.767587	0.648217	0.560441	0.635984	0.615222	0.860976		0.866871	0.182098	0.675387	0.113655
243	0.967295	0.67971	0.812966	0.788653	0.638395	1.35512	0.750252	0.84184	0.778711	0.883437	0.914233	0.944989		0.868295	0.719104	0.708903	0.711395	0.426516	0.671047	0.807867	0.607567	0.529663	0.632661	0.610511	0.828385		0.862967	0.184677	0.676826	0.1266
246	0.991885	0.66744	0.807526	0.759798	0.637511	1.37982	0.792301	0.821069	0.808252	0.878579	0.922634	0.949807		0.820072	0.70504	0.734098	0.729771	0.420037	0.685448	0.801679	0.618222	0.538343	0.636857	0.624214	0.851615		0.868052	0.192428	0.68045	0.122983
249	1.00687	0.692793	0.817916	0.776045	0.667315	1.35588	0.777346	0.877446	0.796785	0.849847	0.914904	0.943198		0.838795	0.687869	0.719382	0.753899	0.430586	0.68082	0.807917	0.628763	0.547577	0.644429	0.625738	0.847808		0.873029	0.181034	0.684465	0.121787
252	0.994781	0.679838	0.8095	0.787686	0.670571	1.3698	0.76722	0.869191	0.820263	0.875682	0.911144	0.908659		0.813198	0.694452	0.747461	0.700455	0.421511	0.692521	0.787007	0.67615	0.552641	0.632301	0.592096	0.834568		0.872028	0.182893	0.678697	0.117339
255	0.995449	0.686066	0.817312	0.787579	0.67342	1.35269	0.774437	0.868325	0.797741	0.858753	0.92738	0.926597		0.859771	0.692055	0.725027	0.714777	0.413275	0.680507	0.777841	0.668765	0.555594	0.655794	0.598182	0.846143		0.872146	0.178808	0.682311	0.123155
258	1.01204	0.662504	0.823065	0.792268	0.664974	1.37583	0.793776	0.848759	0.771888	0.874432	0.917496	0.935431		0.840996	0.69008	0.707623	0.724964	0.406156	0.677011	0.791589	0.635925	0.547451	0.637937	0.589613	0.850377		0.872705	0.188711	0.674977	0.125927
261	0.961657	0.680214	0.829899	0.786732	0.648646	1.35701	0.754381	0.866227	0.779998	0.897039	0.940797	0.918325		0.861335	0.700753	0.764246	0.709971	0.398702	0.692094	0.793078	0.627632	0.565029	0.652241	0.633694	0.857481		0.86841	0.183072	0.688021	0.128973
264	0.958979	0.669086	0.835788	0.790132	0.669374	1.3601	0.801578	0.854845	0.806172	0.894654	0.958894	0.941218		0.840204	0.695165	0.78031	0.721139	0.405221	0.676648	0.824873	0.656889	0.557894	0.665432	0.598267	0.874087		0.878402	0.180404	0.691344	0.132327
267	0.971135	0.708424	0.819961	0.810429	0.655641	1.37107	0.802736	0.855207	0.826972	0.885803	0.930492	0.917981		0.849334	0.699198	0.746151	0.719402	0.391865	0.684195	0.808174	0.672267	0.566912	0.666311	0.591683	0.864236		0.879654	0.178656	0.688311	0.130867
270	0.99357	0.695751	0.822517	0.802638	0.673315	1.36266	0.798716	0.863082	0.822587	0.857461	0.922128	0.928708		0.842872	0.688434	0.771929	0.74526	0.427215	0.676678	0.785436	0.633505	0.560909	0.672985	0.603065	0.872521		0.878594	0.177517	0.690067	0.125226
273	0.982491	0.702071	0.800991	0.795178	0.708799	1.37058	0.772975	0.859643	0.829543	0.906836	0.936371	0.896488		0.848685	0.694177	0.733133	0.748122	0.401952	0.629863	0.805888	0.644321	0.560421	0.668514	0.620758	0.867923		0.880164	0.176883	0.685313	0.130028
276	0.971249	0.717596	0.834006	0.816764	0.667647	1.38195	0.764665	0.850709	0.850773	0.888609	0.940549	0.908048		0.856771	0.694294	0.78368	0.750547	0.407056	0.677059	0.819927	0.667702	0.56059	0.670774	0.618398	0.877118		0.882714	0.180231	0.69866	0.132882
279	0.982806	0.718279	0.834884	0.833047	0.686959	1.37504	0.754328	0.868055	0.869568	0.886732	0.923398	0.895976		0.855543	0.669787	0.725876	0.736075	0.406214	0.661649	0.794778	0.628046	0.554464	0.666414	0.614627	0.868143		0.885756	0.1761	0.681801	0.128952
282	0.972355	0.686606	0.822417	0.864816	0.683921	1.36152	0.760113	0.868649	0.843745	0.895793	0.945667	0.903761		0.859833	0.716256	0.746116	0.730896	0.386125	0.662987	0.805567	0.636104	0.554662	0.663195	0.590869	0.871863		0.884114	0.175945	0.685373	0.136636
285	0.97442	0.7189	0.805725	0.842686	0.685961	1.36524	0.759962	0.859812	0.816746	0.89424	0.929767	0.90403		0.831632	0.67976	0.715565	0.737088	0.393654	0.686806	0.810389	0.676075	0.55021	0.667068	0.615079	0.868163		0.879791	0.175022	0.685957	0.128905
288	1.00628	0.709473	0.791431	0.802951	0.691716	1.37133	0.776146	0.846754	0.826147	0.920755	0.928689	0.898263		0.861743	0.688889	0.73692	0.733143	0.397654	0.678706	0.810564	0.667032	0.567762	0.634186	0.630215	0.864867		0.880828	0.179598	0.689307	0.130182
291	1.01681	0.701349	0.772345	0.808079	0.678465	1.35913	0.769857	0.850248	0.830156	0.921678	0.922362	0.908359		0.844815	0.697222	0.746912	0.742591	0.390857	0.690953	0.788785	0.636057	0.581462	0.67934	0.612694	0.851071		0.878237	0.180247	0.688563	0.12648
294	1.00466	0.715512	0.775221	0.800857	0.666452	1.34718	0.766583	0.841089	0.842256	0.922054	0.931765	0.899964		0.85928	0.690859	0.734561	0.745933	0.397295	0.671211	0.800603	0.643964	0.586516	0.665923	0.578202	0.860829		0.876133	0.176884	0.686265	0.130368
297	1.01262	0.723572	0.770002	0.832156	0.654552	1.33882	0.747468	0.856198	0.820447	0.89854	0.91354	0.898009		0.845512	0.724438	0.74985	0.738063	0.397403	0.633825	0.804764	0.667397	0.575712	0.649655	0.61032	0.872515		0.87216	0.175945	0.689121	0.130751

## Sheet: Nocodazole5uM
	cell7		cell8		cell9		cell10		cell11		cell5		cell6		cell8		cell9		cell2		cell12					cell1	cell2	cell3	cell4	cell13	cell14	cell15	cell16		avg	sd	n	avg	sd	n	avg	sd	n		avg	se	n	avg	se
0	1	1	1	1	1	1	1	1	1	1	1	1	1	1	1	1	1	1	1	1	1	1	1	1	1	1	1	1	1	1	1	1	1		1	0	11	1	0	11	1	0	11	0
3	1.01673	1.02744	1.00476	0.997268	0.998673	0.987993	1.00963	1.00139	1.00604	0.991972	0.992859	0.983482	0.999686	0.996856	1.0078	0.995499	0.986468	1.00058	0.993874	0.999505	1.00174	0.993757	1.00679	1.0015	0.9899	0.9992	0.989101	0.99911	0.98648	0.995768	0.988642	0.978583	1.00343		1.00166	0.0085953	11	0.997795	0.0112245	11	0.994409	0.00852498	11	3
6	0.98914	1.00983	1.01237	1.00053	1.00697	0.994185	1.00512	1.00608	1.01423	0.999913	1.01164	0.986495	0.996239	1.00327	1.03081	0.983128	0.992091	0.99679	0.995783	0.996181	1.00092	1.00421	1.00161	1.00726	1.01114	0.980556	0.989466	1.0153	1.02531	0.997041	0.974491	0.993048	1.00061		1.00503	0.0120429	11	0.998238	0.00808615	11	0.999621	0.0149992	11	6
9	0.98524	1.0185	1.00545	1.011	0.995773	0.990327	1.00067	1.00185	1.01426	0.984859	0.993456	0.995559	0.994824	0.987143	1.00116	0.990075	1.00055	0.997456	1.00311	0.996368	1.00073	1.01455	0.991697	1.00169	1.01305	0.982968	0.991092	1.00021	1.01101	0.991199	0.98287	0.990858	0.996947		0.999565	0.00740758	11	0.99888	0.0113598	11	0.995781	0.010004	11	9
12	0	0	0	0	0	0	0	0	0	0	0	0	0	0	0	0	0	0	0	0	0	0	0	0	0	0	0	0	0	0	0	0	0		0	0	11	0	0	11	0	0	11	12	0	0	11	0	0
15	0.194252	0.199123	0.240471	0.202985	0.064001	0.041153	0.123553	0.149815	0.058294	0.067348	0.105088	0.190603	0.112884	0.105408	0.129372	0.039429	0.120811	0.130711	0.107575	0.047702	0.091846	0.104064	0.05502	0.013783	0.01176	0.064487	0.032919	0.01227	0.01601	0.034637	0.078899	0.013502	0.033122		0.122559	0.0531218	11	0.116213	0.0633658	11	0.0333099	0.0234599	11	15	0.122559	0.0160168	11	0.116213	0.0191055
18	0.31107	0.301178	0.368657	0.318502	0.117503	0.08522	0.212422	0.24227	0.116934	0.116896	0.195723	0.29635	0.197717	0.177383	0.225462	0.070918	0.191402	0.211403	0.18044	0.081968	0.165313	0.178671	0.092958	0.032581	0.00935	0.109985	0.05955	0.02508	0.02875	0.060829	0.140382	0.073518	0.059298		0.207513	0.0750682	11	0.18916	0.0926435	11	0.0629346	0.0395583	11	18	0.207513	0.0226339	11	0.18916	0.0279331
21	0.367363	0.368276	0.472471	0.3899	0.164041	0.119625	0.281924	0.306698	0.16747	0.158779	0.243763	0.371774	0.254017	0.229256	0.287378	0.097731	0.243052	0.271311	0.239514	0.114013	0.215118	0.241198	0.126449	0.051547	0.02411	0.141297	0.084618	0.03595	0.02536	0.068148	0.17828	0.093796	0.092545		0.266919	0.088411	11	0.242596	0.109069	11	0.0838273	0.0497809	11	21	0.266919	0.0266569	11	0.242596	0.0328856
24	0.413042	0.414425	0.539337	0.453938	0.197845	0.138257	0.335276	0.367724	0.208557	0.201035	0.289453	0.429913	0.303859	0.269701	0.334995	0.126106	0.28422	0.32028	0.286419	0.149048	0.264747	0.272706	0.158845	0.063875	0.04079	0.181962	0.107638	0.06143	0.07364	0.094616	0.221426	0.112942	0.110407		0.314341	0.0953243	11	0.285739	0.121273	11	0.111597	0.0554993	11	24	0.314341	0.0287414	11	0.285739	0.0365652
27	0.457962	0.467713	0.584773	0.503198	0.23887	0.160225	0.386473	0.409335	0.244849	0.244605	0.335864	0.464686	0.346579	0.303228	0.37717	0.151247	0.326079	0.358121	0.333135	0.17496	0.30864	0.309396	0.181406	0.07621	0.04134	0.204907	0.131673	0.05431	0.06934	0.123473	0.261384	0.153668	0.139238		0.358218	0.0971006	11	0.322429	0.129153	11	0.130632	0.0680915	11	27	0.358218	0.0292769	11	0.322429	0.038941
30	0.522947	0.504835	0.622378	0.533566	0.270938	0.182368	0.425974	0.430995	0.276005	0.265703	0.362363	0.488936	0.383962	0.327167	0.409795	0.170397	0.3603	0.390098	0.369549	0.196076	0.336002	0.336962	0.205074	0.08738	0.05445	0.236857	0.148871	0.0777	0.07222	0.140399	0.280264	0.152511	0.155731		0.394565	0.102625	11	0.347918	0.133019	11	0.146496	0.072022	11	30	0.394565	0.0309425	11	0.347918	0.0401069
33	0.511685	0.525257	0.634857	0.576133	0.297921	0.200521	0.462706	0.464564	0.297926	0.298794	0.397576	0.526081	0.416845	0.366439	0.436037	0.192015	0.390002	0.425314	0.400443	0.220821	0.368128	0.363633	0.227871	0.102202	0.05414	0.2562	0.160825	0.08228	0.08717	0.158931	0.312121	0.154157	0.176194		0.419466	0.0953618	11	0.378143	0.137844	11	0.161099	0.0794847	11	33	0.419466	0.0287527	11	0.378143	0.0415615
36	0.529196	0.521477	0.676059	0.599514	0.325256	0.218138	0.489891	0.501171	0.329268	0.32554	0.420765	0.55872	0.441891	0.388772	0.466977	0.210757	0.414798	0.448528	0.420192	0.238562	0.3907	0.389542	0.242072	0.110096	0.05755	0.271218	0.176458	0.08683	0.09095	0.171434	0.33823	0.175198	0.192879		0.445908	0.0978631	11	0.400066	0.138951	11	0.173901	0.0857713	11	36	0.445908	0.0295068	11	0.400066	0.0418953
39	0.550226	0.543021	0.714009	0.606301	0.35075	0.230646	0.527081	0.524512	0.356098	0.349067	0.453387	0.559288	0.468433	0.41687	0.483186	0.231134	0.433865	0.468937	0.447128	0.260731	0.417976	0.424886	0.258403	0.1233	0.07598	0.277399	0.189857	0.09033	0.1042	0.191693	0.354835	0.20225	0.209596		0.472922	0.100659	11	0.419581	0.135837	11	0.188895	0.086462	11	39	0.472922	0.0303499	11	0.419581	0.0409563
42	0.566914	0.565728	0.718168	0.620201	0.37677	0.247431	0.544547	0.548044	0.376159	0.364955	0.473808	0.571453	0.493182	0.434705	0.512392	0.247633	0.453628	0.498602	0.475077	0.281737	0.446021	0.446634	0.279094	0.133745	0.07908	0.305692	0.20701	0.10307	0.11377	0.215073	0.367604	0.210361	0.231635		0.494242	0.0952828	11	0.438829	0.136195	11	0.204194	0.0908577	11	42	0.494242	0.0287288	11	0.438829	0.0410644
45	0.59494	0.568183	0.730865	0.657305	0.396395	0.266567	0.565938	0.565925	0.391718	0.38624	0.495676	0.589168	0.507685	0.448462	0.52337	0.261314	0.471803	0.511585	0.49785	0.294119	0.461856	0.467848	0.305562	0.144892	0.08876	0.322988	0.214724	0.11517	0.1436	0.224819	0.386003	0.216791	0.24455		0.512554	0.0950073	11	0.456065	0.138229	11	0.218896	0.0926426	11	45	0.512554	0.0286458	11	0.456065	0.0416776
48	0.590338	0.556357	0.754535	0.671654	0.418427	0.283193	0.575053	0.580818	0.41038	0.392201	0.514263	0.597078	0.522394	0.473354	0.549513	0.277722	0.494804	0.532612	0.514059	0.312783	0.479469	0.478616	0.317617	0.16079	0.10436	0.322404	0.218539	0.12116	0.1481	0.256595	0.397713	0.214576	0.256515		0.529385	0.09358	11	0.468763	0.135343	11	0.228943	0.0923252	11	48	0.529385	0.0282154	11	0.468763	0.0408075
51	0.587362	0.593121	0.754504	0.680982	0.440216	0.303332	0.59415	0.604926	0.432888	0.420252	0.531965	0.619225	0.54062	0.482628	0.566318	0.287617	0.503786	0.548416	0.537724	0.32782	0.501904	0.486301	0.328514	0.171319	0.10338	0.348626	0.222199	0.12407	0.17695	0.278342	0.402707	0.226112	0.275677		0.544676	0.0871219	11	0.486784	0.136877	11	0.241627	0.0949361	11	51	0.544676	0.0262682	11	0.486784	0.0412699
54	0.597943	0.634969	0.76426	0.691608	0.45457	0.315999	0.602406	0.617054	0.444327	0.430213	0.56118	0.641744	0.562725	0.495714	0.585279	0.301241	0.518694	0.559243	0.55474	0.345244	0.516487	0.512153	0.349567	0.184491	0.10197	0.353404	0.226228	0.13078	0.1851	0.273502	0.430349	0.237085	0.294039		0.560237	0.0858663	11	0.504107	0.139425	11	0.251501	0.100479	11	54	0.560237	0.0258897	11	0.504107	0.0420384
57	0.581093	0.604825	0.773097	0.707723	0.471295	0.329774	0.630613	0.635075	0.470357	0.446763	0.5784	0.650646	0.582264	0.510043	0.597436	0.311531	0.538019	0.571221	0.575219	0.353656	0.514679	0.525736	0.368756	0.185735	0.11125	0.367224	0.240473	0.13932	0.19103	0.26594	0.428625	0.261256	0.303525		0.573861	0.0834487	11	0.513363	0.137002	11	0.260285	0.100515	11	57	0.573861	0.0251607	11	0.513363	0.0413077
60	0.620525	0.628983	0.77923	0.709938	0.481593	0.343215	0.648458	0.640755	0.485301	0.456339	0.583119	0.650472	0.596776	0.512037	0.611841	0.324513	0.552519	0.584685	0.589184	0.368849	0.530371	0.564387	0.380392	0.197403	0.13319	0.377365	0.255154	0.1485	0.2079	0.271592	0.44271	0.268829	0.319008		0.588992	0.082699	11	0.525834	0.134822	11	0.272913	0.0993384	11	60	0.588992	0.0249347	11	0.525834	0.0406503
63	0.629437	0.612733	0.80906	0.737748	0.495385	0.351357	0.652519	0.662205	0.496281	0.478652	0.609863	0.657378	0.622947	0.53629	0.616821	0.337349	0.559395	0.59051	0.598098	0.382308	0.546915	0.575234	0.386259	0.21108	0.11986	0.374946	0.257059	0.15321	0.23257	0.291687	0.455395	0.290009	0.326117		0.603338	0.0861901	11	0.538342	0.134969	11	0.281654	0.101316	11	63	0.603338	0.0259873	11	0.538342	0.0406947
66	0.615915	0.627346	0.826765	0.733567	0.500769	0.374717	0.660876	0.673123	0.515018	0.497399	0.637209	0.66585	0.623989	0.545927	0.631082	0.343588	0.576196	0.602528	0.616389	0.395815	0.550828	0.583621	0.398314	0.215549	0.12817	0.401903	0.272532	0.15833	0.22631	0.303121	0.452357	0.301189	0.330727		0.614094	0.0874325	11	0.549407	0.131161	11	0.289864	0.102956	11	66	0.614094	0.0263619	11	0.549407	0.0395465
69	0.624046	0.624306	0.837631	0.725115	0.509591	0.381945	0.686851	0.671287	0.524946	0.503447	0.637331	0.680164	0.634831	0.5606	0.644861	0.355153	0.577955	0.614355	0.630617	0.405548	0.570114	0.597145	0.408308	0.218492	0.13612	0.4083	0.286983	0.16689	0.22683	0.315098	0.482345	0.341557	0.331738		0.625343	0.088469	11	0.556279	0.12772	11	0.30206	0.107873	11	69	0.625343	0.0266744	11	0.556279	0.0385091
72	0.633799	0.645031	0.821218	0.755329	0.517451	0.37849	0.6927	0.69046	0.527296	0.512238	0.646152	0.677563	0.636877	0.562422	0.659772	0.374703	0.589599	0.629947	0.633567	0.419104	0.582432	0.611188	0.412003	0.229411	0.14117	0.400317	0.302021	0.17076	0.25065	0.323208	0.487998	0.337296	0.356198		0.630988	0.082956	11	0.56877	0.131267	11	0.310094	0.105485	11	72	0.630988	0.0250122	11	0.56877	0.0395786
75	0.655327	0.665858	0.846581	0.737914	0.530913	0.402677	0.705557	0.705201	0.540334	0.534458	0.669896	0.693227	0.656581	0.58207	0.678867	0.3788	0.588089	0.639422	0.643121	0.425519	0.595392	0.627774	0.41908	0.245992	0.14299	0.409962	0.309151	0.17704	0.28423	0.325018	0.481229	0.353031	0.357319		0.646423	0.0871559	11	0.581175	0.128246	11	0.31864	0.102488	11	75	0.646423	0.0262785	11	0.581175	0.0386676
78	0.65873	0.678019	0.84766	0.76292	0.544016	0.412551	0.721003	0.701055	0.562256	0.533782	0.669789	0.685766	0.663501	0.566117	0.685494	0.389933	0.602478	0.652266	0.648647	0.440587	0.597879	0.633904	0.440211	0.252741	0.14828	0.410541	0.323938	0.17897	0.2872	0.334548	0.512683	0.36726	0.358772		0.654678	0.0834797	11	0.586991	0.127447	11	0.328649	0.108579	11	78	0.654678	0.0251701	11	0.586991	0.0384268
81	0.660736	0.670465	0.869603	0.772101	0.553462	0.422225	0.733014	0.708283	0.5695	0.550061	0.6816	0.705457	0.673004	0.586251	0.679556	0.401895	0.610856	0.651336	0.656205	0.447035	0.616126	0.642839	0.435967	0.255076	0.15372	0.426504	0.322525	0.18465	0.28592	0.339871	0.503053	0.369299	0.368619		0.663969	0.0860261	11	0.596177	0.125965	11	0.331382	0.106497	11	81	0.663969	0.0259378	11	0.596177	0.0379798
84	0.669403	0.672979	0.876472	0.770799	0.566938	0.432335	0.737203	0.707481	0.587388	0.560594	0.70259	0.69237	0.696112	0.580261	0.681794	0.415905	0.617402	0.659226	0.662539	0.454419	0.615455	0.65558	0.453358	0.263737	0.15224	0.449481	0.330453	0.19371	0.29215	0.347768	0.505925	0.362442	0.382502		0.673936	0.084914	11	0.600177	0.120962	11	0.339433	0.109355	11	84	0.673936	0.0256025	11	0.600177	0.0364714
87	0.661827	0.656835	0.877818	0.779079	0.579527	0.441948	0.738804	0.724873	0.588608	0.564599	0.712879	0.710838	0.695292	0.596487	0.70225	0.42041	0.630917	0.661775	0.670933	0.468696	0.612271	0.680111	0.460451	0.271442	0.15659	0.456441	0.342087	0.19601	0.31451	0.373052	0.523636	0.363411	0.386299		0.679193	0.0838146	11	0.609605	0.121711	11	0.349448	0.111498	11	87	0.679193	0.025271	11	0.609605	0.0366973
90	0.683091	0.67162	0.87232	0.78241	0.585371	0.451209	0.745755	0.718114	0.596392	0.569832	0.723373	0.731356	0.693654	0.60593	0.699298	0.428667	0.620867	0.66786	0.674555	0.468055	0.622263	0.675025	0.473567	0.281239	0.15003	0.470348	0.347049	0.20072	0.32354	0.366841	0.522686	0.374114	0.390863		0.683358	0.0815114	11	0.615462	0.121269	11	0.354636	0.113834	11	90	0.683358	0.0245766	11	0.615462	0.0365639
93	0.671062	0.665848	0.849081	0.799838	0.59364	0.463155	0.754655	0.733073	0.610112	0.566976	0.714522	0.716038	0.69292	0.58884	0.71042	0.444021	0.631708	0.676286	0.68458	0.478878	0.62401	0.689873	0.471806	0.291229	0.1581	0.472863	0.358316	0.21062	0.32646	0.375151	0.535296	0.399947	0.398839		0.685155	0.073528	11	0.620257	0.119904	11	0.363512	0.113182	11	93	0.685155	0.0221695	11	0.620257	0.0361523
96	0.696077	0.668985	0.862665	0.795285	0.601647	0.473916	0.748508	0.735419	0.614933	0.594611	0.731115	0.72223	0.705583	0.625866	0.709095	0.453677	0.640671	0.677896	0.690985	0.495347	0.628195	0.697923	0.481134	0.304731	0.17153	0.447538	0.365038	0.2078	0.32027	0.375115	0.536121	0.395036	0.406739		0.693589	0.0742462	11	0.631014	0.114109	11	0.364641	0.109591	11	96	0.693589	0.0223861	11	0.631014	0.034405
99	0.692785	0.692936	0.857173	0.814053	0.618156	0.482518	0.770505	0.738009	0.629597	0.596672	0.736533	0.731095	0.718399	0.602139	0.721305	0.462053	0.648404	0.67905	0.69948	0.497466	0.632455	0.713687	0.492986	0.309218	0.15494	0.483501	0.364735	0.2181	0.32252	0.398952	0.5366	0.417743	0.413959		0.702254	0.071188	11	0.637243	0.117458	11	0.373932	0.116595	11	99	0.702254	0.021464	11	0.637243	0.035415
102	0.695215	0.675189	0.863874	0.82979	0.620552	0.485242	0.769049	0.732925	0.633759	0.601409	0.745034	0.722633	0.736181	0.615079	0.720675	0.471743	0.658523	0.689116	0.702607	0.504871	0.642537	0.729908	0.497858	0.31392	0.18259	0.478993	0.365679	0.22264	0.33123	0.416899	0.538964	0.396665	0.412446		0.708001	0.0710175	11	0.641628	0.116541	11	0.377989	0.110585	11	102	0.708001	0.0214126	11	0.641628	0.0351386
105	0.705367	0.698691	0.885152	0.817534	0.629633	0.49408	0.78327	0.750301	0.646446	0.607322	0.759344	0.730491	0.739515	0.600086	0.748055	0.47775	0.654017	0.694088	0.705051	0.517033	0.643122	0.729733	0.510749	0.325202	0.18306	0.475544	0.390866	0.22375	0.33473	0.404743	0.533572	0.419628	0.416921		0.718088	0.0763098	11	0.64701	0.114523	11	0.383524	0.110267	11	105	0.718088	0.0230083	11	0.64701	0.0345299
108	0.693816	0.700675	0.889821	0.833331	0.641463	0.500992	0.786731	0.749775	0.65016	0.625421	0.764718	0.741154	0.748593	0.611092	0.739313	0.494638	0.68049	0.694113	0.710019	0.524785	0.647691	0.738659	0.514558	0.334791	0.18481	0.480611	0.383455	0.22848	0.33917	0.411294	0.552281	0.42054	0.426019		0.722983	0.0741654	11	0.655876	0.11314	11	0.388728	0.112513	11	108	0.722983	0.0223617	11	0.655876	0.034113
111	0.684357	0.689962	0.907043	0.842543	0.648795	0.507242	0.794974	0.746091	0.660707	0.629999	0.752875	0.747115	0.757153	0.63422	0.738421	0.49927	0.690075	0.695803	0.717985	0.52992	0.637455	0.738176	0.519455	0.333065	0.19073	0.490691	0.395043	0.23298	0.36244	0.410363	0.542529	0.413267	0.423888		0.726349	0.0778028	11	0.660031	0.111476	11	0.392223	0.109819	11	111	0.726349	0.0234584	11	0.660031	0.0336112
114	0.723551	0.724909	0.900193	0.859251	0.646342	0.522474	0.805046	0.751908	0.670927	0.645379	0.767046	0.735416	0.766248	0.630935	0.753868	0.508302	0.678634	0.69877	0.723096	0.532127	0.641436	0.72134	0.534002	0.342885	0.19673	0.50022	0.401282	0.23441	0.35146	0.412177	0.567857	0.427917	0.429979		0.734217	0.0766274	11	0.666437	0.110542	11	0.399902	0.115048	11	114	0.734217	0.023104	11	0.666437	0.0333295
117	0.69664	0.719933	0.909236	0.849747	0.645277	0.520453	0.807354	0.761238	0.672435	0.65649	0.775471	0.713854	0.777719	0.626241	0.768793	0.511538	0.69572	0.699282	0.726779	0.539484	0.651825	0.732457	0.550853	0.347743	0.19421	0.520954	0.403049	0.2393	0.35129	0.428251	0.557127	0.428234	0.43252		0.738841	0.0787404	11	0.666429	0.10783	11	0.404866	0.117369	11	117	0.738841	0.0237411	11	0.666429	0.0325121
120	0.724204	0.72686	0.917426	0.857833	0.64765	0.531975	0.813425	0.772811	0.678023	0.658316	0.786516	0.721396	0.783815	0.634184	0.765838	0.523552	0.712462	0.703941	0.72885	0.545583	0.657352	0.733526	0.542483	0.356416	0.20427	0.525711	0.40731	0.24425	0.35901	0.427785	0.572196	0.433582	0.436474		0.746869	0.078381	11	0.673634	0.106848	11	0.409953	0.115801	11	120	0.746869	0.0236328	11	0.673634	0.0322159
123	0.707597	0.73319	0.907736	0.874375	0.659568	0.537254	0.816276	0.778747	0.680012	0.660094	0.77931	0.723809	0.793757	0.641138	0.785998	0.529976	0.699331	0.69934	0.729602	0.552305	0.660622	0.736978	0.557349	0.358494	0.22376	0.530031	0.409744	0.24701	0.37098	0.430881	0.583491	0.443839	0.440895		0.747255	0.0768804	11	0.678837	0.108159	11	0.417861	0.115542	11	123	0.747255	0.0231803	11	0.678837	0.032611
126	0.734852	0.742503	0.918055	0.890759	0.661549	0.534273	0.822307	0.78384	0.688151	0.669906	0.792617	0.725873	0.80565	0.660661	0.778776	0.530557	0.706324	0.702571	0.732521	0.555451	0.666182	0.7564	0.548559	0.369514	0.22651	0.521836	0.420544	0.25111	0.40223	0.444501	0.572174	0.447893	0.451761		0.75518	0.0774814	11	0.686618	0.112533	11	0.42333	0.110067	11	126	0.75518	0.0233615	11	0.686618	0.0339298
129	0.707339	0.695788	0.918558	0.880424	0.670803	0.543347	0.823701	0.79749	0.689446	0.673658	0.802701	0.714564	0.819251	0.658162	0.792783	0.542069	0.714932	0.716086	0.733214	0.558192	0.670478	0.742001	0.557092	0.365666	0.22382	0.535104	0.439165	0.249	0.38366	0.44658	0.578217	0.458982	0.452068		0.758473	0.0787728	11	0.683798	0.106517	11	0.426305	0.115005	11	129	0.758473	0.0237509	11	0.683798	0.0321161
132	0.70579	0.716866	0.912529	0.867777	0.684282	0.540248	0.839974	0.798033	0.683839	0.673916	0.815147	0.707613	0.8221	0.670901	0.787107	0.543434	0.725825	0.720183	0.737936	0.568455	0.68207	0.755267	0.559596	0.374826	0.23523	0.519812	0.438652	0.25976	0.4208	0.446865	0.589353	0.456349	0.462494		0.763327	0.0770531	11	0.687518	0.104266	11	0.433067	0.110592	11	132	0.763327	0.0232324	11	0.687518	0.0314375
135	0.723234	0.727768	0.914654	0.877797	0.686504	0.549669	0.843523	0.80042	0.683501	0.688118	0.818345	0.725388	0.81356	0.675761	0.782658	0.551074	0.729984	0.723261	0.742176	0.572853	0.680428	0.764675	0.571732	0.374042	0.2403	0.546736	0.449619	0.2607	0.41087	0.460701	0.585655	0.438197	0.462507		0.765324	0.0758447	11	0.696071	0.104565	11	0.43646	0.113173	11	135	0.765324	0.022868	11	0.696071	0.0315276
138	0.70929	0.7499	0.917641	0.871359	0.690006	0.561291	0.852873	0.803366	0.68544	0.700699	0.828684	0.71905	0.820096	0.688727	0.778322	0.561278	0.736187	0.727106	0.742881	0.577427	0.677076	0.77054	0.574561	0.376842	0.2472	0.547319	0.449168	0.26775	0.42483	0.469046	0.595738	0.442323	0.463952		0.767136	0.0789601	11	0.702795	0.101075	11	0.441703	0.112434	11	138	0.767136	0.0238074	11	0.702795	0.0304753
141	0.722135	0.761622	0.927152	0.885016	0.702164	0.565351	0.854941	0.810179	0.689202	0.701376	0.825328	0.739873	0.823964	0.672621	0.803142	0.568401	0.749929	0.725753	0.743537	0.583928	0.690924	0.767881	0.590859	0.376642	0.24836	0.54626	0.457419	0.27105	0.41085	0.466401	0.593808	0.44907	0.467959		0.775674	0.0770756	11	0.707455	0.103	11	0.443516	0.113828	11	141	0.775674	0.0232392	11	0.707455	0.0310557
144	0.709535	0.780788	0.910773	0.873762	0.70958	0.572606	0.860032	0.804107	0.685041	0.720109	0.838024	0.738188	0.827134	0.691325	0.786537	0.575279	0.758293	0.730389	0.750442	0.585098	0.692625	0.780928	0.595022	0.389638	0.26247	0.546641	0.467416	0.26617	0.41185	0.477723	0.609449	0.452485	0.484517		0.775274	0.0753744	11	0.713871	0.0999198	11	0.451216	0.114938	11	144	0.775274	0.0227262	11	0.713871	0.0301269
147	0.725617	0.76808	0.915518	0.877099	0.718081	0.575284	0.858096	0.814707	0.694035	0.717806	0.844003	0.742676	0.831356	0.67737	0.797809	0.576118	0.763891	0.735501	0.750049	0.594871	0.69932	0.775725	0.601048	0.393536	0.25644	0.546403	0.464728	0.26839	0.41423	0.470006	0.601855	0.471291	0.486491		0.781616	0.0730299	11	0.714112	0.0992793	11	0.45222	0.115079	11	147	0.781616	0.0220193	11	0.714112	0.0299338
150	0.737574	0.790054	0.909773	0.882021	0.728992	0.581674	0.866861	0.816106	0.701401	0.724175	0.849279	0.724946	0.824478	0.675767	0.818836	0.579227	0.753133	0.741332	0.75662	0.599496	0.697485	0.764792	0.603222	0.397701	0.26104	0.553856	0.470451	0.27515	0.42772	0.471696	0.600417	0.460642	0.486845		0.785857	0.0713802	11	0.716326	0.099085	11	0.45534	0.113333	11	150	0.785857	0.0215219	11	0.716326	0.0298753
153	0.738708	0.789541	0.925426	0.895721	0.72709	0.587426	0.858975	0.821618	0.69691	0.730631	0.858924	0.730367	0.822562	0.68158	0.811497	0.59199	0.75691	0.738875	0.757461	0.600091	0.699114	0.783863	0.610907	0.413932	0.25744	0.572876	0.475888	0.28287	0.43071	0.484138	0.615176	0.465729	0.493715		0.786689	0.0741069	11	0.722882	0.10021	11	0.463944	0.116967	11	153	0.786689	0.0223441	11	0.722882	0.0302145
156	0.728638	0.788889	0.932429	0.879729	0.727208	0.586597	0.862091	0.830865	0.722549	0.724984	0.858785	0.727131	0.823205	0.689413	0.814864	0.594589	0.752648	0.737525	0.759966	0.603722	0.696348	0.773987	0.625979	0.417942	0.2666	0.570868	0.482584	0.27706	0.45476	0.494087	0.604554	0.466062	0.489707		0.788976	0.07433	11	0.721585	0.0968506	11	0.4682	0.116299	11	156	0.788976	0.0224113	11	0.721585	0.0292015
159	0.725212	0.777619	0.916815	0.872666	0.737394	0.593046	0.857843	0.833702	0.728624	0.730887	0.852215	0.727939	0.828112	0.694532	0.828428	0.59978	0.757209	0.741191	0.762228	0.616081	0.701014	0.7796	0.625839	0.420177	0.27506	0.568939	0.482662	0.28311	0.43243	0.504699	0.616693	0.471168	0.504169		0.790463	0.069267	11	0.724277	0.0924957	11	0.471359	0.116159	11	159	0.790463	0.0208848	11	0.724277	0.0278885
162	0.738691	0.796842	0.907358	0.891838	0.735155	0.5964	0.860482	0.835342	0.724876	0.735322	0.838519	0.735056	0.829272	0.696361	0.839089	0.616132	0.772236	0.740053	0.768405	0.618394	0.702417	0.793013	0.633775	0.429108	0.28172	0.568452	0.495093	0.28505	0.4403	0.512267	0.616038	0.477999	0.496199		0.792409	0.0658159	11	0.73225	0.0949887	11	0.476	0.115249	11	162	0.792409	0.0198442	11	0.73225	0.0286402
165	0.734416	0.801952	0.916889	0.882983	0.736289	0.605297	0.85377	0.844837	0.725799	0.74876	0.859847	0.721361	0.847409	0.686078	0.839212	0.609343	0.767042	0.743653	0.764582	0.627107	0.707984	0.797398	0.630204	0.436202	0.27535	0.564358	0.499079	0.28873	0.44014	0.52195	0.62473	0.480874	0.498122		0.795749	0.0695673	11	0.733524	0.0945581	11	0.478158	0.116195	11	165	0.795749	0.0209753	11	0.733524	0.0285103
168	0.731346	0.832616	0.914803	0.902074	0.74716	0.60124	0.853227	0.858839	0.73621	0.745556	0.857402	0.738169	0.846657	0.693542	0.83403	0.626386	0.778597	0.745258	0.768807	0.630063	0.712949	0.784423	0.646479	0.434367	0.27809	0.567398	0.503703	0.29451	0.44889	0.525158	0.62588	0.478044	0.510033		0.79829	0.0657223	11	0.741651	0.0986816	11	0.482959	0.117588	11	168	0.79829	0.019816	11	0.741651	0.0297536
171	0.732636	0.815748	0.914382	0.894878	0.75242	0.609015	0.862087	0.852337	0.729335	0.748488	0.858754	0.742538	0.852053	0.7031	0.837439	0.630208	0.785589	0.738058	0.768704	0.644316	0.715109	0.791604	0.653023	0.445665	0.28016	0.585922	0.508455	0.28651	0.45324	0.520343	0.634606	0.494268	0.510391		0.800773	0.0668458	11	0.742754	0.0920515	11	0.488417	0.121291	11	171	0.800773	0.0201548	11	0.742754	0.0277546
174	0.740023	0.847199	0.912992	0.89089	0.755423	0.612362	0.875397	0.85094	0.745045	0.750776	0.863973	0.742524	0.857271	0.70012	0.831695	0.638075	0.788552	0.748165	0.773553	0.646087	0.714361	0.789599	0.658669	0.445521	0.28773	0.575477	0.515895	0.29604	0.46441	0.512743	0.621999	0.480442	0.511737		0.805299	0.0657944	11	0.746976	0.0926128	11	0.488242	0.116646	11	174	0.805299	0.0198378	11	0.746976	0.0279238
177	0.772348	0.852794	0.913476	0.887008	0.760731	0.618282	0.88431	0.862083	0.753084	0.754543	0.851966	0.73229	0.851282	0.711525	0.846737	0.637665	0.791825	0.749455	0.775591	0.65189	0.719045	0.784624	0.676957	0.454149	0.28919	0.578267	0.512324	0.30272	0.46836	0.518534	0.641347	0.482046	0.511877		0.810945	0.0615679	11	0.749287	0.0919255	11	0.494161	0.120194	11	177	0.810945	0.0185634	11	0.749287	0.0277166
180	0.795743	0.822845	0.919398	0.90236	0.766017	0.616847	0.890104	0.862814	0.753736	0.772776	0.870738	0.749181	0.859633	0.710803	0.842349	0.654272	0.784763	0.758903	0.780084	0.661429	0.716952	0.792643	0.678078	0.456683	0.29318	0.579802	0.521232	0.29942	0.48137	0.52258	0.628925	0.494778	0.516951		0.81632	0.0637475	11	0.754988	0.0892553	11	0.497545	0.118803	11	180	0.81632	0.0192206	11	0.754988	0.0269115
183	0.756426	0.827211	0.935665	0.896785	0.767274	0.62697	0.884149	0.876181	0.753804	0.760376	0.86302	0.751222	0.868597	0.702719	0.855426	0.654293	0.80692	0.759309	0.786161	0.661607	0.709683	0.798773	0.678097	0.471937	0.28563	0.572857	0.516346	0.30183	0.48391	0.517555	0.639463	0.498791	0.533861		0.817011	0.0689581	11	0.75595	0.08942	11	0.500025	0.120197	11	183	0.817011	0.0207917	11	0.75595	0.0269611
186	0.755888	0.859984	0.893546	0.891746	0.771951	0.624146	0.873725	0.881168	0.765678	0.767813	0.862939	0.756937	0.870344	0.700714	0.845558	0.658646	0.810338	0.764555	0.789194	0.666826	0.70689	0.812842	0.671692	0.481498	0.28406	0.575282	0.526154	0.30794	0.50371	0.528607	0.637543	0.490779	0.53325		0.813277	0.0600299	11	0.762307	0.0926205	11	0.503683	0.118525	11	186	0.813277	0.0180997	11	0.762307	0.0279261
189	0.750653	0.882096	0.933644	0.892327	0.77406	0.633586	0.887722	0.871896	0.746321	0.779007	0.8615	0.755819	0.865574	0.691965	0.851201	0.665206	0.795964	0.769601	0.794375	0.681035	0.712705	0.799883	0.676986	0.474484	0.29333	0.584934	0.540972	0.31119	0.51272	0.530861	0.643275	0.497578	0.537021		0.815793	0.0686833	11	0.765675	0.0908166	11	0.509396	0.11886	11	189	0.815793	0.0207088	11	0.765675	0.0273822
192	0.770313	0.863451	0.936594	0.881689	0.771827	0.644214	0.885809	0.879552	0.766826	0.780923	0.858598	0.759895	0.878695	0.711588	0.847525	0.662567	0.81209	0.773533	0.7912	0.682616	0.712024	0.804426	0.688508	0.49125	0.29367	0.604193	0.550667	0.31163	0.51625	0.534779	0.65443	0.508212	0.551221		0.821046	0.0661613	11	0.767678	0.0854288	11	0.518619	0.123	11	192	0.821046	0.0199484	11	0.767678	0.0257577
195	0.756927	0.838938	0.938359	0.887107	0.775274	0.646217	0.879682	0.884238	0.767376	0.781726	0.883541	0.758654	0.869492	0.707276	0.851123	0.672735	0.808775	0.778325	0.797906	0.678131	0.719802	0.805659	0.688555	0.498048	0.29269	0.602468	0.549219	0.31295	0.53669	0.54918	0.649581	0.507866	0.545183		0.822569	0.0665999	11	0.767182	0.0837816	11	0.52113	0.122383	11	195	0.822569	0.0200806	11	0.767182	0.0252611
198	0.753374	0.836063	0.952376	0.900133	0.777664	0.655337	0.879118	0.886404	0.769998	0.790727	0.882501	0.75807	0.888242	0.728449	0.871521	0.676601	0.802834	0.774391	0.801796	0.687366	0.708193	0.802233	0.690539	0.504265	0.29242	0.594993	0.550439	0.31412	0.5324	0.539669	0.661478	0.511115	0.549386		0.826147	0.0732659	11	0.772343	0.0817584	11	0.521893	0.123094	11	198	0.826147	0.0220905	11	0.772343	0.0246511
201	0.764103	0.851365	0.954042	0.901135	0.789833	0.660034	0.889946	0.886717	0.775827	0.783038	0.875099	0.761896	0.892099	0.730746	0.875405	0.684775	0.811677	0.786852	0.80246	0.690008	0.715167	0.797327	0.70291	0.509926	0.28665	0.603162	0.551431	0.31772	0.541	0.544033	0.679726	0.498313	0.559945		0.831423	0.0707678	11	0.775808	0.0810125	11	0.526801	0.128421	11	201	0.831423	0.0213373	11	0.775808	0.0244262
204	0.746227	0.848505	0.937266	0.911128	0.794947	0.659897	0.893035	0.893602	0.781793	0.810406	0.877749	0.752277	0.890455	0.733674	0.889989	0.707718	0.815424	0.792001	0.807568	0.697435	0.719042	0.800725	0.704766	0.515128	0.30446	0.592201	0.560182	0.32696	0.53839	0.556237	0.673509	0.531856	0.56422		0.832136	0.0696854	11	0.782488	0.0809963	11	0.533446	0.122489	11	204	0.832136	0.0210109	11	0.782488	0.0244213
207	0.74258	0.871843	0.93448	0.906209	0.798731	0.668198	0.903426	0.890317	0.791345	0.800922	0.882947	0.763575	0.892684	0.726119	0.851258	0.713022	0.826253	0.791916	0.803882	0.702678	0.721514	0.800051	0.701867	0.529975	0.30119	0.603232	0.568537	0.32594	0.53824	0.554536	0.668536	0.538275	0.575726		0.831736	0.0678517	11	0.784986	0.0796111	11	0.536914	0.123238	11	207	0.831736	0.020458	11	0.784986	0.0240037
210	0.757965	0.878818	0.92924	0.905837	0.801538	0.664293	0.901705	0.893041	0.791505	0.813164	0.890573	0.762922	0.897777	0.723841	0.866184	0.717189	0.832768	0.798277	0.811613	0.704216	0.725188	0.783823	0.715684	0.525498	0.29852	0.612704	0.558613	0.31958	0.5395	0.551577	0.666286	0.539638	0.562287		0.836914	0.0654589	11	0.785947	0.0812156	11	0.535444	0.126474	11	210	0.836914	0.0197366	11	0.785947	0.0244874
213	0.764355	0.846089	0.947597	0.90996	0.806136	0.671422	0.908188	0.8991	0.79406	0.806572	0.892414	0.76919	0.883659	0.725527	0.85904	0.724635	0.834013	0.799646	0.812833	0.709452	0.720265	0.804687	0.712562	0.539715	0.30028	0.616785	0.562626	0.32521	0.55024	0.564695	0.669125	0.543388	0.570432		0.838415	0.0673088	11	0.787844	0.0770601	11	0.541369	0.125734	11	213	0.838415	0.0202944	11	0.787844	0.0232345
216	0.773272	0.855457	0.945681	0.899927	0.806394	0.682481	0.918552	0.913393	0.789544	0.815379	0.896349	0.774334	0.89597	0.71101	0.860806	0.718853	0.847722	0.797396	0.81428	0.714959	0.726547	0.830641	0.716579	0.54709	0.30119	0.6259	0.575103	0.3266	0.53882	0.564678	0.672508	0.537964	0.573957		0.843192	0.0675929	11	0.792166	0.0791401	11	0.543672	0.127118	11	216	0.843192	0.02038	11	0.792166	0.0238616
219	0.758043	0.835827	0.939305	0.91227	0.813457	0.679731	0.917092	0.914821	0.804906	0.817566	0.910094	0.77969	0.888904	0.702365	0.869984	0.710942	0.828827	0.806954	0.821768	0.712753	0.724299	0.823868	0.716292	0.5426	0.30467	0.637691	0.580775	0.33221	0.54306	0.565118	0.670674	0.543356	0.569577		0.843334	0.0681052	11	0.790617	0.0818433	11	0.546002	0.126117	11	219	0.843334	0.0205345	11	0.790617	0.0246767
222	0.763974	0.81885	0.927248	0.921216	0.806643	0.687291	0.912746	0.91344	0.791781	0.814481	0.914743	0.771732	0.888226	0.709387	0.871787	0.710034	0.843537	0.813998	0.818514	0.719436	0.7354	0.82908	0.726354	0.547437	0.30705	0.636126	0.581671	0.33901	0.55154	0.557445	0.67135	0.5392	0.577478		0.843145	0.0650777	11	0.791722	0.080444	11	0.548606	0.125978	11	222	0.843145	0.0196217	11	0.791722	0.0242548
225	0.781861	0.854331	0.920632	0.900319	0.810494	0.688322	0.909421	0.9123	0.798032	0.808923	0.921475	0.763776	0.895464	0.738043	0.886152	0.739752	0.844237	0.813423	0.823132	0.728242	0.733894	0.836883	0.718585	0.551676	0.2902	0.640494	0.607295	0.34054	0.53686	0.569029	0.677875	0.555499	0.570138		0.847709	0.0633124	11	0.798574	0.0732302	11	0.550745	0.129839	11	225	0.847709	0.0190894	11	0.798574	0.0220797
228	0.760695	0.879203	0.941886	0.899486	0.810302	0.691483	0.919287	0.924896	0.801369	0.824617	0.921088	0.771872	0.888403	0.727941	0.874919	0.739469	0.855478	0.813721	0.823147	0.730951	0.728904	0.845574	0.725033	0.556195	0.2935	0.657582	0.593048	0.3462	0.55708	0.577651	0.680111	0.548634	0.573891		0.847771	0.0690434	11	0.804474	0.0778537	11	0.555357	0.130165	11	228	0.847771	0.0208174	11	0.804474	0.0234738
231	0.739574	0.850763	0.916273	0.882398	0.806763	0.690996	0.914315	0.917196	0.806428	0.831515	0.915575	0.753128	0.895735	0.721299	0.856034	0.746624	0.861486	0.809315	0.822165	0.739578	0.725788	0.829917	0.72627	0.573264	0.31115	0.644363	0.584894	0.34506	0.55527	0.583179	0.680485	0.529824	0.575904		0.841831	0.0682054	11	0.797521	0.0719591	11	0.555424	0.12637	11	231	0.841831	0.0205647	11	0.797521	0.0216965
234	0.772128	0.849903	0.920126	0.899428	0.807824	0.697152	0.900656	0.923512	0.79805	0.829767	0.914477	0.762966	0.904701	0.724451	0.871691	0.749115	0.864165	0.818459	0.822956	0.737109	0.735754	0.822585	0.739386	0.568696	0.31309	0.650939	0.600984	0.33928	0.55988	0.586557	0.677793	0.540748	0.58163		0.846593	0.0628505	11	0.801313	0.0731784	11	0.559908	0.129347	11	234	0.846593	0.0189501	11	0.801313	0.0220641
237	0.761828	0.86054	0.92286	0.897934	0.804637	0.697629	0.910903	0.92106	0.797653	0.826359	0.914465	0.755771	0.903214	0.718693	0.863991	0.735541	0.871354	0.818427	0.825408	0.74555	0.73143	0.839816	0.721589	0.576621	0.31249	0.649306	0.601839	0.34736	0.53505	0.57102	0.686913	0.536235	0.579355		0.846158	0.0661291	11	0.801575	0.0752799	11	0.556162	0.126577	11	237	0.846158	0.0199387	11	0.801575	0.0226978
240	0.778019	0.863913	0.91705	0.896674	0.81198	0.709571	0.909564	0.935271	0.799059	0.822717	0.914051	0.765521	0.913655	0.717578	0.881145	0.74065	0.862455	0.828148	0.82703	0.741397	0.735592	0.839618	0.727948	0.581212	0.32519	0.654033	0.60965	0.35323	0.56001	0.572057	0.675077	0.544755	0.588991		0.849964	0.0633733	11	0.805551	0.0757525	11	0.562923	0.123378	11	240	0.849964	0.0191078	11	0.805551	0.0228402
243	0.775633	0.887803	0.924794	0.89094	0.808823	0.711161	0.911327	0.934648	0.806131	0.831678	0.929416	0.767646	0.915501	0.729737	0.887636	0.752963	0.873618	0.831139	0.823757	0.746182	0.74909	0.84031	0.741494	0.590885	0.32285	0.670403	0.609399	0.35535	0.56535	0.574706	0.681434	0.550267	0.589381		0.855066	0.0645495	11	0.811292	0.0743572	11	0.56832	0.127213	11	243	0.855066	0.0194624	11	0.811292	0.0224195
246	0.800193	0.884429	0.926284	0.898191	0.808836	0.717619	0.908361	0.931329	0.800092	0.842081	0.934598	0.782596	0.916208	0.71868	0.879567	0.753591	0.864728	0.834664	0.829687	0.757574	0.746826	0.837579	0.73575	0.593502	0.32092	0.6597	0.602727	0.35282	0.56407	0.585546	0.669293	0.558583	0.580962		0.855944	0.0626032	11	0.814394	0.073334	11	0.565807	0.125117	11	246	0.855944	0.0188756	11	0.814394	0.022111
249	0.776642	0.886865	0.912963	0.897701	0.81822	0.717308	0.923339	0.916533	0.794965	0.843178	0.936216	0.785172	0.927602	0.732378	0.879888	0.762515	0.879139	0.835632	0.822804	0.760468	0.741745	0.862143	0.743299	0.601397	0.33417	0.670089	0.609008	0.35451	0.58348	0.592161	0.683802	0.563376	0.580743		0.855775	0.0678622	11	0.818172	0.0697371	11	0.574185	0.125778	11	249	0.855775	0.0204612	11	0.818172	0.0210265
252	0.774904	0.908371	0.917586	0.896653	0.818301	0.719868	0.91216	0.930941	0.80229	0.853496	0.934162	0.776545	0.921209	0.732578	0.884703	0.766193	0.882848	0.835442	0.821394	0.758679	0.751913	0.861521	0.757193	0.605229	0.33914	0.67407	0.609041	0.35864	0.58776	0.588138	0.688601	0.569435	0.586796		0.856497	0.0646254	11	0.821844	0.0743323	11	0.578549	0.126805	11	252	0.856497	0.0194853	11	0.821844	0.022412
255	0.755944	0.935721	0.918123	0.904206	0.826604	0.722265	0.92085	0.93646	0.796447	0.854599	0.945795	0.786432	0.922202	0.734677	0.908254	0.769738	0.868609	0.839813	0.824585	0.761429	0.763389	0.866922	0.759187	0.605881	0.33619	0.669207	0.619175	0.35499	0.58405	0.590712	0.683729	0.57339	0.586295		0.859164	0.0687572	11	0.828387	0.0780885	11	0.578437	0.127785	11	255	0.859164	0.0207311	11	0.828387	0.0235446
258	0.757197	0.914116	0.905109	0.897652	0.83003	0.722792	0.918659	0.932345	0.80752	0.848385	0.919243	0.794628	0.933639	0.733278	0.893437	0.792956	0.88611	0.837779	0.83296	0.763826	0.762763	0.848339	0.75675	0.613939	0.34802	0.674052	0.628829	0.35547	0.60287	0.598288	0.691015	0.579812	0.586727		0.858788	0.0637171	11	0.826009	0.0710898	11	0.58507	0.126805	11	258	0.858788	0.0192114	11	0.826009	0.0214344
261	0.787363	0.93143	0.894629	0.905699	0.8317	0.7165	0.924048	0.933332	0.804624	0.855065	0.931402	0.808961	0.931925	0.742022	0.906688	0.794337	0.892271	0.844085	0.831941	0.762602	0.762227	0.861494	0.757186	0.619367	0.35299	0.670808	0.624627	0.36088	0.5828	0.588425	0.69556	0.570341	0.596226		0.863529	0.0617635	11	0.832321	0.0743872	11	0.583565	0.125052	11	261	0.863529	0.0186224	11	0.832321	0.0224286
264	0.794907	0.909967	0.901553	0.908946	0.828798	0.722935	0.912656	0.938625	0.814568	0.849341	0.946996	0.789313	0.93045	0.734478	0.903242	0.799178	0.886378	0.843053	0.831042	0.770131	0.766566	0.870138	0.757004	0.627094	0.34843	0.663927	0.61818	0.35418	0.61043	0.608339	0.685901	0.570849	0.594463		0.865196	0.0601188	11	0.830555	0.0730451	11	0.585345	0.12633	11	264	0.865196	0.0181265	11	0.830555	0.0220239
267	0.794659	0.933453	0.898561	0.91223	0.820296	0.726158	0.919544	0.945952	0.820491	0.855142	0.942911	0.800514	0.931198	0.736174	0.891163	0.801776	0.89246	0.855767	0.83905	0.768404	0.758125	0.868534	0.768652	0.64017	0.37722	0.672318	0.625844	0.35711	0.59471	0.606955	0.687664	0.585014	0.593534		0.864405	0.060837	11	0.836737	0.0763135	11	0.591745	0.123231	11	267	0.864405	0.018343	11	0.836737	0.0230094
270	0.800883	0.92374	0.903757	0.918466	0.818444	0.724089	0.923711	0.940168	0.813907	0.860346	0.967099	0.787529	0.929174	0.734101	0.881624	0.795036	0.886366	0.854767	0.838275	0.782499	0.759929	0.884926	0.752176	0.649685	0.37472	0.680664	0.630341	0.35802	0.5909	0.618855	0.706154	0.573479	0.602346		0.865743	0.063923	11	0.836879	0.0764705	11	0.594304	0.124265	11	270	0.865743	0.0192735	11	0.836879	0.0230567
273	0.783774	0.947664	0.906106	0.925948	0.825798	0.733544	0.918291	0.929745	0.821037	0.857853	0.958642	0.791895	0.93821	0.725141	0.89578	0.795623	0.900265	0.859166	0.840282	0.788294	0.757291	0.897333	0.752974	0.648329	0.36655	0.686894	0.627041	0.36187	0.59075	0.617573	0.710557	0.579802	0.600521		0.867771	0.0656081	11	0.84111	0.079041	11	0.594806	0.125679	11	273	0.867771	0.0197816	11	0.84111	0.0238317
276	0.804235	0.950364	0.903381	0.911979	0.825587	0.734423	0.921523	0.939399	0.841923	0.868393	0.962929	0.795072	0.962402	0.72147	0.895525	0.792599	0.907546	0.857149	0.844658	0.783815	0.757991	0.893132	0.769126	0.661734	0.36174	0.672162	0.631596	0.37936	0.58213	0.618766	0.711212	0.564258	0.59932		0.875245	0.0655557	11	0.840709	0.0798606	11	0.595582	0.125767	11	276	0.875245	0.0197658	11	0.840709	0.0240789
279	0.781897	0.931346	0.913062	0.918395	0.825791	0.733211	0.923645	0.955095	0.832249	0.86728	0.97183	0.800217	0.974342	0.747427	0.901356	0.79321	0.905525	0.856743	0.843011	0.787478	0.755618	0.904191	0.75908	0.659316	0.3617	0.678463	0.639307	0.36854	0.59611	0.621354	0.710077	0.578349	0.603325		0.875302	0.0727173	11	0.844963	0.0768863	11	0.597784	0.126452	11	279	0.875302	0.0219251	11	0.844963	0.0231821
282	0.783518	0.940064	0.901679	0.917016	0.817211	0.729674	0.928563	0.952134	0.843271	0.864689	0.958903	0.779917	0.979131	0.741548	0.924905	0.809033	0.909336	0.855495	0.855847	0.783557	0.752128	0.918309	0.784195	0.663097	0.38541	0.676417	0.644085	0.37106	0.58606	0.623508	0.712168	0.582776	0.613801		0.877681	0.0729615	11	0.844676	0.0805476	11	0.603871	0.125621	11	282	0.877681	0.0219987	11	0.844676	0.024286
285	0.796382	0.929018	0.895738	0.916666	0.820763	0.727178	0.926234	0.955605	0.842048	0.870579	0.965635	0.792615	0.964149	0.747314	0.919771	0.812616	0.911959	0.861501	0.851274	0.784559	0.749134	0.908428	0.778144	0.670226	0.38195	0.715983	0.653498	0.36961	0.56607	0.623602	0.703537	0.592445	0.608073		0.876644	0.0701223	11	0.846007	0.0776129	11	0.60574	0.128761	11	285	0.876644	0.0211427	11	0.846007	0.0234012
288	0.796703	0.959448	0.91321	0.903641	0.817039	0.727176	0.922239	0.962599	0.840122	0.856974	0.972701	0.788924	0.970734	0.752007	0.896141	0.815895	0.905059	0.862612	0.858036	0.791501	0.752071	0.904877	0.77672	0.671789	0.38986	0.711446	0.6554	0.36999	0.58191	0.631118	0.709374	0.608876	0.611967		0.876732	0.070587	11	0.847787	0.0798148	11	0.610768	0.126941	11	288	0.876732	0.0212828	11	0.847787	0.0240651
291	0.800716	0.926665	0.886343	0.905479	0.806796	0.731796	0.925247	0.967073	0.828606	0.869417	0.965971	0.784862	0.972379	0.73585	0.906042	0.820424	0.902235	0.853738	0.859886	0.787695	0.76547	0.893294	0.769394	0.696868	0.3847	0.715646	0.65604	0.37241	0.58308	0.643742	0.725655	0.593054	0.609687		0.874517	0.0683097	11	0.843299	0.07774	11	0.613661	0.129931	11	291	0.874517	0.0205962	11	0.843299	0.0234395
294	0.787596	0.942866	0.902903	0.911335	0.820721	0.736261	0.920164	0.962513	0.82001	0.844628	0.976981	0.799287	0.95653	0.726095	0.933601	0.819503	0.918009	0.860066	0.856332	0.791223	0.760487	0.888689	0.774013	0.698116	0.38645	0.704193	0.66881	0.38079	0.58374	0.645164	0.729514	0.595967	0.612611		0.877576	0.0722134	11	0.843861	0.078424	11	0.616306	0.12864	11	294	0.877576	0.0217732	11	0.843861	0.0236457
297	0.810405	0.938965	0.908288	0.908395	0.825364	0.741006	0.921306	0.967954	0.819781	0.858429	0.956096	0.812451	0.976159	0.759939	0.924519	0.822829	0.894391	0.855426	0.862237	0.794667	0.76213	0.89011	0.776887	0.696817	0.39332	0.709881	0.674109	0.37937	0.59407	0.646803	0.729175	0.613937	0.618936		0.878243	0.0673516	11	0.850016	0.0722134	11	0.62121	0.128117	11	297	0.878243	0.0203073	11	0.850016	0.0217732
[truncated: 4 more columns]

## Sheet: LatA1uM
	cell15		cell16		cell17		cell18		cell19		cell20		cell10		cell11		cell12		cell13		cell1		cell11					cell9	cell10	cell11	cell12	cell21	cell22	cell23	cell24		avg	sd	n	avg	sd	n	avg	sd	n		avg	sd	n
0	1	1	1	1	1	1	1	1	1	1	1	1	1	1	1	1	1	1	1	1	1	1	1	1	1	1	1	1	1	1	1	1	1	1	1		1	0	12	1	0	12	1	0	11	0
3	0.998943	0.989301	0.982864	1.00019	1.00964	0.996323	0.979226	0.977153	1.01872	0.996622	1.00895	1.0006	1.00474	1.01299	0.994943	0.998223	1.00214	0.969368	1.0049	0.998357	0.988932	0.997167	0.997692	0.972238	1.02084	1.00555	0.989931	0.998003	0.965778	0.998273	0.988823	1.00912	0.999772	0.985529	1.01594		0.999307	0.0114747	12	0.992378	0.0129907	12	0.99796	0.0153968	11	3
6	0.990535	0.990272	0.978233	1.00512	0.976872	1.01589	0.958385	0.981391	1.01401	0.990838	0.999807	1.00618	1.00286	1.0074	1.0005	0.995609	1.00717	0.993912	0.997788	1.00251	0.983952	0.986836	1.01443	1.01693	1.02859	1.00589	0.993564	1.00274	0.99467	0.994198	0.984753	1.00516	0.984327	1.00296	1.02094		0.993712	0.0167401	12	0.999407	0.0113416	12	1.00162	0.013734	11	6
9	1.00404	1.00072	0.96898	1.01562	0.991448	0.984936	0.957798	1.00092	1.00864	0.995835	0.993818	1.03268	0.994295	0.990915	0.99259	0.998408	0.995512	0.961522	0.984456	0.999331	1.00044	0.984018	0.986145	1.03919	1.0227	1.00812	0.999274	0.99081	0.984154	0.990499	0.985394	1.00589	0.998238	0.997575	1.00842		0.989847	0.014302	12	1.00034	0.0211357	12	0.999189	0.0115256	11	9
12	0	0	0	0	0	0	0	0	0	0	0	0	0	0	0	0	0	0	0	0	0	0	0	0	0	0	0	0	0	0	0	0	0	0	0		0	0	12	0	0	12	0	0	11	12	0	0	12
15	0.225172	0.23364	0.097993	0.178822	0.122195	0.142638	0.119999	0.117849	0.069286	0.082542	0.389606	0.369834	0.091879	0.126891	0.08734	0.154766	0.171072	0.183536	0.21442	0.182539	0.111831	0.105113	0.06897	0.073022	0.02392	0.045207	0.065132	0.106345	0.116884	0.177923	0.082453	0.167002	0.15312	0.047568	0.120018		0.14748	0.0923429	12	0.162599	0.0800951	12	0.100507	0.0521243	11	15	0.14748	0.0266571	12
18	0.366446	0.347567	0.153023	0.295238	0.185852	0.231886	0.214631	0.238126	0.120701	0.136123	0.5348	0.534868	0.149716	0.21791	0.144828	0.255701	0.269154	0.307434	0.344722	0.297168	0.205658	0.17983	0.132553	0.148184	0.04723	0.08253	0.111734	0.170342	0.212274	0.285191	0.172755	0.282093	0.244091	0.085992	0.197873		0.235174	0.124221	12	0.265836	0.106609	12	0.17201	0.0818696	11	18	0.235174	0.0358594	12
21	0.448526	0.440995	0.20739	0.375777	0.246449	0.304026	0.26924	0.267358	0.155966	0.184748	0.608003	0.627869	0.208226	0.29258	0.18668	0.319157	0.340884	0.374427	0.416369	0.364749	0.276269	0.24073	0.187076	0.194152	0.07325	0.114808	0.149167	0.234666	0.289451	0.369485	0.198446	0.368744	0.319683	0.123433	0.25804		0.295923	0.134724	12	0.332214	0.120568	12	0.227198	0.103794	11	21	0.295923	0.0388913	12
24	0.50405	0.488921	0.245835	0.433356	0.280224	0.346383	0.318069	0.308674	0.190306	0.223065	0.673416	0.675304	0.25103	0.342795	0.227479	0.385046	0.402564	0.451779	0.473672	0.422293	0.334719	0.28896	0.22348	0.25678	0.08115	0.139546	0.169192	0.294861	0.351903	0.417987	0.263266	0.417589	0.38895	0.157551	0.306766		0.343737	0.144349	12	0.38528	0.122195	12	0.271706	0.119169	11	24	0.343737	0.0416701	12
27	0.552844	0.544672	0.28007	0.47968	0.315891	0.399514	0.344988	0.355036	0.220438	0.25453	0.698532	0.718798	0.286695	0.390773	0.261951	0.425804	0.45729	0.48214	0.512743	0.467794	0.367603	0.32966	0.263319	0.308945	0.11122	0.163404	0.200586	0.338647	0.403553	0.461533	0.291058	0.465644	0.430118	0.192998	0.34429		0.380197	0.145266	12	0.429779	0.123136	12	0.309368	0.126247	11	27	0.380197	0.0419346	12
30	0.610311	0.578884	0.311062	0.529554	0.344046	0.438647	0.364395	0.381451	0.244073	0.282547	0.72078	0.761788	0.318133	0.425524	0.290154	0.47158	0.501448	0.527925	0.544386	0.518555	0.412264	0.37822	0.303625	0.335933	0.11858	0.185862	0.216732	0.392173	0.446523	0.506178	0.313502	0.510724	0.478196	0.213271	0.37967		0.413723	0.147968	12	0.469217	0.127418	12	0.341946	0.140073	11	30	0.413723	0.0427145	12
33	0.614623	0.609945	0.335831	0.580162	0.37111	0.462388	0.389528	0.416714	0.257306	0.307067	0.724899	0.780413	0.351445	0.455407	0.31635	0.506537	0.53021	0.562021	0.581434	0.557984	0.433789	0.420766	0.323182	0.382248	0.14313	0.207302	0.235759	0.414352	0.492466	0.553957	0.350021	0.555019	0.507112	0.238783	0.409077		0.435809	0.143947	12	0.503471	0.12503	12	0.373362	0.147925	11	33	0.435809	0.041554	12
36	0.653272	0.644094	0.36271	0.604096	0.389962	0.475538	0.412846	0.441	0.28566	0.34009	0.756815	0.798946	0.377577	0.499058	0.340043	0.535531	0.561681	0.587769	0.605531	0.592091	0.47473	0.447483	0.34317	0.404991	0.15072	0.227665	0.256026	0.449101	0.537351	0.58018	0.367185	0.58563	0.538128	0.259695	0.437765		0.463666	0.147355	12	0.530891	0.12373	12	0.399041	0.155572	11	36	0.463666	0.0425377	12
39	0.678483	0.656443	0.40218	0.630022	0.40832	0.498121	0.424386	0.468527	0.303461	0.366004	0.754365	0.811073	0.39605	0.521418	0.358873	0.564121	0.575225	0.617925	0.621827	0.62632	0.502448	0.478101	0.378036	0.426499	0.17324	0.244588	0.268667	0.482708	0.550697	0.602475	0.403304	0.590858	0.560674	0.278552	0.466883		0.483638	0.141989	12	0.555381	0.120833	12	0.420241	0.155028	11	39	0.483638	0.0409886	12
42	0.686093	0.645282	0.408504	0.648539	0.433152	0.521641	0.446986	0.51041	0.329724	0.374303	0.762334	0.840691	0.429285	0.53966	0.372031	0.587585	0.588971	0.639455	0.638266	0.612934	0.519962	0.495625	0.38732	0.471417	0.18854	0.262521	0.275878	0.507813	0.585537	0.621745	0.421319	0.614213	0.593367	0.292625	0.48765		0.500219	0.138038	12	0.573962	0.117649	12	0.441019	0.160834	11	42	0.500219	0.0398481	12
45	0.704968	0.664132	0.435327	0.664573	0.45693	0.538565	0.475621	0.527545	0.344366	0.3827	0.790839	0.878949	0.450925	0.565885	0.389893	0.608425	0.612875	0.629206	0.655953	0.643316	0.557715	0.516006	0.420429	0.476331	0.19547	0.27374	0.29218	0.525312	0.601089	0.651804	0.436821	0.634359	0.612733	0.315269	0.513208		0.524653	0.138635	12	0.591303	0.123489	12	0.459271	0.164873	11	45	0.524653	0.0400205	12
48	0.725245	0.68135	0.462349	0.694224	0.477758	0.552843	0.466397	0.532449	0.360184	0.406186	0.790392	0.884493	0.476479	0.585896	0.413377	0.632676	0.621276	0.641591	0.66609	0.661516	0.55469	0.542171	0.413884	0.488135	0.1959	0.289218	0.302445	0.539721	0.62385	0.666247	0.447962	0.653575	0.645148	0.331054	0.528018		0.535677	0.135893	12	0.608627	0.121554	12	0.474831	0.170355	11	48	0.535677	0.039229	12
51	0.720208	0.711686	0.472678	0.711416	0.494405	0.557624	0.489822	0.547709	0.370529	0.420663	0.805762	0.87585	0.492244	0.60687	0.425737	0.653225	0.657926	0.587039	0.670777	0.671755	0.568795	0.571232	0.426279	0.515531	0.21243	0.297577	0.308815	0.549594	0.63913	0.688235	0.473794	0.667502	0.658791	0.342477	0.546302		0.549597	0.134825	12	0.619217	0.116541	12	0.489513	0.172389	11	51	0.549597	0.0389207	12
54	0.732702	0.715257	0.488484	0.707978	0.503628	0.580616	0.525244	0.574867	0.392485	0.43145	0.811595	0.886305	0.518598	0.629226	0.443043	0.666937	0.650289	0.603065	0.68994	0.687847	0.598672	0.577154	0.444161	0.518568	0.22484	0.313414	0.316098	0.566228	0.656189	0.712139	0.476337	0.673336	0.660771	0.36384	0.568896		0.56657	0.129865	12	0.631606	0.114637	12	0.502917	0.172562	11	54	0.56657	0.0374887	12
57	0.740374	0.733559	0.509406	0.711334	0.51087	0.58324	0.523582	0.575995	0.401181	0.444699	0.832061	0.913702	0.528171	0.625068	0.45295	0.671107	0.681264	0.630987	0.679501	0.667722	0.609766	0.586452	0.479478	0.54856	0.24957	0.327759	0.333633	0.580466	0.674488	0.697856	0.503013	0.685133	0.677426	0.380067	0.584381		0.57905	0.129383	12	0.641035	0.115786	12	0.517617	0.167326	11	57	0.57905	0.0373496	12
60	0.766363	0.731729	0.521662	0.728717	0.517175	0.607346	0.557334	0.590396	0.411751	0.451723	0.83066	0.927809	0.534001	0.65213	0.47385	0.691348	0.690502	0.644484	0.691045	0.706057	0.621451	0.591869	0.496429	0.587524	0.25574	0.339737	0.34516	0.584786	0.683599	0.720374	0.533048	0.707624	0.702383	0.386255	0.594933		0.592685	0.127361	12	0.659261	0.11516	12	0.532149	0.171617	11	60	0.592685	0.0367661	12
63	0.763665	0.740273	0.540626	0.735366	0.535697	0.604635	0.557934	0.585867	0.431479	0.465853	0.852196	0.94998	0.54204	0.651465	0.480875	0.704985	0.714219	0.649997	0.707543	0.736824	0.627918	0.606456	0.505107	0.580242	0.28153	0.35068	0.353201	0.608281	0.702037	0.735857	0.547534	0.728411	0.710891	0.396013	0.610454		0.604942	0.127874	12	0.667662	0.120261	12	0.547717	0.172227	11	63	0.604942	0.0369142	12
66	0.770511	0.752305	0.535476	0.742464	0.546078	0.618667	0.576089	0.605923	0.445796	0.470261	0.860816	0.949377	0.567618	0.661523	0.497572	0.712294	0.721222	0.659845	0.716816	0.711463	0.640771	0.622406	0.508158	0.624962	0.28635	0.361724	0.357055	0.615118	0.714974	0.733267	0.557129	0.727851	0.716192	0.410059	0.617745		0.615577	0.126343	12	0.677624	0.114412	12	0.554315	0.170441	11	66	0.615577	0.036472	12
69	0.775644	0.752591	0.552692	0.748646	0.564805	0.618002	0.610382	0.615483	0.451556	0.478825	0.864484	0.954248	0.591005	0.65718	0.508852	0.71766	0.726461	0.681206	0.716232	0.7051	0.642914	0.635218	0.529584	0.606573	0.3104	0.374374	0.362513	0.625366	0.736221	0.746478	0.557056	0.742698	0.729371	0.414536	0.625359		0.627884	0.121275	12	0.680894	0.114268	12	0.565852	0.171169	11	69	0.627884	0.035009	12
72	0.802919	0.761471	0.552929	0.761415	0.560336	0.611347	0.599217	0.606552	0.463273	0.488508	0.88718	0.96032	0.594673	0.672126	0.523708	0.712654	0.744421	0.702186	0.727309	0.725402	0.6618	0.654158	0.523986	0.605547	0.32192	0.388573	0.369806	0.645112	0.745925	0.765377	0.570292	0.745157	0.738093	0.43174	0.634944		0.636813	0.128764	12	0.688474	0.115858	12	0.577904	0.170553	11	72	0.636813	0.0371709	12
75	0.794772	0.765764	0.573829	0.758799	0.575309	0.636009	0.61256	0.596179	0.472014	0.493827	0.878409	0.968944	0.605125	0.693784	0.537591	0.726349	0.728188	0.709541	0.730722	0.739381	0.675066	0.661488	0.537301	0.616415	0.31677	0.399998	0.380535	0.647661	0.758301	0.767673	0.581085	0.751694	0.752464	0.444369	0.646126		0.643407	0.119726	12	0.697207	0.11609	12	0.586061	0.171655	11	75	0.643407	0.034562	12
78	0.801503	0.760492	0.583063	0.770784	0.592053	0.623454	0.634342	0.607653	0.485622	0.509134	0.86666	0.966019	0.612507	0.688197	0.546334	0.738391	0.736394	0.734002	0.752985	0.748357	0.676959	0.654584	0.537087	0.635094	0.3193	0.406821	0.386802	0.671589	0.767351	0.774733	0.59571	0.762377	0.755663	0.439842	0.662311		0.652126	0.116245	12	0.703013	0.113429	12	0.594773	0.174664	11	78	0.652126	0.0335571	12
81	0.817748	0.773998	0.599339	0.792565	0.613175	0.612838	0.625508	0.620127	0.488435	0.512166	0.871907	0.998376	0.61145	0.704504	0.555893	0.745854	0.723712	0.758895	0.753065	0.788438	0.686528	0.658041	0.54239	0.620057	0.32893	0.415494	0.385095	0.678898	0.767896	0.784871	0.59152	0.777458	0.754827	0.451159	0.675048		0.657429	0.115467	12	0.715488	0.124687	12	0.601018	0.174816	11	81	0.657429	0.0333323	12
84	0.818707	0.792253	0.608684	0.79378	0.618236	0.643187	0.655713	0.631711	0.506748	0.516914	0.88659	0.984994	0.622299	0.712678	0.56859	0.754047	0.718224	0.773462	0.770297	0.764915	0.677319	0.677958	0.552918	0.641563	0.33813	0.428153	0.396473	0.693857	0.769352	0.780876	0.610328	0.779641	0.76046	0.456573	0.687567		0.667027	0.113185	12	0.723955	0.116637	12	0.609219	0.171804	11	84	0.667027	0.0326737	12
87	0.830882	0.781387	0.627985	0.798701	0.612998	0.647021	0.660026	0.631751	0.511603	0.526628	0.891448	1.00261	0.625013	0.723604	0.570751	0.75467	0.740899	0.775688	0.786724	0.763605	0.67591	0.691637	0.565935	0.643543	0.34254	0.432414	0.39716	0.695846	0.777713	0.789425	0.610296	0.80148	0.780377	0.461286	0.688452		0.675015	0.115292	12	0.728404	0.11769	12	0.61609	0.17596	11	87	0.675015	0.0332818	12
90	0.821111	0.787208	0.618029	0.811488	0.619594	0.647717	0.701465	0.63963	0.532432	0.533081	0.870254	1.00386	0.62157	0.734457	0.580822	0.755591	0.755881	0.796457	0.794171	0.800878	0.68317	0.692267	0.556569	0.668494	0.34966	0.438638	0.398534	0.711152	0.78735	0.803841	0.627837	0.816617	0.790274	0.473738	0.700574		0.679589	0.110009	12	0.739261	0.117907	12	0.62711	0.178935	11	90	0.679589	0.0317569	12
93	0.827854	0.786895	0.625026	0.808831	0.612353	0.660451	0.713115	0.640167	0.534895	0.530617	0.876501	0.99386	0.641426	0.751023	0.589168	0.776635	0.750791	0.79182	0.792075	0.805693	0.700899	0.688266	0.571741	0.669074	0.35298	0.447868	0.41837	0.712892	0.794428	0.806363	0.641629	0.818512	0.791095	0.48304	0.704907		0.68632	0.108381	12	0.741944	0.115854	12	0.633826	0.175608	11	93	0.68632	0.031287	12
96	0.839232	0.794349	0.642678	0.818364	0.632212	0.679212	0.698019	0.652396	0.543605	0.544993	0.89697	1.01238	0.637401	0.75405	0.593061	0.784274	0.757314	0.79098	0.795719	0.804399	0.702738	0.697316	0.564055	0.680238	0.36165	0.452748	0.417276	0.705292	0.797693	0.83391	0.646956	0.813997	0.804108	0.490179	0.720432		0.691917	0.111205	12	0.751079	0.115012	12	0.640386	0.177496	11	96	0.691917	0.0321023	12
99	0.824317	0.772905	0.642912	0.82037	0.630991	0.645466	0.723803	0.667348	0.546905	0.546726	0.899201	1.00677	0.65571	0.758486	0.599604	0.786996	0.763392	0.796145	0.803531	0.789471	0.716406	0.702727	0.581739	0.706458	0.36899	0.46695	0.417379	0.721392	0.812535	0.81306	0.643556	0.822669	0.805451	0.502135	0.723381		0.699043	0.107949	12	0.749989	0.112712	12	0.645227	0.174845	11	99	0.699043	0.0311623	12
102	0.84287	0.756515	0.650782	0.801689	0.630958	0.661004	0.69576	0.672884	0.569637	0.550897	0.884391	1.01831	0.657938	0.76725	0.611183	0.792768	0.761969	0.797167	0.797132	0.779406	0.710307	0.704456	0.57793	0.675927	0.37588	0.474221	0.421583	0.720321	0.826309	0.832558	0.65752	0.830738	0.795827	0.53076	0.726825		0.699238	0.102933	12	0.748189	0.113198	12	0.653867	0.173642	11	102	0.699238	0.0297141	12
105	0.834978	0.757552	0.652907	0.811206	0.643198	0.662969	0.717931	0.649865	0.564958	0.556692	0.883306	1.01	0.659077	0.768529	0.617448	0.803824	0.76494	0.821936	0.814223	0.782282	0.710254	0.70317	0.57654	0.692613	0.37471	0.477314	0.436148	0.744459	0.832747	0.832095	0.66262	0.832756	0.803987	0.509195	0.729402		0.703313	0.103041	12	0.75172	0.11333	12	0.657767	0.175941	11	105	0.703313	0.0297453	12
108	0.835616	0.766412	0.657218	0.825617	0.652891	0.690529	0.726087	0.669544	0.571811	0.556827	0.893481	1.01046	0.667136	0.772066	0.627158	0.809556	0.770371	0.820671	0.809535	0.775511	0.721318	0.706247	0.58607	0.694536	0.37939	0.484547	0.431146	0.765988	0.838563	0.842883	0.663307	0.82792	0.807547	0.511708	0.742499		0.709891	0.101168	12	0.758165	0.110792	12	0.663227	0.17808	11	108	0.709891	0.0292048	12
111	0.836677	0.77569	0.658402	0.835084	0.653684	0.680993	0.716905	0.645966	0.573189	0.558024	0.911045	1.00596	0.665948	0.792569	0.624926	0.810587	0.778483	0.860387	0.819146	0.786826	0.723787	0.715107	0.590174	0.704972	0.38017	0.492977	0.433819	0.773439	0.838564	0.828902	0.664574	0.821658	0.8118	0.520597	0.743615		0.712697	0.105014	12	0.764347	0.11507	12	0.664556	0.174938	11	111	0.712697	0.0303149	12
114	0.848501	0.77021	0.67092	0.837694	0.666484	0.693269	0.71354	0.634237	0.567799	0.566752	0.905573	1.02254	0.664365	0.792852	0.62951	0.815014	0.779721	0.869793	0.813692	0.785607	0.716102	0.720677	0.607736	0.697305	0.38773	0.502956	0.437996	0.773236	0.846483	0.842278	0.667519	0.815795	0.80922	0.522372	0.750961		0.715329	0.102432	12	0.767163	0.11846	12	0.668777	0.173743	11	114	0.715329	0.0295695	12
117	0.843796	0.787992	0.678254	0.842446	0.67098	0.692225	0.72096	0.649005	0.57984	0.569175	0.898832	1.02839	0.671516	0.807534	0.631576	0.822954	0.774547	0.893867	0.818375	0.778753	0.721765	0.721499	0.630966	0.713162	0.40128	0.507705	0.446814	0.782804	0.864448	0.838752	0.680282	0.823225	0.801391	0.533003	0.756532		0.720117	0.0962243	12	0.775583	0.119923	12	0.676021	0.171487	11	117	0.720117	0.0277776	12
120	0.842616	0.777442	0.682615	0.846796	0.670011	0.694589	0.725752	0.655152	0.592454	0.56685	0.918228	1.03489	0.682309	0.812947	0.642174	0.819142	0.774577	0.886436	0.818931	0.796815	0.733509	0.717374	0.638002	0.742905	0.40375	0.509656	0.447454	0.775354	0.864827	0.859216	0.684653	0.85524	0.80881	0.54576	0.766314		0.726765	0.0958821	12	0.779278	0.119572	12	0.68373	0.175334	11	120	0.726765	0.0276788	12
123	0.850383	0.779466	0.679992	0.845118	0.671616	0.704423	0.737719	0.6589	0.589898	0.572603	0.895268	1.03151	0.683553	0.804949	0.641212	0.824329	0.761493	0.899019	0.839973	0.791231	0.740863	0.730683	0.634912	0.730594	0.41268	0.519079	0.454359	0.759319	0.857441	0.865934	0.680398	0.856562	0.809419	0.541414	0.765773		0.72724	0.0951544	12	0.781069	0.117793	12	0.683853	0.171738	11	123	0.72724	0.0274687	12
126	0.849935	0.778741	0.678635	0.852159	0.687623	0.705044	0.722686	0.640963	0.606962	0.569075	0.903162	1.03211	0.698141	0.805728	0.647225	0.830461	0.760205	0.91547	0.840472	0.793228	0.748718	0.73401	0.648776	0.750144	0.41939	0.522513	0.469579	0.766815	0.859681	0.860983	0.689342	0.844405	0.815925	0.552564	0.773664		0.732712	0.0913724	12	0.783928	0.121642	12	0.688624	0.167141	11	126	0.732712	0.0263769	12
129	0.851356	0.787603	0.691793	0.848952	0.684508	0.69061	0.739528	0.654685	0.60455	0.577679	0.917058	1.03402	0.712189	0.800213	0.664455	0.835576	0.772772	0.904066	0.836747	0.801848	0.754957	0.739605	0.662557	0.730347	0.43325	0.528851	0.471088	0.772211	0.859706	0.856409	0.68602	0.869694	0.814797	0.5474	0.771712		0.741039	0.0907657	12	0.783767	0.119568	12	0.691922	0.166707	11	129	0.741039	0.0262018	12
132	0.853722	0.791592	0.688435	0.866375	0.7083	0.71286	0.737466	0.646112	0.611263	0.581755	0.910867	1.04735	0.707506	0.818385	0.655182	0.835819	0.761429	0.892542	0.842081	0.828649	0.750084	0.754711	0.665218	0.759694	0.44729	0.534787	0.473058	0.779882	0.868349	0.871047	0.699302	0.859104	0.826333	0.553001	0.778767		0.740963	0.0890272	12	0.794654	0.12019	12	0.699175	0.166048	11	132	0.740963	0.0256999	12
135	0.856793	0.792538	0.698347	0.869156	0.697729	0.714666	0.726127	0.644773	0.619626	0.580514	0.909156	1.04103	0.715298	0.814024	0.66724	0.839589	0.785239	0.893905	0.848312	0.806464	0.742686	0.754555	0.665844	0.785068	0.43524	0.539586	0.471479	0.775064	0.879059	0.869162	0.698518	0.855949	0.828169	0.561336	0.790774		0.744366	0.088121	12	0.79469	0.118728	12	0.700394	0.168101	11	135	0.744366	0.0254383	12
138	0.864237	0.819612	0.695814	0.8711	0.717865	0.705501	0.738959	0.655591	0.619102	0.591061	0.907011	1.03373	0.707662	0.824944	0.667615	0.834531	0.774209	0.909342	0.842303	0.863921	0.730317	0.773329	0.654684	0.770228	0.43873	0.548343	0.478654	0.779272	0.885945	0.865708	0.698192	0.860275	0.833472	0.58106	0.793791		0.743315	0.0881886	12	0.804408	0.117833	12	0.705767	0.165728	11	138	0.743315	0.0254579	12
141	0.860745	0.812112	0.709939	0.861332	0.701635	0.710493	0.726872	0.671404	0.63059	0.591534	0.913912	1.02605	0.71011	0.823883	0.669401	0.834153	0.808843	0.921019	0.864466	0.85371	0.733725	0.767965	0.653656	0.760487	0.45668	0.552142	0.478195	0.780487	0.887102	0.878458	0.704825	0.879317	0.829924	0.581978	0.799912		0.748658	0.0914763	12	0.802845	0.114721	12	0.711729	0.165847	11	141	0.748658	0.0264069	12
144	0.873593	0.796944	0.710506	0.868424	0.723145	0.714231	0.721285	0.689982	0.640127	0.597737	0.909071	1.03076	0.725942	0.842916	0.678232	0.839934	0.800915	0.90266	0.86076	0.845293	0.733912	0.771791	0.672945	0.79165	0.47166	0.54954	0.482682	0.786482	0.873151	0.885191	0.722561	0.875518	0.840482	0.585853	0.794178		0.754203	0.0865134	12	0.807694	0.110576	12	0.715209	0.162532	11	144	0.754203	0.0249743	12
147	0.892544	0.806586	0.725219	0.86633	0.721245	0.725479	0.740012	0.665933	0.651749	0.596124	0.910132	1.03057	0.703333	0.843668	0.682874	0.838474	0.811406	0.931047	0.864503	0.85345	0.756101	0.78168	0.662199	0.785171	0.46357	0.555858	0.487606	0.798697	0.887841	0.895524	0.716006	0.875799	0.848711	0.610846	0.795165		0.76011	0.0890557	12	0.810376	0.114962	12	0.72142	0.164401	11	147	0.76011	0.0257082	12
150	0.877734	0.800443	0.726085	0.871824	0.725398	0.738758	0.730449	0.669954	0.655895	0.595681	0.919262	1.04097	0.718667	0.857192	0.68348	0.841727	0.802022	0.916581	0.879342	0.831565	0.751306	0.78133	0.665272	0.787724	0.47267	0.565114	0.488138	0.823004	0.8967	0.878826	0.71209	0.894353	0.833501	0.596963	0.79661		0.761243	0.0883623	12	0.811146	0.114511	12	0.723452	0.164378	11	150	0.761243	0.025508	12
153	0.899581	0.81361	0.729517	0.886101	0.740642	0.746114	0.73307	0.680911	0.667552	0.59795	0.914203	1.03355	0.707651	0.845027	0.686878	0.842266	0.823177	0.911507	0.869718	0.853457	0.763492	0.779408	0.668936	0.805689	0.47359	0.570193	0.487395	0.835162	0.8858	0.889205	0.718658	0.881591	0.841398	0.607177	0.804937		0.767035	0.088248	12	0.816299	0.111367	12	0.726828	0.16338	11	153	0.767035	0.025475	12
156	0.892027	0.802091	0.721375	0.882249	0.730453	0.740474	0.735271	0.690136	0.661831	0.599635	0.909126	1.03932	0.706723	0.830848	0.685435	0.843772	0.819819	0.920716	0.868506	0.82091	0.758499	0.786194	0.675755	0.795546	0.48786	0.566914	0.492387	0.829899	0.897551	0.899958	0.726218	0.883034	0.847485	0.632889	0.804188		0.763735	0.0868466	12	0.812658	0.11118	12	0.733489	0.161451	11	156	0.763735	0.0250704	12
159	0.894905	0.783334	0.74768	0.886137	0.735884	0.728506	0.736792	0.687289	0.665233	0.612541	0.90655	1.03415	0.708841	0.851533	0.69657	0.849545	0.850062	0.929215	0.87129	0.839934	0.781109	0.779517	0.667777	0.807307	0.49661	0.572789	0.489694	0.832336	0.904128	0.914257	0.72873	0.89843	0.853208	0.636086	0.80213		0.771891	0.0875527	12	0.81575	0.111345	12	0.738945	0.16382	11	159	0.771891	0.0252743	12
162	0.889536	0.794277	0.737362	0.891838	0.729364	0.731498	0.757459	0.704365	0.668691	0.608974	0.905897	1.04114	0.712518	0.859954	0.695701	0.837439	0.864198	0.912296	0.86876	0.815006	0.767761	0.79963	0.682304	0.811279	0.48805	0.576019	0.493822	0.837065	0.896586	0.904751	0.716802	0.895781	0.849116	0.627464	0.806134		0.773296	0.0857643	12	0.817308	0.109258	12	0.735599	0.16297	11	162	0.773296	0.024758	12
165	0.87941	0.793181	0.747286	0.908321	0.726408	0.747745	0.750777	0.708588	0.678397	0.607046	0.914194	1.03436	0.713175	0.857345	0.700687	0.84435	0.862824	0.924494	0.868993	0.838312	0.767429	0.800869	0.69313	0.805703	0.4916	0.581599	0.486736	0.841434	0.900276	0.896231	0.740252	0.878851	0.844997	0.622878	0.815923		0.775226	0.0831081	12	0.822526	0.109208	12	0.736434	0.161545	11	165	0.775226	0.0239912	12
168	0.867137	0.789886	0.750638	0.898712	0.732633	0.731283	0.751969	0.709027	0.677078	0.619625	0.912797	1.03575	0.724193	0.856896	0.704354	0.849222	0.868701	0.928783	0.871921	0.836279	0.762785	0.794417	0.697852	0.825211	0.49747	0.584066	0.50248	0.834057	0.905262	0.915016	0.73372	0.877203	0.83546	0.642986	0.816651		0.776838	0.0807865	12	0.822924	0.108242	12	0.740397	0.157988	11	168	0.776838	0.0233211	12
171	0.870436	0.792563	0.755437	0.906744	0.719357	0.712929	0.724312	0.704599	0.683667	0.61442	0.904378	1.03411	0.723119	0.850377	0.699785	0.849804	0.87796	0.933905	0.875502	0.836143	0.777025	0.81119	0.702602	0.829554	0.51661	0.586446	0.496391	0.84299	0.905225	0.917135	0.73609	0.891996	0.84299	0.614817	0.824168		0.776132	0.082306	12	0.823028	0.111303	12	0.743169	0.160773	11	171	0.776132	0.0237597	12
174	0.8741	0.81177	0.748032	0.9177	0.710875	0.731079	0.741434	0.690509	0.687302	0.620888	0.921676	1.02995	0.723751	0.846144	0.703458	0.857806	0.875923	0.905117	0.876367	0.844726	0.758307	0.813893	0.692012	0.810537	0.51038	0.59704	0.497935	0.846529	0.904982	0.93419	0.747621	0.888178	0.834811	0.590436	0.834149		0.776103	0.0854656	12	0.823343	0.107861	12	0.744205	0.164341	11	174	0.776103	0.0246718	12
177	0.871491	0.813034	0.751594	0.930625	0.72864	0.733564	0.709592	0.703239	0.695853	0.617124	0.907584	1.02747	0.730867	0.848524	0.706302	0.853841	0.885669	0.900129	0.875994	0.842596	0.774648	0.810643	0.696673	0.81697	0.51055	0.600428	0.498903	0.851083	0.908974	0.923142	0.744497	0.890373	0.826771	0.590751	0.825489		0.777909	0.0827245	12	0.824813	0.107154	12	0.742815	0.162587	11	177	0.777909	0.0238805	12
180	0.863877	0.815647	0.761617	0.918705	0.721525	0.73756	0.739633	0.718202	0.698245	0.619452	0.90862	1.04077	0.734263	0.856706	0.69553	0.859602	0.875596	0.897223	0.858965	0.862945	0.765965	0.812878	0.714617	0.815686	0.51365	0.602043	0.508096	0.838992	0.91073	0.918835	0.750743	0.892755	0.825379	0.584172	0.836773		0.778204	0.0766832	12	0.829615	0.106841	12	0.743833	0.160997	11	180	0.778204	0.0221365	12
183	0.850269	0.815058	0.770708	0.928854	0.721762	0.765956	0.741625	0.713611	0.708868	0.604729	0.924295	1.03599	0.743257	0.859628	0.706131	0.859344	0.883238	0.885645	0.868682	0.858601	0.769757	0.792686	0.701767	0.84107	0.51191	0.604672	0.497313	0.838367	0.922269	0.922582	0.77079	0.895528	0.837467	0.589587	0.838674		0.78253	0.078188	12	0.830098	0.107869	12	0.748105	0.164847	11	183	0.78253	0.0225709	12
186	0.858813	0.796827	0.776022	0.921128	0.745499	0.747539	0.736301	0.717224	0.712693	0.607051	0.905895	1.06128	0.74106	0.864734	0.706135	0.854965	0.890821	0.872604	0.877759	0.832285	0.759773	0.802275	0.717561	0.827508	0.51681	0.606445	0.503559	0.844291	0.917229	0.918731	0.769861	0.906764	0.836887	0.583614	0.840886		0.785694	0.0753393	12	0.825451	0.111312	12	0.749552	0.164166	11	186	0.785694	0.0217486	12
189	0.890234	0.809839	0.771042	0.928877	0.737279	0.762666	0.748971	0.703525	0.713139	0.62529	0.920585	1.04293	0.748301	0.864918	0.70559	0.856444	0.897439	0.859949	0.876612	0.864257	0.777621	0.814071	0.730611	0.849212	0.52991	0.611769	0.512642	0.845873	0.912302	0.924795	0.781264	0.914715	0.846519	0.585905	0.842697		0.793119	0.0793733	12	0.831832	0.105542	12	0.755308	0.162052	11	189	0.793119	0.0229131	12
192	0.864936	0.809559	0.7695	0.920885	0.714954	0.75443	0.751407	0.71954	0.731503	0.621232	0.922914	1.0605	0.759177	0.871926	0.713807	0.858586	0.903705	0.868327	0.880311	0.853147	0.789343	0.813202	0.719439	0.839186	0.52163	0.617431	0.514763	0.8502	0.912524	0.942779	0.776973	0.919311	0.837849	0.589107	0.842943		0.793416	0.0780003	12	0.832544	0.107945	12	0.756865	0.164256	11	192	0.793416	0.0225168	12
195	0.868979	0.790881	0.776364	0.924932	0.744304	0.762463	0.736808	0.73514	0.724125	0.616494	0.931933	1.06561	0.753745	0.865638	0.710123	0.855289	0.893719	0.88357	0.869719	0.885497	0.780357	0.803886	0.723323	0.836827	0.51955	0.621339	0.519802	0.855124	0.914762	0.921151	0.779396	0.898575	0.842032	0.588038	0.848448		0.792792	0.076917	12	0.835519	0.110134	12	0.755292	0.160364	11	195	0.792792	0.022204	12
198	0.885136	0.810688	0.782852	0.917214	0.755111	0.780779	0.736846	0.719651	0.738845	0.626065	0.93943	1.06933	0.767699	0.865367	0.712213	0.858814	0.920193	0.870688	0.878048	0.900953	0.763309	0.803634	0.707367	0.858369	0.5207	0.612318	0.510549	0.874111	0.909229	0.935363	0.785203	0.903552	0.847216	0.600394	0.855687		0.798921	0.0830811	12	0.840129	0.108914	12	0.759484	0.164566	11	198	0.798921	0.0239835	12
201	0.909155	0.796431	0.778338	0.92628	0.748791	0.786377	0.742522	0.759171	0.739145	0.617782	0.944931	1.06198	0.768824	0.87206	0.711848	0.85412	0.931681	0.877268	0.875198	0.863019	0.7921	0.811866	0.71234	0.866374	0.52882	0.620795	0.514881	0.861181	0.920232	0.942585	0.799389	0.899218	0.852383	0.596659	0.851674		0.804573	0.0864721	12	0.841061	0.105325	12	0.762529	0.16329	11	201	0.804573	0.0249623	12
204	0.901856	0.806419	0.793595	0.924506	0.766174	0.779292	0.745036	0.738273	0.744258	0.622907	0.952328	1.06231	0.771702	0.891122	0.705863	0.862152	0.943324	0.86022	0.887712	0.87928	0.783875	0.811171	0.716873	0.883938	0.52276	0.624237	0.509274	0.865489	0.920832	0.950308	0.787722	0.896653	0.854121	0.589079	0.853482		0.809383	0.0878549	12	0.843466	0.10725	12	0.761269	0.166441	11	204	0.809383	0.0253615	12
207	0.916436	0.8076	0.792169	0.928166	0.771292	0.791231	0.745061	0.743096	0.739758	0.624695	0.947246	1.06347	0.775316	0.882336	0.713551	0.854905	0.948564	0.877526	0.90692	0.882946	0.803434	0.816249	0.727612	0.883164	0.53448	0.629036	0.523524	0.848386	0.918643	0.953764	0.777286	0.894868	0.843824	0.602492	0.856021		0.815613	0.0887714	12	0.846282	0.106219	12	0.762029	0.159359	11	207	0.815613	0.0256261	12
210	0.902907	0.804773	0.777538	0.921246	0.762444	0.773016	0.743804	0.753151	0.751574	0.638288	0.937236	1.06412	0.775849	0.878512	0.727058	0.857454	0.90452	0.875247	0.899724	0.827491	0.792459	0.81752	0.721326	0.893434	0.54032	0.63358	0.514471	0.870299	0.913774	0.957761	0.798722	0.881168	0.854705	0.60003	0.86049		0.808037	0.07925	12	0.842021	0.10326	12	0.765938	0.161214	11	210	0.808037	0.0228775	12
213	0.913472	0.78817	0.798319	0.91848	0.756007	0.791212	0.764238	0.803394	0.75937	0.632563	0.936247	1.05276	0.782373	0.872703	0.718196	0.862784	0.89471	0.902968	0.905017	0.87867	0.808398	0.823564	0.717899	0.888671	0.54474	0.635589	0.524564	0.858992	0.927095	0.939754	0.806244	0.881562	0.868371	0.606563	0.868876		0.812854	0.0787035	12	0.851328	0.0995496	12	0.769305	0.158234	11	213	0.812854	0.0227197	12
216	0.909459	0.791576	0.793616	0.914824	0.764723	0.779816	0.743376	0.78747	0.764694	0.643234	0.953903	1.05201	0.789022	0.877135	0.723531	0.860665	0.905534	0.894485	0.905591	0.90091	0.823567	0.832841	0.721538	0.902724	0.5381	0.632826	0.520039	0.871366	0.927581	0.943214	0.800071	0.899982	0.869582	0.593893	0.858249		0.816546	0.0815122	12	0.85314	0.0992639	12	0.768628	0.163304	11	216	0.816546	0.0235306	12
219	0.931996	0.792272	0.798507	0.942237	0.757386	0.762018	0.767443	0.775196	0.765345	0.641748	0.965505	1.06751	0.795789	0.883844	0.722603	0.862162	0.898945	0.890875	0.911318	0.90886	0.83242	0.832808	0.726889	0.8887	0.54029	0.637358	0.515204	0.877392	0.929005	0.929566	0.808691	0.883904	0.874028	0.598301	0.864901		0.822846	0.0837839	12	0.854019	0.106123	12	0.768967	0.161656	11	219	0.822846	0.0241863	12
222	0.913226	0.807864	0.811848	0.93625	0.771375	0.803266	0.768998	0.790815	0.768292	0.642254	0.971715	1.07853	0.787496	0.893897	0.734471	0.857976	0.900227	0.87205	0.919091	0.889625	0.829698	0.827623	0.753413	0.88565	0.55361	0.638429	0.524078	0.875959	0.933668	0.938561	0.812054	0.897749	0.868101	0.602221	0.858735		0.827488	0.0785647	12	0.85715	0.102465	12	0.773015	0.159586	11	222	0.827488	0.0226797	12
225	0.909123	0.791965	0.805713	0.924669	0.779057	0.83206	0.795444	0.786718	0.765738	0.630238	0.97	1.06006	0.7894	0.885858	0.731709	0.86333	0.918643	0.860952	0.915067	0.914217	0.820591	0.848801	0.737436	0.944161	0.56216	0.646663	0.519432	0.886511	0.93501	0.908568	0.805686	0.891757	0.867433	0.607169	0.870424		0.82816	0.0794233	12	0.861919	0.103818	12	0.772801	0.155981	11	225	0.82816	0.0229275	12
228	0.911362	0.80765	0.804969	0.939579	0.787176	0.838331	0.782269	0.797826	0.769574	0.638625	0.96322	1.07117	0.802622	0.904601	0.736336	0.862683	0.948367	0.851207	0.92151	0.880307	0.820742	0.842819	0.742583	0.959515	0.55791	0.648558	0.526851	0.895949	0.944471	0.9367	0.809956	0.89038	0.872987	0.621957	0.866309		0.832561	0.0810799	12	0.866193	0.104112	12	0.779275	0.158077	11	228	0.832561	0.0234057	12
231	0.934752	0.818879	0.804339	0.942674	0.797085	0.85082	0.771891	0.791126	0.760191	0.635301	0.9669	1.07987	0.804063	0.921792	0.734241	0.86045	0.935381	0.840173	0.922372	0.912266	0.815556	0.849784	0.755196	0.922208	0.55555	0.651627	0.526082	0.900957	0.944004	0.923601	0.81598	0.892476	0.877877	0.610551	0.870891		0.833497	0.0824865	12	0.868778	0.10539	12	0.779054	0.159365	11	231	0.833497	0.0238118	12
234	0.918763	0.815917	0.80399	0.960003	0.800659	0.828857	0.774004	0.788508	0.776518	0.645151	0.959368	1.08162	0.815685	0.926798	0.735889	0.863129	0.95434	0.847559	0.929641	0.914925	0.822301	0.841296	0.75293	0.954149	0.55964	0.65505	0.534183	0.90285	0.938417	0.95776	0.80994	0.909977	0.882381	0.625274	0.876692		0.837007	0.0809088	12	0.872326	0.108013	12	0.78656	0.160459	11	234	0.837007	0.0233564	12
237	0.893712	0.821924	0.818616	0.934697	0.804002	0.86069	0.78337	0.787127	0.766626	0.652139	0.959857	1.08476	0.806065	0.935512	0.742749	0.863993	0.966587	0.83634	0.930087	0.92788	0.840303	0.835124	0.763171	0.936436	0.56832	0.655617	0.529877	0.894218	0.946551	0.944506	0.833814	0.894861	0.888918	0.632667	0.87423		0.839595	0.0787658	12	0.873052	0.105039	12	0.787598	0.157668	11	237	0.839595	0.0227377	12
240	0.924249	0.806896	0.812876	0.941521	0.804132	0.84703	0.79114	0.806972	0.779243	0.659069	0.962853	1.08401	0.820023	0.926986	0.747386	0.857919	0.956622	0.835644	0.924353	0.92398	0.83401	0.850814	0.749746	0.94078	0.57072	0.655263	0.53757	0.898755	0.95628	0.961946	0.828459	0.901128	0.887685	0.630085	0.866814		0.842219	0.0786863	12	0.873468	0.102961	12	0.790428	0.159324	11	240	0.842219	0.0227148	12
243	0.922321	0.81829	0.822276	0.946791	0.80529	0.852682	0.791118	0.811991	0.792949	0.655638	0.979286	1.09007	0.81551	0.932536	0.743195	0.859627	0.951645	0.835816	0.916445	0.911738	0.846549	0.850977	0.766638	0.954453	0.57498	0.655206	0.545323	0.891236	0.944184	0.952412	0.832911	0.910142	0.87957	0.613826	0.873056		0.846102	0.0771993	12	0.876718	0.104664	12	0.788441	0.157123	11	243	0.846102	0.0222855	12
246	0.922465	0.833046	0.835305	0.938295	0.813619	0.854057	0.785896	0.838518	0.799746	0.653941	0.947076	1.09264	0.813203	0.933061	0.747323	0.86111	0.963105	0.841907	0.919214	0.872937	0.854451	0.851533	0.758986	0.939041	0.58463	0.662025	0.539028	0.907143	0.939294	0.949699	0.824299	0.907399	0.881389	0.610383	0.870559		0.846699	0.0741631	12	0.875841	0.101389	12	0.788713	0.156557	11	246	0.846699	0.021409	12
249	0.925219	0.827812	0.831073	0.932725	0.829489	0.863384	0.798741	0.816065	0.788224	0.665206	0.944151	1.09528	0.810057	0.937623	0.742757	0.852861	0.941161	0.847472	0.909699	0.86521	0.84527	0.8749	0.764647	0.966248	0.58928	0.66352	0.541294	0.911254	0.955073	0.959283	0.823963	0.909343	0.882761	0.610447	0.875569		0.844207	0.0698184	12	0.878733	0.102305	12	0.79289	0.158814	11	249	0.844207	0.0201548	12
252	0.930443	0.838605	0.82136	0.930478	0.840701	0.841733	0.807556	0.81985	0.792243	0.670699	0.933159	1.09029	0.820859	0.945426	0.748786	0.854271	0.944269	0.812061	0.900949	0.855268	0.851862	0.8616	0.755346	0.976432	0.57717	0.667898	0.546425	0.900936	0.932532	0.947288	0.836221	0.922493	0.889946	0.62633	0.889955		0.845628	0.067917	12	0.874726	0.103065	12	0.79429	0.155933	11	252	0.845628	0.019606	12
255	0.926196	0.8351	0.822335	0.943007	0.8249	0.848769	0.804645	0.838554	0.795591	0.663151	0.929311	1.09556	0.826521	0.970548	0.75769	0.85949	0.951137	0.808551	0.910844	0.86248	0.861221	0.861262	0.769313	0.947294	0.58514	0.668525	0.548473	0.906993	0.941291	0.96404	0.82097	0.91832	0.900587	0.630329	0.893109		0.848309	0.0661362	12	0.877814	0.104891	12	0.79798	0.157164	11	255	0.848309	0.0190919	12
258	0.922458	0.819203	0.82345	0.956143	0.82008	0.847644	0.806723	0.838171	0.795168	0.670158	0.933076	1.07914	0.822961	0.953716	0.757002	0.86296	0.927576	0.802478	0.913276	0.842415	0.851344	0.865584	0.766889	0.953622	0.58966	0.670222	0.5394	0.907509	0.969561	0.960996	0.829985	0.911781	0.896355	0.631545	0.895902		0.845	0.0637055	12	0.874269	0.101963	12	0.800265	0.159837	11	258	0.845	0.0183902	12
261	0.915991	0.821089	0.82705	0.946335	0.824321	0.847882	0.825248	0.852587	0.803954	0.677934	0.929408	1.09055	0.817152	0.979306	0.760522	0.857531	0.926135	0.812969	0.92325	0.849577	0.873248	0.860779	0.76308	0.9638	0.59683	0.671931	0.554275	0.906516	0.966813	0.953631	0.829235	0.906401	0.897672	0.631058	0.892747		0.849113	0.0624594	12	0.880028	0.10357	12	0.800646	0.154819	11	261	0.849113	0.0180305	12
264	0.926194	0.829676	0.825977	0.935468	0.834759	0.853556	0.812011	0.843784	0.802001	0.682313	0.939384	1.08037	0.815361	0.977768	0.764084	0.853725	0.928224	0.799647	0.929704	0.836568	0.863922	0.862102	0.773325	0.97309	0.59585	0.678039	0.565679	0.915432	0.974715	0.954432	0.837536	0.901671	0.903251	0.638117	0.887186		0.851245	0.0642855	12	0.877339	0.101954	12	0.804719	0.153338	11	264	0.851245	0.0185576	12
267	0.927761	0.808664	0.836327	0.936768	0.824803	0.852747	0.81501	0.838559	0.808003	0.678193	0.939512	1.07398	0.817757	0.981664	0.778247	0.854921	0.918377	0.789686	0.931987	0.851543	0.85522	0.867596	0.753523	0.979264	0.59126	0.681657	0.556092	0.919123	0.987613	0.942755	0.829733	0.913099	0.898056	0.644077	0.89924		0.850544	0.0638079	12	0.876132	0.103961	12	0.8057	0.156183	11	267	0.850544	0.0184198	12
270	0.907739	0.800628	0.834617	0.932158	0.822404	0.826222	0.824012	0.852105	0.794806	0.681641	0.932354	1.08091	0.824947	0.991148	0.764311	0.856527	0.923524	0.776093	0.93628	0.843799	0.87146	0.869586	0.772964	1.00212	0.60045	0.690432	0.55437	0.919131	0.981245	0.964556	0.819046	0.906721	0.890501	0.664981	0.898895		0.850785	0.0618237	12	0.876078	0.109649	12	0.808212	0.152804	11	270	0.850785	0.017847	12
273	0.91231	0.799847	0.822677	0.924622	0.809783	0.834612	0.82	0.830901	0.799107	0.689549	0.933378	1.07774	0.829395	1.00316	0.768755	0.873394	0.916093	0.760553	0.935656	0.878361	0.863927	0.871411	0.785764	0.972962	0.59219	0.691541	0.569242	0.915784	0.969906	0.954755	0.829243	0.898891	0.893655	0.645581	0.895442		0.849737	0.0601048	12	0.876426	0.107155	12	0.805112	0.150497	11	273	0.849737	0.0173508	12
276	0.90969	0.791233	0.830767	0.921759	0.807291	0.843448	0.826353	0.850327	0.799405	0.694554	0.935838	1.09221	0.847017	1.00217	0.76845	0.864109	0.922781	0.771945	0.924087	0.859044	0.865184	0.869812	0.767498	0.988856	0.58987	0.691148	0.567847	0.921121	0.963356	0.956748	0.836958	0.898292	0.892441	0.668839	0.893434		0.850363	0.0608462	12	0.879122	0.108921	12	0.807278	0.148576	11	276	0.850363	0.0175648	12
279	0.917551	0.79747	0.824107	0.946779	0.812652	0.824062	0.804364	0.872562	0.810485	0.696701	0.949493	1.09785	0.845199	1.02992	0.768242	0.866706	0.906215	0.755121	0.930634	0.8793	0.888975	0.883367	0.75805	0.991897	0.5839	0.691142	0.570161	0.920754	0.969254	0.952866	0.827757	0.907122	0.899641	0.665494	0.896544		0.851331	0.0650129	12	0.886811	0.115103	12	0.807694	0.150634	11	279	0.851331	0.0187676	12
282	0.913143	0.787403	0.829417	0.931552	0.814919	0.813165	0.810173	0.883009	0.806379	0.699119	0.939919	1.10449	0.849714	1.01992	0.773867	0.872425	0.897278	0.755995	0.940325	0.871974	0.8854	0.888914	0.76488	0.971847	0.59736	0.691567	0.569526	0.902493	0.964252	0.954775	0.832719	0.89589	0.897914	0.691802	0.896401		0.852118	0.0616815	12	0.883318	0.113731	12	0.808609	0.144019	11	282	0.852118	0.0178059	12
285	0.921601	0.80775	0.838078	0.943612	0.826404	0.809126	0.846205	0.903541	0.803027	0.696845	0.947407	1.09938	0.848271	1.01441	0.772478	0.862593	0.902041	0.736423	0.955404	0.879483	0.889116	0.893084	0.758199	0.975438	0.61401	0.69434	0.567004	0.91233	0.975683	0.945622	0.830166	0.894538	0.896165	0.6924	0.901758		0.859019	0.0649103	12	0.885141	0.1146	12	0.811274	0.142955	11	285	0.859019	0.018738	12
288	0.906157	0.799243	0.841704	0.947449	0.843973	0.802718	0.854404	0.901866	0.808759	0.689146	0.932807	1.10823	0.843556	1.01046	0.775183	0.860878	0.89167	0.734577	0.952425	0.873319	0.890085	0.887346	0.750786	0.967946	0.6163	0.695347	0.564746	0.904283	0.979898	0.951629	0.827336	0.904568	0.897039	0.689955	0.887685		0.857626	0.0606441	12	0.881931	0.117688	12	0.810799	0.143487	11	288	0.857626	0.0175064	12
291	0.911335	0.802037	0.848516	0.94174	0.842795	0.794444	0.853178	0.921504	0.80994	0.699659	0.952013	1.11061	0.852888	1.02548	0.790843	0.872985	0.90273	0.73599	0.950707	0.866325	0.877039	0.890259	0.765249	0.973282	0.613	0.693825	0.572723	0.919568	0.974145	0.947046	0.828841	0.889233	0.894414	0.669866	0.884247		0.863103	0.0588693	12	0.886193	0.118751	12	0.807901	0.143247	11	291	0.863103	0.0169941	12
294	0.920229	0.81284	0.853587	0.924877	0.83212	0.779069	0.841047	0.900728	0.820142	0.701422	0.944974	1.1201	0.860355	1.02062	0.780626	0.87694	0.885799	0.741166	0.950319	0.875714	0.896188	0.886837	0.789166	0.982944	0.62009	0.698406	0.583844	0.913601	0.97383	0.94186	0.846103	0.91444	0.899577	0.68167	0.889327		0.864546	0.0562599	12	0.885272	0.119114	12	0.814795	0.140488	11	294	0.864546	0.0162408	12
297	0.91105	0.808831	0.844966	0.925065	0.825856	0.785484	0.851785	0.903273	0.81086	0.703814	0.939456	1.10868	0.859826	1.02535	0.779248	0.876967	0.89615	0.763026	0.962968	0.900831	0.878446	0.872518	0.78841	1.00854	0.61663	0.700651	0.578135	0.920164	0.984822	0.939376	0.834246	0.905729	0.89688	0.67335	0.89185		0.862418	0.0576973	12	0.890198	0.116965	12	0.812894	0.143223	11	297	0.862418	0.0166558	12
[truncated: 6 more columns]

## Sheet: Blebbistatin10uM
	cell14	5min	cell14		cell15		cell16		cell17		cell18		cell3		cell6		cell7		cell8		cell9		cell10												30min	30min	cell5	cell6	cell7	cell8	cell17	cell18	cell19	cell20		avg	sd	n	avg
0	1	1	1	1	1	1	1	1	1	1	1	1	1	1	1	1	1	1	1	1	1	1	1	1	1	1	1	1	1	1	1	1	1	1	1	1	1	1	1	1	1	1	1	1		1	0	12	1
3	1.02774	1.0075	0.995824	0.998188	1.01278	1.0075	1.01499	0.99844	0.99266	1.00664	0.971694	0.994328	0.992756	0.998433	1.0029	0.991091	1.00658	1.01353	0.995572	0.99972	0.984034	0.965664	0.994123	0.976632	0.995822	0.99148	0.996385	1.0107	1.07397	1.00198	0.996733	1.00573	0.994996	1.00015	1.01316	1.00481	0.99186	1.0044	0.99948	1.02003	0.996274	0.987305	0.997307	0.995201		0.999305	0.0148864	12	0.996473
6	1.03906	0.990619	0.997554	1.01579	1.01522	1.01212	1.00452	1.01429	0.986975	0.98106	0.979517	0.999786	1.00189	0.992479	0.99629	0.991566	1.01629	1.00983	0.994131	1.00363	0.961753	0.97649	0.983855	0.958449	0.99387	0.974692	0.997454	1.04367	1.00198	1.00067	1.01028	1.02429	1.00543	1.0082	1.01107	1.01997	0.99981	0.997022	0.997171	1.01389	1.01444	0.993957	1.01748	1.00594		0.998087	0.0199295	12	0.995509
9	1.035	0.98569	0.992517	1.01023	1.00875	1.02785	1.00228	1.00741	0.991569	1.00523	0.971218	1.01373	1.01377	0.980017	1.00281	0.992999	1.02607	1.02263	0.999998	1.0041	1.03986	0.962632	0.982798	0.971771	0.993645	0.977311	0.991579	1.05016	1.00452	1.02235	1.00907	1.0074	1.00079	1.00785	1.01443	1.00784	0.999973	0.996942	0.99365	1.0086	1.0246	0.998654	1.0239	0.998386		1.00555	0.0205686	12	0.998689
12	0	0	0	0	0	0	0	0	0	0	0	0	0	0	0	0	0	0	0	0	0	0	0	0	0	0	0	0	0	0	0	0	0	0	0	0	0	0	0	0	0	0	0	0		0	0	12	0
15	0.150778	0.14926	0.096585	0.081452	0.06215	0.061301	0.200088	0.139439	0.159377	0.038911	0.043735	0.03454	0.141911	0.112291	0.106662	0.110384	0.076336	0.055265	0.125272	0.153966	0.092332	0.074928	0.189875	0.14505	0.070677	0.020023	0.042793	0.03641	0.01327	0.01913	0.059513	0.05009	0.050341	0.028137	0.103742	0.061668	0.076593	0.081538	0.049695	0.132557	0.155447	0.100808	0.116641	0.072048		0.120425	0.049416	12	0.0963989
18	0.23412	0.234713	0.155149	0.136215	0.103061	0.100009	0.309187	0.231735	0.256971	0.053646	0.077194	0.068685	0.231035	0.184229	0.159383	0.170835	0.123719	0.097997	0.220007	0.23661	0.15543	0.119475	0.298374	0.256073	0.109277	0.040179	0.065459	0.06039	0.0134	0.03435	0.111668	0.093336	0.083972	0.044663	0.162737	0.103588	0.130324	0.134817	0.091942	0.236077	0.24155	0.168531	0.186881	0.101282		0.193636	0.0755776	12	0.157519
21	0.296189	0.299173	0.208788	0.183004	0.133562	0.134881	0.393316	0.307527	0.329782	0.076578	0.119494	0.090223	0.29947	0.242408	0.20206	0.217198	0.17061	0.133862	0.283329	0.299584	0.190499	0.15076	0.381524	0.322795	0.140567	0.053293	0.081598	0.08049	0.0333	0.05034	0.164182	0.126733	0.107091	0.055048	0.214129	0.157469	0.165999	0.172926	0.128911	0.293247	0.31938	0.214317	0.249271	0.119747		0.250719	0.0925978	12	0.204833
24	0.352378	0.356379	0.248097	0.219595	0.171944	0.171053	0.460522	0.35392	0.388255	0.098201	0.13418	0.118635	0.340988	0.281103	0.236445	0.25215	0.212567	0.164351	0.336234	0.347089	0.25594	0.178295	0.439009	0.381884	0.163222	0.072843	0.102231	0.10217	0.03351	0.06616	0.230536	0.151174	0.13453	0.056467	0.250445	0.185856	0.205228	0.208238	0.164075	0.34743	0.368407	0.273448	0.281927	0.126055		0.298047	0.103916	12	0.243555
27	0.39217	0.387015	0.286425	0.258896	0.199251	0.192163	0.512159	0.399015	0.439496	0.113446	0.165235	0.132013	0.396936	0.325485	0.264717	0.277513	0.241322	0.186039	0.381751	0.394106	0.268495	0.207618	0.484899	0.413905	0.185367	0.090369	0.116806	0.1135	0.03529	0.08066	0.262782	0.176993	0.155529	0.070986	0.284371	0.211029	0.2361	0.221354	0.184509	0.390346	0.398983	0.314153	0.330525	0.175169		0.336071	0.113537	12	0.273935
30	0.422731	0.428604	0.316364	0.287981	0.232287	0.209173	0.546362	0.431024	0.477164	0.127728	0.180317	0.162212	0.435677	0.347756	0.287554	0.308498	0.267714	0.21173	0.415895	0.407944	0.295225	0.22806	0.535405	0.475298	0.207401	0.109491	0.129002	0.1308	0.04371	0.09195	0.297515	0.19917	0.172326	0.081927	0.318124	0.23771	0.260044	0.24789	0.218714	0.406971	0.441115	0.363088	0.357407	0.191971		0.367725	0.120513	12	0.302167
33	0.453699	0.45706	0.348464	0.31062	0.255457	0.232524	0.589999	0.456786	0.506288	0.14418	0.189843	0.158246	0.467781	0.379735	0.310438	0.335829	0.287696	0.229056	0.436354	0.439006	0.336876	0.237185	0.562298	0.501957	0.220332	0.119652	0.140152	0.14689	0.04984	0.10604	0.321546	0.218238	0.194652	0.088551	0.338938	0.260196	0.278876	0.258365	0.231541	0.441447	0.475801	0.385006	0.386109	0.22765		0.395433	0.125994	12	0.323515
36	0.469441	0.472067	0.369895	0.332782	0.280335	0.244081	0.617944	0.477287	0.531468	0.143024	0.197329	0.179773	0.500223	0.397293	0.33452	0.355062	0.306538	0.246539	0.464572	0.456891	0.3689	0.265926	0.588397	0.513373	0.231382	0.134951	0.151922	0.15455	0.04871	0.11118	0.353821	0.225694	0.206261	0.098828	0.361387	0.270788	0.302354	0.282497	0.247187	0.461838	0.483278	0.388784	0.414013	0.2281		0.41913	0.12976	12	0.340342
39	0.492801	0.501752	0.394241	0.352711	0.303144	0.267862	0.65754	0.502665	0.55925	0.161624	0.198608	0.188471	0.541471	0.4094	0.350797	0.37442	0.327919	0.265756	0.499201	0.479181	0.376952	0.282957	0.623397	0.527047	0.254439	0.159455	0.161295	0.16902	0.05021	0.12452	0.375476	0.251896	0.222311	0.104166	0.380181	0.293029	0.31884	0.296507	0.260948	0.495488	0.507825	0.414323	0.44035	0.253008		0.443777	0.139865	12	0.359487
42	0.510651	0.503872	0.414104	0.369665	0.323875	0.271374	0.676423	0.509896	0.579398	0.163898	0.21784	0.194516	0.53915	0.422427	0.369309	0.390458	0.343096	0.282586	0.51248	0.497229	0.409277	0.285532	0.632778	0.574032	0.265839	0.168988	0.170604	0.18357	0.05619	0.13191	0.40431	0.258708	0.236918	0.112608	0.400208	0.313627	0.336686	0.314065	0.281255	0.492204	0.529229	0.438727	0.473866	0.280594		0.460698	0.136937	12	0.372124
45	0.553401	0.520243	0.433919	0.38101	0.339889	0.285683	0.709265	0.525611	0.592342	0.164829	0.22097	0.203008	0.565432	0.446107	0.379853	0.405706	0.361454	0.295665	0.523396	0.506505	0.432052	0.298052	0.655204	0.58382	0.273733	0.178207	0.17597	0.19163	0.05976	0.13805	0.413162	0.27075	0.24486	0.117513	0.413345	0.330981	0.348939	0.325625	0.295933	0.507629	0.525694	0.478531	0.494139	0.297809		0.480598	0.143235	12	0.384687
48	0.573568	0.512991	0.448777	0.401306	0.357899	0.300519	0.733308	0.541962	0.610837	0.184234	0.258141	0.212576	0.568459	0.445159	0.397581	0.419726	0.372156	0.305556	0.542812	0.521951	0.485613	0.303741	0.672383	0.621883	0.288497	0.188421	0.183741	0.2003	0.06523	0.14925	0.439141	0.276828	0.262707	0.131674	0.432056	0.348965	0.358787	0.331043	0.309222	0.513536	0.544498	0.482117	0.518341	0.306293		0.501795	0.14035	12	0.397634
51	0.598954	0.519519	0.463017	0.411112	0.384758	0.305318	0.750688	0.542158	0.628185	0.196729	0.260891	0.222776	0.588981	0.459847	0.416622	0.430685	0.39634	0.318805	0.558091	0.534266	0.49623	0.333547	0.677675	0.625895	0.30317	0.198509	0.194508	0.21187	0.067	0.15998	0.455385	0.294735	0.274356	0.136145	0.452414	0.362116	0.375722	0.340267	0.319957	0.52407	0.561656	0.501884	0.522091	0.33357		0.518369	0.140587	12	0.408388
54	0.605717	0.543643	0.47227	0.419289	0.394447	0.322044	0.772846	0.544874	0.644285	0.202403	0.257923	0.235306	0.603464	0.486182	0.424321	0.440701	0.398004	0.327939	0.567234	0.540892	0.503831	0.349965	0.706541	0.639141	0.312137	0.212264	0.197178	0.21916	0.0742	0.16547	0.469409	0.302959	0.278402	0.137538	0.459993	0.37005	0.390666	0.355589	0.337937	0.531175	0.571902	0.52297	0.527561	0.345521		0.52924	0.147931	12	0.421032
57	0.581324	0.536241	0.483553	0.432745	0.41344	0.322765	0.782914	0.55985	0.658859	0.214657	0.268499	0.244757	0.62137	0.508542	0.436076	0.457555	0.407313	0.337373	0.590101	0.550046	0.51273	0.359447	0.701509	0.641338	0.319032	0.21893	0.206029	0.23061	0.07985	0.17665	0.478464	0.313182	0.292075	0.1478	0.470742	0.376446	0.400874	0.371146	0.347629	0.55798	0.56561	0.547045	0.538963	0.344258		0.538141	0.145253	12	0.430443
60	0.568942	0.562054	0.500126	0.448311	0.427045	0.340835	0.783271	0.569446	0.661216	0.21583	0.277236	0.248731	0.633066	0.500673	0.445146	0.473091	0.407176	0.346081	0.584154	0.556755	0.503699	0.371069	0.706289	0.672689	0.325073	0.229181	0.215249	0.24184	0.08483	0.18439	0.504216	0.331431	0.303077	0.154786	0.482514	0.399692	0.401324	0.372849	0.36129	0.570307	0.585551	0.54768	0.540862	0.352294		0.541447	0.142797	12	0.44213
63	0.579375	0.569837	0.508967	0.461415	0.43115	0.34824	0.785293	0.582105	0.678517	0.230424	0.283099	0.254258	0.632071	0.518168	0.455512	0.484383	0.421856	0.356738	0.596682	0.563973	0.515114	0.383717	0.720497	0.637868	0.330879	0.232492	0.220826	0.2458	0.07924	0.19354	0.518802	0.338438	0.315844	0.167436	0.494242	0.410511	0.408927	0.388185	0.37749	0.575908	0.587684	0.56904	0.551386	0.374316		0.550678	0.142807	12	0.449261
66	0.603047	0.566702	0.515384	0.470748	0.450312	0.357696	0.8121	0.58733	0.690323	0.23186	0.288067	0.268344	0.672308	0.520152	0.464562	0.503716	0.431918	0.361235	0.604899	0.572821	0.498546	0.388719	0.727526	0.670791	0.339737	0.249316	0.232906	0.25181	0.08313	0.19895	0.506979	0.351916	0.332941	0.168733	0.509855	0.430436	0.412951	0.398542	0.378761	0.577762	0.593571	0.570039	0.559711	0.378708		0.563249	0.148391	12	0.458343
69	0.602118	0.576502	0.528217	0.472482	0.460798	0.357922	0.81714	0.599461	0.702035	0.23477	0.302126	0.27483	0.657518	0.547359	0.473042	0.511619	0.459507	0.363721	0.615094	0.580685	0.497319	0.3908	0.760551	0.665137	0.34958	0.252296	0.234944	0.26004	0.09238	0.21271	0.540191	0.347227	0.341842	0.175081	0.511077	0.436652	0.421557	0.409093	0.3718	0.601546	0.592242	0.592026	0.567532	0.384551		0.572955	0.147019	12	0.464607
72	0.634896	0.598787	0.532908	0.491029	0.479743	0.361477	0.832014	0.606159	0.706072	0.241805	0.312214	0.278702	0.676403	0.538742	0.487698	0.518369	0.461435	0.375964	0.630888	0.581846	0.508559	0.395998	0.762133	0.655528	0.353599	0.261543	0.240137	0.26245	0.09367	0.21433	0.541193	0.361687	0.346915	0.177291	0.523587	0.44648	0.432276	0.409584	0.387353	0.591421	0.599785	0.602359	0.57298	0.395077		0.585414	0.147335	12	0.470367
75	0.691906	0.616234	0.535492	0.4941	0.488372	0.370804	0.849503	0.620614	0.71959	0.243366	0.318037	0.274612	0.67939	0.542883	0.492218	0.529121	0.462146	0.381283	0.634452	0.593736	0.52814	0.402985	0.745581	0.700416	0.356817	0.270347	0.242175	0.26817	0.0931	0.22211	0.552608	0.370518	0.344886	0.18511	0.530683	0.460187	0.427813	0.419095	0.407136	0.600304	0.597187	0.619809	0.580165	0.398077		0.595402	0.149344	12	0.480846
78	0.647126	0.615809	0.547259	0.514952	0.494727	0.377912	0.854218	0.626364	0.726691	0.250394	0.317845	0.279992	0.688213	0.548822	0.500016	0.536596	0.465202	0.395188	0.648132	0.598015	0.54747	0.424098	0.750384	0.700976	0.364683	0.276917	0.251416	0.276	0.10569	0.22428	0.554531	0.377301	0.352211	0.190632	0.541951	0.462752	0.44137	0.425785	0.417064	0.600852	0.613858	0.614909	0.580479	0.410138		0.59894	0.14771	12	0.489093
81	0.615711	0.617104	0.557808	0.512405	0.497009	0.386572	0.862422	0.637653	0.743295	0.245448	0.334952	0.319918	0.688877	0.556345	0.507165	0.552728	0.476128	0.399007	0.666058	0.609866	0.559682	0.42461	0.771497	0.684005	0.37165	0.281227	0.250559	0.27775	0.10527	0.23843	0.55946	0.387147	0.362291	0.198839	0.548971	0.472055	0.453422	0.436115	0.413205	0.611467	0.628055	0.618328	0.580266	0.426539		0.606717	0.147403	12	0.495472
84	0.625551	0.612798	0.560005	0.517387	0.514645	0.394513	0.866819	0.644769	0.764588	0.253327	0.334217	0.312492	0.693727	0.547793	0.514458	0.566473	0.48563	0.408119	0.659397	0.616323	0.555213	0.427562	0.812321	0.703403	0.374293	0.297432	0.259383	0.28593	0.11184	0.24263	0.58476	0.389611	0.375594	0.202504	0.550189	0.480847	0.457637	0.439961	0.431365	0.620016	0.609213	0.62218	0.586121	0.440668		0.615548	0.152362	12	0.500413
87	0.644667	0.604807	0.568882	0.532546	0.512781	0.395519	0.881588	0.648393	0.764157	0.25912	0.352784	0.314002	0.707468	0.578591	0.524748	0.562449	0.480417	0.412216	0.663747	0.620912	0.576409	0.406006	0.789044	0.701618	0.388737	0.294192	0.261291	0.2925	0.11916	0.2436	0.596692	0.395799	0.384609	0.206297	0.565042	0.486419	0.462755	0.449205	0.435634	0.621742	0.61607	0.655854	0.594671	0.442259		0.622224	0.148896	12	0.503015
90	0.659758	0.613702	0.579379	0.534587	0.518002	0.397882	0.888289	0.661278	0.782758	0.247568	0.362829	0.329522	0.71083	0.584621	0.535578	0.573704	0.492578	0.421836	0.665855	0.628559	0.592253	0.419159	0.814045	0.692897	0.388835	0.29495	0.263499	0.29711	0.1198	0.24961	0.594307	0.40545	0.381595	0.214417	0.570033	0.496959	0.463458	0.450616	0.437121	0.626805	0.621268	0.656544	0.588203	0.445312		0.633513	0.150209	12	0.508776
93	0.679411	0.621816	0.584454	0.541432	0.521142	0.416787	0.894188	0.65939	0.787617	0.26515	0.365904	0.324394	0.724821	0.585185	0.547017	0.586315	0.497826	0.432079	0.673449	0.630501	0.589898	0.431698	0.834211	0.726311	0.396946	0.297655	0.264328	0.30698	0.11907	0.27029	0.620751	0.400285	0.39371	0.22053	0.575952	0.504891	0.47021	0.454357	0.442162	0.632718	0.644372	0.654669	0.583403	0.437963		0.641661	0.153049	12	0.518421
96	0.690376	0.629415	0.594136	0.550453	0.527088	0.414757	0.901627	0.669558	0.7954	0.259044	0.36601	0.321745	0.68646	0.584972	0.553297	0.592675	0.505529	0.448515	0.681553	0.635706	0.607199	0.426279	0.80847	0.715336	0.405848	0.30168	0.272336	0.31061	0.11838	0.26941	0.620619	0.415462	0.404799	0.225025	0.573853	0.509043	0.473368	0.454804	0.445872	0.636246	0.641126	0.665592	0.589561	0.466658		0.643095	0.148901	12	0.520705
99	0.661547	0.658405	0.595926	0.551747	0.537579	0.411854	0.908318	0.677225	0.802266	0.26591	0.381585	0.339521	0.717116	0.609976	0.557003	0.595453	0.504207	0.454749	0.687748	0.644149	0.579459	0.446093	0.808078	0.697044	0.402993	0.313682	0.276564	0.31532	0.12734	0.27619	0.634064	0.432915	0.406357	0.228789	0.581282	0.527325	0.487295	0.454601	0.46618	0.65079	0.636592	0.674631	0.600008	0.466102		0.645069	0.14868	12	0.529344
102	0.663194	0.663433	0.602161	0.557778	0.542242	0.427805	0.915104	0.682956	0.825244	0.268515	0.378664	0.349572	0.721638	0.621038	0.561059	0.606023	0.520895	0.467374	0.692957	0.651462	0.604473	0.465876	0.823433	0.709059	0.408708	0.316896	0.280289	0.31841	0.12648	0.27873	0.640354	0.440884	0.403023	0.23667	0.587112	0.538848	0.478241	0.457143	0.473706	0.649141	0.645182	0.677518	0.597132	0.470244		0.654255	0.151411	12	0.539241
105	0.674436	0.666072	0.614773	0.562332	0.55237	0.449571	0.918249	0.685349	0.814375	0.272288	0.376009	0.358068	0.736756	0.610129	0.563838	0.614431	0.512768	0.463137	0.700064	0.654307	0.641842	0.452848	0.827709	0.708664	0.41867	0.323209	0.286629	0.32706	0.13176	0.27914	0.654503	0.432085	0.413957	0.239284	0.589295	0.555728	0.482161	0.465099	0.477307	0.637946	0.631148	0.709518	0.591525	0.461106		0.661099	0.15132	12	0.541433
108	0.6859	0.669564	0.621657	0.574305	0.559516	0.449661	0.925133	0.688849	0.840923	0.27169	0.390061	0.357944	0.739927	0.615136	0.573341	0.619819	0.530583	0.463738	0.694234	0.661605	0.606564	0.479075	0.810752	0.694585	0.420497	0.326904	0.290052	0.32725	0.12852	0.29329	0.651639	0.445845	0.407788	0.241697	0.584595	0.558412	0.475394	0.463855	0.488632	0.657879	0.630581	0.701965	0.584871	0.455978		0.664883	0.149316	12	0.545498
111	0.695625	0.677425	0.619224	0.578916	0.577104	0.45567	0.926109	0.689373	0.848328	0.2882	0.394236	0.35371	0.728929	0.627017	0.577905	0.631634	0.536631	0.473231	0.698834	0.660397	0.588737	0.463806	0.815417	0.712376	0.425324	0.330459	0.291221	0.33237	0.13039	0.29693	0.657128	0.471391	0.415267	0.255757	0.589372	0.574226	0.484661	0.463862	0.495154	0.662558	0.62554	0.689168	0.583442	0.475092		0.667257	0.148794	12	0.55098
114	0.683601	0.667461	0.626983	0.583868	0.576157	0.473583	0.934762	0.696967	0.855612	0.28665	0.387221	0.370949	0.749404	0.624199	0.579316	0.641691	0.534651	0.474617	0.705457	0.664308	0.660199	0.484638	0.823258	0.701266	0.429824	0.333134	0.292716	0.3347	0.12913	0.29714	0.664144	0.472293	0.422979	0.260413	0.594607	0.582726	0.475924	0.474119	0.496749	0.661582	0.635439	0.687671	0.575632	0.489993		0.676385	0.151525	12	0.55585
117	0.681197	0.664561	0.623073	0.594589	0.592201	0.46108	0.935814	0.702922	0.858232	0.297141	0.38933	0.370934	0.741282	0.621279	0.586707	0.648783	0.545678	0.471079	0.709995	0.671275	0.627438	0.486825	0.821944	0.734006	0.435219	0.344958	0.296872	0.33957	0.14591	0.29338	0.671511	0.477995	0.424784	0.260854	0.605091	0.584412	0.481028	0.487833	0.50856	0.658528	0.640694	0.695591	0.583922	0.496262		0.676074	0.14978	12	0.560373
120	0.701696	0.67847	0.629457	0.594064	0.59636	0.479015	0.935467	0.707423	0.864643	0.300883	0.400964	0.367153	0.759613	0.629337	0.591609	0.653548	0.542676	0.476074	0.71464	0.675643	0.669794	0.500011	0.825607	0.735543	0.438836	0.342556	0.29894	0.34366	0.13877	0.30498	0.683982	0.4813	0.43454	0.259405	0.591989	0.594919	0.485457	0.490386	0.504818	0.659994	0.633171	0.692079	0.584286	0.501927		0.686044	0.14842	12	0.56643
123	0.693312	0.678167	0.630655	0.607631	0.602543	0.475369	0.939189	0.716	0.868956	0.301351	0.409361	0.381842	0.756457	0.628356	0.585828	0.661023	0.543274	0.478197	0.723438	0.683544	0.706083	0.494208	0.819501	0.702633	0.440377	0.350239	0.303015	0.3435	0.14215	0.30315	0.705097	0.483127	0.432286	0.282146	0.593235	0.611362	0.500567	0.490908	0.519474	0.666454	0.653995	0.697071	0.581771	0.4853		0.689883	0.147403	12	0.56736
126	0.699347	0.695761	0.635625	0.606533	0.611377	0.476842	0.946629	0.718202	0.864544	0.304424	0.414717	0.373892	0.760155	0.623264	0.593565	0.677854	0.560259	0.47965	0.711653	0.68136	0.678333	0.498038	0.829195	0.713141	0.446159	0.358583	0.307644	0.34899	0.14354	0.29946	0.699025	0.488512	0.446393	0.266172	0.594644	0.610418	0.494091	0.497651	0.521175	0.680986	0.663424	0.698943	0.579315	0.503464		0.692117	0.145324	12	0.570747
129	0.690052	0.69066	0.645645	0.614009	0.617359	0.478499	0.95925	0.718139	0.880899	0.285371	0.415088	0.371933	0.76435	0.650069	0.597824	0.697812	0.553495	0.488482	0.717377	0.684293	0.709345	0.498368	0.842177	0.727465	0.45433	0.36261	0.301808	0.34902	0.15071	0.30645	0.691866	0.491491	0.449929	0.272187	0.600752	0.623745	0.510387	0.496067	0.53347	0.680328	0.661142	0.71136	0.590571	0.503943		0.699405	0.150041	12	0.575425
132	0.687141	0.700373	0.638561	0.624344	0.61935	0.483716	0.958069	0.71905	0.8774	0.293137	0.41123	0.38218	0.769097	0.651299	0.599693	0.691161	0.554321	0.490426	0.731492	0.690679	0.711018	0.512945	0.838952	0.741246	0.462073	0.366309	0.308531	0.35137	0.14908	0.32047	0.730141	0.495928	0.452256	0.274963	0.599339	0.642682	0.502403	0.494625	0.531504	0.678947	0.651569	0.720257	0.581201	0.488369		0.699694	0.150267	12	0.581713
135	0.680308	0.715999	0.650442	0.620699	0.624648	0.487262	0.957958	0.724623	0.878287	0.297714	0.419491	0.393453	0.75305	0.661343	0.607869	0.701913	0.56225	0.488517	0.739279	0.697981	0.715042	0.517792	0.830592	0.7351	0.464017	0.369774	0.31466	0.35361	0.1601	0.31793	0.730107	0.508624	0.456499	0.277961	0.596277	0.643549	0.506211	0.51337	0.533491	0.694414	0.668577	0.705822	0.592325	0.489158		0.701601	0.14604	12	0.586866
138	0.691033	0.716552	0.654689	0.625637	0.631384	0.491701	0.962642	0.727134	0.884175	0.301524	0.425371	0.390408	0.756928	0.664773	0.608607	0.704604	0.563488	0.487143	0.723335	0.697878	0.715597	0.520158	0.848842	0.723824	0.462416	0.366769	0.314038	0.35803	0.1622	0.31915	0.717717	0.493353	0.459572	0.287906	0.603073	0.658538	0.507563	0.519478	0.544742	0.685326	0.661631	0.71998	0.595614	0.525533		0.705508	0.147084	12	0.587611
141	0.686346	0.751769	0.660309	0.615676	0.629888	0.511069	0.973906	0.739722	0.899001	0.305141	0.421431	0.40449	0.780681	0.667254	0.618629	0.710874	0.573326	0.491188	0.721568	0.700387	0.71476	0.526737	0.859036	0.733981	0.472413	0.369582	0.319795	0.36448	0.15237	0.32391	0.745075		0.462657	0.28645	0.604097	0.665821	0.507897	0.513188	0.549378	0.701507	0.641086	0.716631	0.594274	0.50041		0.711573	0.151492	12	0.596524
144	0.700401	0.733257	0.665083	0.620388	0.635631	0.502126	0.973915	0.739879	0.906906	0.304184	0.439989	0.400543	0.778221	0.662426	0.618167	0.712333	0.57987	0.492453	0.731864	0.705371	0.693962	0.534055	0.853164	0.745872	0.479326	0.38803	0.32649	0.36074	0.15994	0.33171	0.7473		0.462767	0.288596	0.610764	0.659867	0.51329	0.510625	0.549926	0.700091	0.665774	0.692175	0.581483	0.513571		0.714764	0.147694	12	0.596074
147	0.6707	0.746297	0.667542	0.622573	0.640682	0.509648	0.987612	0.741864	0.906676	0.309522	0.432175	0.396303	0.764092	0.675655	0.62735	0.715894	0.573954	0.495973	0.736513	0.706902	0.704198	0.544205	0.851333	0.721342	0.480818	0.385846	0.326431	0.36193	0.1565	0.33391	0.751898		0.470519	0.29344	0.608573	0.672493	0.522423	0.509269	0.546204	0.716577	0.646888	0.698045	0.587147	0.500103		0.713569	0.150729	12	0.598848
150	0.657871	0.723198	0.673811	0.629181	0.634172	0.508593	0.978278	0.750345	0.904027	0.306827	0.431127	0.404305	0.762336	0.670646	0.627973	0.723285	0.572268	0.503373	0.735058	0.69814	0.721102	0.53634	0.857328	0.763689	0.488364	0.385753	0.329944	0.37263	0.15854	0.33299	0.751192		0.472243	0.305103	0.614254	0.671933	0.520705	0.519671	0.559436	0.716512	0.656039	0.695498	0.593189	0.495707		0.712946	0.150138	12	0.601494
153	0.663535	0.720262	0.680145	0.639908	0.633451	0.520727	0.98133	0.752501	0.90984	0.292577	0.448449	0.394022	0.781028	0.668146	0.629153	0.729798	0.569677	0.514679	0.728447	0.701983	0.696708	0.556001	0.867305	0.721886	0.491723	0.391922	0.329966	0.37041	0.16019	0.32439	0.767931		0.49034	0.304628	0.612898	0.689841	0.525599	0.51715	0.563485	0.723105	0.645269	0.700469	0.596114	0.504165		0.715756	0.149852	12	0.601041
156	0.673803	0.725378	0.683884	0.636733	0.642871	0.510832	0.985615	0.754427	0.921992	0.312942	0.457648	0.39769	0.759119	0.6632	0.637574	0.739304	0.575283	0.511063	0.73963	0.699521	0.676642	0.560402	0.878918	0.710591	0.490163	0.404504	0.338072	0.37699	0.16322	0.32908	0.762753		0.484505	0.313826	0.618223	0.696005	0.532063	0.533258	0.561428	0.721896	0.644936	0.710639	0.58726	0.503514		0.719415	0.149652	12	0.60184
159	0.683775	0.731231	0.688979	0.638564	0.639757	0.523826	0.986905	0.758963	0.912444	0.320542	0.455391	0.401498	0.773534	0.68455	0.63133	0.73513	0.586904	0.519488	0.744888	0.707052	0.689576	0.547499	0.87407	0.711716	0.495549	0.40067	0.338122	0.37634	0.16957	0.33956	0.759525		0.487615	0.317117	0.608735	0.700529	0.522143	0.52614	0.566664	0.718329	0.64437	0.70039	0.590389	0.522975		0.722296	0.147915	12	0.606672
162	0.672809	0.731178	0.694122	0.645131	0.651134	0.540408	0.987693	0.769601	0.910364	0.316111	0.453088	0.412812	0.779518	0.702674	0.63352	0.733122	0.592871	0.527237	0.757887	0.707035	0.6603	0.537366	0.878897	0.707395	0.497503	0.409731	0.340512	0.37807	0.16798	0.34216	0.778247		0.489404	0.317122	0.613919	0.701406	0.535192	0.528603	0.562853	0.710923	0.643663	0.699423	0.589479	0.534613		0.722684	0.148973	12	0.610839
165	0.690769	0.73931	0.695312	0.642403	0.65539	0.54717	0.991196	0.76439	0.909201	0.31903	0.451851	0.409504	0.782722	0.67905	0.644118	0.74189	0.589154	0.527404	0.750315	0.713904	0.656574	0.550108	0.874195	0.691167	0.494402	0.41089	0.346807	0.39169	0.17484	0.34366	0.773468		0.489354	0.325905	0.597466	0.719011	0.534583	0.523675	0.569734	0.714175	0.655369	0.717344	0.600473	0.522336		0.724233	0.148386	12	0.610444
168	0.681807	0.723241	0.703122	0.642397	0.66832	0.543252	0.984857	0.772609	0.917589	0.330071	0.458041	0.405043	0.79025	0.691151	0.642566	0.751495	0.60181	0.536741	0.756918	0.713198	0.688951	0.564878	0.870777	0.732643	0.501321	0.412951	0.347309	0.38418	0.17801	0.33734	0.772242		0.501182	0.330403	0.618223	0.728259	0.533689	0.529491	0.564724	0.704669	0.656962	0.720441	0.605125	0.526769		0.730417	0.144878	12	0.617227
171	0.686518	0.734592	0.712115	0.653665	0.662094	0.551124	0.983343	0.774081	0.927136	0.323536	0.466114	0.428286	0.789833	0.675816	0.643019	0.756482	0.595449	0.547949	0.751712	0.72112	0.706398	0.561364	0.874638	0.723005	0.497279	0.418538	0.345873	0.38867	0.17482	0.34155	0.781799		0.507542	0.334913	0.609655	0.728817	0.534547	0.539694	0.587971	0.699921	0.652963	0.705542	0.607272	0.514787		0.733197	0.144781	12	0.620918
174	0.687533	0.73659	0.717301	0.6507	0.667846	0.552731	0.9917	0.772404	0.925549	0.327536	0.467286	0.417745	0.788531	0.691552	0.643625	0.762348	0.600067	0.540866	0.759882	0.716841	0.699323	0.577015	0.878334	0.737047	0.50343	0.420131	0.344007	0.38704	0.17053	0.34544	0.792332		0.513848	0.336707	0.613009	0.72277	0.541942	0.527957	0.580994	0.714471	0.6545	0.717623	0.606162	0.53355		0.735581	0.145479	12	0.623615
177	0.678697	0.725912	0.716247	0.646853	0.679075	0.553475	0.990832	0.775367	0.921936	0.335154	0.466141	0.423997	0.791631	0.687919	0.645279	0.766247	0.605581	0.539385	0.756361	0.713778	0.690833	0.553919	0.881228	0.726134	0.504457	0.427462	0.352004	0.39415	0.17367	0.3564	0.78548		0.516798	0.339439	0.608942	0.729004	0.55327	0.538739	0.586008	0.703681	0.653466	0.701375	0.602349	0.527083		0.73532	0.144953	12	0.620678
180	0.684821	0.729294	0.719098	0.653351	0.681354	0.56255	0.99452	0.773802	0.92435	0.329829	0.461071	0.43165	0.769281	0.694148	0.646199	0.766638	0.59795	0.545737	0.773799	0.71747	0.706642	0.560505	0.866751	0.736926	0.505108	0.424361	0.355603	0.39321	0.18367	0.3566	0.805422		0.507359	0.340589	0.610745	0.719798	0.548833	0.532739	0.599778	0.717959	0.668465	0.726798	0.614718	0.532222		0.735486	0.145039	12	0.625158
183	0.683316	0.737437	0.716492	0.649203	0.684506	0.561859	0.99276	0.778324	0.915353	0.324645	0.475555	0.448908	0.783724	0.692657	0.651	0.768895	0.599707	0.551768	0.767049	0.719031	0.66944	0.564503	0.865321	0.730111	0.519776	0.4282	0.357176	0.39461	0.18401	0.36574	0.797897		0.509173	0.347742	0.614637	0.743691	0.551513	0.528576	0.593938	0.709444	0.665489	0.696789	0.602777	0.540577		0.733685	0.142019	12	0.627278
186	0.680836	0.734944	0.726289	0.654647	0.686319	0.562954	0.991643	0.781326	0.932575	0.317408	0.482229	0.440853	0.79439	0.695853	0.651104	0.772642	0.593889	0.549813	0.770849	0.727416	0.685713	0.598657	0.886451	0.755147	0.514232	0.438936	0.356214	0.39765	0.1785	0.37385	0.809518		0.512786	0.344319	0.61612	0.747016	0.54311	0.532373	0.590394	0.712834	0.674562	0.72734	0.611987	0.536784		0.740191	0.144908	12	0.632638
189	0.663872	0.720581	0.733171	0.655751	0.68724	0.559673	1.00356	0.782353	0.93268	0.327207	0.484276	0.451862	0.791084	0.701212	0.655403	0.774201	0.596194	0.544927	0.776301	0.727105	0.675822	0.58643	0.883236	0.766356	0.522445	0.438279	0.35952	0.40131	0.18331	0.37547	0.796994		0.519758	0.344652	0.629918	0.746038	0.552446	0.537604	0.596317	0.734919	0.6657	0.737156	0.617088	0.55166		0.740237	0.146787	12	0.633138
192	0.673146	0.726759	0.738873	0.658916	0.690493	0.55537	1.00662	0.778544	0.938066	0.336459	0.495714	0.463165	0.785705	0.695497	0.654581	0.769984	0.605412	0.560708	0.779893	0.731889	0.673268	0.574994	0.862539	0.77492	0.521254	0.445307	0.356791	0.40501	0.18763	0.387	0.788129		0.521887	0.350824	0.615507	0.740653	0.543586	0.537305	0.597876	0.731488	0.653873	0.718644	0.618776	0.563274		0.742026	0.143154	12	0.6356
195	0.689064	0.724141	0.735528	0.663478	0.688836	0.561199	1.00957	0.780233	0.937735	0.331863	0.494755	0.460689	0.783373	0.702261	0.658262	0.781606	0.613881	0.571559	0.784823	0.723475	0.674728	0.580492	0.877356	0.757239	0.519575	0.446277	0.356485	0.40121	0.18682	0.39016	0.810892		0.522381	0.34837	0.621992	0.753423	0.541967	0.541363	0.610324	0.741558	0.650197	0.734786	0.607729	0.568684		0.745659	0.143452	12	0.63652
198	0.678708	0.736873	0.736511	0.658257	0.699676	0.567303	1.01069	0.783158	0.938123	0.334063	0.496772	0.460236	0.787746	0.701755	0.657106	0.785295	0.608488	0.569269	0.784045	0.720255	0.683516	0.574105	0.849543	0.743238	0.522798	0.44963	0.363222	0.40591	0.19628	0.38585	0.807823		0.524779	0.353461	0.627109	0.762233	0.553643	0.536042	0.606578	0.725892	0.641626	0.739457	0.60866	0.578736		0.744244	0.141564	12	0.636151
201	0.661724	0.728728	0.737148	0.667431	0.694365	0.5778	1.01104	0.792974	0.942312	0.335737	0.498972	0.47359	0.794628	0.70806	0.658933	0.78798	0.60532	0.56485	0.787071	0.720701	0.703125	0.589692	0.872909	0.764877	0.53633	0.453867	0.364522	0.40182	0.19405	0.40256	0.806387		0.526272	0.358242	0.627876	0.769645	0.54073	0.531672	0.609704	0.736805	0.657354	0.725473	0.611677	0.586839		0.747295	0.144285	12	0.642702
204	0.670526	0.726319	0.742485	0.675903	0.693808	0.572577	1.03188	0.793956	0.934178	0.344655	0.494581	0.467069	0.790602	0.693467	0.663177	0.796787	0.609841	0.570276	0.781868	0.726849	0.709251	0.600623	0.863763	0.755626	0.539719	0.456289	0.362613	0.40209	0.19882	0.3996	0.824753		0.525438	0.360957	0.632419	0.763192	0.543625	0.532042	0.611974	0.731878	0.665829	0.729376	0.613867	0.558887		0.74883	0.145408	12	0.643676
207	0.70614	0.755252	0.739591	0.668187	0.703427	0.577818	1.02683	0.794231	0.927347	0.345699	0.487333	0.46553	0.79059	0.704857	0.660759	0.79346	0.632294	0.564262	0.785482	0.724737	0.722546	0.569416	0.868563	0.774433	0.544715	0.462105	0.365996	0.40274	0.19091	0.40839	0.809366		0.524427	0.360685	0.630692	0.772326	0.558183	0.542235	0.611401	0.752129	0.655859	0.724173	0.610676	0.568317		0.754242	0.141614	12	0.644824
210	0.710069	0.753088	0.734762	0.670253	0.692465	0.587258	1.01812	0.79936	0.92712	0.326252	0.485317	0.470149	0.794803	0.719319	0.659151	0.790658	0.632733	0.563193	0.781977	0.724894	0.701839	0.568356	0.858477	0.762753	0.54167	0.469189	0.37498	0.40407	0.19711	0.41309	0.815737		0.535871	0.366242	0.63858	0.782081	0.552552	0.538563	0.622747	0.753563	0.643389	0.72144	0.615264	0.565895		0.749736	0.14064	12	0.644628
213	0.714048	0.75826	0.741325	0.669406	0.697497	0.581513	1.02043	0.802171	0.922612	0.329351	0.49029	0.473441	0.786876	0.723498	0.659216	0.788216	0.628451	0.569087	0.786464	0.732513	0.68955	0.582502	0.87378	0.769025	0.543957	0.460932	0.375329	0.40514	0.19999	0.41078	0.82966		0.528285	0.365996	0.644679	0.787673	0.556762	0.545384	0.617051	0.759404	0.657073	0.727414	0.615149	0.557557		0.750879	0.141156	12	0.648249
216	0.736625	0.776036	0.752578	0.669297	0.709806	0.584435	1.02809	0.798007	0.919049	0.343959	0.497481	0.475371	0.78941	0.718902	0.656234	0.795166	0.628532	0.583382	0.796152	0.733721	0.675335	0.585149	0.853242	0.784219	0.54685	0.465036	0.378417	0.4074	0.19764	0.41594	0.825		0.528307	0.370261	0.63583	0.799061	0.553802	0.538047	0.625453	0.7702	0.658506	0.726872	0.615717	0.568957		0.753545	0.139738	12	0.65397
219	0.755361	0.780703	0.752229	0.67086	0.696559	0.571737	1.03007	0.799652	0.919872	0.325023	0.483109	0.466031	0.768412	0.71899	0.658273	0.789106	0.634858	0.593424	0.791715	0.734265	0.716983	0.600762	0.876794	0.75565	0.54658	0.465268	0.379194	0.41394	0.2039	0.41811	0.823141		0.535183	0.373436	0.651157	0.800083	0.556784	0.543377	0.633818	0.746909	0.653194	0.732911	0.606779	0.570433		0.75702	0.14198	12	0.650517
222	0.758956	0.774322	0.756534	0.673546	0.712272	0.581443	1.02884	0.800128	0.927971	0.343381	0.48628	0.473312	0.765194	0.717876	0.659259	0.797213	0.63987	0.590884	0.798222	0.738014	0.687984	0.605753	0.891593	0.76088	0.545791	0.464215	0.376441	0.41751	0.21117	0.42035	0.836197		0.539452	0.374868	0.639259	0.806504	0.560451	0.541771	0.626301	0.758233	0.645168	0.725442	0.613597	0.570243		0.759415	0.143423	12	0.654729
225	0.757831	0.763018	0.761846	0.675033	0.718805	0.577545	1.02545	0.804149	0.928742	0.327652	0.487779	0.47256	0.778109	0.723675	0.668754	0.801233	0.639377	0.586123	0.787075	0.737689	0.714767	0.595497	0.903831	0.810184	0.551674	0.47039	0.384134	0.41307	0.20761	0.41925	0.834629		0.539898	0.376833	0.652211	0.820929	0.56405	0.540215	0.63754	0.760767	0.659284	0.732529	0.61979	0.575588		0.764364	0.141802	12	0.656196
228	0.768078	0.772274	0.753303	0.679492	0.712089	0.598854	1.03113	0.806545	0.933972	0.33216	0.481253	0.482882	0.776797	0.736026	0.669766	0.795228	0.639638	0.588729	0.791843	0.735201	0.691361	0.612838	0.911349	0.782771	0.547765	0.468525	0.38109	0.4165	0.21532	0.42067			0.546686	0.383997	0.650396	0.814716	0.549719	0.54787	0.643941	0.761605	0.655045	0.742224	0.614229	0.574808		0.763381	0.146253	12	0.66025
231	0.767555	0.765676	0.76029	0.673042	0.718957	0.579334	1.03463	0.79797	0.926572	0.344432	0.481326	0.493987	0.799172	0.750389	0.673343	0.801917	0.643099	0.583636	0.794546	0.730195	0.69237	0.607936	0.894459	0.770768	0.55763	0.473826	0.387922	0.41918	0.21182	0.42911			0.553335	0.382886	0.647919	0.815097	0.569445	0.55232	0.64799	0.760645	0.672593	0.741192	0.617637	0.579476		0.765527	0.14421	12	0.658274
234	0.776902	0.777724	0.767937	0.685303	0.707961	0.590513	1.04489	0.797031	0.930394	0.331985	0.497249	0.479685	0.802843	0.743911	0.666951	0.797429	0.645919	0.589531	0.80195	0.742414	0.702141	0.618259	0.866558	0.790777	0.559084	0.478562	0.389984	0.42454	0.20406	0.42359			0.550023	0.392226	0.649458	0.811097	0.566185	0.557701	0.636298	0.762666	0.659398	0.743632	0.629663	0.567333		0.767641	0.141921	12	0.662047
237	0.778228	0.772439	0.767753	0.682117	0.714336	0.589444	1.0492	0.802564	0.943434	0.349313	0.486133	0.481362	0.799395	0.761283	0.685433	0.791908	0.650031	0.584722	0.80535	0.746961	0.709252	0.597602	0.897614	0.81567	0.557641	0.477298	0.396069	0.42953	0.20854	0.42303			0.559723	0.389616	0.654951	0.812046	0.568037	0.555454	0.639272	0.780327	0.668677	0.735643	0.627801	0.590757		0.773846	0.146237	12	0.664615
240	0.779608	0.775694	0.782181	0.687227	0.699217	0.595116	1.04405	0.808039	0.933553	0.367249	0.491551	0.476329	0.798821	0.750308	0.686995	0.798849	0.657384	0.589262	0.80102	0.746611	0.676923	0.604239	0.889649	0.814349	0.557164	0.483716	0.393328	0.42707	0.20982	0.42583			0.561184	0.391599	0.652878	0.816202	0.564647	0.566155	0.646338	0.762571	0.65795	0.758774	0.623027	0.567801		0.77008	0.14428	12	0.667773
243	0.7631	0.762339	0.78068	0.690412	0.720045	0.606241	1.05326	0.804415	0.945874	0.350768	0.501408	0.47986	0.819359	0.727849	0.679304	0.802424	0.646719	0.58236	0.810925	0.74852	0.688645	0.619466	0.885437	0.793628	0.567743	0.482051	0.391878	0.42138	0.21924	0.43204			0.560796	0.392285	0.650606	0.815467	0.573616	0.56544	0.638901	0.765559	0.653169	0.765282	0.618689	0.586184		0.774563	0.145601	12	0.664023
246	0.742337	0.77291	0.788469	0.6869	0.722968	0.594222	1.04264	0.807944	0.94498	0.337869	0.491901	0.477975	0.816939	0.750232	0.698481	0.812777	0.661931	0.587972	0.817176	0.748258	0.669326	0.598923	0.898816	0.819836	0.570981	0.488197	0.397104	0.42653	0.22409	0.4353			0.565058	0.390514	0.652233	0.827193	0.578633	0.563081	0.643571	0.767305	0.657017	0.758551	0.6242	0.577891		0.774664	0.145633	12	0.666318
249	0.73065	0.757826	0.79102	0.688063	0.730949	0.589582	1.05958	0.81115	0.950791	0.357933	0.505884	0.473197	0.811667	0.742894	0.701618	0.813312	0.647907	0.589581	0.82747	0.750986	0.71774	0.613132	0.896428	0.820329	0.56971	0.489673	0.397326	0.43056	0.21117	0.43148			0.562657	0.395905	0.654954	0.822958	0.579841	0.566342	0.642295	0.780137	0.657336	0.763774	0.62735	0.590526		0.780975	0.145135	12	0.667332
252	0.734014	0.755774	0.800219	0.699684	0.738062	0.607421	1.04967	0.820338	0.942899	0.348164	0.502852	0.482899	0.821026	0.742356	0.700521	0.815423	0.642234	0.607188	0.82069	0.743629	0.701653	0.58782	0.897769	0.804963	0.579713	0.486746	0.397319	0.43407	0.22335	0.43224			0.56704	0.400996	0.656766	0.825834	0.590336	0.558079	0.646846	0.769398	0.674614	0.755887	0.628985	0.572891		0.7793	0.144281	12	0.667972
255	0.736295	0.741334	0.806005	0.694297	0.742281	0.606108	1.06004	0.814799	0.951777	0.352842	0.512483	0.482209	0.820655	0.751567	0.705384	0.803788	0.652371	0.615009	0.817869	0.750957	0.727202	0.582373	0.904863	0.80256	0.57588	0.499848	0.398184	0.42861	0.22277	0.43364			0.57013	0.401816	0.653736	0.836666	0.590843	0.567522	0.649187	0.794684	0.667268	0.774144	0.637714	0.599116		0.786436	0.143442	12	0.666487
258	0.72565	0.741896	0.793102	0.694612	0.736581	0.60773	1.0628	0.810566	0.954498	0.354959	0.519689	0.480712	0.798727	0.77434	0.696041	0.809626	0.656234	0.599285	0.827865	0.749252	0.704063	0.591916	0.90458	0.795668	0.578145	0.485014	0.398125	0.43354	0.22584	0.43754			0.575439	0.410298	0.66281	0.844396	0.590058	0.568606	0.652313	0.786971	0.672073	0.771181	0.636418	0.593798		0.781652	0.144429	12	0.667547
261	0.762684	0.737108	0.793281	0.704225	0.741816	0.6134	1.06146	0.811274	0.956911	0.350508	0.517501	0.507003	0.797524	0.771775	0.699125	0.822326	0.640026	0.608875	0.825404	0.752346	0.708021	0.583943	0.914288	0.804794	0.5804	0.494255	0.404892	0.43606	0.235	0.42725			0.581066	0.408	0.658908	0.850904	0.583433	0.573803	0.66005	0.78521	0.678	0.773051	0.648797	0.594092		0.784837	0.145475	12	0.672298
264	0.792074	0.72618	0.805144	0.701245	0.746257	0.615185	1.05815	0.804234	0.948479	0.344251	0.529288	0.517785	0.806192	0.775022	0.688988	0.819583	0.659851	0.617302	0.825282	0.756227	0.708894	0.581487	0.901807	0.806882	0.579206	0.498593	0.408486	0.43558	0.23294	0.43032			0.577474	0.405835	0.653756	0.844986	0.594406	0.572117	0.643438	0.807307	0.658514	0.780599	0.631123	0.589577		0.7892	0.139759	12	0.672115
267	0.773584	0.735954	0.816245	0.691321	0.730233	0.621395	1.05416	0.797204	0.940531	0.345137	0.524795	0.503015	0.795385	0.744445	0.696796	0.808721	0.663555	0.609068	0.835935	0.754506	0.724011	0.573408	0.899055	0.792816	0.580557	0.494574	0.408218	0.4377	0.23541	0.43739			0.582459	0.413048	0.670039	0.839195	0.591188	0.584921	0.654262	0.802645	0.663226	0.779592	0.633701	0.590845		0.787857	0.138272	12	0.664749
270	0.794624	0.750038	0.815879	0.725829	0.743104	0.626476	1.05953	0.800244	0.930384	0.35826	0.534384	0.514174	0.802899	0.769184	0.693314	0.817232	0.666466	0.598377	0.83053	0.763655	0.7243	0.60196	0.893981	0.807262	0.59214	0.49168	0.410366	0.43636	0.2365	0.43256			0.587729	0.410524	0.653456	0.840247	0.584258	0.572709	0.651261	0.799229	0.660017	0.770278	0.632746	0.600171		0.790783	0.135554	12	0.677724
273	0.795305	0.744422	0.818819	0.705975	0.752712	0.630337	1.06784	0.798002	0.941765	0.354449	0.524308	0.517669	0.786495	0.775033	0.700137	0.815042	0.662058	0.618853	0.825165	0.755278	0.729163	0.603269	0.872446	0.821155	0.595453	0.490197	0.413095	0.43808	0.23797	0.4347			0.582293	0.4198	0.673051	0.844953	0.586698	0.585559	0.654061	0.787606	0.654238	0.77402	0.616262	0.601484		0.789684	0.137926	12	0.67829
276	0.800968	0.749276	0.829322	0.714342	0.745845	0.628196	1.05879	0.800283	0.961779	0.366154	0.533116	0.519337	0.820936	0.785118	0.70375	0.817656	0.674885	0.620801	0.823682	0.762624	0.731492	0.610273	0.880527	0.788601	0.590082	0.49783	0.410842	0.43879	0.24162	0.44155			0.584612	0.419559	0.662579	0.844167	0.587193	0.58293	0.64073	0.795412	0.676415	0.773843	0.628979	0.601898		0.797091	0.136567	12	0.680222
279	0.804535	0.749062	0.824387	0.71192	0.7431	0.619842	1.0658	0.802732	0.924299	0.369079	0.532914	0.515218	0.819184	0.765772	0.703571	0.826863	0.659004	0.598744	0.830148	0.7562	0.757399	0.59609	0.904661	0.789164	0.59589	0.506437	0.413303	0.43795	0.24707	0.4425			0.583822	0.414165	0.671678	0.839066	0.591021	0.575632	0.650021	0.788086	0.681525	0.761192	0.621177	0.607844		0.797417	0.136326	12	0.675057
282	0.803128	0.738791	0.826505	0.712377	0.74248	0.626124	1.06422	0.80985	0.92716	0.361519	0.524994	0.511681	0.825762	0.786763	0.708714	0.828511	0.649217	0.593966	0.834003	0.759452	0.731533	0.599471	0.885123	0.779745	0.589744	0.500566	0.417288	0.44316	0.24402	0.44024			0.584348	0.418477	0.670171	0.842254	0.58965	0.567101	0.654341	0.80249	0.660471	0.767676	0.621653	0.595025		0.79357	0.138156	12	0.675687
285	0.800331	0.759815	0.839237	0.718347	0.747941	0.616595	1.06091	0.812814	0.925563	0.348218	0.532457	0.503855	0.825807	0.77745	0.705622	0.837528	0.650426	0.600648	0.82896	0.77176	0.748774	0.595527	0.894196	0.792262	0.595396	0.504002	0.411884	0.44165	0.24165	0.4449			0.580665	0.41536	0.672612	0.848476	0.586345	0.576161	0.65319	0.800735	0.642186	0.774444	0.607338	0.591699		0.796685	0.136121	12	0.677902
288	0.801515	0.749045	0.842564	0.720973	0.757572	0.618998	1.07394	0.816404	0.921643	0.353867	0.539725	0.515028	0.8266	0.767582	0.704639	0.836819	0.658049	0.606047	0.829594	0.765995	0.725834	0.61638	0.874507	0.781146	0.596262	0.506827	0.414317	0.44351	0.24637	0.44697			0.586205	0.420827	0.676475	0.873681	0.589424	0.585613	0.654491	0.795076	0.643328	0.784347	0.610152	0.593668		0.796349	0.13582	12	0.679024
291	0.80425	0.776409	0.841233	0.733655	0.755354	0.627765	1.07505	0.81378	0.919021	0.361245	0.54054	0.492157	0.823495	0.764435	0.709913	0.831167	0.650341	0.604259	0.828165	0.773928	0.718223	0.600923	0.869603	0.794847	0.600009	0.513642	0.417933	0.44546	0.25376	0.44596			0.588108	0.418653	0.685661	0.861011	0.587845	0.580812	0.643917	0.798259	0.661788	0.77148	0.605018	0.609505		0.794599	0.136144	12	0.681214
294	0.81539	0.776369	0.844076	0.725574	0.758542	0.629271	1.07915	0.815377	0.927946	0.369345	0.528995	0.507226	0.824887	0.743152	0.721705	0.840658	0.657247	0.611114	0.818845	0.780571	0.715984	0.604125	0.88216	0.789132	0.601438	0.513886	0.418248	0.44237	0.24554	0.45159			0.592852	0.425682	0.682775	0.874714	0.592654	0.575824	0.648583	0.815735	0.636652	0.77439	0.604197	0.601994		0.797911	0.139113	12	0.68266
297	0.853326	0.774736	0.840881	0.725906	0.755944	0.64114	1.07873	0.81381	0.922874	0.36235	0.5466	0.508656	0.827573	0.75859	0.719212	0.818748	0.653637	0.612618	0.821455	0.776944	0.701861	0.619329	0.868974	0.789976	0.607569	0.515718	0.419601	0.43428	0.24347	0.45549			0.599344	0.432246	0.687622	0.858939	0.588054	0.575931	0.655706	0.800037	0.660147	0.80206	0.617565	0.602448		0.799255	0.137181	12	0.683567
[truncated: 16 more columns]
