# Supplementary material for: Complementary mesoscale dynamics of spectrin and acto-myosin shape membrane territories during mechanoresponse
Source: Nat Commun. 2020 Oct 9;11:5108. doi: 10.1038/s41467-020-18825-7 (PMC7547731; doi:10.1038/s41467-020-18825-7)
Supplement: Supplementary file 13 — Source Data [file 41467_2020_18825_MOESM13_ESM.zip › Ghisleni et al Source Data/Figure 6/6C-D-E-FRAP_mutant_analysis.xlsx]

## Sheet: WT
Time	cell1	cell2	cell3	cell4	cell5	cell6	cell7	cell8	cell9	cell1	cell2	cell3	cell4	cell03	cell04	cell05	cell07	cell08	cell09	cell09nucleus	cell10	cell10nucleus	cell11	cell11 nucleus	cell12	cell12nucleus	cell3	cell4	cell4nucleus	cell5	cell5nucleus	cell6	cell6nucleus		avg	SD	SE	n	nucleus	avg	SD	SE
1.56212	1.03946	1.04819	0.999652	1.02254	1.02616	1.08173	1.01342	1.00731	1.00785	1.07016	1.03	1.05	1.04	1.06243	1.04	1.03	1.05	1.04	1.03	1.04137	1.02158	1.02	1.01863	1.03	1.04	1.05	1.04843	1.04	1.02466	1.04764	1.02	1.00664	1.03		1.03392	0.0197629	0.00453391	23		1.03086	0.0111998	0.00423311
4.56219	1.00216	1.02032	1.01209	1.01003	1.00176	1.04021	0.999369	0.998047	1.01099	1.01322	1.01	0.99	1.01	1.01461	1	1	1.01	1.01	1	1.01608	1.00178	0.98	0.995575	1.02	1	1.01	1.00611	0.99	1.00032	1.00843	0.98	0.986744	0.99		1.0055	0.0113448	0.00260268	23		0.999486	0.0166176	0.00628087
7.56235	0.999261	0.995029	1.0004	0.982911	0.994189	0.983428	1.00535	0.999827	1.00251	1.00323	1	0.99	1	1.00055	0.99	1	1.01	0.98	1	0.99569	0.994947	1	1.00209	0.98	1	0.98	1.0003	1	1.00436	0.990842	1.01	0.998466	1		0.996746	0.00741074	0.00170014	23		0.995721	0.0116149	0.00439
10.5625	0.998229	0.984473	0.987209	1.00676	1.00376	0.9759	0.994972	1.00174	0.986173	0.983115	1	1.02	1	0.984344	1	1	0.99	1	0.99	0.987867	1.00308	1.02	1.00207	0.99	1	1.01	0.993333	1	0.994902	1.00047	1.01	1.01448	1		0.997127	0.0099588	0.00228471	23		1.00182	0.0119016	0.00449838
13.5627	0	0	0	0	0	0	0	0	0	0	0	0	0	0	0	0	0	0	0	0	0	0	0	0	0	0	0	0	0	0	0	0	0		0	0	0	23		0	0	0
16.5628	0.0862735	0.104716	0.0713	0.107014	0.05992	0.0880485	0.0360669	0.0719293	0.0722463	0.025683	0.1	0.11	0.07	0.0736564	0.15	0.05	0.15	0.11	0.05	0.0372794	0.0366105	0.03	0.0736942	0.05	0.03	0.07	0.0721932	0.12	0.049387	0.064211	0.09	0.117123	0.04		0.0873214	0.0301621	0.00691966	23		0.0523809	0.0209066	0.00790194
19.563	0.140981	0.176981	0.123181	0.175798	0.123856	0.160754	0.0666496	0.120868	0.113369	0.0502838	0.18	0.19	0.11	0.124709	0.26	0.09	0.26	0.19	0.09	0.0721729	0.0640538	0.04	0.136727	0.09	0.06	0.13	0.127996	0.21	0.0762458	0.110847	0.15	0.191957	0.06		0.151073	0.0510784	0.0117182	23		0.0883455	0.0389183	0.0147098
22.5631	0.19737	0.236764	0.167432	0.24396	0.17119	0.217378	0.0994639	0.159454	0.147988	0.0622495	0.23	0.26	0.15	0.165258	0.32	0.14	0.34	0.26	0.13	0.101316	0.0862583	0.07	0.191575	0.12	0.08	0.18	0.171399	0.27	0.103883	0.145337	0.2	0.254549	0.09		0.203005	0.0624472	0.0143264	23		0.1236	0.0481632	0.018204
25.5633	0.225507	0.288349	0.213909	0.279373	0.222665	0.25714	0.118734	0.195429	0.186084	0.0742028	0.28	0.3	0.19	0.205491	0.38	0.15	0.39	0.31	0.16	0.126351	0.10986	0.09	0.22575	0.15	0.1	0.22	0.209491	0.33	0.131666	0.179313	0.25	0.292452	0.12		0.24303	0.0709736	0.0162825	23		0.155431	0.0578633	0.0218703
28.5635	0.262446	0.318551	0.249707	0.317691	0.241522	0.30337	0.14014	0.229062	0.220038	0.0862585	0.32	0.33	0.21	0.233937	0.42	0.19	0.41	0.35	0.19	0.156395	0.131425	0.13	0.274784	0.18	0.12	0.25	0.239095	0.38	0.150635	0.208173	0.29	0.331438	0.14		0.276955	0.0738316	0.0169381	23		0.18529	0.0609968	0.0230546
31.5636	0.291213	0.350875	0.273892	0.349008	0.277849	0.339056	0.158362	0.249783	0.255877	0.100711	0.35	0.38	0.24	0.246769	0.44	0.21	0.46	0.38	0.22	0.171573	0.150321	0.14	0.29735	0.2	0.13	0.29	0.266525	0.41	0.171562	0.229051	0.32	0.361128	0.15		0.305945	0.0783099	0.0179655	23		0.206162	0.070653	0.0267043
34.5638	0.308437	0.376938	0.288679	0.368876	0.305975	0.378548	0.185688	0.274969	0.268316	0.104097	0.38	0.39	0.26	0.280081	0.49	0.22	0.5	0.41	0.25	0.193176	0.173218	0.17	0.330177	0.21	0.16	0.31	0.284966	0.45	0.190782	0.250814	0.35	0.390371	0.17		0.332297	0.0840979	0.0192934	23		0.227708	0.0721772	0.0272804
37.5639	0.334039	0.403923	0.305137	0.395746	0.328926	0.397473	0.20731	0.305115	0.288735	0.116435	0.4	0.42	0.28	0.314311	0.5	0.24	0.51	0.44	0.27	0.210518	0.188381	0.18	0.356674	0.23	0.17	0.34	0.303317	0.46	0.206716	0.268943	0.38	0.415191	0.19		0.354124	0.0823298	0.0188878	23		0.248176	0.0788554	0.0298045
40.5641	0.357098	0.428826	0.328383	0.415741	0.337274	0.425354	0.223335	0.330993	0.308286	0.124904	0.42	0.43	0.3	0.327019	0.51	0.26	0.53	0.46	0.29	0.232386	0.205124	0.2	0.366492	0.25	0.19	0.37	0.329205	0.47	0.222028	0.291012	0.41	0.436109	0.21		0.372832	0.0812337	0.0186363	23		0.270631	0.0838783	0.031703
43.5643	0.369053	0.424201	0.367435	0.429499	0.365321	0.46519	0.24981	0.350048	0.328048	0.134036	0.45	0.46	0.32	0.336608	0.55	0.28	0.52	0.49	0.3	0.24777	0.230249	0.22	0.388721	0.26	0.2	0.39	0.340252	0.5	0.234081	0.30485	0.42	0.449102	0.22		0.392962	0.0823233	0.0188863	23		0.28455	0.0839666	0.0317364
46.5644	0.390506	0.44735	0.403672	0.43993	0.374123	0.486187	0.266879	0.363129	0.342227	0.141616	0.46	0.48	0.33	0.33768	0.56	0.31	0.56	0.51	0.32	0.25508	0.235235	0.23	0.419447	0.29	0.21	0.4	0.359054	0.51	0.244667	0.319218	0.44	0.472692	0.23		0.411395	0.0836709	0.0191954	23		0.298535	0.0861825	0.0325739
49.5646	0.405884	0.466218	0.395775	0.439247	0.406166	0.499883	0.277753	0.391121	0.354782	0.157224	0.48	0.49	0.35	0.359717	0.58	0.32	0.58	0.52	0.34	0.28105	0.246963	0.25	0.428813	0.32	0.22	0.42	0.372821	0.53	0.256702	0.329773	0.45	0.484391	0.24		0.426189	0.0841078	0.0192957	23		0.316822	0.0852965	0.032239
52.5648	0.402479	0.494308	0.398572	0.472563	0.4356	0.535336	0.296232	0.409714	0.357137	0.159693	0.49	0.5	0.36	0.389131	0.58	0.33	0.59	0.54	0.35	0.303026	0.25664	0.26	0.465729	0.33	0.24	0.42	0.385445	0.53	0.262046	0.347225	0.47	0.509628	0.26		0.442135	0.084523	0.0193909	23		0.329296	0.0845004	0.0319381
55.5649	0.428207	0.511163	0.413366	0.47817	0.446281	0.550668	0.308392	0.427375	0.360765	0.163294	0.51	0.52	0.37	0.401064	0.6	0.34	0.62	0.55	0.37	0.316906	0.268924	0.28	0.47386	0.37	0.24	0.42	0.405373	0.56	0.275256	0.356678	0.5	0.520128	0.27		0.457456	0.0877058	0.0201211	23		0.347452	0.0873083	0.0329994
58.5649	0.430462	0.536261	0.433951	0.488524	0.448932	0.565966	0.319641	0.432611	0.375198	0.164423	0.52	0.53	0.38	0.403931	0.61	0.35	0.62	0.58	0.38	0.321727	0.277713	0.29	0.480017	0.38	0.25	0.44	0.413042	0.57	0.289892	0.36889	0.51	0.540652	0.28		0.468612	0.088939	0.020404	23		0.358803	0.0884778	0.0334415
61.5652	0.44799	0.54414	0.456005	0.495392	0.468785	0.5775	0.3254	0.437398	0.396041	0.175435	0.54	0.53	0.4	0.415212	0.63	0.36	0.63	0.58	0.4	0.342434	0.288132	0.31	0.49216	0.39	0.26	0.44	0.433836	0.57	0.297676	0.379324	0.52	0.549199	0.29		0.480799	0.0868997	0.0199362	23		0.370016	0.0854309	0.0322899
64.5653	0.457065	0.552541	0.443767	0.485547	0.469711	0.582361	0.338651	0.455561	0.402309	0.188615	0.54	0.54	0.4	0.418601	0.63	0.37	0.65	0.61	0.41	0.347924	0.297162	0.31	0.526219	0.4	0.27	0.44	0.451447	0.59	0.310577	0.387551	0.53	0.56179	0.3		0.490136	0.0891686	0.0204567	23		0.376929	0.0852275	0.032213
67.5655	0.468128	0.546356	0.452268	0.499744	0.491471	0.588651	0.34893	0.475103	0.409597	0.191486	0.56	0.56	0.41	0.435439	0.64	0.38	0.66	0.63	0.41	0.358018	0.311633	0.32	0.524333	0.41	0.28	0.46	0.461218	0.61	0.308202	0.395598	0.54	0.58295	0.31		0.50173	0.0906956	0.020807	23		0.386603	0.0882544	0.033357
70.5658	0.481302	0.55558	0.457198	0.515347	0.511446	0.600685	0.370574	0.49704	0.419735	0.198129	0.57	0.56	0.42	0.432423	0.66	0.39	0.65	0.63	0.42	0.367062	0.331146	0.33	0.52823	0.43	0.29	0.47	0.463256	0.61	0.320575	0.40281	0.55	0.579982	0.32		0.509809	0.0878586	0.0201561	23		0.398234	0.0884791	0.033442
73.5659	0.489189	0.581885	0.468602	0.549024	0.508617	0.589431	0.380093	0.509917	0.424203	0.211263	0.57	0.57	0.44	0.442136	0.67	0.41	0.66	0.64	0.44	0.380697	0.335167	0.34	0.549377	0.44	0.3	0.48	0.478147	0.62	0.33939	0.414587	0.56	0.597782	0.33		0.521869	0.086399	0.0198213	23		0.410012	0.0870291	0.0328939
76.7849	0.489179	0.583033	0.505712	0.573093	0.527264	0.596632	0.38514	0.518069	0.448681	0.214851	0.6	0.58	0.44	0.443426	0.66	0.4	0.67	0.64	0.44	0.391843	0.343639	0.35	0.559162	0.45	0.31	0.49	0.481116	0.62	0.34765	0.419175	0.58	0.604748	0.35		0.529758	0.0865805	0.0198629	23		0.422785	0.0886689	0.0335137
79.5662	0.490172	0.593369	0.51236	0.602242	0.541214	0.607852	0.381895	0.53123	0.455088	0.218517	0.6	0.58	0.44	0.461074	0.66	0.42	0.68	0.64	0.46	0.40174	0.352453	0.36	0.566421	0.45	0.32	0.52	0.497281	0.61	0.351408	0.427294	0.58	0.611314	0.34		0.537774	0.0847952	0.0194534	23		0.429021	0.092167	0.0348359
82.553	0.504223	0.566736	0.524431	0.618719	0.547862	0.619088	0.392349	0.548135	0.465613	0.22999	0.6	0.59	0.45	0.448093	0.67	0.42	0.69	0.66	0.46	0.404595	0.356898	0.37	0.5834	0.49	0.33	0.52	0.501722	0.63	0.348321	0.428738	0.59	0.627769	0.35		0.545516	0.0879641	0.0201804	23		0.438988	0.0949135	0.0358739
85.5665	0.534894	0.574984	0.569764	0.614663	0.54222	0.626464	0.405699	0.553117	0.473621	0.232702	0.61	0.58	0.45	0.463021	0.67	0.43	0.68	0.66	0.47	0.419522	0.364845	0.38	0.593304	0.51	0.34	0.54	0.51015	0.63	0.358026	0.441306	0.6	0.637548	0.36		0.553076	0.0834995	0.0191561	23		0.452507	0.0970775	0.0366918
88.5666	0.53637	0.598202	0.56239	0.613844	0.561425	0.620865	0.414334	0.561317	0.459345	0.243464	0.62	0.61	0.47	0.478359	0.69	0.43	0.69	0.67	0.48	0.421581	0.378549	0.39	0.605744	0.49	0.35	0.53	0.515611	0.63	0.364115	0.444412	0.6	0.64582	0.36		0.561219	0.0852005	0.0195463	23		0.450814	0.0916327	0.0346339
91.5669	0.543181	0.619821	0.548563	0.606032	0.56304	0.644285	0.42752	0.554876	0.497607	0.245596	0.62	0.61	0.48	0.469131	0.67	0.44	0.69	0.67	0.48	0.425	0.380775	0.39	0.610397	0.51	0.36	0.55	0.52779	0.64	0.367271	0.449056	0.59	0.661407	0.37		0.566205	0.0823064	0.0188824	23		0.457467	0.0915412	0.0345993
94.5532	0.544378	0.60162	0.555874	0.614316	0.58508	0.643644	0.443222	0.564212	0.503283	0.252285	0.63	0.61	0.48	0.476574	0.69	0.44	0.7	0.68	0.49	0.427886	0.390587	0.4	0.616176	0.52	0.37	0.54	0.53061	0.64	0.375317	0.461196	0.59	0.673321	0.38		0.572761	0.0824837	0.0189231	23		0.461886	0.0866772	0.0327609
97.5672	0.523403	0.611717	0.560368	0.638619	0.587556	0.634038	0.45976	0.547795	0.509548	0.250814	0.64	0.62	0.49	0.51134	0.69	0.46	0.69	0.68	0.5	0.453761	0.401504	0.41	0.611968	0.52	0.37	0.55	0.540922	0.64	0.377196	0.455783	0.58	0.669506	0.4		0.577058	0.0780069	0.017896	23		0.470137	0.0799751	0.0302277
100.554	0.533741	0.617667	0.565909	0.63119	0.567751	0.644949	0.4554	0.559915	0.519781	0.264684	0.65	0.63	0.49	0.511034	0.7	0.46	0.69	0.69	0.51	0.44516	0.411971	0.42	0.63812	0.54	0.37	0.54	0.544192	0.64	0.378586	0.473219	0.6	0.683179	0.41		0.582872	0.0793656	0.0182077	23		0.476249	0.0831666	0.031434
103.553	0.539549	0.63631	0.550518	0.634882	0.590033	0.643638	0.464988	0.563531	0.54068	0.271972	0.65	0.62	0.5	0.526138	0.71	0.47	0.71	0.7	0.51	0.453227	0.418796	0.43	0.630575	0.55	0.39	0.57	0.552463	0.65	0.381188	0.472425	0.6	0.692204	0.41		0.589475	0.0795436	0.0182485	23		0.484916	0.0867097	0.0327732
106.553	0.540686	0.660316	0.551176	0.640742	0.591526	0.665043	0.479608	0.588277	0.54558	0.27992	0.68	0.63	0.5	0.513737	0.72	0.48	0.72	0.72	0.52	0.470128	0.421615	0.44	0.642642	0.54	0.4	0.57	0.564965	0.65	0.379027	0.477963	0.61	0.685821	0.41		0.598612	0.0824612	0.0189179	23		0.488451	0.0864997	0.0326938
109.554	0.556721	0.663846	0.548077	0.630097	0.594051	0.669469	0.488863	0.599366	0.549827	0.284838	0.67	0.64	0.51	0.526262	0.72	0.49	0.73	0.72	0.52	0.47446	0.427769	0.44	0.654619	0.56	0.39	0.58	0.566376	0.65	0.388185	0.478365	0.62	0.695706	0.43		0.603115	0.0808659	0.0185519	23		0.498949	0.0876043	0.0331113
112.568	0.564011	0.66378	0.538046	0.611185	0.598619	0.671651	0.493643	0.601054	0.547944	0.29138	0.67	0.65	0.51	0.522841	0.72	0.49	0.72	0.72	0.53	0.467207	0.435585	0.44	0.650131	0.58	0.4	0.59	0.580212	0.65	0.391773	0.486533	0.62	0.709632	0.42		0.604317	0.0797748	0.0183016	23		0.501283	0.0928053	0.0350771
115.553	0.579064	0.65496	0.585944	0.635345	0.606155	0.653697	0.513598	0.618475	0.551396	0.301794	0.67	0.66	0.52	0.535534	0.72	0.51	0.72	0.73	0.54	0.475499	0.437467	0.44	0.659687	0.6	0.42	0.6	0.587573	0.66	0.401713	0.490137	0.64	0.717445	0.43		0.61387	0.0748354	0.0171684	23		0.512459	0.0977019	0.0369278
118.554	0.580407	0.642491	0.610763	0.639313	0.611388	0.681727	0.508921	0.623485	0.541495	0.305976	0.68	0.66	0.52	0.534267	0.74	0.51	0.73	0.72	0.54	0.486212	0.446749	0.45	0.657373	0.61	0.42	0.6	0.602872	0.64	0.411068	0.506536	0.66	0.731435	0.44		0.617934	0.0768008	0.0176193	23		0.522469	0.0986282	0.037278
121.554	0.582523	0.64433	0.60133	0.652631	0.591793	0.679646	0.50585	0.626352	0.558081	0.313307	0.68	0.67	0.53	0.537779	0.75	0.53	0.75	0.72	0.54	0.485355	0.456002	0.47	0.657005	0.64	0.43	0.6	0.61252	0.65	0.411874	0.507256	0.67	0.736034	0.45		0.62231	0.0775492	0.017791	23		0.532461	0.102066	0.0385772
124.553	0.584383	0.677313	0.609473	0.649402	0.60711	0.690232	0.50268	0.622857	0.553138	0.310001	0.7	0.67	0.52	0.546302	0.75	0.53	0.74	0.7	0.55	0.494714	0.460256	0.46	0.666387	0.63	0.44	0.6	0.618809	0.65	0.410214	0.512186	0.66	0.725293	0.45		0.625025	0.0765994	0.0175731	23		0.529275	0.0989024	0.0373816
127.554	0.590905	0.677838	0.639959	0.626332	0.606022	0.708243	0.526471	0.627588	0.545234	0.313487	0.7	0.68	0.53	0.544053	0.76	0.53	0.74	0.71	0.55	0.499797	0.469046	0.47	0.656934	0.65	0.44	0.61	0.629819	0.65	0.422329	0.521424	0.67	0.738112	0.45		0.629954	0.0767893	0.0176167	23		0.538875	0.101943	0.0385307
130.554	0.588301	0.667899	0.669776	0.640172	0.612912	0.714262	0.532693	0.630147	0.558108	0.333756	0.7	0.68	0.54	0.549455	0.75	0.54	0.76	0.73	0.55	0.50497	0.469876	0.48	0.680432	0.65	0.44	0.63	0.624869	0.67	0.42093	0.53519	0.68	0.757666	0.45		0.638343	0.0776162	0.0178064	23		0.545129	0.105452	0.0398571
133.554	0.567617	0.693501	0.668721	0.656655	0.623316	0.690563	0.544051	0.629739	0.564368	0.335605	0.71	0.68	0.53	0.595469	0.76	0.54	0.75	0.73	0.56	0.506106	0.477249	0.48	0.706229	0.64	0.46	0.62	0.638904	0.67	0.422039	0.537589	0.69	0.757287	0.45		0.643653	0.0762407	0.0174908	23		0.544021	0.104523	0.039506
136.554	0.586777	0.678338	0.678787	0.638218	0.620766	0.679569	0.5526	0.645367	0.565311	0.341022	0.72	0.68	0.54	0.593849	0.78	0.54	0.77	0.74	0.57	0.512655	0.479421	0.49	0.704265	0.64	0.45	0.62	0.651081	0.68	0.423067	0.548317	0.7	0.758702	0.45		0.64878	0.0766034	0.017574	23		0.54796	0.105339	0.0398143
139.554	0.593528	0.673064	0.681393	0.639382	0.626396	0.684326	0.557227	0.643481	0.595007	0.345416	0.71	0.68	0.55	0.595173	0.79	0.55	0.75	0.74	0.58	0.529758	0.489888	0.5	0.710959	0.66	0.46	0.62	0.651709	0.68	0.420953	0.556982	0.7	0.765049	0.47		0.652334	0.0722107	0.0165663	23		0.557245	0.10416	0.0393686
142.554	0.602301	0.673954	0.686373	0.638025	0.630272	0.694755	0.555098	0.657815	0.590734	0.357803	0.72	0.7	0.55	0.599395	0.79	0.55	0.77	0.75	0.59	0.527778	0.49742	0.5	0.719923	0.67	0.46	0.62	0.656991	0.67	0.426769	0.558648	0.71	0.769959	0.47		0.657576	0.0749551	0.0171959	23		0.56065	0.106994	0.0404398
145.554	0.605576	0.678808	0.693302	0.640124	0.623189	0.708465	0.561146	0.646786	0.601351	0.360704	0.71	0.71	0.55	0.588577	0.78	0.56	0.78	0.73	0.59	0.536974	0.502816	0.51	0.717581	0.67	0.47	0.62	0.656741	0.67	0.424586	0.561774	0.71	0.781918	0.47		0.658493	0.0740386	0.0169856	23		0.56308	0.106145	0.0401191
148.554	0.599081	0.68233	0.676146	0.655718	0.627512	0.714655	0.572704	0.640751	0.599402	0.362135	0.71	0.71	0.56	0.590333	0.79	0.56	0.78	0.73	0.59	0.536331	0.503554	0.5	0.707366	0.67	0.48	0.63	0.661759	0.67	0.433723	0.56982	0.71	0.782993	0.48		0.660025	0.0728492	0.0167128	23		0.565722	0.104704	0.0395742
151.554	0.605604	0.69049	0.692065	0.65761	0.617184	0.719175	0.585086	0.650367	0.617072	0.371515	0.71	0.7	0.57	0.585845	0.77	0.57	0.79	0.73	0.59	0.539123	0.50644	0.49	0.716395	0.67	0.48	0.63	0.663248	0.67	0.426782	0.568147	0.71	0.785339	0.49		0.663201	0.0705839	0.0161931	23		0.565129	0.105908	0.0400294
154.555	0.599015	0.697316	0.713366	0.665375	0.62691	0.68616	0.588672	0.678574	0.618692	0.376216	0.72	0.72	0.57	0.585779	0.79	0.57	0.79	0.74	0.6	0.541731	0.511673	0.5	0.731726	0.66	0.49	0.64	0.679548	0.68	0.420726	0.576365	0.72	0.783891	0.5		0.67006	0.0724752	0.0166269	23		0.568922	0.10675	0.0403478
157.555	0.597018	0.706709	0.724446	0.661731	0.609207	0.69961	0.621627	0.699626	0.623729	0.379343	0.71	0.71	0.58	0.59929	0.8	0.57	0.8	0.75	0.61	0.536432	0.516706	0.51	0.724709	0.65	0.49	0.65	0.687106	0.68	0.430794	0.57994	0.73	0.778074	0.5		0.674905	0.0714654	0.0163953	23		0.572461	0.105958	0.0400484
160.555	0.601279	0.706209	0.719152	0.661194	0.611874	0.715879	0.637581	0.690185	0.630995	0.392889	0.7	0.71	0.58	0.588814	0.81	0.58	0.78	0.75	0.61	0.541569	0.522743	0.53	0.744306	0.64	0.5	0.65	0.691142	0.68	0.415662	0.585857	0.74	0.80509	0.5		0.677807	0.0719778	0.0165128	23		0.57389	0.108952	0.0411798
163.555	0.59811	0.698256	0.722053	0.659796	0.625399	0.729704	0.641981	0.672777	0.64036	0.397542	0.71	0.73	0.58	0.591345	0.81	0.59	0.76	0.74	0.62	0.549049	0.52769	0.52	0.732593	0.63	0.5	0.67	0.698981	0.68	0.423263	0.590636	0.74	0.799249	0.51		0.679184	0.0683951	0.0156909	23		0.577473	0.108151	0.0408772
166.555	0.594271	0.704311	0.732513	0.659572	0.646059	0.728227	0.625967	0.678069	0.635396	0.41275	0.72	0.73	0.57	0.622829	0.81	0.59	0.77	0.75	0.61	0.544661	0.52583	0.53	0.741112	0.64	0.51	0.67	0.704834	0.67	0.408751	0.592329	0.74	0.796932	0.51		0.681844	0.0699374	0.0160447	23		0.57763	0.111979	0.0423241
169.555	0.599171	0.728244	0.734585	0.681743	0.665073	0.734024	0.627799	0.690232	0.630718	0.408379	0.72	0.73	0.58	0.649309	0.81	0.6	0.77	0.75	0.62	0.555961	0.528172	0.53	0.736379	0.63	0.51	0.69	0.699666	0.69	0.41523	0.600641	0.76	0.809839	0.51		0.689453	0.0674035	0.0154634	23		0.584456	0.116896	0.0441825
172.556	0.604749	0.718768	0.745721	0.652446	0.655345	0.742976	0.642936	0.685772	0.642294	0.414045	0.72	0.73	0.59	0.646845	0.81	0.61	0.8	0.76	0.63	0.56419	0.530949	0.53	0.750762	0.63	0.51	0.69	0.710293	0.67	0.411446	0.609543	0.74	0.827151	0.51		0.693722	0.0695303	0.0159513	23		0.582234	0.112713	0.0426015
175.556	0.609277	0.731184	0.752358	0.653368	0.659198	0.754827	0.655272	0.70633	0.6474	0.415156	0.73	0.74	0.59	0.633192	0.81	0.6	0.79	0.76	0.63	0.571399	0.528314	0.53	0.749704	0.63	0.51	0.69	0.707111	0.68	0.410989	0.615494	0.74	0.815793	0.52		0.696544	0.0689388	0.0158156	23		0.584627	0.111646	0.0421982
178.556	0.582359	0.745023	0.749563	0.665819	0.660457	0.760395	0.651466	0.690192	0.64501	0.414462	0.73	0.74	0.59	0.63148	0.81	0.61	0.78	0.77	0.64	0.582709	0.53181	0.54	0.752772	0.65	0.52	0.68	0.715991	0.67	0.40562	0.614433	0.74	0.818412	0.5		0.696668	0.0705826	0.0161928	23		0.585476	0.114532	0.0432891
181.556	0.587645	0.747614	0.766389	0.688736	0.671516	0.768263	0.664124	0.686216	0.642412	0.432749	0.75	0.73	0.59	0.642906	0.8	0.61	0.79	0.77	0.64	0.588485	0.532822	0.56	0.753071	0.64	0.52	0.7	0.711958	0.67	0.41216	0.622321	0.75	0.827877	0.52		0.70135	0.0705026	0.0161744	23		0.595806	0.113573	0.0429267
184.556	0.598492	0.749662	0.785941	0.685118	0.695911	0.761909	0.659018	0.687886	0.648447	0.434185	0.75	0.74	0.6	0.655873	0.79	0.61	0.78	0.75	0.64	0.587221	0.549572	0.54	0.758873	0.64	0.52	0.7	0.717901	0.67	0.406235	0.621039	0.76	0.820953	0.51		0.703349	0.0669977	0.0153703	23		0.591922	0.119827	0.0452905
187.556	0.592982	0.746211	0.793831	0.712055	0.700704	0.809424	0.666551	0.684295	0.648812	0.434042	0.76	0.73	0.59	0.689216	0.79	0.61	0.77	0.73	0.64	0.591612	0.549338	0.55	0.742686	0.65	0.52	0.68	0.723245	0.67	0.405676	0.616972	0.76	0.830719	0.52		0.706422	0.0697753	0.0160076	23		0.593898	0.116169	0.0439078
190.556	0.598297	0.754963	0.794559	0.714773	0.695357	0.81512	0.664695	0.712797	0.660235	0.431952	0.77	0.74	0.6	0.693813	0.8	0.61	0.79	0.76	0.64	0.601819	0.550373	0.55	0.74914	0.66	0.52	0.67	0.729197	0.66	0.40063	0.627431	0.75	0.829748	0.52		0.713484	0.0711958	0.0163334	23		0.593207	0.114984	0.0434601
193.557	0.594908	0.758016	0.788379	0.709691	0.69539	0.813446	0.680242	0.703145	0.675217	0.428985	0.76	0.76	0.6	0.6774	0.81	0.61	0.79	0.75	0.64	0.589061	0.561136	0.55	0.750203	0.66	0.52	0.68	0.730197	0.67	0.402822	0.6397	0.75	0.842347	0.53		0.715143	0.0711237	0.0163169	23		0.594555	0.114522	0.0432851
196.557	0.599906	0.76526	0.792505	0.684319	0.686549	0.818644	0.68196	0.708422	0.669662	0.430407	0.77	0.75	0.61	0.678757	0.82	0.62	0.8	0.77	0.65	0.599509	0.563375	0.56	0.761362	0.67	0.52	0.7	0.739431	0.66	0.3993	0.641395	0.75	0.847595	0.53		0.718512	0.0729457	0.0167349	23		0.601258	0.118441	0.0447665
199.557	0.624651	0.764954	0.793774	0.693997	0.688243	0.820609	0.693091	0.716535	0.667921	0.431366	0.77	0.76	0.61	0.667336	0.8	0.62	0.8	0.78	0.64	0.599232	0.568799	0.56	0.756938	0.66	0.53	0.69	0.739571	0.66	0.401334	0.6484	0.75	0.846894	0.53		0.720127	0.0707619	0.0162339	23		0.598652	0.115583	0.0436861
202.557	0.636354	0.775507	0.780947	0.717442	0.708444	0.813872	0.705843	0.688789	0.662576	0.437292	0.77	0.76	0.61	0.676204	0.8	0.61	0.8	0.77	0.65	0.597279	0.562634	0.58	0.765623	0.68	0.53	0.68	0.74391	0.67	0.39846	0.65262	0.75	0.843273	0.53		0.722235	0.0682271	0.0156524	23		0.602248	0.116326	0.0439671
205.557	0.626453	0.779197	0.761982	0.716298	0.726465	0.82394	0.691322	0.696894	0.66227	0.433669	0.76	0.76	0.62	0.66827	0.81	0.62	0.8	0.78	0.65	0.610148	0.557152	0.59	0.76463	0.69	0.53	0.66	0.745385	0.67	0.397985	0.647481	0.75	0.842966	0.54		0.722763	0.0686832	0.015757	23		0.605447	0.114459	0.0432615
208.557	0.648104	0.755468	0.757453	0.715526	0.737685	0.829704	0.690848	0.686944	0.655356	0.446506	0.76	0.76	0.62	0.676405	0.84	0.63	0.8	0.78	0.66	0.605498	0.56154	0.58	0.767352	0.68	0.53	0.68	0.749685	0.68	0.392276	0.65141	0.75	0.828009	0.54		0.725215	0.0667382	0.0153108	23		0.603968	0.117168	0.0442852
211.558	0.629022	0.748738	0.760577	0.726954	0.737228	0.833608	0.702098	0.686723	0.631079	0.447043	0.75	0.76	0.62	0.669087	0.83	0.63	0.79	0.79	0.66	0.599041	0.568245	0.58	0.771602	0.7	0.54	0.67	0.755333	0.67	0.389999	0.666973	0.75	0.835991	0.57		0.724131	0.0688584	0.0157972	23		0.608434	0.117121	0.0442674
214.558	0.626401	0.758474	0.761112	0.698879	0.694535	0.834161	0.71061	0.691051	0.654067	0.449956	0.76	0.77	0.64	0.673535	0.84	0.63	0.8	0.79	0.67	0.61332	0.577724	0.58	0.771613	0.69	0.54	0.66	0.765319	0.68	0.392248	0.67371	0.75	0.841158	0.56		0.727592	0.0681259	0.0156291	23		0.60651	0.114922	0.0434363
217.558	0.629721	0.760149	0.783902	0.732951	0.669551	0.844104	0.714279	0.703018	0.65585	0.457126	0.76	0.77	0.63	0.667681	0.83	0.64	0.8	0.79	0.67	0.606715	0.575475	0.59	0.779221	0.68	0.54	0.69	0.76675	0.66	0.385182	0.676464	0.76	0.840786	0.57		0.729323	0.0698739	0.0160302	23		0.6117	0.119954	0.0453383
220.558	0.638397	0.790733	0.768309	0.729273	0.668065	0.850934	0.717345	0.704433	0.639784	0.454428	0.76	0.76	0.64	0.660671	0.83	0.63	0.8	0.78	0.67	0.627347	0.573713	0.58	0.772836	0.69	0.55	0.7	0.774613	0.66	0.382371	0.680226	0.76	0.847152	0.58		0.729251	0.0712174	0.0163384	23		0.617103	0.122857	0.0464355
223.558	0.633997	0.800472	0.791413	0.697251	0.646193	0.8587	0.69718	0.717558	0.64407	0.459132	0.76	0.77	0.64	0.663278	0.83	0.64	0.81	0.8	0.67	0.62195	0.576132	0.58	0.757359	0.67	0.55	0.68	0.779265	0.67	0.384484	0.683613	0.78	0.86327	0.58		0.731462	0.075655	0.0173565	23		0.613776	0.122543	0.0463168
226.558	0.631625	0.794318	0.796546	0.671489	0.685758	0.849241	0.718714	0.718167	0.652915	0.454212	0.76	0.77	0.63	0.665751	0.86	0.63	0.8	0.78	0.68	0.623476	0.577096	0.6	0.771404	0.68	0.55	0.7	0.771553	0.66	0.382443	0.679562	0.77	0.855556	0.57		0.731852	0.0750908	0.017227	23		0.617988	0.123705	0.046756
229.559	0.646671	0.808708	0.779548	0.705999	0.693318	0.849299	0.724146	0.736052	0.666755	0.453397	0.76	0.76	0.64	0.655791	0.84	0.63	0.81	0.79	0.67	0.622305	0.580678	0.6	0.777053	0.7	0.56	0.71	0.783832	0.67	0.381878	0.687086	0.77	0.874179	0.58		0.737323	0.0729361	0.0167327	23		0.623455	0.126243	0.0477154
232.559	0.646292	0.804838	0.777837	0.704501	0.696827	0.843536	0.689598	0.730382	0.685518	0.46574	0.76	0.77	0.64	0.660472	0.82	0.64	0.81	0.78	0.68	0.631901	0.587879	0.59	0.774288	0.68	0.56	0.7	0.781805	0.65	0.38564	0.694398	0.77	0.88757	0.58		0.735994	0.0715088	0.0164052	23		0.619649	0.122519	0.0463078
235.559	0.649326	0.80201	0.773401	0.704754	0.709221	0.854618	0.690379	0.743195	0.671615	0.467064	0.75	0.76	0.64	0.713068	0.83	0.63	0.81	0.78	0.68	0.635428	0.580292	0.6	0.77167	0.68	0.56	0.68	0.791625	0.66	0.379321	0.692782	0.78	0.870737	0.58		0.738191	0.0695761	0.0159618	23		0.61925	0.124473	0.0470462
238.559	0.65089	0.806871	0.76502	0.673978	0.706069	0.840145	0.708639	0.732564	0.655769	0.471917	0.76	0.76	0.65	0.709865	0.84	0.64	0.82	0.78	0.68	0.628665	0.583519	0.61	0.764564	0.69	0.57	0.69	0.794951	0.66	0.383876	0.693826	0.78	0.875995	0.59		0.737789	0.0702775	0.0161228	23		0.624649	0.12388	0.0468224
241.559	0.65283	0.805287	0.768344	0.672125	0.692671	0.852784	0.704521	0.752577	0.66729	0.469654	0.77	0.76	0.64	0.705918	0.82	0.64	0.79	0.8	0.69	0.635294	0.590334	0.61	0.773032	0.69	0.56	0.7	0.789296	0.66	0.379401	0.702208	0.79	0.883868	0.61		0.738815	0.0701985	0.0161046	23		0.630671	0.127622	0.0482367
244.559	0.652477	0.81771	0.7637	0.700623	0.686783	0.843504	0.71285	0.761234	0.680004	0.466597	0.77	0.77	0.65	0.70456	0.83	0.65	0.82	0.78	0.69	0.636339	0.592739	0.61	0.788175	0.68	0.56	0.7	0.789355	0.66	0.383289	0.700579	0.79	0.880057	0.61		0.743548	0.0687674	0.0157763	23		0.629947	0.125636	0.0474859
247.56	0.648349	0.812938	0.760443	0.680416	0.708999	0.853961	0.718617	0.747693	0.683481	0.469998	0.77	0.76	0.65	0.70515	0.8	0.64	0.82	0.79	0.69	0.652447	0.59437	0.6	0.771747	0.67	0.56	0.7	0.79366	0.66	0.382375	0.698788	0.79	0.888015	0.61		0.741403	0.0690225	0.0158348	23		0.62926	0.125975	0.0476141
250.56	0.652299	0.784091	0.756726	0.683997	0.649339	0.849963	0.742755	0.7601	0.683074	0.470421	0.77	0.77	0.65	0.693683	0.83	0.64	0.82	0.79	0.69	0.645731	0.605607	0.59	0.754177	0.67	0.57	0.7	0.79459	0.65	0.38591	0.710515	0.78	0.886311	0.61		0.739636	0.0713871	0.0163773	23		0.625949	0.122958	0.0464739
253.56	0.683866	0.785762	0.752929	0.652212	0.739611	0.850196	0.730689	0.797391	0.6962	0.474734	0.76	0.76	0.65	0.698874	0.82	0.65	0.83	0.79	0.69	0.654906	0.591326	0.59	0.763298	0.68	0.57	0.7	0.802316	0.65	0.374282	0.711317	0.78	0.889331	0.63		0.745826	0.0686296	0.0157447	23		0.629884	0.127483	0.0481841
256.56	0.67977	0.782143	0.747223	0.657425	0.751955	0.866976	0.743074	0.785626	0.69207	0.47151	0.76	0.76	0.65	0.688791	0.83	0.64	0.83	0.79	0.69	0.656393	0.598478	0.58	0.753969	0.67	0.56	0.7	0.796046	0.66	0.377697	0.713425	0.79	0.890356	0.62		0.746037	0.0700202	0.0160637	23		0.627727	0.128463	0.0485546
259.56	0.682256	0.781629	0.737494	0.670707	0.73053	0.868257	0.755417	0.780666	0.702105	0.487691	0.76	0.76	0.65	0.678834	0.82	0.64	0.85	0.8	0.7	0.664777	0.594842	0.59	0.759696	0.67	0.57	0.7	0.803495	0.66	0.367136	0.718865	0.78	0.907808	0.63		0.748598	0.0719244	0.0165006	23		0.628845	0.129678	0.0490135
262.56	0.69491	0.760431	0.728994	0.644476	0.719852	0.858461	0.723182	0.800352	0.69902	0.483381	0.75	0.75	0.65	0.683631	0.83	0.64	0.83	0.79	0.71	0.670517	0.605004	0.59	0.759545	0.68	0.58	0.7	0.810427	0.67	0.361284	0.721212	0.81	0.912549	0.63		0.745089	0.0715383	0.016412	23		0.634543	0.138507	0.0523509
265.561	0.713457	0.766455	0.7276	0.656621	0.707931	0.857682	0.738757	0.803221	0.701466	0.495978	0.76	0.77	0.66	0.695892	0.82	0.65	0.85	0.81	0.71	0.674882	0.603845	0.6	0.763517	0.68	0.57	0.7	0.801951	0.66	0.36569	0.719539	0.81	0.922252	0.65		0.750711	0.0715744	0.0164203	23		0.640082	0.136786	0.0517003
268.561	0.725399	0.743829	0.741973	0.659883	0.714778	0.846919	0.74195	0.786478	0.696342	0.49206	0.76	0.77	0.66	0.681193	0.81	0.66	0.84	0.81	0.71	0.685579	0.602078	0.6	0.773064	0.69	0.58	0.69	0.812297	0.67	0.36325	0.724534	0.8	0.913331	0.65		0.750086	0.0674908	0.0154835	23		0.639833	0.135995	0.0514013
271.561	0.726127	0.732101	0.741309	0.663105	0.699173	0.858055	0.758233	0.775633	0.701933	0.495584	0.76	0.77	0.66	0.699022	0.83	0.64	0.84	0.81	0.7	0.686673	0.601007	0.6	0.779567	0.69	0.58	0.69	0.816859	0.67	0.356061	0.726736	0.8	0.917751	0.65		0.751113	0.0707451	0.01623	23		0.638962	0.138499	0.0523478
274.561	0.720709	0.760623	0.753007	0.650104	0.714662	0.852948	0.770691	0.767713	0.677529	0.504421	0.77	0.76	0.66	0.699216	0.81	0.65	0.84	0.81	0.71	0.677596	0.614636	0.6	0.789381	0.69	0.58	0.69	0.817156	0.67	0.35023	0.723372	0.79	0.907478	0.64		0.751504	0.0690179	0.0158338	23		0.633975	0.137977	0.0521505
277.561	0.726383	0.755241	0.762851	0.653123	0.724941	0.846514	0.745348	0.78002	0.678309	0.508072	0.76	0.76	0.66	0.703078	0.84	0.66	0.82	0.8	0.71	0.682121	0.615914	0.6	0.795477	0.68	0.58	0.69	0.810102	0.66	0.354229	0.738238	0.77	0.907868	0.65		0.752065	0.067617	0.0155124	23		0.632336	0.132745	0.050173
280.561	0.733169	0.771138	0.771437	0.640917	0.725064	0.831236	0.749139	0.803206	0.681031	0.511206	0.76	0.77	0.67	0.712972	0.83	0.66	0.86	0.8	0.7	0.684207	0.622367	0.59	0.787493	0.69	0.58	0.68	0.809665	0.65	0.349776	0.737497	0.77	0.913277	0.65		0.755097	0.0703733	0.0161447	23		0.630569	0.134884	0.0509812
283.561	0.722975	0.774479	0.760199	0.643002	0.745484	0.85556	0.772023	0.810136	0.679373	0.52027	0.76	0.77	0.67	0.65213	0.81	0.66	0.84	0.8	0.71	0.691086	0.624813	0.59	0.794288	0.7	0.59	0.69	0.805124	0.66	0.349539	0.743776	0.77	0.912802	0.65		0.754407	0.0715765	0.0164208	23		0.634375	0.136843	0.0517218
286.563	0.742217	0.775707	0.772847	0.681425	0.742138	0.839446	0.764107	0.811843	0.677252	0.518666	0.75	0.76	0.66	0.648291	0.82	0.65	0.84	0.82	0.7	0.691705	0.628253	0.6	0.802303	0.7	0.58	0.69	0.808427	0.66	0.34798	0.743579	0.77	0.907981	0.64		0.755546	0.0709705	0.0162818	23		0.634241	0.136819	0.0517128
289.562	0.742581	0.775599	0.767349	0.666297	0.732851	0.855853	0.823161	0.82575	0.673227	0.521605	0.76	0.78	0.67	0.646553	0.81	0.65	0.85	0.82	0.71	0.69654	0.625663	0.59	0.796596	0.68	0.59	0.69	0.802878	0.66	0.342615	0.749431	0.77	0.922391	0.65		0.760457	0.0753698	0.017291	23		0.631308	0.138267	0.0522599
292.562	0.726507	0.765387	0.758378	0.667724	0.735422	0.850309	0.829669	0.794844	0.67168	0.530457	0.76	0.78	0.67	0.645754	0.81	0.66	0.87	0.82	0.71	0.695035	0.622042	0.6	0.796445	0.69	0.59	0.68	0.804104	0.65	0.340334	0.748375	0.8	0.908191	0.65		0.757947	0.0744436	0.0170785	23		0.636481	0.143841	0.054367
295.562	0.736108	0.756996	0.750544	0.700893	0.735868	0.871849	0.837755	0.79458	0.666304	0.526928	0.76	0.8	0.67	0.637393	0.8	0.66	0.85	0.81	0.71	0.686386	0.625168	0.6	0.789521	0.69	0.59	0.68	0.804975	0.67	0.338935	0.752909	0.8	0.899396	0.66		0.759352	0.0717238	0.0164546	23		0.636475	0.143993	0.0544244
298.562	0.74769	0.748811	0.760935	0.693586	0.714771	0.853279	0.840333	0.797489	0.695097	0.532208	0.76	0.79	0.67	0.640207	0.81	0.66	0.86	0.83	0.72	0.692245	0.626328	0.6	0.801516	0.71	0.59	0.69	0.796196	0.66	0.342992	0.766029	0.8	0.912963	0.65		0.762126	0.0726826	0.0166745	23		0.640748	0.144706	0.0546938

## Sheet: deltaPS
Time	cell1	cell2	cell3	cell4	cell5	cell7	Time	cell	cell1	cell1Nucleus	cell2	cell2Nucleus	cell3	cell3Nucleus	cell4	cell4Nucleus	cell5	cell5Nucleus	Cell6	cell6Nucleus	cell7	cell8	cell8Nucleus	cell9	cell10	avg20171103	cell00	cell01	cell01nucleus	cell02	cell03	cell03nucleus	cell04	cell04nucleus	cell05	cell05nucleus	cell06	cell06nucleus	cell07	cell07nucleus			avg	SD	SE		avgNuclues	SDnucleus	SE
1.46779	1.03442	1.03006	1.02847	1.02887	1.03447	1.02	1.91	1.03984	1.10974	1.07	1.04973	1.02883	1.02117	1.01637	1.05	1.05	1.03984	1.03	1.03	1.045	1.04	1.05	1.03	1.01242	1.05	1.04803	1.05	1.04	1.03	1.02608	1.04	1.04	1.02	1.03	1.04	1.03	1.04	1.07	1.03	0.99			1.03365	0.00902539	0.00260541		1.03699	0.0211932	0.00611795
4.46779	0.998833	1.00199	0.99103	1.00184	0.998036	1	4.91	1.00282	1.03323	1.01	1.01079	1.00844	0.997509	0.995776	1	1	1.00282	1	0.99	1.00125	1	1.02	1	0.993461	1.01	1.00672	1	0.99	1.01	0.999286	1	1.01	1	1	1	0.99	1	1.01	1.01	1			0.999833	0.00435661	0.00125764		1.00331	0.00633564	0.00182894
7.46779	1.00051	1.00103	1.00167	1.00029	0.995436	1	7.91	0.999299	1.00333	1	0.998382	0.996381	0.994428	0.994738	1	1	0.999299	0.99	1	1.00107	1	0.99	1	1.00451	1	0.998474	0.99	1	1	1.00201	1	1	1	1	1	1.01	1	0.99	0.99	1			0.998188	0.00410998	0.00118645		0.998954	0.0052322	0.0015104
10.4678	1.00036	0.996717	1.00691	0.997598	1.0063	1.01	10.91	0.997433	0.962942	0.99	0.990493	0.994584	1.00787	1.00924	1	1	0.997433	1	1.01	0.997313	0.99	0.99	1	1.00182	0.99	0.993617	1	1.01	1	0.998558	1	1	1	1.01	1	1.01	1	1	1	1			1.0019	0.00430993	0.00124417		1.00016	0.00552886	0.00159604
13.4678	0	0	0	0	0	0	13.91	0	0	0	0	0	0	0	0	0	0	0	0	0	0	0	0	0	0	0	0	0	0	0	0	0	0	0	0	0	0	0	0	0			0	0	0		0	0	0
16.4678	0.0538608	0.108962	0.0673567	0.0276009	0.0287619	0.04	16.91	0.120442	0.151251	0.1	0.106612	0.0670706	0.126199	0.176961	0.06	0.09	0.120442	0.09	0.08	0.118507	0.08	0.11	0.04	0.129808	0.11	0.106495	0.06	0.11	0.04	0.05766	0.09	0.06	0.07	0.06	0.08	0.11	0.05	0.11	0.09	0.14			0.063157	0.0256711	0.00741062		0.0854648	0.0320392	0.00924892
19.4678	0.0790473	0.184976	0.114308	0.0509359	0.0529307	0.07	19.91	0.202906	0.230335	0.15	0.178895	0.110207	0.212279	0.288955	0.12	0.15	0.202906	0.16	0.14	0.203651	0.14	0.17	0.08	0.219314	0.16	0.175732	0.12	0.21	0.08	0.106595	0.16	0.1	0.12	0.11	0.16	0.18	0.09	0.16	0.16	0.23			0.114959	0.0496534	0.0143337		0.142822	0.0479048	0.0138289
22.4678	0.0940811	0.249609	0.158036	0.0750397	0.0719643	0.1	22.91	0.25712	0.301582	0.18	0.229491	0.159778	0.286002	0.364777	0.16	0.19	0.25712	0.21	0.2	0.255732	0.19	0.22	0.1	0.271993	0.21	0.231131	0.16	0.26	0.09	0.14905	0.22	0.14	0.16	0.14	0.22	0.21	0.13	0.2	0.21	0.27			0.154178	0.0626875	0.0180963		0.178793	0.0557811	0.0161026
25.4678	0.108635	0.302313	0.196213	0.0971364	0.0888882	0.13	25.91	0.312196	0.353468	0.21	0.272602	0.200618	0.33554	0.42152	0.2	0.22	0.312196	0.25	0.24	0.294348	0.24	0.26	0.12	0.319099	0.25	0.2776	0.19	0.32	0.12	0.189188	0.27	0.17	0.19	0.17	0.25	0.28	0.16	0.24	0.25	0.31			0.186987	0.0740757	0.0213838		0.215414	0.0630662	0.0182057
28.4678	0.12462	0.343951	0.233213	0.11316	0.106562	0.15	28.91	0.34243	0.39411	0.25	0.30627	0.230117	0.381591	0.468195	0.24	0.26	0.34243	0.28	0.28	0.331454	0.28	0.28	0.14	0.360395	0.29	0.313683	0.22	0.37	0.13	0.225761	0.3	0.18	0.22	0.19	0.31	0.32	0.19	0.26	0.28	0.34			0.217509	0.085141	0.0245781		0.242631	0.0710176	0.020501
31.4678	0.133205	0.380863	0.266852	0.128484	0.120239	0.17	31.91	0.383795	0.426897	0.28	0.335391	0.263286	0.421444	0.511044	0.26	0.29	0.383795	0.32	0.31	0.356577	0.31	0.32	0.15	0.391111	0.31	0.346132	0.24	0.4	0.14	0.257112	0.33	0.21	0.25	0.22	0.34	0.33	0.22	0.29	0.32	0.36			0.24242	0.0923956	0.0266723		0.267489	0.0738334	0.0213139
34.4678	0.140879	0.404487	0.289636	0.143979	0.131099	0.19	34.91	0.419718	0.457548	0.3	0.364194	0.301454	0.44783	0.54024	0.29	0.3	0.419718	0.33	0.33	0.386106	0.34	0.33	0.16	0.419655	0.34	0.373901	0.27	0.45	0.16	0.29088	0.37	0.23	0.28	0.24	0.38	0.36	0.23	0.31	0.33	0.37			0.267236	0.103744	0.0299484		0.287297	0.0754862	0.021791
37.4678	0.155394	0.435574	0.31525	0.158661	0.141232	0.21	37.91	0.431874	0.48089	0.31	0.389345	0.317819	0.467942	0.564614	0.32	0.32	0.431874	0.36	0.36	0.408712	0.36	0.36	0.18	0.440466	0.37	0.397192	0.27	0.47	0.18	0.307275	0.39	0.25	0.31	0.25	0.42	0.36	0.25	0.32	0.36	0.41			0.28688	0.108996	0.0314646		0.305544	0.0773228	0.0223212
40.4678	0.166224	0.45462	0.342002	0.174025	0.153852	0.22	40.91	0.464484	0.495299	0.33	0.405352	0.347446	0.488833	0.595071	0.34	0.33	0.464484	0.4	0.38	0.424336	0.39	0.38	0.2	0.47084	0.37	0.417845	0.3	0.49	0.19	0.33283	0.42	0.26	0.33	0.27	0.45	0.37	0.27	0.34	0.37	0.41			0.306411	0.113542	0.0327767		0.322649	0.0777847	0.0224545
43.4678	0.171609	0.473589	0.364046	0.187011	0.16518	0.25	43.91	0.483462	0.509693	0.35	0.424614	0.362318	0.513296	0.61076	0.37	0.35	0.483462	0.39	0.39	0.44493	0.41	0.37	0.2	0.485219	0.39	0.434453	0.3	0.51	0.2	0.355274	0.44	0.28	0.34	0.29	0.47	0.38	0.28	0.36	0.39	0.42			0.32159	0.116809	0.03372		0.335604	0.0784373	0.0226429
46.4678	0.184285	0.496694	0.378303	0.198053	0.178675	0.26	46.91	0.503456	0.527114	0.37	0.436766	0.388268	0.530363	0.633881	0.39	0.36	0.503456	0.41	0.42	0.467009	0.43	0.4	0.21	0.507029	0.41	0.455116	0.33	0.54	0.21	0.378298	0.46	0.3	0.36	0.3	0.49	0.41	0.3	0.36	0.42	0.44			0.341609	0.121975	0.0352112		0.352106	0.0826835	0.0238687
49.4678	0.188919	0.516127	0.40436	0.216048	0.185964	0.27	49.91	0.5173	0.539617	0.37	0.458199	0.418248	0.551941	0.653317	0.4	0.38	0.5173	0.43	0.44	0.479484	0.44	0.41	0.22	0.521994	0.41	0.468436	0.33	0.53	0.22	0.397091	0.48	0.31	0.38	0.31	0.5	0.41	0.31	0.36	0.43	0.45			0.351502	0.120789	0.0348687		0.363144	0.0840728	0.0242697
52.4678	0.197343	0.526049	0.411971	0.231571	0.193324	0.28	52.91	0.538545	0.558281	0.39	0.465409	0.432476	0.569281	0.663603	0.42	0.39	0.538545	0.43	0.44	0.504998	0.46	0.42	0.23	0.529614	0.43	0.484006	0.36	0.55	0.23	0.415437	0.49	0.32	0.39	0.33	0.54	0.42	0.32	0.37	0.44	0.46			0.367306	0.125722	0.0362927		0.375623	0.085306	0.0246257
55.4678	0.205356	0.542107	0.430572	0.236137	0.199455	0.29	55.91	0.557306	0.575019	0.4	0.479186	0.445762	0.578562	0.674781	0.44	0.4	0.557306	0.47	0.46	0.527785	0.47	0.43	0.24	0.549643	0.44	0.498738	0.36	0.58	0.24	0.436504	0.51	0.33	0.41	0.34	0.56	0.41	0.32	0.39	0.46	0.49			0.380621	0.133376	0.0385024		0.390296	0.0905504	0.0261397
58.4678	0.214705	0.554786	0.443619	0.245075	0.213029	0.3	58.91	0.565714	0.58159	0.42	0.493956	0.46573	0.592447	0.676995	0.46	0.41	0.565714	0.48	0.47	0.541742	0.49	0.43	0.26	0.559919	0.45	0.509942	0.38	0.6	0.25	0.452259	0.52	0.34	0.42	0.36	0.57	0.44	0.34	0.38	0.46	0.48			0.392922	0.133731	0.0386048		0.402289	0.0889067	0.0256651
61.4678	0.218253	0.569852	0.454769	0.258782	0.21985	0.31	61.91	0.5828	0.587321	0.42	0.4944	0.485305	0.606568	0.692756	0.47	0.42	0.5828	0.47	0.47	0.551566	0.5	0.44	0.27	0.578233	0.46	0.519389	0.39	0.61	0.25	0.459356	0.53	0.36	0.42	0.37	0.6	0.44	0.35	0.42	0.47	0.49			0.40302	0.136795	0.0394894		0.412239	0.0884984	0.0255473
64.4678	0.226225	0.581599	0.474058	0.267807	0.227425	0.32	64.91	0.598219	0.606749	0.43	0.513208	0.497328	0.623391	0.69806	0.48	0.43	0.598219	0.5	0.49	0.574105	0.51	0.44	0.27	0.592705	0.46	0.531979	0.4	0.61	0.26	0.482698	0.55	0.36	0.44	0.37	0.58	0.46	0.36	0.43	0.47	0.48			0.41118	0.133585	0.0385626		0.421786	0.0933175	0.0269384
67.4678	0.229926	0.58828	0.484993	0.283373	0.242393	0.34	67.91	0.603844	0.625576	0.44	0.520121	0.512834	0.630228	0.707391	0.49	0.44	0.603844	0.52	0.5	0.570095	0.51	0.45	0.28	0.607198	0.47	0.540361	0.41	0.64	0.25	0.487433	0.56	0.38	0.46	0.38	0.62	0.48	0.37	0.42	0.48	0.53			0.426927	0.138993	0.0401239		0.433577	0.098689	0.0284891
70.4678	0.239148	0.600613	0.492161	0.293214	0.254754	0.34	70.91	0.61793	0.636129	0.45	0.530951	0.522286	0.639267	0.710645	0.5	0.44	0.61793	0.51	0.51	0.581209	0.52	0.45	0.29	0.623465	0.48	0.550221	0.42	0.63	0.26	0.499842	0.57	0.4	0.47	0.39	0.62	0.47	0.39	0.44	0.5	0.53			0.43558	0.13563	0.039153		0.440291	0.0952079	0.0274842
73.4678	0.251774	0.61801	0.51057	0.303513	0.265133	0.35	73.91	0.621263	0.637897	0.45	0.540546	0.530479	0.647075	0.727879	0.5	0.45	0.621263	0.53	0.52	0.587862	0.53	0.47	0.3	0.628072	0.48	0.556804	0.42	0.64	0.28	0.506799	0.57	0.41	0.49	0.4	0.64	0.49	0.4	0.46	0.5	0.55			0.444768	0.135488	0.0391119		0.453195	0.0948493	0.0273806
76.4678	0.250932	0.619008	0.516856	0.311991	0.267862	0.36	76.91	0.628226	0.653637	0.47	0.547511	0.544258	0.654812	0.724791	0.51	0.46	0.628226	0.54	0.53	0.585821	0.54	0.46	0.31	0.647293	0.49	0.564241	0.43	0.66	0.28	0.521461	0.59	0.41	0.49	0.41	0.65	0.48	0.39	0.46	0.51	0.54			0.452687	0.140735	0.0406266		0.457507	0.093447	0.0269758
79.4678	0.25832	0.642467	0.532025	0.320743	0.273997	0.37	79.91	0.616548	0.658888	0.47	0.549914	0.550494	0.66344	0.736173	0.53	0.47	0.616548	0.57	0.54	0.588445	0.56	0.47	0.32	0.662286	0.51	0.571534	0.44	0.66	0.29	0.531661	0.59	0.42	0.5	0.42	0.65	0.51	0.41	0.46	0.53	0.55			0.461227	0.138262	0.0399129		0.468245	0.0946148	0.027313
82.4678	0.265793	0.660857	0.535046	0.330244	0.279435	0.38	82.91	0.646942	0.652607	0.48	0.560533	0.565777	0.670917	0.735727	0.54	0.47	0.646942	0.56	0.55	0.616791	0.56	0.49	0.32	0.671819	0.53	0.584794	0.44	0.69	0.29	0.549696	0.6	0.42	0.5	0.44	0.67	0.52	0.42	0.47	0.53	0.55			0.471264	0.143076	0.0413026		0.475214	0.0980699	0.0283103
85.4678	0.267585	0.659082	0.552222	0.341134	0.290081	0.39	85.91	0.64587	0.663775	0.48	0.57307	0.574622	0.667387	0.744555	0.54	0.48	0.64587	0.57	0.56	0.615965	0.59	0.5	0.32	0.678867	0.55	0.593597	0.44	0.69	0.3	0.557241	0.6	0.42	0.5	0.45	0.67	0.54	0.42	0.47	0.54	0.56			0.475503	0.140808	0.0406478		0.481716	0.0991347	0.0286177
88.4678	0.271084	0.680188	0.554209	0.353792	0.298194	0.4	88.91	0.639277	0.676641	0.49	0.583862	0.59232	0.682258	0.756413	0.55	0.49	0.639277	0.59	0.56	0.61141	0.58	0.5	0.33	0.703722	0.56	0.597132	0.45	0.72	0.31	0.569813	0.6	0.42	0.52	0.46	0.69	0.56	0.42	0.49	0.55	0.56			0.486907	0.145734	0.0420697		0.491978	0.0994361	0.0287047
91.4678	0.271495	0.70343	0.575804	0.356162	0.307721	0.41	91.91	0.652043	0.682116	0.5	0.5881	0.595222	0.690263	0.760987	0.56	0.5	0.652043	0.57	0.57	0.625444	0.6	0.51	0.32	0.720454	0.56	0.606456	0.46	0.7	0.3	0.573801	0.61	0.42	0.53	0.46	0.68	0.55	0.43	0.49	0.56	0.56			0.490765	0.140744	0.0406294		0.490889	0.102384	0.0295557
94.4678	0.276713	0.704544	0.578706	0.358067	0.315018	0.41	94.91	0.67041	0.679797	0.51	0.586351	0.601767	0.695711	0.764355	0.57	0.51	0.67041	0.59	0.57	0.617925	0.61	0.51	0.34	0.721802	0.57	0.613268	0.47	0.73	0.31	0.581961	0.62	0.44	0.53	0.47	0.69	0.54	0.45	0.49	0.57	0.59			0.500147	0.145114	0.0418907		0.500808	0.099341	0.0286773
97.4678	0.285589	0.713178	0.598757	0.368098	0.317978	0.42	97.91	0.674203	0.696166	0.51	0.592249	0.599065	0.694092	0.774976	0.57	0.51	0.674203	0.6	0.57	0.636749	0.62	0.52	0.33	0.737776	0.58	0.619091	0.47	0.74	0.32	0.590503	0.63	0.44	0.55	0.48	0.69	0.55	0.45	0.5	0.58	0.59			0.507681	0.145629	0.0420394		0.505485	0.101915	0.0294203
100.468	0.291609	0.725059	0.601047	0.370714	0.319356	0.43	100.91	0.68102	0.696511	0.51	0.595061	0.610178	0.694311	0.786487	0.58	0.52	0.68102	0.62	0.58	0.633033	0.62	0.53	0.35	0.743877	0.59	0.624792	0.47	0.73	0.32	0.600789	0.63	0.46	0.56	0.48	0.7	0.56	0.45	0.5	0.58	0.59			0.511039	0.144465	0.0417033		0.512768	0.100626	0.0290481
103.468	0.296722	0.720514	0.614066	0.38078	0.322739	0.44	103.91	0.691025	0.702444	0.51	0.592852	0.613403	0.702583	0.792964	0.58	0.52	0.691025	0.64	0.59	0.645143	0.62	0.54	0.35	0.744392	0.59	0.629993	0.48	0.73	0.33	0.609743	0.62	0.46	0.56	0.48	0.7	0.56	0.45	0.49	0.59	0.6			0.514999	0.141999	0.0409916		0.516545	0.103503	0.0298788
106.468	0.302921	0.725405	0.613257	0.391585	0.335427	0.45	106.91	0.696463	0.709711	0.52	0.605814	0.619179	0.713907	0.785641	0.6	0.54	0.696463	0.65	0.59	0.638935	0.64	0.54	0.36	0.749902	0.6	0.639236	0.47	0.74	0.34	0.62082	0.63	0.47	0.57	0.49	0.7	0.57	0.47	0.49	0.58	0.56			0.521729	0.14036	0.0405184		0.520676	0.0989383	0.028561
109.468	0.314267	0.746799	0.623501	0.404699	0.340806	0.46	109.91	0.705892	0.708114	0.52	0.607279	0.618166	0.713493	0.787703	0.6	0.53	0.705892	0.66	0.6	0.65656	0.65	0.55	0.35	0.770901	0.62	0.646067	0.48	0.74	0.36	0.640079	0.63	0.47	0.58	0.49	0.72	0.58	0.47	0.52	0.6	0.58			0.531654	0.141009	0.0407059		0.527894	0.101057	0.0291726
112.468	0.319767	0.753834	0.625243	0.408501	0.344272	0.46	112.91	0.720646	0.70835	0.53	0.618531	0.636636	0.722299	0.772889	0.6	0.54	0.720646	0.64	0.6	0.669512	0.66	0.55	0.36	0.786575	0.62	0.652047	0.5	0.74	0.36	0.654814	0.64	0.47	0.58	0.5	0.71	0.58	0.48	0.52	0.59	0.57			0.535613	0.138713	0.0400431		0.531346	0.0997785	0.0288036
115.468	0.32526	0.77067	0.624979	0.421096	0.355826	0.46	115.91	0.727984	0.714793	0.54	0.623173	0.657116	0.714475	0.785439	0.61	0.54	0.727984	0.65	0.6	0.674711	0.67	0.56	0.36	0.791676	0.63	0.657841	0.5	0.75	0.37	0.658859	0.64	0.47	0.59	0.5	0.71	0.59	0.48	0.53	0.6	0.58			0.54092	0.137837	0.0397901		0.538486	0.102663	0.0296361
118.468	0.328195	0.772981	0.632672	0.432497	0.362445	0.47	118.91	0.732651	0.725192	0.53	0.627545	0.662022	0.721707	0.779539	0.62	0.55	0.732651	0.67	0.61	0.691198	0.67	0.57	0.37	0.810221	0.64	0.664975	0.5	0.75	0.37	0.668855	0.65	0.47	0.59	0.5	0.72	0.57	0.49	0.54	0.6	0.58			0.546833	0.137407	0.039666		0.541935	0.105143	0.0303521
121.468	0.331378	0.760647	0.64469	0.430833	0.370887	0.48	121.91	0.728722	0.711931	0.54	0.639064	0.678905	0.724059	0.765749	0.62	0.55	0.728722	0.66	0.62	0.693379	0.69	0.55	0.36	0.813324	0.64	0.66525	0.5	0.75	0.38	0.682436	0.65	0.48	0.61	0.5	0.74	0.57	0.5	0.56	0.61	0.58			0.554628	0.139662	0.040317		0.546024	0.105737	0.0305238
124.468	0.330919	0.75745	0.649753	0.436852	0.376039	0.49	124.91	0.723772	0.721999	0.55	0.638891	0.692293	0.721889	0.750953	0.63	0.56	0.723772	0.67	0.62	0.706463	0.69	0.55	0.36	0.809775	0.64	0.666032	0.51	0.76	0.38	0.679855	0.66	0.48	0.6	0.5	0.73	0.58	0.51	0.56	0.6	0.57			0.556972	0.137424	0.039671		0.55073	0.109968	0.0317449
127.468	0.333874	0.76012	0.654934	0.446389	0.380233	0.49	127.91	0.726575	0.71663	0.56	0.644095	0.703186	0.730744	0.743212	0.65	0.57	0.726575	0.67	0.61	0.717336	0.7	0.55	0.38	0.825404	0.64	0.669462	0.5	0.75	0.39	0.696262	0.66	0.49	0.61	0.52	0.75	0.58	0.5	0.56	0.59	0.57			0.558897	0.139026	0.0401332		0.55921	0.106919	0.030865
130.468	0.334511	0.788607	0.658988	0.456158	0.390781	0.5	130.91	0.735043	0.726047	0.57	0.647943	0.702631	0.733816	0.739845	0.65	0.57	0.735043	0.68	0.62	0.712484	0.71	0.56	0.37	0.829454	0.64	0.675789	0.5	0.75	0.4	0.703213	0.67	0.48	0.62	0.51	0.75	0.59	0.51	0.58	0.61	0.57			0.566222	0.138304	0.039925		0.56126	0.108785	0.0314035
133.468	0.335557	0.780945	0.655835	0.461999	0.395902	0.49	133.91	0.749656	0.734108	0.57	0.654731	0.711739	0.735992	0.740539	0.66	0.58	0.749656	0.7	0.63	0.725878	0.71	0.58	0.38	0.841038	0.64	0.684414	0.51	0.76	0.4	0.711454	0.67	0.48	0.62	0.51	0.73	0.58	0.51	0.58	0.61	0.56			0.567076	0.136929	0.0395279		0.564801	0.112032	0.0323409
136.468	0.335366	0.785818	0.668737	0.462957	0.40056	0.5	136.91	0.750018	0.735446	0.57	0.658023	0.701328	0.734391	0.734818	0.66	0.58	0.750018	0.7	0.64	0.712527	0.71	0.57	0.4	0.835751	0.65	0.68579	0.52	0.78	0.4	0.7188	0.68	0.49	0.63	0.52	0.73	0.59	0.52	0.58	0.63	0.56			0.57564	0.140091	0.0404409		0.566988	0.105206	0.0303704
139.468	0.344046	0.801106	0.690845	0.471199	0.403426	0.51	139.91	0.761555	0.733663	0.57	0.656735	0.713526	0.739968	0.744373	0.67	0.59	0.761555	0.72	0.64	0.712819	0.71	0.58	0.39	0.841044	0.64	0.689348	0.52	0.77	0.41	0.725798	0.69	0.5	0.63	0.53	0.74	0.6	0.52	0.58	0.63	0.59			0.579539	0.138448	0.0399664		0.575529	0.108473	0.0313135
142.468	0.349555	0.796032	0.696999	0.477257	0.409224	0.52	142.91	0.760664	0.742761	0.58	0.668581	0.714108	0.739891	0.736348	0.68	0.58	0.760664	0.72	0.64	0.727998	0.73	0.57	0.4	0.840224	0.66	0.695256	0.53	0.77	0.41	0.725209	0.69	0.5	0.63	0.53	0.75	0.6	0.53	0.57	0.62	0.59			0.583437	0.136038	0.0392707		0.576842	0.108782	0.0314027
145.468	0.355021	0.798567	0.707135	0.487724	0.409851	0.53	145.91	0.775208	0.74195	0.58	0.678214	0.713158	0.747683	0.733806	0.69	0.6	0.775208	0.72	0.65	0.728597	0.73	0.59	0.4	0.845967	0.64	0.701826	0.52	0.75	0.42	0.741851	0.69	0.5	0.65	0.52	0.75	0.59	0.53	0.58	0.63	0.6			0.587037	0.134699	0.0388843		0.579313	0.108001	0.0311772
148.468	0.356402	0.796368	0.715858	0.485643	0.414512	0.53	148.91	0.777898	0.751704	0.58	0.680077	0.715327	0.750106	0.728214	0.69	0.59	0.777898	0.72	0.65	0.723828	0.74	0.6	0.4	0.859508	0.68	0.709768	0.53	0.76	0.43	0.749988	0.7	0.51	0.64	0.53	0.75	0.61	0.54	0.6	0.63	0.59			0.590545	0.135595	0.039143		0.583263	0.105431	0.0304352
151.468	0.371865	0.793205	0.725047	0.485679	0.423263	0.53	151.91	0.774956	0.752174	0.58	0.679809	0.718715	0.761864	0.727204	0.7	0.6	0.774956	0.74	0.66	0.734615	0.74	0.59	0.4	0.871914	0.67	0.710376	0.52	0.77	0.44	0.74322	0.69	0.51	0.64	0.54	0.74	0.6	0.54	0.6	0.63	0.59			0.590336	0.131337	0.0379136		0.587778	0.107797	0.0311183
154.468	0.377178	0.806878	0.732457	0.494891	0.427394	0.53	154.91	0.783539	0.753336	0.59	0.683269	0.719717	0.763791	0.714532	0.7	0.6	0.783539	0.73	0.66	0.72314	0.75	0.59	0.4	0.87567	0.67	0.713748	0.52	0.76	0.45	0.748946	0.69	0.51	0.66	0.54	0.74	0.62	0.54	0.58	0.65	0.59			0.594867	0.130265	0.0376043		0.587738	0.104356	0.0301249
157.468	0.375575	0.805572	0.758397	0.505926	0.435091	0.55	157.91	0.774493	0.769066	0.59	0.691897	0.724362	0.753047	0.712841	0.7	0.61	0.774493	0.73	0.66	0.728081	0.75	0.6	0.41	0.871278	0.68	0.715299	0.53	0.79	0.44	0.765469	0.7	0.52	0.66	0.54	0.74	0.62	0.56	0.6	0.65	0.61			0.605172	0.132895	0.0383633		0.593537	0.104737	0.0302351
160.468	0.382774	0.813816	0.752522	0.51303	0.432229	0.55	160.91	0.774803	0.76287	0.6	0.694438	0.713935	0.758184	0.715473	0.71	0.62	0.774803	0.74	0.67	0.739059	0.76	0.6	0.42	0.890795	0.68	0.71851	0.54	0.79	0.45	0.775667	0.71	0.52	0.66	0.55	0.74	0.62	0.54	0.59	0.65	0.62			0.606975	0.133748	0.0386097		0.598583	0.10313	0.0297712
163.468	0.383269	0.827409	0.756173	0.513686	0.438076	0.55	163.91	0.777854	0.767738	0.62	0.69511	0.736301	0.760043	0.705685	0.71	0.62	0.777854	0.74	0.66	0.747896	0.76	0.6	0.42	0.889111	0.69	0.71986	0.53	0.79	0.46	0.783087	0.72	0.53	0.67	0.56	0.76	0.64	0.55	0.59	0.64	0.6			0.610677	0.136613	0.0394368		0.60535	0.104754	0.0302399
166.468	0.390598	0.841654	0.771816	0.512841	0.437478	0.55	166.91	0.796376	0.759631	0.61	0.700202	0.739655	0.753515	0.706347	0.71	0.63	0.796376	0.73	0.67	0.760605	0.77	0.61	0.42	0.896072	0.71	0.72761	0.53	0.8	0.46	0.783851	0.73	0.53	0.66	0.57	0.77	0.63	0.56	0.59	0.65	0.61			0.614564	0.138175	0.0398876		0.606688	0.105124	0.0303466
169.468	0.398809	0.837905	0.798808	0.52221	0.441092	0.56	169.91	0.80021	0.766045	0.61	0.707252	0.752306	0.758512	0.686841	0.7	0.62	0.80021	0.76	0.67	0.765773	0.77	0.6	0.44	0.896688	0.72	0.729223	0.52	0.81	0.46	0.786402	0.73	0.53	0.66	0.58	0.78	0.63	0.56	0.62	0.65	0.6			0.618209	0.138711	0.0400424		0.614007	0.107121	0.0309231
172.468	0.400452	0.835201	0.793985	0.526923	0.441797	0.56	172.91	0.812526	0.760747	0.61	0.707698	0.756697	0.746953	0.670553	0.71	0.64	0.812526	0.74	0.68	0.777294	0.78	0.6	0.44	0.898595	0.71	0.732045	0.53	0.82	0.46	0.79619	0.72	0.54	0.66	0.58	0.8	0.65	0.57	0.61	0.64	0.61			0.622114	0.140845	0.0406584		0.617833	0.106758	0.0308185
175.468	0.408478	0.851703	0.797319	0.53186	0.453889	0.56	175.91	0.807003	0.764926	0.61	0.706644	0.760218	0.745408	0.650067	0.72	0.65	0.807003	0.75	0.68	0.781538	0.79	0.61	0.44	0.891908	0.72	0.735098	0.54	0.83	0.47	0.794744	0.73	0.54	0.66	0.59	0.79	0.63	0.58	0.6	0.66	0.62			0.628248	0.138078	0.0398598		0.620146	0.107177	0.0309393
178.468	0.407665	0.849172	0.798391	0.543791	0.447942	0.56	178.91	0.822438	0.758799	0.61	0.705951	0.760368	0.731232	0.631684	0.72	0.64	0.822438	0.76	0.68	0.793934	0.79	0.62	0.45	0.913994	0.71	0.736086	0.55	0.85	0.48	0.806078	0.74	0.55	0.67	0.59	0.78	0.64	0.57	0.62	0.67	0.65			0.632956	0.142066	0.0410108		0.628692	0.106494	0.030742
181.468	0.410195	0.843985	0.807096	0.541136	0.445703	0.57	181.91	0.829127	0.780217	0.61	0.71313	0.781775	0.736093	0.635536	0.74	0.65	0.829127	0.77	0.68	0.819214	0.79	0.61	0.46	0.911115	0.71	0.741769	0.54	0.83	0.49	0.806036	0.74	0.54	0.68	0.59	0.8	0.66	0.58	0.62	0.68	0.64			0.635256	0.141753	0.0409206		0.635916	0.112054	0.0323473
184.468	0.414656	0.845815	0.80415	0.552037	0.452318	0.57	184.91	0.826291	0.769603	0.62	0.719698	0.774413	0.732109	0.627468	0.73	0.65	0.826291	0.76	0.68	0.827594	0.79	0.63	0.46	0.899407	0.72	0.742399	0.55	0.83	0.49	0.809606	0.73	0.55	0.68	0.58	0.79	0.65	0.58	0.62	0.67	0.66			0.635718	0.137539	0.0397042		0.636834	0.111003	0.0320438
187.468	0.420169	0.84616	0.820347	0.549668	0.458012	0.58	187.91	0.812538	0.783019	0.63	0.732689	0.771315	0.719651	0.612118	0.74	0.65	0.812538	0.76	0.69	0.825482	0.79	0.63	0.45	0.902941	0.71	0.742044	0.54	0.85	0.5	0.812913	0.73	0.55	0.68	0.59	0.79	0.65	0.58	0.62	0.68	0.64			0.63923	0.139674	0.0403204		0.6364	0.109914	0.0317294
190.468	0.423577	0.827205	0.82124	0.555236	0.45889	0.58	190.91	0.817369	0.782456	0.63	0.731649	0.778346	0.69797	0.594207	0.74	0.66	0.817369	0.77	0.68	0.821627	0.79	0.62	0.45	0.91895	0.73	0.740681	0.55	0.85	0.51	0.811083	0.72	0.54	0.68	0.59	0.8	0.66	0.59	0.62	0.68	0.63			0.641565	0.138027	0.0398448		0.638331	0.111149	0.0320859
193.468	0.434348	0.808001	0.810444	0.554383	0.465394	0.59	193.91	0.829407	0.773822	0.63	0.729797	0.779474	0.700546	0.577383	0.75	0.66	0.829407	0.77	0.68	0.813809	0.79	0.63	0.46	0.921718	0.72	0.743298	0.55	0.84	0.51	0.81487	0.74	0.55	0.69	0.58	0.81	0.66	0.59	0.62	0.68	0.64			0.646583	0.136937	0.0395304		0.63944	0.108233	0.0312442
196.468	0.43154	0.817382	0.809819	0.564614	0.476415	0.59	196.91	0.818388	0.78107	0.63	0.725401	0.765416	0.695528	0.570456	0.75	0.66	0.818388	0.77	0.69	0.819465	0.79	0.64	0.46	0.928304	0.73	0.743877	0.56	0.84	0.52	0.819136	0.74	0.55	0.69	0.58	0.81	0.68	0.58	0.63	0.69	0.66			0.649309	0.135964	0.0392495		0.64374	0.106928	0.0308674
199.468	0.436637	0.804885	0.819996	0.564614	0.470787	0.6	199.91	0.83291	0.790951	0.63	0.720165	0.788142	0.692208	0.565494	0.75	0.66	0.83291	0.76	0.69	0.824829	0.79	0.65	0.47	0.9344	0.72	0.746914	0.56	0.83	0.52	0.821758	0.75	0.55	0.7	0.59	0.81	0.68	0.57	0.63	0.69	0.65			0.650316	0.136025	0.0392671		0.646081	0.107138	0.0309281
202.468	0.432255	0.81132	0.820269	0.57207	0.469423	0.6	202.91	0.830895	0.773941	0.63	0.724617	0.79964	0.701316	0.570228	0.76	0.66	0.830895	0.76	0.68	0.807388	0.79	0.65	0.48	0.93861	0.73	0.747166	0.55	0.84	0.53	0.826744	0.74	0.54	0.7	0.6	0.82	0.71	0.59	0.64	0.69	0.66			0.652541	0.138352	0.0399389		0.651419	0.105071	0.0303314
205.468	0.437154	0.818226	0.812034	0.564155	0.476842	0.61	205.91	0.830396	0.787646	0.64	0.725254	0.806827	0.714916	0.572646	0.76	0.66	0.830396	0.76	0.68	0.815384	0.79	0.65	0.48	0.948883	0.74	0.750861	0.57	0.83	0.53	0.823392	0.75	0.56	0.71	0.6	0.82	0.73	0.59	0.64	0.69	0.65			0.655962	0.134973	0.0389633		0.656018	0.106264	0.0306757
208.468	0.436807	0.826575	0.801539	0.588289	0.479248	0.62	208.91	0.828201	0.784937	0.64	0.73174	0.820386	0.705792	0.565985	0.76	0.66	0.828201	0.77	0.68	0.830135	0.8	0.66	0.48	0.946304	0.73	0.750887	0.56	0.84	0.54	0.827303	0.74	0.55	0.71	0.61	0.81	0.7	0.59	0.64	0.7	0.65			0.658471	0.133992	0.03868		0.657543	0.108961	0.0314543
211.468	0.449307	0.835808	0.795484	0.583796	0.479538	0.63	211.91	0.815371	0.781723	0.65	0.733991	0.824463	0.709266	0.566839	0.77	0.67	0.815371	0.78	0.68	0.835126	0.8	0.66	0.47	0.961461	0.74	0.750572	0.57	0.84	0.54	0.820559	0.75	0.55	0.7	0.6	0.83	0.73	0.59	0.65	0.71	0.67			0.662767	0.133435	0.0385192		0.664132	0.114182	0.0329614
214.468	0.444733	0.834823	0.797991	0.585398	0.48183	0.62	214.91	0.82672	0.776762	0.64	0.7315	0.810795	0.696613	0.54538	0.77	0.67	0.82672	0.78	0.68	0.830676	0.8	0.66	0.48	0.959179	0.73	0.749831	0.57	0.85	0.54	0.833545	0.75	0.56	0.71	0.62	0.83	0.72	0.6	0.64	0.71	0.67			0.665459	0.136452	0.0393903		0.663456	0.108345	0.0312766
217.468	0.450489	0.84506	0.798765	0.581346	0.488541	0.64	217.91	0.826585	0.784929	0.65	0.745166	0.828982	0.688681	0.53153	0.77	0.68	0.826585	0.8	0.67	0.816167	0.81	0.67	0.49	0.956534	0.72	0.751195	0.57	0.84	0.55	0.842884	0.75	0.56	0.71	0.62	0.84	0.72	0.59	0.66	0.72	0.65			0.668605	0.136328	0.0393544		0.668762	0.10805	0.0311912
220.468	0.442089	0.850363	0.79307	0.594069	0.486414	0.64	220.91	0.828017	0.774386	0.66	0.745585	0.831771	0.680975	0.513419	0.76	0.69	0.828017	0.8	0.67	0.800396	0.81	0.66	0.48	0.966598	0.73	0.748698	0.57	0.84	0.55	0.853224	0.76	0.56	0.71	0.62	0.84	0.73	0.59	0.66	0.72	0.66			0.670483	0.138918	0.0401022		0.670181	0.108491	0.0313186
223.468	0.453376	0.857066	0.796689	0.592884	0.491894	0.65	223.91	0.844524	0.776196	0.66	0.743777	0.828828	0.68474	0.519185	0.77	0.68	0.844524	0.81	0.68	0.81463	0.82	0.67	0.47	0.977689	0.74	0.757376	0.57	0.86	0.55	0.858741	0.76	0.57	0.72	0.63	0.84	0.74	0.6	0.65	0.73	0.69			0.677241	0.139508	0.0402726		0.674455	0.111765	0.0322638
226.468	0.447181	0.872142	0.793786	0.59399	0.498888	0.65	226.91	0.843661	0.786435	0.66	0.736652	0.821632	0.673909	0.51154	0.77	0.68	0.843661	0.81	0.69	0.811833	0.81	0.66	0.48	0.988438	0.76	0.757432	0.57	0.85	0.54	0.862182	0.76	0.57	0.72	0.62	0.83	0.73	0.6	0.64	0.74	0.68			0.676853	0.138129	0.0398744		0.670289	0.109962	0.0317433
229.468	0.450349	0.874345	0.80087	0.606418	0.496567	0.66	229.91	0.82573	0.791034	0.66	0.745981	0.824505	0.657125	0.487084	0.78	0.69	0.82573	0.79	0.68	0.829291	0.82	0.68	0.48	0.984672	0.74	0.75456	0.57	0.84	0.56	0.86759	0.78	0.57	0.72	0.62	0.83	0.72	0.61	0.64	0.75	0.71			0.681744	0.137826	0.0397868		0.674483	0.108546	0.0313345
232.468	0.450061	0.877088	0.80384	0.611072	0.493597	0.66	232.91	0.832755	0.792569	0.67	0.743525	0.827087	0.657293	0.495513	0.79	0.71	0.832755	0.79	0.68	0.829113	0.82	0.67	0.48	0.996587	0.73	0.75489	0.57	0.83	0.56	0.870218	0.77	0.59	0.73	0.62	0.82	0.71	0.6	0.65	0.73	0.71			0.677912	0.135713	0.0391771		0.67885	0.106921	0.0308655
235.468	0.454985	0.876602	0.800691	0.609599	0.503844	0.67	235.91	0.83781	0.792014	0.68	0.744289	0.829289	0.650849	0.48366	0.8	0.69	0.83781	0.79	0.69	0.831105	0.82	0.67	0.49	0.993931	0.74	0.758277	0.58	0.85	0.56	0.863713	0.76	0.6	0.72	0.63	0.81	0.72	0.6	0.66	0.74	0.7			0.680178	0.132894	0.0383632		0.681699	0.104048	0.030036
238.468	0.456798	0.886448	0.797847	0.619187	0.504275	0.66	238.91	0.851487	0.786599	0.66	0.742565	0.824464	0.642032	0.471184	0.79	0.7	0.851487	0.78	0.7	0.826942	0.82	0.66	0.5	1.00966	0.75	0.759417	0.57	0.85	0.56	0.870504	0.76	0.6	0.74	0.64	0.83	0.72	0.6	0.66	0.74	0.68			0.683397	0.136332	0.0393556		0.679284	0.100025	0.0288748
241.468	0.451948	0.892236	0.806725	0.616962	0.506694	0.66	241.91	0.859896	0.800184	0.67	0.740694	0.827878	0.643538	0.469297	0.8	0.7	0.859896	0.78	0.71	0.824667	0.83	0.68	0.5	1.01491	0.75	0.767421	0.58	0.85	0.57	0.867628	0.76	0.59	0.74	0.64	0.82	0.71	0.6	0.67	0.75	0.68			0.683603	0.135266	0.0390479		0.680212	0.0993139	0.0286695
244.468	0.454979	0.893304	0.817087	0.612044	0.515674	0.66	244.91	0.875675	0.806269	0.68	0.727676	0.827722	0.645273	0.468366	0.8	0.71	0.875675	0.79	0.71	0.839271	0.84	0.67	0.49	1.01469	0.75	0.770057	0.58	0.86	0.56	0.868484	0.77	0.6	0.73	0.63	0.82	0.74	0.6	0.66	0.77	0.69			0.686765	0.136426	0.0393828		0.684749	0.105924	0.0305776
247.468	0.451807	0.890692	0.801068	0.620379	0.520683	0.66	247.91	0.850499	0.799606	0.67	0.728637	0.823229	0.65594	0.478501	0.8	0.72	0.850499	0.79	0.71	0.841321	0.84	0.68	0.5	1.00917	0.74	0.765518	0.59	0.84	0.58	0.866889	0.76	0.59	0.74	0.64	0.83	0.74	0.62	0.66	0.76	0.7			0.688313	0.132015	0.0381093		0.687879	0.102733	0.0296564
250.468	0.454955	0.887969	0.802207	0.625092	0.520883	0.66	250.91	0.851617	0.796719	0.68	0.726939	0.822404	0.659294	0.462579	0.81	0.72	0.851617	0.79	0.71	0.831948	0.83	0.67	0.5	1.02812	0.74	0.764619	0.59	0.86	0.56	0.875371	0.77	0.59	0.74	0.64	0.83	0.76	0.61	0.67	0.76	0.69			0.691358	0.135513	0.0391191		0.687863	0.104196	0.0300788
253.468	0.458944	0.871308	0.800221	0.627945	0.53384	0.67	253.91	0.844314	0.810782	0.69	0.730615	0.821654	0.657661	0.454158	0.81	0.72	0.844314	0.79	0.72	0.828215	0.83	0.68	0.5	1.03078	0.74	0.766769	0.59	0.84	0.57	0.875792	0.77	0.59	0.74	0.64	0.85	0.75	0.62	0.66	0.76	0.69			0.69471	0.132485	0.0382452		0.687489	0.102141	0.0294855
256.468	0.455134	0.869301	0.783278	0.634059	0.528692	0.66	256.91	0.862982	0.817883	0.68	0.731928	0.821812	0.645478	0.443898	0.81	0.71	0.862982	0.79	0.72	0.821443	0.83	0.68	0.51	1.04354	0.75	0.771125	0.59	0.85	0.58	0.876085	0.78	0.6	0.75	0.65	0.85	0.75	0.62	0.67	0.76	0.69			0.696164	0.13554	0.0391271		0.689438	0.0969291	0.027981
259.468	0.467555	0.848001	0.782553	0.629375	0.537182	0.67	259.91	0.872627	0.810965	0.68	0.725498	0.827943	0.645862	0.43538	0.81	0.72	0.872627	0.8	0.71	0.829841	0.85	0.66	0.5	1.04576	0.76	0.771758	0.6	0.85	0.59	0.873994	0.8	0.6	0.75	0.65	0.85	0.74	0.62	0.67	0.77	0.73			0.701509	0.133306	0.0384821		0.694815	0.100772	0.0290905
262.468	0.464273	0.841849	0.803062	0.63862	0.539217	0.68	262.91	0.848483	0.807596	0.68	0.733139	0.833251	0.640978	0.424071	0.82	0.73	0.848483	0.79	0.73	0.821435	0.84	0.67	0.51	1.05619	0.75	0.768868	0.59	0.86	0.59	0.882897	0.79	0.59	0.76	0.65	0.86	0.76	0.63	0.67	0.78	0.7			0.706251	0.136471	0.0393958		0.693724	0.0994208	0.0287003
265.468	0.45679	0.842832	0.792721	0.639594	0.539547	0.67	265.91	0.859313	0.81167	0.68	0.736255	0.830005	0.649139	0.422662	0.81	0.73	0.859313	0.81	0.7	0.824256	0.85	0.68	0.51	1.05971	0.74	0.769569	0.6	0.86	0.57	0.886449	0.79	0.59	0.76	0.67	0.86	0.76	0.63	0.67	0.78	0.73			0.706032	0.137501	0.0396931		0.697855	0.10317	0.0297827
268.468	0.463076	0.834675	0.798701	0.642234	0.54364	0.67	268.91	0.868622	0.806509	0.69	0.731638	0.840332	0.649593	0.429931	0.81	0.73	0.868622	0.81	0.7	0.828826	0.86	0.67	0.5	1.0603	0.76	0.772498	0.59	0.86	0.59	0.891217	0.79	0.59	0.76	0.67	0.88	0.75	0.64	0.68	0.78	0.72			0.709181	0.138882	0.0400918		0.69993	0.10348	0.0298721
271.468	0.466719	0.829534	0.79685	0.644966	0.553154	0.67	271.91	0.867481	0.812872	0.68	0.738796	0.851085	0.639971	0.429185	0.82	0.74	0.867481	0.82	0.71	0.834105	0.84	0.68	0.51	1.05828	0.77	0.77466	0.6	0.84	0.58	0.896409	0.8	0.59	0.76	0.67	0.88	0.76	0.64	0.69	0.76	0.74			0.709271	0.134927	0.03895		0.705432	0.10688	0.0308536
274.468	0.468595	0.797961	0.802664	0.651281	0.559945	0.68	274.91	0.881145	0.815336	0.7	0.738903	0.83759	0.650998	0.430096	0.82	0.75	0.881145	0.81	0.7	0.828605	0.84	0.68	0.51	1.06223	0.78	0.778753	0.61	0.86	0.59	0.894246	0.8	0.59	0.76	0.67	0.87	0.76	0.63	0.67	0.77	0.72			0.712839	0.134059	0.0386995		0.703016	0.102718	0.0296522
277.468	0.475457	0.791012	0.770626	0.655889	0.56302	0.68	277.91	0.888472	0.81646	0.69	0.747162	0.853142	0.641899	0.419768	0.82	0.75	0.888472	0.81	0.71	0.838616	0.84	0.68	0.52	1.07702	0.77	0.780246	0.61	0.86	0.61	0.877627	0.79	0.59	0.76	0.67	0.87	0.77	0.64	0.68	0.78	0.75			0.713499	0.129753	0.0374564		0.71098	0.10323	0.0297999
280.468	0.483566	0.78151	0.783065	0.653176	0.570178	0.68	280.91	0.903973	0.816604	0.69	0.741594	0.841988	0.62209	0.40606	0.82	0.74	0.903973	0.83	0.71	0.854224	0.84	0.68	0.51	1.08919	0.76	0.779823	0.61	0.86	0.6	0.88	0.8	0.6	0.77	0.68	0.86	0.78	0.65	0.68	0.79	0.72			0.717243	0.127893	0.0369194		0.710518	0.106565	0.0307628
283.468	0.469938	0.773832	0.786735	0.664476	0.577167	0.67	283.91	0.884121	0.817895	0.69	0.743862	0.83983	0.623145	0.390619	0.83	0.76	0.884121	0.8	0.71	0.855431	0.85	0.7	0.53	1.0804	0.76	0.780314	0.61	0.88	0.6	0.897604	0.8	0.6	0.76	0.67	0.85	0.78	0.64	0.69	0.8	0.73			0.718265	0.133288	0.0384769		0.712105	0.101289	0.0292395
286.468	0.477149	0.760865	0.794108	0.662328	0.578547	0.68	286.91	0.885285	0.832904	0.68	0.753092	0.852599	0.624311	0.38771	0.83	0.76	0.885285	0.81	0.7	0.854929	0.84	0.69	0.52	1.08476	0.77	0.781088	0.61	0.87	0.61	0.89472	0.81	0.6	0.78	0.68	0.85	0.76	0.64	0.67	0.79	0.74			0.720229	0.131058	0.0378331		0.711461	0.103929	0.0300017
289.468	0.477349	0.757971	0.792905	0.666302	0.577297	0.69	289.91	0.877323	0.829375	0.69	0.741455	0.850387	0.612514	0.379134	0.83	0.75	0.877323	0.83	0.71	0.854093	0.85	0.69	0.52	1.07576	0.75	0.776799	0.61	0.86	0.61	0.905354	0.8	0.6	0.78	0.68	0.86	0.78	0.64	0.66	0.8	0.71			0.722192	0.131918	0.0380814		0.711207	0.105896	0.0305696
292.468	0.486405	0.770364	0.792391	0.665369	0.583804	0.7	292.91	0.887558	0.833494	0.69	0.750306	0.855085	0.601283	0.371057	0.85	0.75	0.887558	0.84	0.72	0.856557	0.84	0.7	0.53	1.09326	0.74	0.78102	0.61	0.87	0.62	0.918549	0.82	0.61	0.78	0.68	0.88	0.78	0.64	0.67	0.82	0.72			0.731177	0.13639	0.0393723		0.716804	0.103955	0.0300093
295.468	0.481358	0.782653	0.808808	0.670511	0.585544	0.69	295.91	0.884977	0.830038	0.68	0.748881	0.856518	0.602697	0.370076	0.85	0.77	0.884977	0.82	0.71	0.85913	0.85	0.71	0.54	1.1146	0.75	0.782157	0.61	0.87	0.62	0.912729	0.82	0.61	0.77	0.68	0.89	0.79	0.65	0.67	0.78	0.73			0.727512	0.134619	0.0388612		0.718804	0.102548	0.0296031
298.468	0.485058	0.773404	0.807488	0.675499	0.584967	0.69	298.91	0.882147	0.823131	0.69	0.743545	0.852507	0.593334	0.358028	0.86	0.76	0.882147	0.82	0.71	0.85764	0.84	0.7	0.54	1.10908	0.77	0.78043	0.61	0.85	0.64	0.914877	0.82	0.62	0.78	0.68	0.88	0.78	0.65	0.67	0.78	0.76			0.7267	0.131581	0.0379843		0.722512	0.0986394	0.0284747

## Sheet: deltaPE
Time	cell1	cell2	cell3	cell4	cell5	Time	cell1	cell2	Time	cell8	cell8Nucleus	cell9	cell9Nucleus	cell10	cell11	cell11nucleus	cell12nucleus	cell01	cell02	cell02nucleus	cell03	cell03nucleus	cell04	cell04nucleus	cell06	cell06nucleus	cell07	cell07nucleus	cell08	cell08nucleus		avg	SD	n	SE	nucleus	avg	SD	SE
1.46779	1.07042	1.0435	1.03	1.01087	1.03665	1.46499	1.04	1.04	1.90897	1.06	1.0163	1.04061	1.04	1.02089	1.04673	1.05924	1.05	1.01	1.03	1.06	1.02	1.02	1.02	1.05	1.04707	1.07	1.01	1.01	1.05086	1.05		1.03361	0.0187233	15	0.00540495		1.0407	0.0207888	0.00692959
4.46779	1.01684	1.00329	1	0.995656	0.999194	4.46499	1	1	4.90897	1	0.986444	0.995079	1	0.994551	1.00114	1.00035	1.01	1.01	1	1	1	1	1.01	1.01	1.00157	1	1	1	1.00663	0.98		1.00224	0.00620105	15	0.00179009		0.998494	0.0097683	0.0032561
7.46779	0.999662	1.00252	1	0.999088	0.995236	7.46499	1	1	7.90897	1	1.00537	1.00395	1	1.00076	0.998707	1.00541	0.99	1	1	0.99	1.01	1	1	0.99	0.998388	1	1	0.99	0.997218	1.02		1.00077	0.00298658	15	0.00086215		0.998375	0.0100318	0.00334392
10.4678	0.983208	0.993884	1	1.00509	1.00537	10.465	0.99	1	10.909	0.99	1.00753	1.00069	0.99	1.00435	0.999827	0.993496	1	0.99	1	1	1	1	0.99	1	0.999893	1	1	1.01	0.995882	1		0.9962	0.00635303	15	0.00183396		1.00084	0.00559399	0.00186466
13.4678	0	0	0	0	0	13.465	0	0	13.909	0	0	0	0	0	0	0	0	0	0	0	0	0	0	0	0	0	0	0	0	0		0	0	15	0		0	0	0
16.4678	0.04889	0.0722751	0.05	0.0771841	0.0961076	16.465	0.09	0.18	16.909	0.08	-0.000629187	0.111607	0.07	0.0823981	0.142849	0.116403	0.1	0.05	0.12	0.1	0.05	0.01	0.02	0.01	0.121558	0.17	0.02	0.03	0.0662541	0.09		0.0706778	0.0319069	15	0.00921073		0.0643745	0.056683	0.0188943
19.4678	0.0902178	0.118319	0.09	0.127007	0.172676	19.465	0.15	0.29	19.909	0.14	0.0436868	0.184959	0.1	0.138804	0.220666	0.211239	0.16	0.09	0.21	0.16	0.09	0.01	0.04	0.03	0.204541	0.26	0.03	0.05	0.115918	0.16		0.121318	0.0529487	15	0.015285		0.108187	0.0825135	0.0275045
22.4678	0.124138	0.157804	0.13	0.175693	0.230023	22.465	0.19	0.37	22.909	0.17	0.0680487	0.242448	0.13	0.179892	0.290797	0.274077	0.21	0.13	0.28	0.21	0.12	0.02	0.06	0.05	0.272409	0.34	0.05	0.06	0.150572	0.22		0.162197	0.066699	15	0.0192544		0.145339	0.106137	0.035379
25.4678	0.154403	0.189863	0.17	0.206351	0.275414	25.465	0.24	0.43	25.909	0.21	0.0857366	0.288662	0.16	0.214514	0.334754	0.323594	0.25	0.17	0.31	0.26	0.15	0.03	0.08	0.07	0.320222	0.39	0.06	0.08	0.183084	0.27		0.196473	0.0741363	15	0.0214013		0.177304	0.121099	0.0403664
28.4678	0.185131	0.213377	0.2	0.239051	0.317606	28.465	0.27	0.47	28.909	0.24	0.109986	0.325006	0.17	0.237121	0.369114	0.336318	0.28	0.19	0.35	0.31	0.16	0.04	0.09	0.09	0.365407	0.44	0.07	0.09	0.213165	0.3		0.223217	0.0836987	15	0.0241617		0.203332	0.134537	0.0448458
31.4678	0.207567	0.229998	0.22	0.266463	0.346638	31.465	0.29	0.51	31.909	0.27	0.112502	0.342184	0.19	0.260344	0.402749	0.371049	0.31	0.22	0.38	0.33	0.19	0.05	0.1	0.11	0.406645	0.49	0.08	0.1	0.235776	0.32		0.246599	0.0891799	15	0.025744		0.223611	0.146133	0.0487109
34.4678	0.237814	0.24743	0.24	0.293242	0.375392	34.465	0.31	0.53	34.909	0.3	0.121911	0.369149	0.2	0.289335	0.434385	0.429708	0.34	0.25	0.4	0.34	0.2	0.06	0.11	0.13	0.433962	0.51	0.09	0.12	0.266177	0.36		0.269141	0.0936471	15	0.0270336		0.242435	0.150703	0.0502344
37.4678	0.252292	0.261816	0.27	0.315445	0.405448	37.465	0.35	0.56	37.909	0.32	0.154075	0.393858	0.23	0.304093	0.469125	0.444676	0.35	0.27	0.44	0.38	0.22	0.07	0.13	0.13	0.464582	0.55	0.1	0.12	0.282861	0.38		0.291663	0.0995479	15	0.028737		0.262675	0.160334	0.0534446
40.4678	0.269572	0.276489	0.28	0.340717	0.424772	40.465	0.37	0.57	40.909	0.34	0.162584	0.41581	0.25	0.316987	0.4739	0.45361	0.38	0.29	0.46	0.38	0.24	0.07	0.13	0.15	0.487828	0.57	0.11	0.14	0.298649	0.38		0.308403	0.104286	15	0.0301049		0.275843	0.161722	0.0539072
43.4678	0.285018	0.282873	0.3	0.352077	0.44884	43.465	0.39	0.6	43.909	0.36	0.172205	0.450572	0.27	0.330714	0.497781	0.47187	0.38	0.31	0.48	0.41	0.25	0.08	0.14	0.16	0.515076	0.6	0.11	0.15	0.324208	0.4		0.325369	0.110981	15	0.0320374		0.291356	0.167913	0.0559711
46.4678	0.30149	0.297531	0.32	0.370536	0.467696	46.465	0.4	0.62	46.909	0.39	0.189021	0.451321	0.28	0.357234	0.506779	0.522303	0.4	0.34	0.49	0.44	0.26	0.08	0.15	0.17	0.53871	0.61	0.12	0.17	0.347859	0.43		0.342312	0.11221	15	0.0323923		0.307669	0.172114	0.0573715
49.4678	0.319395	0.305589	0.33	0.37976	0.480356	49.465	0.42	0.64	49.909	0.4	0.194566	0.479343	0.31	0.360702	0.527571	0.537246	0.41	0.36	0.51	0.47	0.27	0.09	0.17	0.19	0.555208	0.64	0.13	0.18	0.359309	0.45		0.35662	0.114292	15	0.0329934		0.326063	0.178467	0.0594889
52.4678	0.330773	0.316265	0.35	0.396099	0.505705	52.465	0.44	0.65	52.909	0.41	0.208746	0.486273	0.31	0.368814	0.529145	0.574983	0.41	0.36	0.54	0.48	0.29	0.1	0.18	0.2	0.575473	0.65	0.14	0.18	0.38526	0.45		0.371264	0.117217	15	0.0338375		0.332083	0.177857	0.0592855
55.4678	0.349071	0.320428	0.37	0.408664	0.513103	55.465	0.46	0.66	55.909	0.42	0.236245	0.497362	0.32	0.388331	0.54831	0.585039	0.43	0.38	0.56	0.5	0.29	0.11	0.2	0.21	0.585385	0.67	0.15	0.2	0.394869	0.47		0.384941	0.118052	15	0.0340787		0.349583	0.180013	0.0600045
58.4678	0.349574	0.329349	0.38	0.418694	0.534153	58.465	0.47	0.67	58.909	0.42	0.249389	0.510107	0.34	0.39501	0.569329	0.575353	0.44	0.4	0.56	0.51	0.3	0.11	0.2	0.23	0.605964	0.67	0.16	0.21	0.410026	0.47		0.393915	0.119791	15	0.0345807		0.358821	0.177349	0.0591164
61.4678	0.363485	0.334074	0.39	0.431178	0.55141	61.465	0.47	0.68	61.909	0.43	0.263967	0.51325	0.34	0.416419	0.586221	0.57543	0.45	0.4	0.57	0.53	0.31	0.12	0.22	0.24	0.619101	0.68	0.16	0.21	0.417683	0.48		0.403013	0.11977	15	0.0345747		0.368219	0.179344	0.0597814
64.4678	0.367435	0.338493	0.4	0.444645	0.565742	64.465	0.5	0.69	64.909	0.45	0.269173	0.523605	0.35	0.405508	0.60033	0.610539	0.46	0.42	0.58	0.54	0.32	0.13	0.22	0.25	0.637994	0.7	0.17	0.22	0.42147	0.51		0.413277	0.123521	15	0.0356574		0.381019	0.183532	0.0611775
67.4678	0.37337	0.347415	0.41	0.454649	0.583781	67.465	0.51	0.7	67.909	0.46	0.265528	0.529242	0.35	0.424231	0.622564	0.613721	0.48	0.43	0.59	0.53	0.32	0.13	0.23	0.25	0.652483	0.71	0.18	0.24	0.447482	0.51		0.423925	0.12469	15	0.035995		0.385059	0.184077	0.0613589
70.4678	0.384627	0.34795	0.42	0.45627	0.592122	70.465	0.52	0.71	70.909	0.47	0.283328	0.553928	0.36	0.429459	0.618233	0.622085	0.49	0.45	0.6	0.57	0.34	0.13	0.24	0.26	0.659532	0.72	0.18	0.25	0.454942	0.55		0.43378	0.126415	15	0.036493		0.401481	0.19108	0.0636933
73.4678	0.393733	0.351009	0.44	0.468415	0.611791	73.465	0.53	0.71	73.909	0.48	0.291702	0.549356	0.38	0.439284	0.629202	0.635303	0.49	0.45	0.61	0.57	0.35	0.14	0.25	0.28	0.669574	0.72	0.19	0.25	0.457635	0.55		0.441934	0.125694	15	0.0362847		0.407967	0.186399	0.0621331
76.4678	0.399573	0.353155	0.44	0.47403	0.617339	76.465	0.54	0.7	76.909	0.49	0.271169	0.547998	0.38	0.457078	0.632107	0.664817	0.5	0.46	0.61	0.59	0.36	0.15	0.25	0.27	0.678418	0.72	0.2	0.25	0.464585	0.55		0.448323	0.125527	15	0.0362365		0.409019	0.19012	0.0633734
79.4678	0.399215	0.36268	0.45	0.478695	0.636183	79.465	0.55	0.71	79.909	0.5	0.289657	0.553563	0.39	0.467942	0.647098	0.661262	0.51	0.48	0.61	0.61	0.38	0.15	0.26	0.29	0.698193	0.73	0.2	0.27	0.477201	0.55		0.457833	0.127053	15	0.036677		0.421073	0.189532	0.0631773
82.4678	0.397419	0.363743	0.46	0.490214	0.648476	82.465	0.55	0.72	82.909	0.51	0.299983	0.567035	0.4	0.484876	0.636775	0.65193	0.52	0.48	0.63	0.6	0.38	0.16	0.28	0.3	0.70807	0.74	0.21	0.27	0.484574	0.57		0.466395	0.127867	15	0.036912		0.428887	0.189041	0.0630138
85.4678	0.402615	0.372582	0.47	0.494313	0.653441	85.465	0.57	0.72	85.909	0.51	0.296211	0.587022	0.41	0.482752	0.645118	0.666371	0.52	0.5	0.63	0.63	0.39	0.16	0.28	0.3	0.721965	0.76	0.21	0.28	0.500079	0.56		0.474755	0.13113	15	0.037854		0.435135	0.19502	0.0650066
88.4678	0.409533	0.370486	0.47	0.494355	0.667336	88.465	0.57	0.73	88.909	0.51	0.296894	0.602831	0.43	0.492857	0.649201	0.665964	0.53	0.51	0.63	0.64	0.4	0.16	0.29	0.31	0.731011	0.77	0.21	0.28	0.51725	0.57		0.480555	0.132208	15	0.0381653		0.442988	0.198525	0.0661752
91.4678	0.411624	0.378033	0.48	0.498841	0.672951	91.465	0.58	0.73	91.909	0.52	0.283559	0.589974	0.42	0.518135	0.656015	0.685759	0.53	0.51	0.65	0.64	0.41	0.17	0.29	0.31	0.743037	0.76	0.22	0.29	0.518218	0.57		0.487857	0.133282	15	0.0384753		0.441507	0.195113	0.0650377
94.4678	0.422922	0.375539	0.49	0.507336	0.681848	94.465	0.58	0.73	94.909	0.52	0.281956	0.603637	0.44	0.506773	0.665337	0.722312	0.54	0.53	0.66	0.65	0.41	0.17	0.3	0.32	0.734254	0.77	0.22	0.3	0.531051	0.57		0.492767	0.132887	15	0.0383613		0.449106	0.197177	0.0657258
97.4678	0.418025	0.381137	0.51	0.516198	0.693411	97.465	0.58	0.75	97.909	0.54	0.296133	0.619031	0.44	0.512913	0.670032	0.739123	0.54	0.53	0.67	0.65	0.42	0.18	0.31	0.33	0.74585	0.78	0.23	0.3	0.532111	0.59		0.501018	0.133685	15	0.0385915		0.456237	0.196795	0.0655982
100.468	0.422459	0.379127	0.5	0.524022	0.687679	100.465	0.59	0.75	100.909	0.53	0.290592	0.640368	0.45	0.530505	0.661702	0.74019	0.55	0.55	0.7	0.66	0.42	0.18	0.31	0.35	0.749927	0.78	0.24	0.31	0.548733	0.6		0.509009	0.138114	15	0.0398699		0.463399	0.197419	0.0658064
103.468	0.434325	0.38278	0.51	0.528048	0.688181	103.465	0.6	0.75	103.909	0.54	0.310758	0.644348	0.47	0.545778	0.664521	0.751456	0.55	0.55	0.69	0.68	0.43	0.19	0.31	0.34	0.750882	0.79	0.25	0.32	0.556865	0.63		0.514868	0.135865	15	0.039221		0.47564	0.200428	0.0668094
106.468	0.437267	0.389973	0.52	0.543118	0.701101	106.465	0.61	0.76	106.909	0.55	0.325917	0.643136	0.46	0.551453	0.671619	0.739417	0.56	0.59	0.69	0.7	0.45	0.2	0.32	0.35	0.762232	0.8	0.25	0.31	0.576098	0.63		0.525552	0.136904	15	0.0395209		0.481769	0.202489	0.0674962
109.468	0.450986	0.416859	0.51	0.547521	0.705518	109.465	0.63	0.76	109.909	0.56	0.331718	0.662926	0.46	0.535819	0.678706	0.739424	0.56	0.59	0.7	0.71	0.44	0.2	0.33	0.36	0.770609	0.8	0.26	0.33	0.579996	0.64		0.532314	0.136844	15	0.0395033		0.487969	0.201375	0.0671251
112.468	0.443251	0.434704	0.53	0.548073	0.709367	112.465	0.63	0.76	112.909	0.57	0.335411	0.648154	0.47	0.556085	0.695087	0.748428	0.57	0.6	0.7	0.72	0.46	0.21	0.33	0.37	0.778327	0.8	0.26	0.33	0.590879	0.64		0.538632	0.136022	15	0.0392663		0.493935	0.200143	0.0667144
115.468	0.448157	0.444744	0.54	0.547212	0.710067	115.465	0.63	0.76	115.909	0.56	0.352635	0.651012	0.46	0.564503	0.696363	0.778729	0.58	0.61	0.7	0.72	0.46	0.21	0.33	0.36	0.776134	0.8	0.27	0.33	0.595644	0.65		0.541827	0.134082	15	0.038706		0.495848	0.200954	0.0669848
118.468	0.450459	0.449016	0.53	0.554152	0.715598	118.465	0.63	0.75	118.909	0.57	0.367859	0.656006	0.46	0.571277	0.690923	0.812123	0.58	0.62	0.72	0.72	0.47	0.22	0.34	0.37	0.779153	0.82	0.27	0.34	0.600358	0.66		0.547361	0.135398	15	0.039086		0.504207	0.200811	0.0669372
121.468	0.45775	0.452611	0.54	0.558441	0.716953	121.465	0.64	0.76	121.909	0.59	0.371056	0.668482	0.45	0.58009	0.692621	0.821375	0.59	0.61	0.72	0.72	0.48	0.22	0.34	0.39	0.782977	0.82	0.27	0.35	0.619825	0.67		0.554012	0.136701	15	0.0394623		0.509006	0.199749	0.0665829
124.468	0.455295	0.452414	0.55	0.569266	0.707754	124.465	0.64	0.77	124.909	0.59	0.381191	0.651917	0.45	0.573153	0.705448	0.786341	0.59	0.63	0.73	0.73	0.48	0.23	0.35	0.39	0.786457	0.81	0.28	0.35	0.617197	0.68		0.557047	0.135164	15	0.0390184		0.512355	0.197561	0.0658536
127.468	0.454606	0.455705	0.56	0.576935	0.731339	127.465	0.65	0.78	127.909	0.6	0.393425	0.670258	0.45	0.599894	0.710228	0.830986	0.6	0.64	0.73	0.73	0.49	0.23	0.35	0.39	0.783032	0.82	0.29	0.36	0.630336	0.67		0.565384	0.135535	15	0.0391256		0.515936	0.196968	0.0656562
130.468	0.465845	0.466246	0.55	0.58854	0.731163	130.465	0.65	0.79	130.909	0.6	0.410433	0.675294	0.47	0.590587	0.712412	0.815617	0.6	0.65	0.73	0.73	0.49	0.24	0.35	0.41	0.796469	0.83	0.29	0.36	0.622266	0.67		0.567683	0.136357	15	0.039363		0.524493	0.193495	0.0644984
133.468	0.465484	0.469277	0.56	0.587287	0.726345	133.465	0.66	0.79	133.909	0.61	0.406431	0.688339	0.49	0.598421	0.710307	0.823133	0.6	0.63	0.72	0.72	0.5	0.24	0.36	0.41	0.790446	0.83	0.3	0.37	0.637237	0.67		0.571766	0.13284	15	0.0383476		0.52627	0.190868	0.0636226
136.468	0.464128	0.479769	0.57	0.592965	0.737172	136.465	0.66	0.78	136.909	0.61	0.408349	0.697968	0.5	0.605154	0.719977	0.807585	0.61	0.64	0.73	0.73	0.51	0.24	0.36	0.41	0.788793	0.85	0.31	0.39	0.631256	0.67		0.576669	0.132002	15	0.0381058		0.534261	0.194305	0.0647684
139.468	0.461275	0.476237	0.57	0.594173	0.737918	139.465	0.65	0.79	139.909	0.61	0.404059	0.684979	0.5	0.624385	0.713269	0.836663	0.61	0.65	0.73	0.74	0.52	0.25	0.37	0.41	0.803759	0.85	0.31	0.38	0.644739	0.66		0.57997	0.132615	15	0.0382826		0.533784	0.194207	0.0647358
142.468	0.469039	0.473739	0.57	0.600008	0.745816	142.465	0.65	0.8	142.909	0.63	0.407687	0.701435	0.5	0.616465	0.713953	0.855619	0.62	0.67	0.74	0.72	0.51	0.25	0.38	0.42	0.807966	0.85	0.31	0.39	0.651723	0.65		0.585358	0.135162	15	0.0390179		0.534187	0.189342	0.063114
145.468	0.474202	0.492308	0.57	0.597649	0.744753	145.465	0.66	0.8	145.909	0.64	0.427744	0.717328	0.52	0.625061	0.720627	0.850154	0.61	0.67	0.74	0.73	0.52	0.26	0.39	0.42	0.815898	0.86	0.32	0.4	0.655449	0.65		0.592526	0.133676	15	0.038589		0.541972	0.187372	0.0624574
148.468	0.47315	0.488585	0.57	0.610112	0.738995	148.465	0.67	0.81	148.909	0.64	0.442958	0.7152	0.53	0.617244	0.729962	0.848889	0.61	0.67	0.76	0.73	0.53	0.27	0.4	0.44	0.811635	0.87	0.33	0.4	0.668947	0.67		0.596992	0.132902	15	0.0383656		0.55144	0.186293	0.0620975
151.468	0.480733	0.492789	0.58	0.615243	0.75613	151.465	0.68	0.81	151.909	0.65	0.444316	0.728801	0.55	0.627922	0.732495	0.843223	0.63	0.67	0.74	0.74	0.53	0.27	0.4	0.44	0.8109	0.88	0.33	0.4	0.67233	0.68		0.600581	0.132186	15	0.0381589		0.559368	0.190945	0.0636483
154.468	0.495157	0.489337	0.58	0.611224	0.759324	154.465	0.68	0.8	154.909	0.68	0.451614	0.735943	0.55	0.624874	0.736178	0.850208	0.63	0.69	0.73	0.73	0.54	0.28	0.39	0.46	0.820824	0.88	0.33	0.4	0.673446	0.66		0.60472	0.134983	15	0.0389663		0.560179	0.184407	0.061469
157.468	0.495861	0.493007	0.58	0.604768	0.773139	157.465	0.69	0.8	157.909	0.68	0.453342	0.755132	0.57	0.631114	0.72998	0.862109	0.64	0.68	0.73	0.73	0.54	0.29	0.4	0.44	0.834887	0.89	0.33	0.4	0.677385	0.67		0.608143	0.136856	15	0.039507		0.564816	0.187239	0.062413
160.468	0.497745	0.501908	0.6	0.608692	0.760851	160.465	0.69	0.79	160.909	0.69	0.467511	0.73725	0.57	0.636853	0.732284	0.857467	0.64	0.7	0.75	0.73	0.54	0.28	0.41	0.44	0.830849	0.89	0.35	0.43	0.674968	0.68		0.614551	0.132822	15	0.0383425		0.569723	0.185777	0.0619255
163.468	0.501692	0.505215	0.6	0.620234	0.768741	163.465	0.7	0.8	163.909	0.68	0.455634	0.740194	0.57	0.637673	0.749679	0.865687	0.64	0.7	0.75	0.72	0.54	0.29	0.42	0.44	0.840993	0.9	0.35	0.42	0.678584	0.67		0.617639	0.132858	15	0.0383528		0.567293	0.186116	0.0620387
166.468	0.497286	0.505412	0.6	0.626001	0.772022	166.465	0.7	0.81	166.909	0.69	0.461956	0.726384	0.57	0.629255	0.737798	0.86285	0.64	0.71	0.75	0.73	0.55	0.29	0.43	0.46	0.841088	0.91	0.35	0.41	0.684463	0.68		0.619326	0.131816	15	0.038052		0.57244	0.18905	0.0630167
169.468	0.510188	0.504896	0.61	0.619173	0.77597	169.465	0.7	0.8	169.909	0.69	0.461489	0.714264	0.56	0.640345	0.742669	0.88706	0.65	0.7	0.76	0.75	0.54	0.3	0.44	0.45	0.851204	0.91	0.36	0.43	0.682455	0.69		0.621502	0.129761	15	0.0374587		0.577943	0.189409	0.0631364
172.468	0.511562	0.51031	0.61	0.631408	0.783803	172.465	0.69	0.81	172.909	0.68	0.461073	0.739497	0.56	0.631633	0.755672	0.899896	0.64	0.7	0.76	0.77	0.56	0.31	0.44	0.46	0.840538	0.91	0.37	0.43	0.678452	0.69		0.62356	0.126293	15	0.0364577		0.58123	0.188756	0.0629186
175.468	0.506313	0.508482	0.61	0.640968	0.78707	175.465	0.69	0.82	175.909	0.68	0.474223	0.734345	0.58	0.644463	0.747987	0.920746	0.64	0.72	0.77	0.75	0.57	0.31	0.44	0.46	0.852843	0.9	0.36	0.44	0.679967	0.68		0.627159	0.130963	15	0.0378057		0.58158	0.181303	0.0604343
178.468	0.518526	0.500553	0.61	0.633975	0.801524	178.465	0.7	0.82	178.909	0.67	0.479256	0.747339	0.58	0.666343	0.750667	0.927358	0.64	0.73	0.75	0.77	0.57	0.31	0.45	0.47	0.850689	0.92	0.37	0.44	0.68329	0.7		0.630048	0.128378	15	0.0370594		0.589917	0.18827	0.0627566
181.468	0.520736	0.504802	0.62	0.637838	0.790076	181.465	0.71	0.82	181.909	0.68	0.488099	0.752474	0.58	0.656401	0.752802	0.919736	0.65	0.75	0.75	0.77	0.58	0.31	0.46	0.46	0.842684	0.9	0.37	0.44	0.690368	0.72		0.63502	0.127804	15	0.0368937		0.5909	0.186171	0.0620569
184.468	0.513519	0.512872	0.63	0.652784	0.795204	184.465	0.7	0.83	184.909	0.7	0.467593	0.768189	0.6	0.67672	0.763423	0.927311	0.65	0.74	0.77	0.78	0.57	0.31	0.47	0.48	0.851278	0.9	0.37	0.44	0.698581	0.71		0.641596	0.130667	15	0.0377204		0.593066	0.18648	0.0621601
187.468	0.518286	0.517248	0.64	0.661582	0.792739	187.465	0.72	0.83	187.909	0.7	0.48056	0.775444	0.6	0.673815	0.755635	0.926876	0.65	0.74	0.76	0.78	0.58	0.31	0.47	0.49	0.849783	0.92	0.37	0.46	0.697794	0.68		0.64493	0.130006	15	0.0375295		0.596729	0.184956	0.061652
190.468	0.5267	0.522032	0.64	0.657781	0.799553	190.465	0.71	0.84	190.909	0.68	0.48019	0.765464	0.6	0.691155	0.755959	0.925316	0.65	0.75	0.76	0.76	0.58	0.31	0.47	0.49	0.845847	0.91	0.37	0.46	0.698686	0.72		0.644511	0.12799	15	0.0369475		0.597799	0.183273	0.0610909
193.468	0.524859	0.515212	0.65	0.664955	0.816296	193.465	0.7	0.83	193.909	0.7	0.480001	0.783953	0.61	0.696645	0.747442	0.927281	0.64	0.75	0.75	0.75	0.59	0.31	0.47	0.49	0.857083	0.92	0.38	0.45	0.697989	0.72		0.648713	0.129071	15	0.0372597		0.596667	0.185067	0.0616892
196.468	0.530809	0.518092	0.66	0.668752	0.813804	196.465	0.71	0.83	196.909	0.71	0.485665	0.773452	0.63	0.682159	0.753765	0.954165	0.66	0.76	0.78	0.77	0.6	0.32	0.49	0.49	0.84477	0.91	0.39	0.47	0.701263	0.73		0.65462	0.125492	15	0.0362264		0.607296	0.182481	0.0608269
199.468	0.539613	0.522008	0.66	0.682651	0.816881	199.465	0.7	0.83	199.909	0.73	0.470621	0.785344	0.63	0.712652	0.755927	0.983077	0.65	0.76	0.75	0.8	0.6	0.33	0.49	0.49	0.848929	0.91	0.4	0.47	0.701963	0.73		0.658877	0.123828	15	0.0357461		0.608958	0.185174	0.0617248
202.468	0.536438	0.525992	0.66	0.694042	0.827215	202.465	0.71	0.84	202.909	0.74	0.477965	0.789766	0.62	0.709406	0.77145	0.986662	0.65	0.77	0.76	0.79	0.59	0.33	0.49	0.51	0.853586	0.9	0.41	0.47	0.703267	0.74		0.662833	0.125411	15	0.0362031		0.609774	0.180462	0.060154
205.468	0.546214	0.524178	0.67	0.696688	0.833749	205.465	0.72	0.85	205.909	0.75	0.478041	0.796157	0.64	0.717343	0.784661	1.00468	0.67	0.76	0.77	0.78	0.58	0.34	0.49	0.49	0.864874	0.9	0.39	0.47	0.709257	0.74		0.665647	0.131091	15	0.0378428		0.612005	0.179818	0.0599395
208.468	0.550991	0.519917	0.68	0.701249	0.831089	208.465	0.72	0.85	208.909	0.75	0.473366	0.791004	0.63	0.706472	0.785503	1.00641	0.66	0.76	0.76	0.78	0.58	0.35	0.5	0.51	0.865067	0.9	0.4	0.47	0.706847	0.73		0.666103	0.127592	15	0.0368328		0.611485	0.17541	0.0584699
211.468	0.554159	0.52589	0.68	0.70264	0.828423	211.465	0.73	0.85	211.909	0.75	0.503191	0.786398	0.63	0.708645	0.796205	1.02125	0.67	0.76	0.76	0.79	0.58	0.35	0.5	0.53	0.874445	0.91	0.4	0.49	0.716653	0.74		0.668589	0.128296	15	0.0370359		0.623688	0.173717	0.0579058
214.468	0.55394	0.532157	0.68	0.70454	0.843121	214.465	0.73	0.85	214.909	0.76	0.494243	0.791938	0.64	0.712829	0.802004	1.0206	0.67	0.77	0.76	0.78	0.59	0.36	0.51	0.54	0.874108	0.91	0.41	0.49	0.71752	0.76		0.673135	0.126389	15	0.0364853		0.627138	0.172647	0.057549
217.468	0.558363	0.534109	0.68	0.72458	0.843187	217.465	0.73	0.87	217.909	0.76	0.504841	0.795537	0.63	0.705005	0.797961	0.997591	0.68	0.78	0.75	0.8	0.6	0.36	0.51	0.56	0.866492	0.91	0.42	0.49	0.728413	0.75		0.676167	0.124109	15	0.0358273		0.631649	0.172206	0.0574021
220.468	0.561438	0.529482	0.67	0.718486	0.843211	220.465	0.72	0.87	220.909	0.75	0.517634	0.803053	0.64	0.718467	0.792894	1.02131	0.68	0.77	0.77	0.81	0.61	0.37	0.51	0.56	0.873941	0.92	0.42	0.48	0.719892	0.76		0.676317	0.12479	15	0.0360238		0.637515	0.174326	0.0581088
223.468	0.57186	0.528695	0.68	0.727664	0.847414	223.465	0.73	0.87	223.909	0.78	0.524219	0.819032	0.63	0.723481	0.794881	1.00176	0.69	0.77	0.76	0.79	0.61	0.37	0.52	0.57	0.868922	0.91	0.42	0.49	0.731679	0.76		0.682755	0.125763	15	0.0363046		0.637135	0.168089	0.0560297
226.468	0.584204	0.535745	0.68	0.726703	0.846131	226.465	0.74	0.88	226.909	0.76	0.545811	0.814742	0.62	0.744166	0.802728	0.992971	0.7	0.78	0.78	0.82	0.61	0.37	0.52	0.57	0.881167	0.93	0.43	0.49	0.731616	0.76		0.68789	0.125254	15	0.0361576		0.64509	0.174585	0.0581949
229.468	0.571476	0.529352	0.69	0.740567	0.844798	229.465	0.75	0.89	229.909	0.76	0.536399	0.821902	0.65	0.740313	0.800721	0.987586	0.7	0.78	0.77	0.81	0.61	0.37	0.52	0.57	0.872606	0.91	0.43	0.49	0.734166	0.74		0.688025	0.126344	15	0.0364724		0.641822	0.168264	0.0560881
232.468	0.578365	0.532594	0.68	0.744274	0.84848	232.465	0.76	0.9	232.909	0.76	0.527217	0.835431	0.63	0.741711	0.791066	0.989988	0.7	0.77	0.78	0.82	0.61	0.37	0.52	0.57	0.863639	0.91	0.44	0.5	0.742977	0.75		0.690599	0.125117	15	0.0361182		0.641913	0.169995	0.0566651
235.468	0.579512	0.532157	0.69	0.756242	0.848859	235.465	0.75	0.9	235.909	0.78	0.546181	0.83215	0.62	0.744471	0.799385	1.00915	0.69	0.78	0.78	0.82	0.61	0.37	0.53	0.57	0.875839	0.91	0.44	0.51	0.73614	0.75		0.694434	0.126337	15	0.0364703		0.642909	0.16723	0.0557432
238.468	0.584752	0.532897	0.69	0.757162	0.852144	238.465	0.74	0.91	238.909	0.79	0.546124	0.833351	0.64	0.739703	0.795786	1.01555	0.71	0.78	0.78	0.82	0.62	0.38	0.53	0.57	0.871723	0.9	0.45	0.52	0.733476	0.74		0.695538	0.123792	15	0.0357357		0.647347	0.162067	0.0540225
241.468	0.587312	0.542018	0.69	0.759816	0.858264	241.465	0.75	0.92	241.909	0.8	0.539494	0.833386	0.65	0.743143	0.809682	1.02692	0.7	0.78	0.78	0.82	0.61	0.37	0.53	0.58	0.868002	0.91	0.45	0.52	0.744809	0.74		0.697899	0.124199	15	0.0358531		0.647722	0.165629	0.0552098
244.468	0.59013	0.539235	0.69	0.761811	0.847324	244.465	0.77	0.93	244.909	0.81	0.557045	0.824774	0.65	0.750507	0.827062	1.00705	0.7	0.78	0.78	0.82	0.63	0.38	0.53	0.57	0.881322	0.91	0.46	0.53	0.73733	0.76		0.702341	0.124024	15	0.0358025		0.653005	0.163309	0.0544364
247.468	0.593791	0.545034	0.69	0.764766	0.851813	247.465	0.77	0.91	247.909	0.81	0.540627	0.83435	0.65	0.744457	0.828686	0.962071	0.7	0.79	0.78	0.82	0.63	0.38	0.54	0.6	0.889152	0.91	0.46	0.54	0.75039	0.77		0.706129	0.12449	15	0.0359373		0.656736	0.162962	0.0543208
250.468	0.599253	0.547417	0.69	0.770223	0.854294	250.465	0.77	0.92	250.909	0.81	0.543113	0.819192	0.66	0.754383	0.827005	1.02532	0.71	0.79	0.78	0.83	0.62	0.38	0.54	0.6	0.891826	0.92	0.46	0.53	0.749936	0.76		0.706149	0.124054	15	0.0358112		0.659235	0.166417	0.0554724
253.468	0.596506	0.54725	0.69	0.767815	0.85692	253.465	0.77	0.92	253.909	0.82	0.550806	0.813309	0.67	0.748609	0.823662	0.997241	0.7	0.79	0.79	0.83	0.62	0.39	0.55	0.59	0.89648	0.91	0.47	0.53	0.754583	0.76		0.708304	0.122996	15	0.035506		0.658978	0.161908	0.0539694
256.468	0.606855	0.551984	0.68	0.771516	0.858142	256.465	0.77	0.93	256.909	0.81	0.567954	0.810902	0.66	0.759416	0.823049	0.999734	0.72	0.8	0.79	0.85	0.64	0.39	0.55	0.59	0.900859	0.91	0.46	0.54	0.7478	0.77		0.709955	0.123019	15	0.0355125		0.666439	0.163783	0.0545944
259.468	0.611121	0.553124	0.7	0.764663	0.858417	259.465	0.76	0.94	259.909	0.8	0.563469	0.802488	0.66	0.769152	0.828193	0.98562	0.7	0.8	0.78	0.83	0.64	0.39	0.55	0.59	0.899228	0.93	0.46	0.54	0.755443	0.78		0.709681	0.120712	15	0.0348465		0.66483	0.165495	0.0551649
262.468	0.598456	0.552454	0.7	0.770058	0.862656	262.465	0.76	0.94	262.909	0.81	0.569904	0.791504	0.66	0.759827	0.829866	0.998361	0.72	0.8	0.78	0.84	0.64	0.39	0.55	0.61	0.911465	0.92	0.47	0.54	0.754956	0.79		0.709915	0.121392	15	0.0350429		0.6711	0.164814	0.0549379
265.468	0.608677	0.548833	0.69	0.776125	0.864711	265.465	0.76	0.92	265.909	0.81	0.581898	0.805563	0.68	0.766073	0.824329	0.986245	0.71	0.78	0.78	0.83	0.65	0.4	0.56	0.6	0.908149	0.91	0.48	0.54	0.750611	0.8		0.711602	0.11816	15	0.0341098		0.672433	0.159769	0.0532563
268.468	0.608259	0.548882	0.69	0.776745	0.863434	268.465	0.78	0.93	268.909	0.81	0.599586	0.78735	0.67	0.758196	0.82584	1.01127	0.71	0.79	0.79	0.84	0.66	0.4	0.54	0.59	0.913114	0.92	0.47	0.55	0.761075	0.8		0.712241	0.122463	15	0.0353519		0.67551	0.161356	0.0537852
271.468	0.613467	0.553688	0.7	0.786087	0.860067	271.465	0.77	0.94	271.909	0.82	0.612262	0.804871	0.67	0.760286	0.832127	0.992428	0.72	0.78	0.8	0.86	0.66	0.41	0.55	0.61	0.914801	0.91	0.48	0.54	0.765059	0.8		0.717217	0.121027	15	0.0349374		0.681362	0.159441	0.053147
274.468	0.618503	0.553166	0.69	0.795207	0.869722	274.465	0.78	0.94	274.909	0.81	0.612015	0.795325	0.67	0.762753	0.823414	1.01547	0.72	0.79	0.8	0.85	0.66	0.41	0.56	0.6	0.916222	0.91	0.47	0.55	0.765559	0.78		0.717782	0.121713	15	0.0351356		0.678002	0.155839	0.0519463
277.468	0.625489	0.555077	0.69	0.80097	0.868332	277.465	0.78	0.95	277.909	0.8	0.602104	0.783713	0.66	0.772014	0.837686	1.01001	0.72	0.8	0.79	0.85	0.67	0.41	0.56	0.61	0.903398	0.89	0.48	0.54	0.761537	0.77		0.718146	0.11731	15	0.0338644		0.672456	0.152502	0.0508341
280.468	0.624526	0.558088	0.69	0.806865	0.877349	280.465	0.79	0.95	280.909	0.79	0.599686	0.778343	0.67	0.771418	0.84318	1.01938	0.72	0.79	0.8	0.83	0.67	0.41	0.57	0.62	0.917401	0.89	0.47	0.55	0.774432	0.77		0.720072	0.119629	15	0.0345338		0.673298	0.148259	0.0494197
283.468	0.628284	0.559971	0.69	0.799804	0.870628	283.465	0.78	0.94	283.909	0.79	0.618141	0.786085	0.67	0.77656	0.833969	1.02337	0.72	0.8	0.82	0.87	0.67	0.41	0.56	0.62	0.905092	0.91	0.48	0.56	0.770263	0.76		0.721071	0.118389	15	0.034176		0.682016	0.154835	0.0516115
286.468	0.627991	0.553539	0.68	0.812395	0.868116	286.465	0.79	0.94	286.909	0.8	0.604657	0.807211	0.66	0.759139	0.826717	0.992523	0.72	0.81	0.81	0.84	0.67	0.41	0.56	0.62	0.910213	0.92	0.48	0.55	0.767563	0.78		0.722537	0.121595	15	0.0351016		0.678295	0.155825	0.0519415
289.468	0.628039	0.556803	0.7	0.822897	0.865987	289.465	0.78	0.94	289.909	0.77	0.601847	0.815193	0.68	0.779189	0.840516	0.979255	0.71	0.81	0.82	0.85	0.67	0.41	0.58	0.61	0.91785	0.91	0.47	0.58	0.769235	0.78		0.725947	0.122031	15	0.0352273		0.681316	0.152722	0.0509074
292.468	0.641543	0.555228	0.69	0.831611	0.862854	292.465	0.79	0.93	292.909	0.8	0.605106	0.813947	0.69	0.778062	0.83831	1.00738	0.72	0.81	0.81	0.85	0.67	0.41	0.57	0.63	0.921898	0.94	0.48	0.55	0.77046	0.8		0.72885	0.122793	15	0.0354473		0.688345	0.161973	0.053991
295.468	0.634199	0.562481	0.7	0.835585	0.872166	295.465	0.78	0.93	295.909	0.81	0.617273	0.798592	0.67	0.77825	0.823011	1.03753	0.72	0.81	0.8	0.85	0.68	0.41	0.59	0.62	0.926632	0.94	0.48	0.56	0.784684	0.79		0.731362	0.120341	15	0.0347395		0.686364	0.159988	0.0533294
298.468	0.647696	0.557786	0.71	0.836251	0.879249	298.465	0.78	0.94	298.909	0.81	0.624615	0.791612	0.68	0.767306	0.810895	1.02768	0.73	0.81	0.83	0.85	0.69	0.42	0.59	0.63	0.930554	0.93	0.49	0.56	0.775511	0.79		0.734448	0.119345	15	0.034452		0.690513	0.15515	0.0517167

## Sheet: PEonly
Time	cell2	cell3	cell4	cell5	cell6	cell7	cell8	cell9	cell1	cell2	cell3	cell4	cell5	cell6	cell7	cell8	time	avg	SD	SE	n=16
533.291	1.13	1.14	1.11345	1.11	1.13	1.11	1.15	1.11	1.16	1.12	1.1	1.15	1.16	1.13	1.13	1.12	0	1.12897	0.0187206	0.00468015	16
1233.29	1.03	1.01	1.02375	1.01	1	1.01	1.01	1.01	1.03	1.02	1	1	1.01	1.03	1.02	1.01	0.6	1.01398	0.0104404	0.00261011	16
1933.29	0.99	0.99	0.991319	1	1	1	1.01	1	0.99	0.99	1	0.99	0.99	0.99	0.99	0.99	1.2	0.994457	0.00623882	0.0015597	16
2633.29	0.98	1	0.98426	0.99	0.99	0.99	0.98	0.99	0.98	0.99	0.99	1	1	0.97	0.99	1	1.8	0.989016	0.0086312	0.0021578	16
3333.29	0	0	0	0	0	0	0	0	0	0	0	0	0	0	0	0	2.4	0	0	0	16
4033.29	0.44	0.45	0.479656	0.43	0.41	0.36	0.52	0.41	0.61	0.44	0.43	0.47	0.44	0.46	0.36	0.48	3	0.449353	0.0595946	0.0148987	16
4733.29	0.59	0.62	0.593034	0.57	0.55	0.45	0.63	0.54	0.75	0.57	0.57	0.58	0.57	0.59	0.47	0.63	3.6	0.579565	0.0672145	0.0168036	16
5433.29	0.66	0.69	0.695615	0.65	0.62	0.52	0.7	0.6	0.81	0.63	0.62	0.66	0.58	0.67	0.52	0.7	4.2	0.645351	0.0720809	0.0180202	16
6133.29	0.7	0.75	0.739372	0.7	0.66	0.57	0.73	0.68	0.86	0.69	0.64	0.71	0.66	0.69	0.54	0.73	4.8	0.690586	0.0730443	0.0182611	16
6833.29	0.73	0.75	0.757995	0.72	0.68	0.59	0.74	0.7	0.87	0.71	0.67	0.71	0.63	0.73	0.57	0.77	5.4	0.708	0.0720368	0.0180092	16
7533.29	0.75	0.8	0.787356	0.74	0.68	0.62	0.77	0.74	0.88	0.74	0.68	0.75	0.67	0.75	0.58	0.78	6	0.732335	0.0727565	0.0181891	16
8233.29	0.77	0.8	0.811504	0.75	0.71	0.62	0.77	0.75	0.89	0.76	0.69	0.79	0.66	0.79	0.6	0.81	6.6	0.748219	0.0758208	0.0189552	16
8933.29	0.77	0.83	0.821681	0.76	0.7	0.65	0.78	0.76	0.89	0.77	0.7	0.8	0.67	0.8	0.6	0.82	7.2	0.757605	0.0756804	0.0189201	16
9633.29	0.8	0.85	0.833295	0.76	0.72	0.64	0.77	0.79	0.88	0.78	0.71	0.8	0.71	0.81	0.59	0.83	7.8	0.767081	0.0770151	0.0192538	16
10333.3	0.79	0.86	0.834144	0.77	0.73	0.65	0.79	0.79	0.9	0.79	0.72	0.82	0.69	0.81	0.61	0.86	8.4	0.775884	0.078681	0.0196703	16
11033.3	0.8	0.85	0.851422	0.78	0.73	0.66	0.81	0.79	0.88	0.8	0.71	0.81	0.69	0.83	0.62	0.86	9	0.779464	0.0761999	0.01905	16
11733.3	0.8	0.84	0.84901	0.79	0.72	0.67	0.79	0.81	0.89	0.79	0.72	0.83	0.68	0.83	0.62	0.88	9.6	0.781813	0.0782772	0.0195693	16
12433.3	0.81	0.85	0.853578	0.79	0.77	0.67	0.8	0.82	0.89	0.81	0.73	0.89	0.7	0.84	0.62	0.87	10.2	0.794599	0.0789108	0.0197277	16
13133.3	0.82	0.87	0.845217	0.8	0.76	0.66	0.82	0.83	0.91	0.8	0.73	0.87	0.7	0.85	0.62	0.87	10.8	0.797201	0.082227	0.0205568	16
13833.3	0.83	0.87	0.861598	0.79	0.74	0.68	0.83	0.81	0.9	0.83	0.74	0.88	0.69	0.85	0.64	0.87	11.4	0.800725	0.0794506	0.0198626	16
14533.3	0.83	0.88	0.868263	0.79	0.75	0.66	0.82	0.84	0.89	0.83	0.75	0.87	0.72	0.86	0.62	0.88	12	0.803641	0.0821168	0.0205292	16
15233.3	0.83	0.87	0.871136	0.79	0.77	0.71	0.83	0.85	0.92	0.83	0.74	0.88	0.7	0.87	0.65	0.86	12.6	0.810696	0.0765201	0.01913	16
15933.3	0.83	0.88	0.881137	0.79	0.76	0.68	0.83	0.87	0.9	0.84	0.73	0.87	0.73	0.87	0.62	0.88	13.2	0.810071	0.0833308	0.0208327	16
16633.3	0.83	0.88	0.870965	0.78	0.78	0.65	0.84	0.86	0.91	0.84	0.74	0.9	0.73	0.87	0.63	0.88	13.8	0.811935	0.0860065	0.0215016	16
17333.3	0.84	0.89	0.880834	0.8	0.77	0.67	0.83	0.87	0.96	0.89	0.75	0.92	0.71	0.89	0.67	0.89	14.4	0.826927	0.089455	0.0223638	16
18033.3	0.83	0.89	0.882798	0.81	0.79	0.68	0.85	0.86	0.94	0.88	0.75	0.92	0.72	0.89	0.63	0.89	15	0.8258	0.0895565	0.0223891	16
18733.3	0.84	0.9	0.876713	0.81	0.8	0.68	0.85	0.86	0.97	0.86	0.74	0.93	0.73	0.88	0.64	0.89	15.6	0.828545	0.0905716	0.0226429	16
19433.3	0.84	0.9	0.902234	0.82	0.81	0.68	0.85	0.87	0.96	0.86	0.75	0.93	0.71	0.9	0.66	0.89	16.2	0.833265	0.0898322	0.022458	16
20133.3	0.84	0.9	0.895227	0.82	0.79	0.67	0.86	0.9	0.97	0.86	0.77	0.93	0.72	0.89	0.67	0.9	16.8	0.836577	0.0901711	0.0225428	16
20833.3	0.85	0.9	0.88149	0.81	0.78	0.67	0.87	0.9	0.94	0.86	0.76	0.92	0.7	0.89	0.64	0.91	17.4	0.830093	0.0937909	0.0234477	16
21533.3	0.85	0.91	0.898531	0.83	0.81	0.67	0.87	0.88	0.97	0.84	0.77	0.91	0.72	0.88	0.65	0.9	18	0.834908	0.0904843	0.0226211	16
22233.3	0.85	0.9	0.882984	0.8	0.82	0.69	0.87	0.9	0.97	0.88	0.77	0.9	0.72	0.89	0.66	0.91	18.6	0.838312	0.0878264	0.0219566	16
22933.3	0.86	0.9	0.90551	0.82	0.8	0.69	0.88	0.89	0.96	0.88	0.76	0.91	0.71	0.9	0.66	0.92	19.2	0.840344	0.0907339	0.0226835	16
23633.3	0.87	0.94	0.877239	0.81	0.8	0.71	0.87	0.91	0.96	0.88	0.77	0.91	0.72	0.92	0.65	0.91	19.8	0.844202	0.0912156	0.0228039	16
24333.3	0.87	0.94	0.92566	0.81	0.81	0.69	0.89	0.89	0.97	0.94	0.76	0.92	0.73	0.9	0.66	0.91	20.4	0.850979	0.096024	0.024006	16
25033.3	0.88	0.95	0.907516	0.82	0.83	0.69	0.88	0.9	0.95	0.92	0.78	0.92	0.72	0.92	0.7	0.91	21	0.854845	0.0882166	0.0220542	16
25733.3	0.88	0.94	0.935229	0.82	0.83	0.69	0.88	0.89	0.97	0.92	0.78	0.93	0.76	0.91	0.69	0.91	21.6	0.858452	0.0879474	0.0219868	16
26433.3	0.88	0.93	0.944986	0.83	0.82	0.7	0.9	0.91	0.96	0.91	0.78	0.91	0.73	0.91	0.67	0.91	22.2	0.855937	0.0908693	0.0227173	16
27133.3	0.88	0.94	0.940668	0.83	0.82	0.7	0.89	0.91	0.98	0.9	0.78	0.93	0.75	0.93	0.67	0.91	22.8	0.860042	0.0922704	0.0230676	16
27833.3	0.87	0.93	0.932535	0.83	0.83	0.71	0.89	0.91	0.97	0.94	0.77	0.93	0.75	0.93	0.66	0.93	23.4	0.861408	0.0935698	0.0233924	16
28533.3	0.87	0.93	0.934042	0.83	0.81	0.72	0.89	0.92	0.98	0.93	0.77	0.93	0.73	0.93	0.69	0.93	24	0.862128	0.0915823	0.0228956	16
29233.3	0.89	0.92	0.935678	0.84	0.77	0.71	0.9	0.92	0.99	0.96	0.77	0.92	0.74	0.92	0.68	0.93	24.6	0.86223	0.0966946	0.0241736	16
29933.3	0.88	0.93	0.940845	0.84	0.81	0.68	0.88	0.91	0.99	0.93	0.78	0.95	0.74	0.92	0.66	0.93	25.2	0.860678	0.0997425	0.0249356	16
30633.3	0.88	0.93	0.927377	0.83	0.83	0.69	0.9	0.93	0.98	0.95	0.77	0.94	0.73	0.93	0.68	0.93	25.8	0.864211	0.0975896	0.0243974	16
31333.3	0.89	0.93	0.93374	0.84	0.79	0.7	0.89	0.94	0.96	0.94	0.78	0.92	0.75	0.93	0.69	0.93	26.4	0.863359	0.0918176	0.0229544	16
32033.3	0.89	0.93	0.909931	0.85	0.8	0.71	0.9	0.93	0.98	0.93	0.76	0.92	0.76	0.93	0.67	0.94	27	0.863121	0.0935013	0.0233753	16
32733.3	0.89	0.92	0.925318	0.85	0.8	0.71	0.91	0.93	0.97	0.95	0.77	0.94	0.76	0.94	0.68	0.93	27.6	0.867207	0.0930718	0.0232679	16
33433.3	0.89	0.97	0.907082	0.84	0.82	0.71	0.9	0.92	0.97	0.95	0.77	0.94	0.75	0.94	0.65	0.93	28.2	0.866068	0.0988358	0.0247089	16
34133.3	0.9	0.95	0.911749	0.83	0.83	0.69	0.9	0.93	0.97	0.97	0.78	0.94	0.75	0.94	0.67	0.94	28.8	0.868859	0.0987665	0.0246916	16
34833.3	0.9	0.95	0.942415	0.84	0.85	0.72	0.92	0.93	0.97	0.96	0.78	0.93	0.77	0.95	0.68	0.94	29.4	0.877026	0.0926837	0.0231709	16
35533.3	0.9	0.98	0.925227	0.86	0.82	0.73	0.91	0.92	0.98	0.94	0.79	0.94	0.77	0.94	0.69	0.95	30	0.877827	0.0906899	0.0226725	16
36233.3	0.89	0.96	0.947288	0.83	0.81	0.75	0.91	0.92	0.98	0.94	0.78	0.93	0.76	0.95	0.67	0.95	30.6	0.87358	0.0936548	0.0234137	16
36933.3	0.91	0.97	0.940642	0.84	0.81	0.69	0.91	0.9	1	0.97	0.78	0.94	0.77	0.94	0.7	0.94	31.2	0.875665	0.0980057	0.0245014	16
37633.3	0.9	0.95	0.96004	0.85	0.8	0.69	0.9	0.93	1.02	0.98	0.78	0.94	0.78	0.94	0.67	0.94	31.8	0.876877	0.104035	0.0260088	16
38333.3	0.9	0.97	0.948382	0.85	0.81	0.72	0.9	0.92	0.97	0.96	0.77	0.94	0.75	0.96	0.7	0.95	32.4	0.876149	0.0956169	0.0239042	16
39033.3	0.9	0.95	0.958452	0.86	0.84	0.71	0.92	0.93	0.98	0.97	0.78	0.95	0.78	0.95	0.68	0.95	33	0.881778	0.0963342	0.0240835	16
39733.3	0.91	0.94	0.964283	0.85	0.84	0.73	0.92	0.91	0.98	0.95	0.78	0.95	0.76	0.95	0.68	0.96	33.6	0.879643	0.0947282	0.0236821	16
40433.3	0.9	0.97	0.965803	0.84	0.83	0.72	0.91	0.91	0.98	0.98	0.78	0.93	0.79	0.95	0.68	0.96	34.2	0.880988	0.0963488	0.0240872	16
41133.3	0.91	0.98	0.975583	0.83	0.84	0.71	0.91	0.92	0.97	0.94	0.77	0.9	0.77	0.96	0.69	0.96	34.8	0.877224	0.0968204	0.0242051	16
41833.3	0.91	0.99	0.968679	0.84	0.8	0.71	0.91	0.93	0.98	0.95	0.77	0.92	0.76	0.95	0.68	0.95	35.4	0.876167	0.101235	0.0253088	16
42533.3	0.92	0.97	0.990177	0.87	0.82	0.73	0.92	0.93	1	0.98	0.79	0.93	0.77	0.97	0.69	0.95	36	0.889386	0.0989712	0.0247428	16
43233.3	0.91	0.97	0.97832	0.85	0.8	0.72	0.91	0.93	1	0.97	0.79	0.92	0.79	0.96	0.68	0.95	36.6	0.88302	0.0987997	0.0246999	16
43933.3	0.92	0.97	0.992761	0.85	0.83	0.73	0.91	0.93	0.99	0.96	0.79	0.92	0.78	0.96	0.69	0.95	37.2	0.885798	0.0954907	0.0238727	16
44633.3	0.91	0.98	0.99768	0.85	0.83	0.72	0.92	0.92	1	0.96	0.8	0.96	0.8	0.97	0.69	0.96	37.8	0.89173	0.0984368	0.0246092	16
45333.3	0.92	0.99	0.970774	0.84	0.8	0.71	0.91	0.95	0.99	0.98	0.78	0.92	0.79	0.96	0.71	0.96	38.4	0.886298	0.0991649	0.0247912	16
46033.3	0.91	0.98	0.984285	0.85	0.82	0.73	0.91	0.92	0.97	0.95	0.79	0.96	0.8	0.96	0.69	0.95	39	0.885893	0.0938153	0.0234538	16
46733.3	0.91	0.97	0.957712	0.84	0.83	0.74	0.91	0.94	0.99	0.95	0.79	0.95	0.78	0.97	0.66	0.98	39.6	0.885482	0.0997525	0.0249381	16
47433.3	0.91	0.99	0.955497	0.84	0.81	0.76	0.92	0.93	0.97	0.98	0.79	0.95	0.8	0.97	0.73	0.95	40.2	0.890969	0.0874737	0.0218684	16
48133.3	0.93	0.96	1.00479	0.85	0.8	0.73	0.92	0.91	0.99	0.96	0.79	0.92	0.8	0.98	0.68	0.95	40.8	0.885925	0.0985602	0.0246401	16
48833.3	0.92	0.99	0.970073	0.86	0.84	0.71	0.93	0.94	0.98	0.99	0.8	0.93	0.79	0.99	0.72	0.94	41.4	0.893755	0.0952842	0.023821	16
49533.3	0.93	0.97	0.973526	0.85	0.8	0.72	0.92	0.92	0.99	0.95	0.8	0.94	0.79	0.97	0.68	0.93	42	0.883345	0.0969426	0.0242356	16
50233.3	0.92	0.99	0.958269	0.86	0.82	0.71	0.92	0.94	0.97	0.97	0.79	0.96	0.79	0.98	0.71	0.94	42.6	0.889267	0.0958652	0.0239663	16
50933.3	0.91	1	0.982333	0.86	0.82	0.74	0.94	0.95	1.01	0.97	0.8	0.94	0.8	0.99	0.69	0.94	43.2	0.896396	0.0989178	0.0247294	16
51633.3	0.93	1	0.983465	0.86	0.83	0.74	0.93	0.96	1	0.97	0.8	0.94	0.81	1	0.71	0.95	43.8	0.900842	0.0957967	0.0239492	16
52333.3	0.92	0.98	0.977182	0.85	0.84	0.74	0.94	0.94	1.02	0.95	0.8	0.96	0.81	0.99	0.72	0.94	44.4	0.898574	0.0924931	0.0231233	16
53033.3	0.93	1	1.00249	0.85	0.81	0.7	0.95	0.96	0.98	0.99	0.81	0.95	0.8	0.99	0.73	0.93	45	0.898906	0.100361	0.0250902	16
53733.3	0.92	0.98	1.00902	0.86	0.81	0.71	0.94	0.95	1	0.96	0.81	0.96	0.79	0.99	0.69	0.95	45.6	0.895564	0.103399	0.0258498	16
54433.3	0.93	1.01	0.999012	0.86	0.82	0.73	0.95	0.93	1	0.97	0.81	0.95	0.79	0.99	0.7	0.95	46.2	0.899313	0.100431	0.0251078	16
55133.3	0.92	1	1.0044	0.86	0.83	0.74	0.95	0.94	1.02	0.98	0.81	0.96	0.8	0.99	0.69	0.94	46.8	0.90215	0.101234	0.0253086	16
55833.3	0.93	1.02	0.998735	0.85	0.81	0.74	0.94	0.93	1.03	0.96	0.81	0.94	0.81	1.01	0.73	0.94	47.4	0.903046	0.0981496	0.0245374	16
56533.3	0.92	1	1.03318	0.86	0.81	0.72	0.95	0.94	1.02	0.98	0.81	0.96	0.82	1	0.72	0.94	48	0.905199	0.102243	0.0255607	16
57233.3	0.94	1.01	0.994176	0.86	0.79	0.72	0.95	0.96	1.01	0.98	0.81	0.96	0.81	1	0.71	0.94	48.6	0.902761	0.103488	0.0258721	16
57933.3	0.94	1.02	0.987729	0.87	0.79	0.74	0.95	0.93	1.02	0.98	0.8	0.94	0.78	0.99	0.72	0.94	49.2	0.899858	0.10152	0.0253801	16
58633.3	0.94	1.03	1.02852	0.88	0.81	0.71	0.95	0.95	0.98	0.99	0.8	0.95	0.82	1	0.77	0.93	49.8	0.908658	0.0981897	0.0245474	16
59333.3	0.94	1	1.00488	0.87	0.81	0.73	0.94	0.97	0.99	0.97	0.81	0.96	0.83	1.01	0.72	0.92	50.4	0.90468	0.097005	0.0242512	16
60033.3	0.94	0.99	1.00437	0.87	0.82	0.71	0.97	0.94	1	0.98	0.82	0.97	0.83	1	0.71	0.92	51	0.904648	0.0997487	0.0249372	16
60733.3	0.95	0.99	1.02914	0.88	0.79	0.77	0.96	0.95	1	0.96	0.81	0.95	0.8	0.99	0.76	0.93	51.6	0.907446	0.091174	0.0227935	16
61433.3	0.93	0.99	1.00622	0.89	0.82	0.75	0.96	0.95	1.01	0.97	0.81	0.96	0.84	0.99	0.74	0.92	52.2	0.908514	0.0896749	0.0224187	16
62133.3	0.92	0.98	1.01964	0.87	0.81	0.72	0.95	0.95	1	0.97	0.8	0.94	0.83	0.98	0.76	0.91	52.8	0.900603	0.09129	0.0228225	16
62833.3	0.94	1.01	0.984979	0.88	0.83	0.71	0.96	0.94	0.99	0.95	0.81	0.96	0.82	1	0.71	0.9	53.4	0.899686	0.0974063	0.0243516	16
63533.3	0.94	1.02	1.00885	0.88	0.81	0.74	0.96	0.97	0.99	0.96	0.81	0.97	0.82	1	0.74	0.91	54	0.908053	0.0952929	0.0238232	16
64233.3	0.93	1.01	0.976933	0.88	0.81	0.72	0.97	0.97	1	0.96	0.83	0.96	0.83	0.99	0.73	0.9	54.6	0.904183	0.0942828	0.0235707	16
64933.3	0.94	1	1.04179	0.87	0.84	0.72	0.96	0.94	1	0.97	0.81	0.98	0.84	0.99	0.75	0.91	55.2	0.910112	0.0951729	0.0237932	16
65633.3	0.94	1	1.00869	0.87	0.83	0.72	0.97	0.98	0.98	0.97	0.71	0.97	0.82	0.99	0.73	0.92	55.8	0.900543	0.106147	0.0265368	16
66333.3	0.94	1.01	1.00398	0.87	0.84	0.73	0.97	0.95	1	0.96	0.71	0.97	0.84	0.99	0.76	0.92	56.4	0.903999	0.100451	0.0251127	16
67033.3	0.94	1.02	1.00789	0.86	0.83	0.75	0.95	0.96	0.98	0.97	0.71	0.98	0.85	0.98	0.74	0.92	57	0.902993	0.100431	0.0251078	16
67733.3	0.94	1	1.00961	0.87	0.8	0.74	0.97	0.98	1.01	0.97	0.71	0.95	0.84	0.99	0.73	0.92	57.6	0.901851	0.105818	0.0264544	16
68433.3	0.93	1.01	0.987328	0.88	0.81	0.71	0.97	0.96	1.01	0.97	0.71	1	0.86	0.98	0.75	0.91	58.2	0.902958	0.105605	0.0264012	16
69133.3	0.95	1.01	1.0055	0.87	0.81	0.73	0.97	0.97	0.99	0.92	0.71	1	0.85	0.97	0.71	0.92	58.8	0.899094	0.107057	0.0267642	16
69833.3	0.95	1.02	1.02	0.88	0.82	0.73	0.96	0.96	1.02	0.93	0.72	0.98	0.84	0.99	0.77	0.92	59.4	0.906875	0.102158	0.0255395	16

## Sheet: deltaABD
Time	cell1	cell1nucleus	cell2	cell2nucleus	cell3	cell3nucleus	cell4	cell4nucleus	cell5	cell5nucleus	cell6	cell6nucleus	cell7	cell8	cell8nucleus	cell9	cell9nucleus	cell2periphery	cell2nucleus	cell3	cell3nucleus	cell4	cell4nucleus	cell5	cell5nucleus	cell6	cell6nucleus	cell7	cell7nucleus	cell8	cell8nucleus			avg	SD	n	SE	nucleus	avg	SD	SE
1.94207	1.09	1.05522	1.0316	1.0172	1.01076	1.02349	1.02803	1.0167	1.02	1.04	1	1	1.01441	1.04	1.05013	1.01	1.01934	1.03	1.06	1.06	1.03	1.03	1.01	1.05	1.02	1.01	1.04	1.03	1.05	1.02	1.04			1.0232	0.0135091	14	0.00361046		1.0289	0.0185559	0.00535664
4.94207	1.02	1.01604	0.999313	1.00545	1.00138	0.997757	1.01495	1.00971	1	1	1	1	0.994664	1	1.00112	1	1.00385	0.99	1.01	1.01	1.03	1	1.01	1.01	1	0.99	1.01	1	0.99	1	1.01			1.00002	0.00652963	14	0.00174512		1.00399	0.00642476	0.00185467
7.94207	0.99	0.999889	1.00394	1.00215	0.991962	0.996712	1.00815	0.995523	0.99	0.99	0.98	1	1.00021	1	1.00023	1	0.997707	1	0.99	1	0.98	0.99	1.01	1.01	1	1.01	1	0.99	1.01	0.99	0.99			0.997447	0.00901029	14	0.0024081		0.99936	0.00629493	0.00181719
10.9421	0.99	0.98291	0.996432	0.991737	1.00649	1.00516	0.976666	0.994197	1	1.01	1.01	1	1.00496	1	0.996727	1	0.998142	1	1	0.99	0.99	1.01	0.98	0.99	1	1	1	1	1	1	1			0.999611	0.00842094	14	0.00225059		0.997164	0.00636881	0.00183852
13.9421	0	0	0	0	0	0	0	0	0	0	0	0	0	0	0	0	0	0	0	0	0	0	0	0	0	0	0	0	0	0	0			0	0	14	0		0	0	0
16.9421	0.23	0.154448	0.197292	0.138177	0.185608	0.181121	0.180704	0.0740561	0.22	0.3	0.24	0.2	0.1894	0.27	0.0747628	0.19	0.200361	0.19	0.13	0.22	0.18	0.19	0.13	0.12	0.1	0.21	0.11	0.16	0.16	0.16	0.25			0.193072	0.0360845	14	0.00964398		0.145707	0.0542314	0.0156552
19.9421	0.35	0.260781	0.317648	0.243148	0.296268	0.297821	0.303602	0.141997	0.35	0.46	0.38	0.33	0.300541	0.41	0.133668	0.31	0.326459	0.32	0.24	0.34	0.29	0.3	0.23	0.22	0.16	0.34	0.16	0.26	0.25	0.25	0.38			0.31129	0.0497333	14	0.0132918		0.241091	0.0811425	0.0234238
22.9421	0.41	0.344339	0.388086	0.317447	0.386759	0.389427	0.384459	0.200889	0.43	0.57	0.47	0.42	0.36988	0.49	0.158559	0.39	0.410875	0.37	0.3	0.43	0.35	0.37	0.32	0.29	0.22	0.42	0.22	0.33	0.32	0.33	0.48			0.387085	0.0535154	14	0.0143026		0.3131	0.0994366	0.0287049
25.9421	0.44	0.365276	0.43796	0.365351	0.452309	0.450632	0.441137	0.241691	0.48	0.63	0.52	0.48	0.431264	0.56	0.225334	0.45	0.469614	0.41	0.35	0.49	0.41	0.43	0.36	0.33	0.26	0.48	0.27	0.4	0.39	0.4	0.54			0.444476	0.0557141	14	0.0148902		0.366885	0.10345	0.0298635
28.9421	0.47	0.419469	0.459226	0.401417	0.50282	0.512915	0.491038	0.292486	0.53	0.66	0.56	0.54	0.467316	0.6	0.240342	0.48	0.535186	0.49	0.39	0.53	0.42	0.48	0.42	0.38	0.32	0.52	0.3	0.45	0.42	0.43	0.59			0.4886	0.0544904	14	0.0145632		0.413529	0.112363	0.0324365
31.9421	0.48	0.447661	0.50032	0.425185	0.529105	0.557455	0.531797	0.309894	0.56	0.71	0.58	0.58	0.504555	0.64	0.271597	0.52	0.560157	0.5	0.43	0.57	0.46	0.53	0.44	0.42	0.35	0.56	0.35	0.5	0.45	0.49	0.63			0.526127	0.0506287	14	0.0135311		0.446191	0.114962	0.0331868
34.9421	0.46	0.46611	0.514426	0.459922	0.560751	0.581463	0.562413	0.339976	0.6	0.76	0.61	0.62	0.531379	0.66	0.275814	0.54	0.599228	0.53	0.46	0.59	0.47	0.54	0.48	0.46	0.41	0.58	0.38	0.52	0.48	0.52	0.67			0.552069	0.0491638	14	0.0131396		0.4797	0.119549	0.0345107
37.9421	0.46	0.473371	0.537336	0.4855	0.581002	0.6172	0.58503	0.36909	0.64	0.81	0.62	0.64	0.549548	0.68	0.310944	0.56	0.631299	0.57	0.48	0.61	0.5	0.57	0.51	0.51	0.42	0.6	0.39	0.54	0.49	0.55	0.71			0.578066	0.0449969	14	0.0120259		0.504503	0.123075	0.0355287
40.9421	0.45	0.481006	0.538818	0.504767	0.60274	0.635015	0.611197	0.405608	0.66	0.8	0.66	0.67	0.581539	0.71	0.332371	0.57	0.666256	0.59	0.49	0.63	0.52	0.59	0.53	0.52	0.44	0.63	0.41	0.59	0.52	0.58	0.71			0.60245	0.0498713	14	0.0133287		0.526168	0.1209	0.0349009
43.9421	0.46	0.503042	0.566819	0.542513	0.619344	0.668654	0.620446	0.419899	0.67	0.82	0.67	0.68	0.598954	0.73	0.366678	0.58	0.678236	0.6	0.5	0.64	0.54	0.59	0.57	0.55	0.48	0.63	0.41	0.59	0.54	0.6	0.74			0.615397	0.0474546	14	0.0126828		0.549665	0.12121	0.0349904
46.9421	0.46	0.505263	0.579456	0.562062	0.642091	0.69941	0.639776	0.443473	0.68	0.84	0.65	0.7	0.613142	0.74	0.355124	0.6	0.707319	0.61	0.52	0.64	0.54	0.61	0.6	0.55	0.49	0.67	0.43	0.61	0.56	0.62	0.76			0.629605	0.0466398	14	0.012465		0.568949	0.128039	0.0369617
49.9421	0.45	0.510725	0.583441	0.578491	0.666891	0.715862	0.653878	0.469877	0.71	0.86	0.67	0.71	0.631689	0.76	0.375654	0.62	0.713677	0.63	0.53	0.66	0.55	0.66	0.62	0.57	0.5	0.68	0.45	0.61	0.57	0.64	0.78			0.648993	0.049265	14	0.0131666		0.584463	0.125906	0.0363459
52.9421	0.44	0.510294	0.593677	0.596848	0.668914	0.736937	0.666901	0.479288	0.72	0.88	0.69	0.71	0.646651	0.78	0.402764	0.63	0.726389	0.63	0.55	0.66	0.58	0.68	0.65	0.59	0.52	0.69	0.47	0.63	0.57	0.65	0.78			0.661867	0.0500424	14	0.0133744		0.599352	0.12132	0.0350221
55.9421	0.43	0.503874	0.611576	0.594804	0.669977	0.739016	0.687823	0.485129	0.75	0.89	0.7	0.74	0.64374	0.8	0.383437	0.64	0.754417	0.63	0.57	0.69	0.59	0.65	0.67	0.61	0.54	0.7	0.46	0.65	0.59	0.67	0.8			0.672365	0.0528731	14	0.0141309		0.610567	0.131651	0.0380044
58.9421	0.42	0.502173	0.619721	0.625837	0.692823	0.762061	0.678913	0.515791	0.75	0.91	0.72	0.75	0.664398	0.8	0.431096	0.65	0.771879	0.67	0.57	0.71	0.59	0.7	0.71	0.61	0.55	0.7	0.48	0.67	0.6	0.69	0.81			0.686847	0.048979	14	0.0130902		0.631389	0.126768	0.0365947
61.9421	0.42	0.489735	0.631666	0.634218	0.697256	0.752847	0.690542	0.542547	0.74	0.9	0.72	0.76	0.679585	0.8	0.440487	0.67	0.78275	0.68	0.58	0.72	0.59	0.75	0.7	0.64	0.57	0.71	0.48	0.68	0.61	0.69	0.83			0.698504	0.0439859	14	0.0117557		0.640237	0.124881	0.03605
64.9421	0.42	0.50961	0.659092	0.65427	0.717966	0.773499	0.692369	0.539498	0.74	0.94	0.73	0.76	0.683043	0.81	0.447345	0.68	0.785941	0.68	0.59	0.72	0.61	0.74	0.68	0.63	0.58	0.72	0.5	0.68	0.62	0.71	0.83			0.705176	0.043648	14	0.0116654		0.646713	0.122177	0.0352695
67.9421	0.42	0.518466	0.664035	0.651945	0.725904	0.788109	0.696442	0.546719	0.75	0.97	0.73	0.79	0.685959	0.79	0.461412	0.68	0.776521	0.69	0.59	0.72	0.59	0.75	0.74	0.65	0.6	0.7	0.49	0.68	0.64	0.72	0.83			0.708024	0.0383034	14	0.010237		0.658725	0.125156	0.0361294
70.9421	0.43	0.512842	0.682887	0.681632	0.716911	0.804362	0.712512	0.56224	0.78	1.01	0.74	0.79	0.692978	0.79	0.449328	0.68	0.77567	0.68	0.6	0.74	0.61	0.74	0.71	0.65	0.6	0.73	0.51	0.7	0.63	0.74	0.83			0.716806	0.0395459	14	0.0105691		0.661936	0.123392	0.0356203
73.9421	0.41	0.498039	0.677212	0.698897	0.733444	0.799877	0.729451	0.573392	0.77	1.03	0.75	0.79	0.697683	0.81	0.459124	0.69	0.780284	0.69	0.6	0.73	0.6	0.75	0.72	0.67	0.62	0.72	0.51	0.72	0.65	0.73	0.84			0.724128	0.0383911	14	0.0102604		0.670131	0.12168	0.0351261
76.9421	0.41	0.506354	0.669673	0.683219	0.737767	0.818201	0.744753	0.577589	0.78	1.03	0.77	0.81	0.71108	0.81	0.466876	0.69	0.787693	0.7	0.6	0.72	0.6	0.76	0.73	0.69	0.62	0.74	0.52	0.72	0.65	0.75	0.85			0.733805	0.0393921	14	0.010528		0.676132	0.124768	0.0360174
79.9421	0.4	0.511554	0.666669	0.708685	0.738778	0.822331	0.725337	0.595714	0.79	1.04	0.77	0.8	0.707152	0.8	0.476518	0.7	0.789536	0.73	0.63	0.72	0.6	0.79	0.73	0.67	0.61	0.74	0.51	0.73	0.65	0.75	0.86			0.736281	0.0418599	14	0.0111875		0.681899	0.123599	0.0356801
82.9421	0.4	0.491565	0.689726	0.695644	0.744969	0.82135	0.746231	0.609902	0.8	1.05	0.77	0.82	0.724187	0.8	0.479157	0.71	0.785841	0.73	0.64	0.75	0.61	0.78	0.75	0.72	0.63	0.76	0.53	0.74	0.65	0.75	0.87			0.747508	0.0324059	14	0.00866084		0.690158	0.121932	0.0351986
85.9421	0.39	0.486671	0.690565	0.714697	0.75635	0.819191	0.755092	0.608871	0.78	1.08	0.79	0.82	0.740241	0.8	0.474193	0.71	0.803952	0.72	0.65	0.75	0.62	0.81	0.73	0.72	0.64	0.76	0.54	0.76	0.66	0.75	0.86			0.753018	0.0348255	14	0.0093075		0.693409	0.119924	0.0346192
88.9421	0.38	0.48882	0.683169	0.725211	0.753747	0.806947	0.767264	0.596522	0.79	1.08	0.79	0.81	0.737206	0.79	0.514009	0.72	0.796896	0.77	0.66	0.75	0.6	0.8	0.74	0.73	0.65	0.77	0.54	0.75	0.66	0.76	0.87			0.757956	0.0322918	14	0.00863036		0.697465	0.113051	0.032635
91.9421	0.38	0.469646	0.683064	0.741056	0.752453	0.806646	0.777257	0.615767	0.8	1.1	0.79	0.82	0.747332	0.79	0.535976	0.71	0.799996	0.76	0.65	0.75	0.58	0.81	0.73	0.74	0.64	0.79	0.56	0.76	0.67	0.75	0.87			0.761436	0.0353069	14	0.00943616		0.703287	0.107757	0.0311068
94.9421	0.39	0.477978	0.672862	0.742244	0.759579	0.822387	0.776056	0.639078	0.81	1.12	0.78	0.84	0.75019	0.8	0.557555	0.72	0.794535	0.75	0.65	0.74	0.59	0.79	0.74	0.74	0.66	0.78	0.56	0.76	0.66	0.76	0.88			0.76062	0.0349085	14	0.00932969		0.71215	0.107378	0.0309974
97.9421	0.4	0.474195	0.684209	0.730823	0.771697	0.81432	0.773127	0.644094	0.81	1.14	0.79	0.84	0.761212	0.79	0.537022	0.71	0.802895	0.76	0.66	0.73	0.58	0.79	0.77	0.76	0.65	0.79	0.56	0.77	0.66	0.78	0.87			0.76716	0.0333249	14	0.00890645		0.711596	0.109287	0.0315485
100.942	0.38	0.465544	0.704742	0.744885	0.770636	0.824734	0.771404	0.64867	0.82	1.11	0.79	0.85	0.770661	0.8	0.554281	0.71	0.803441	0.77	0.64	0.74	0.59	0.81	0.8	0.76	0.65	0.81	0.56	0.78	0.68	0.78	0.88			0.774817	0.0337827	14	0.00902881		0.719668	0.112209	0.032392
103.942	0.37	0.48064	0.695985	0.747036	0.769853	0.823706	0.7744	0.659033	0.84	1.13	0.79	0.85	0.782568	0.82	0.559616	0.72	0.821756	0.76	0.66	0.73	0.59	0.81	0.77	0.75	0.68	0.8	0.57	0.81	0.7	0.78	0.88			0.778772	0.0388076	14	0.0103718		0.726762	0.106101	0.0306287
106.942	0.38	0.478309	0.702397	0.762524	0.782419	0.835289	0.765249	0.651888	0.84	1.15	0.79	0.86	0.793287	0.82	0.541928	0.72	0.821682	0.78	0.66	0.73	0.58	0.81	0.81	0.76	0.68	0.81	0.56	0.81	0.71	0.76	0.88			0.781668	0.0380114	14	0.010159		0.731109	0.114617	0.033087
109.942	0.38	0.478851	0.701415	0.775564	0.785051	0.83807	0.775683	0.656797	0.85	1.16	0.81	0.87	0.796028	0.81	0.542094	0.71	0.823503	0.78	0.68	0.73	0.56	0.83	0.81	0.77	0.67	0.82	0.57	0.82	0.72	0.79	0.9			0.789156	0.0418818	14	0.0111934		0.738002	0.116423	0.0336084
112.942	0.38	0.477888	0.709233	0.788572	0.775399	0.84382	0.769508	0.676784	0.84	1.17	0.81	0.88	0.808806	0.81	0.56216	0.71	0.824072	0.78	0.68	0.74	0.56	0.81	0.83	0.77	0.67	0.83	0.56	0.82	0.73	0.79	0.91			0.788068	0.0397665	14	0.010628		0.746284	0.11792	0.0340404
115.942	0.38	0.483489	0.702166	0.766066	0.792796	0.845353	0.758571	0.682659	0.85	1.16	0.79	0.89	0.804392	0.83	0.558726	0.73	0.789991	0.8	0.68	0.72	0.57	0.81	0.82	0.78	0.69	0.84	0.56	0.83	0.72	0.8	0.92			0.794138	0.0413966	14	0.0110637		0.743566	0.116959	0.0337631
118.942	0.38	0.468929	0.711704	0.7776	0.814629	0.865437	0.777421	0.691184	0.84	1.19	0.8	0.88	0.813486	0.81	0.563347	0.73	0.788818	0.8	0.67	0.72	0.57	0.82	0.81	0.78	0.71	0.84	0.56	0.83	0.73	0.81	0.92			0.798374	0.0378914	14	0.0101269		0.747199	0.115876	0.0334504
121.942	0.36	0.460521	0.72401	0.785164	0.809057	0.864136	0.789416	0.676285	0.86	1.2	0.79	0.89	0.812292	0.83	0.556057	0.73	0.797695	0.78	0.68	0.73	0.57	0.83	0.8	0.8	0.7	0.85	0.54	0.84	0.71	0.82	0.93			0.804627	0.0403064	14	0.0107723		0.744111	0.12313	0.0355445
124.942	0.36	0.473585	0.737846	0.800959	0.813463	0.857256	0.773995	0.687055	0.87	1.22	0.8	0.89	0.826507	0.82	0.561487	0.74	0.810316	0.8	0.68	0.7	0.57	0.85	0.79	0.79	0.7	0.84	0.54	0.84	0.71	0.82	0.92			0.808701	0.0386935	14	0.0103413		0.745589	0.120682	0.0348378
127.942	0.36	0.46857	0.746396	0.802232	0.813673	0.863376	0.794198	0.688346	0.87	1.23	0.81	0.89	0.837721	0.81	0.571093	0.75	0.809354	0.79	0.68	0.69	0.56	0.88	0.84	0.83	0.72	0.84	0.55	0.86	0.72	0.82	0.93			0.817999	0.0397891	14	0.0106341		0.755367	0.121119	0.0349641
130.942	0.36	0.486919	0.755419	0.809964	0.819443	0.850948	0.805687	0.693059	0.86	1.23	0.79	0.9	0.852107	0.83	0.57667	0.75	0.833139	0.79	0.7	0.68	0.55	0.88	0.85	0.83	0.73	0.86	0.56	0.86	0.73	0.82	0.93			0.821618	0.0398749	14	0.010657		0.763648	0.119106	0.0343829
133.942	0.36	0.46757	0.757711	0.80104	0.820757	0.843893	0.821604	0.689915	0.88	1.25	0.8	0.92	0.858045	0.84	0.568649	0.77	0.84976	0.76	0.71	0.67	0.56	0.91	0.87	0.83	0.74	0.88	0.56	0.89	0.74	0.82	0.93			0.831294	0.0486311	14	0.0129972		0.768605	0.123332	0.0356028
136.942	0.36	0.462407	0.75593	0.821124	0.820803	0.849595	0.818442	0.694288	0.89	1.24	0.81	0.91	0.861518	0.85	0.60539	0.77	0.83442	0.77	0.69	0.67	0.55	0.89	0.87	0.85	0.75	0.85	0.57	0.88	0.77	0.82	0.91			0.831192	0.0440961	14	0.0117852		0.772901	0.113549	0.0327787
139.942	0.36	0.473053	0.756329	0.813007	0.820618	0.863556	0.828015	0.715004	0.88	1.23	0.81	0.9	0.865076	0.86	0.605013	0.77	0.833848	0.77	0.69	0.66	0.55	0.92	0.89	0.85	0.74	0.84	0.57	0.89	0.76	0.84	0.93			0.835717	0.0477107	14	0.0127512		0.775869	0.116311	0.0335761
142.942	0.37	0.480302	0.750411	0.814442	0.818011	0.861965	0.827141	0.704345	0.88	1.18	0.83	0.92	0.857024	0.88	0.591096	0.77	0.849919	0.76	0.69	0.65	0.56	0.94	0.9	0.81	0.73	0.84	0.55	0.89	0.74	0.84	0.93			0.835185	0.0530895	14	0.0141888		0.773481	0.126236	0.0364413
145.942	0.37	0.495243	0.769678	0.831279	0.823554	0.858971	0.811157	0.693269	0.89	1.17	0.83	0.91	0.857208	0.88	0.581975	0.77	0.852162	0.75	0.71	0.63	0.56	0.96	0.9	0.81	0.74	0.89	0.56	0.88	0.76	0.84	0.94			0.840114	0.0574748	14	0.0153608		0.778138	0.125397	0.0361989
148.942	0.38	0.480051	0.763667	0.827959	0.834392	0.870386	0.826099	0.709086	0.88	1.17	0.83	0.93	0.857643	0.86	0.611667	0.78	0.843131	0.78	0.71	0.65	0.56	0.95	0.9	0.84	0.73	0.86	0.58	0.9	0.76	0.85	0.94			0.8437	0.0493582	14	0.0131915		0.784352	0.119808	0.0345855
151.942	0.37	0.506555	0.759508	0.815906	0.825716	0.873119	0.823609	0.702612	0.9	1.16	0.83	0.95	0.849326	0.89	0.597528	0.78	0.849161	0.78	0.7	0.64	0.54	0.99	0.92	0.82	0.73	0.86	0.58	0.91	0.76	0.85	0.96			0.847726	0.060703	14	0.0162236		0.786527	0.129235	0.0373068
154.942	0.37	0.499753	0.762128	0.821949	0.820909	0.867649	0.829557	0.703908	0.91	1.16	0.83	0.95	0.873127	0.86	0.629969	0.79	0.820396	0.78	0.7	0.64	0.53	0.99	0.9	0.83	0.74	0.88	0.59	0.9	0.76	0.85	0.98			0.850409	0.0591726	14	0.0158145		0.788656	0.122946	0.0354916
157.942	0.37	0.488436	0.776337	0.820604	0.821231	0.875856	0.830501	0.70993	0.91	1.16	0.86	0.95	0.875463	0.87	0.630112	0.78	0.848111	0.78	0.71	0.64	0.53	1.01	0.91	0.86	0.74	0.88	0.58	0.9	0.77	0.84	0.99			0.856681	0.0618668	14	0.0165346		0.794551	0.126782	0.0365989
160.942	0.37	0.488163	0.782087	0.831682	0.817503	0.89362	0.831088	0.713201	0.9	1.15	0.85	0.95	0.869562	0.86	0.620532	0.78	0.856605	0.78	0.7	0.63	0.54	0.98	0.97	0.85	0.75	0.89	0.6	0.89	0.76	0.84	0.98			0.851446	0.0547577	14	0.0146346		0.802137	0.13162	0.0379953
163.942	0.38	0.491274	0.773896	0.825675	0.81552	0.864422	0.846575	0.72965	0.9	1.12	0.86	0.95	0.880612	0.86	0.624281	0.78	0.869751	0.78	0.7	0.62	0.53	0.99	0.93	0.84	0.76	0.86	0.61	0.9	0.76	0.85	0.98			0.852615	0.0572671	14	0.0153053		0.800315	0.123067	0.0355263
166.942	0.37	0.498011	0.77507	0.829242	0.816359	0.86773	0.845391	0.733346	0.9	1.13	0.84	0.93	0.883282	0.88	0.569909	0.78	0.87422	0.78	0.7	0.61	0.52	0.96	0.93	0.84	0.74	0.9	0.64	0.91	0.76	0.85	0.98			0.854293	0.0549245	14	0.0146792		0.796204	0.12619	0.0364279
169.942	0.37	0.480688	0.774745	0.857758	0.809708	0.87316	0.858475	0.726753	0.91	1.15	0.86	0.96	0.863277	0.87	0.575302	0.79	0.883017	0.75	0.7	0.6	0.52	0.95	0.97	0.82	0.75	0.88	0.64	0.91	0.76	0.85	0.96			0.849729	0.0559078	14	0.014942		0.804666	0.131762	0.0380364
172.942	0.39	0.489123	0.774621	0.855414	0.813134	0.874042	0.853562	0.742536	0.93	1.13	0.86	0.96	0.856346	0.87	0.577483	0.79	0.880943	0.76	0.69	0.58	0.52	0.94	0.93	0.81	0.76	0.89	0.63	0.91	0.76	0.86	0.99			0.851262	0.0559339	14	0.014949		0.804201	0.131602	0.0379901
175.942	0.38	0.490529	0.775001	0.852108	0.811534	0.871417	0.846704	0.733878	0.93	1.11	0.85	0.95	0.847089	0.88	0.57445	0.8	0.887193	0.79	0.72	0.58	0.53	0.94	0.94	0.79	0.77	0.88	0.64	0.91	0.79	0.87	0.97			0.851452	0.0534173	14	0.0142764		0.808254	0.125715	0.0362907
178.942	0.38	0.497501	0.787036	0.838925	0.808226	0.865783	0.841752	0.736879	0.94	1.09	0.86	0.95	0.82907	0.89	0.588051	0.81	0.891995	0.76	0.7	0.57	0.51	0.94	0.97	0.8	0.78	0.91	0.63	0.91	0.78	0.87	0.96			0.854006	0.0579728	14	0.0154939		0.807636	0.12764	0.0368466
181.942	0.39	0.49913	0.800284	0.85302	0.802442	0.878389	0.859102	0.723015	0.95	1.09	0.87	0.95	0.812988	0.89	0.604897	0.81	0.909649	0.76	0.69	0.57	0.5	0.93	0.92	0.79	0.76	0.9	0.63	0.92	0.78	0.86	0.98			0.853915	0.0589468	14	0.0157542		0.806581	0.126761	0.0365926
184.942	0.41	0.51794	0.788564	0.876131	0.818002	0.886338	0.84909	0.738976	0.94	1.11	0.88	0.96	0.802158	0.9	0.599051	0.82	0.900108	0.76	0.7	0.58	0.49	0.93	0.91	0.79	0.77	0.9	0.64	0.93	0.8	0.88	0.99			0.856272	0.0600238	14	0.016042		0.814217	0.126222	0.036437
187.942	0.39	0.499078	0.785024	0.849526	0.816822	0.886772	0.845295	0.742404	0.95	1.12	0.87	0.94	0.803474	0.89	0.618582	0.83	0.903414	0.75	0.7	0.58	0.5	0.92	0.93	0.77	0.77	0.91	0.64	0.94	0.79	0.87	0.99			0.853615	0.0639269	14	0.0170852		0.813392	0.122086	0.0352431
190.942	0.39	0.535271	0.776249	0.84379	0.811456	0.894997	0.84697	0.733775	0.94	1.12	0.88	0.98	0.797765	0.9	0.602891	0.83	0.896654	0.76	0.69	0.58	0.49	0.91	0.96	0.77	0.78	0.91	0.65	0.96	0.79	0.88	0.97			0.855174	0.0655671	14	0.0175235		0.816009	0.128787	0.0371776
193.942	0.4	0.522132	0.785262	0.828572	0.819674	0.900282	0.850052	0.743781	0.95	1.1	0.88	0.97	0.787624	0.87	0.616275	0.83	0.887898	0.77	0.7	0.57	0.49	0.91	0.94	0.76	0.79	0.93	0.66	0.96	0.8	0.88	0.98			0.855901	0.0666299	14	0.0178076		0.818067	0.12143	0.0350538
196.942	0.4	0.537613	0.791751	0.838096	0.821294	0.884273	0.863555	0.751664	0.95	1.09	0.87	0.96	0.783059	0.85	0.624921	0.84	0.900814	0.76	0.68	0.54	0.48	0.94	0.94	0.73	0.74	0.93	0.66	0.96	0.8	0.88	0.99			0.854976	0.0728725	14	0.019476		0.814147	0.123658	0.0356969
199.942	0.41	0.536153	0.781326	0.862236	0.827138	0.896061	0.879253	0.752975	0.96	1.12	0.89	0.97	0.781605	0.89	0.610578	0.85	0.909414	0.76	0.69	0.53	0.49	0.96	0.95	0.74	0.75	0.93	0.69	0.96	0.79	0.89	0.99			0.864237	0.0762761	14	0.0203856		0.821772	0.124964	0.036074
202.942	0.4	0.561689	0.796749	0.85029	0.822702	0.895279	0.872084	0.751442	0.96	1.1	0.87	0.97	0.780656	0.88	0.61859	0.85	0.925479	0.77	0.69	0.55	0.48	0.98	0.95	0.75	0.74	0.94	0.69	0.95	0.81	0.89	0.99			0.865156	0.0744524	14	0.0198983		0.823423	0.12484	0.0360383
205.942	0.4	0.549642	0.774868	0.84675	0.827312	0.880637	0.875421	0.743593	0.95	1.1	0.87	0.95	0.79305	0.89	0.623162	0.86	0.923057	0.75	0.67	0.54	0.47	0.99	0.96	0.75	0.73	0.92	0.68	0.97	0.8	0.88	0.98			0.864332	0.0779908	14	0.0208439		0.8156	0.125069	0.0361042
208.942	0.42	0.54626	0.78962	0.85803	0.829585	0.887624	0.886853	0.753435	0.95	1.1	0.88	0.96	0.802287	0.91	0.614111	0.86	0.911969	0.78	0.67	0.53	0.46	0.98	1.01	0.76	0.76	0.94	0.7	0.99	0.83	0.88	0.99			0.874167	0.0747407	14	0.0199753		0.828764	0.129887	0.0374952
211.942	0.43	0.563129	0.794058	0.866374	0.830479	0.888148	0.888376	0.757715	0.95	1.11	0.88	0.96	0.805857	0.9	0.626456	0.87	0.922636	0.77	0.68	0.52	0.45	1.02	1.03	0.74	0.73	0.94	0.69	0.99	0.82	0.89	0.99			0.876341	0.0821435	14	0.0219538		0.830111	0.133021	0.0383999
214.942	0.41	0.570753	0.794962	0.85339	0.823027	0.89594	0.888172	0.748711	0.94	1.12	0.89	0.97	0.813781	0.9	0.64242	0.87	0.923231	0.76	0.69	0.53	0.45	1.03	1.01	0.74	0.72	0.94	0.69	0.98	0.81	0.9	1.02			0.876424	0.0829505	14	0.0221694		0.831141	0.1332	0.0384516
217.942	0.42	0.566429	0.800894	0.876573	0.825772	0.906362	0.893588	0.77451	0.95	1.11	0.88	0.98	0.815993	0.9	0.644308	0.89	0.909028	0.77	0.67	0.51	0.47	1	1.01	0.72	0.69	0.95	0.7	0.97	0.81	0.9	1.02			0.87616	0.0804667	14	0.0215056		0.832565	0.136591	0.0394303
220.942	0.43	0.549356	0.803285	0.881764	0.825792	0.89635	0.900812	0.780675	0.95	1.1	0.88	0.99	0.822841	0.9	0.664451	0.88	0.919668	0.77	0.66	0.52	0.46	0.99	1.03	0.72	0.69	0.94	0.73	0.99	0.81	0.9	1.03			0.876624	0.080175	14	0.0214277		0.840242	0.137577	0.0397152
223.942	0.44	0.56299	0.805374	0.901292	0.822534	0.905271	0.899353	0.77006	0.97	1.09	0.9	1	0.833873	0.9	0.664477	0.88	0.936922	0.76	0.66	0.52	0.45	0.98	1.05	0.72	0.72	0.94	0.71	0.98	0.83	0.89	1.01			0.877224	0.0803194	14	0.0214663		0.846502	0.139806	0.0403585
226.942	0.43	0.584639	0.824974	0.905365	0.820696	0.904203	0.890202	0.779281	0.97	1.1	0.89	0.99	0.865746	0.9	0.674877	0.88	0.922904	0.74	0.65	0.52	0.46	0.96	1.04	0.7	0.72	0.97	0.72	0.99	0.82	0.89	1.01			0.877973	0.0850767	14	0.0227377		0.844719	0.135731	0.0391823
229.942	0.46	0.595902	0.819183	0.92461	0.837579	0.908934	0.892768	0.77425	0.97	1.1	0.9	1	0.872513	0.91	0.648921	0.88	0.920272	0.75	0.67	0.52	0.46	0.94	1.01	0.73	0.72	0.97	0.71	0.98	0.82	0.9	1			0.882289	0.0767333	14	0.0205078		0.842249	0.134782	0.0389082
232.942	0.46	0.59639	0.799181	0.893009	0.824471	0.915835	0.887429	0.770819	0.98	1.11	0.89	0.99	0.886479	0.92	0.669297	0.9	0.92132	0.75	0.67	0.51	0.45	0.91	1.04	0.72	0.71	0.97	0.71	0.99	0.81	0.9	1			0.88054	0.0812443	14	0.0217134		0.84169	0.135098	0.0389993
235.942	0.45	0.604152	0.818497	0.897872	0.820251	0.91305	0.880122	0.794621	0.98	1.11	0.89	1	0.894541	0.93	0.677076	0.9	0.921917	0.77	0.66	0.48	0.43	0.91	1.04	0.72	0.71	0.97	0.7	0.97	0.82	0.91	1.01			0.883101	0.0765252	14	0.0204522		0.845378	0.137329	0.0396435
238.942	0.45	0.592709	0.82071	0.907064	0.810522	0.904367	0.896754	0.799375	0.99	1.11	0.89	1.02	0.903867	0.9	0.649726	0.89	0.92116	0.78	0.66	0.49	0.43	0.93	1.07	0.74	0.72	0.95	0.71	0.98	0.8	0.91	1			0.885132	0.0730775	14	0.0195308		0.846808	0.144199	0.0416266
241.942	0.45	0.602117	0.80338	0.906696	0.808064	0.884946	0.909343	0.78809	0.98	1.13	0.9	1.01	0.916978	0.88	0.681228	0.88	0.953104	0.79	0.67	0.48	0.42	0.9	1.06	0.74	0.71	0.96	0.7	0.98	0.83	0.92	1.03			0.883412	0.0731757	14	0.019557		0.852005	0.142808	0.0412251
244.942	0.47	0.608191	0.8157	0.909435	0.8037	0.890587	0.903542	0.787829	0.99	1.13	0.9	1.01	0.926733	0.88	0.684585	0.88	0.952318	0.77	0.65	0.5	0.42	0.9	1.06	0.73	0.72	0.95	0.72	0.98	0.82	0.91	1.03			0.881405	0.0764434	14	0.0204304		0.852896	0.142566	0.0411552
247.942	0.48	0.618913	0.823029	0.921148	0.801409	0.898711	0.898901	0.788726	0.99	1.15	0.91	1.01	0.945821	0.91	0.70789	0.88	0.94576	0.79	0.67	0.49	0.41	0.93	1.11	0.73	0.69	0.96	0.73	0.97	0.83	0.91	1.02			0.889226	0.0761175	14	0.0203433		0.860186	0.145917	0.0421226
250.942	0.48	0.624358	0.816362	0.9267	0.818047	0.901536	0.892121	0.79316	0.99	1.12	0.9	1.01	0.959277	0.92	0.679925	0.88	0.932848	0.77	0.65	0.48	0.41	0.9	1.08	0.73	0.7	0.99	0.74	0.98	0.82	0.92	1.02			0.890415	0.0811462	14	0.0216872		0.854514	0.144667	0.0417618
253.942	0.49	0.631976	0.807919	0.919349	0.812423	0.895283	0.904249	0.782063	0.99	1.11	0.9	1.02	0.962408	0.91	0.691383	0.88	0.907392	0.78	0.65	0.48	0.41	0.94	1.06	0.75	0.71	0.98	0.73	0.99	0.83	0.92	1.02			0.894786	0.0792662	14	0.0211848		0.851289	0.140197	0.0404715
256.942	0.5	0.662048	0.81577	0.921137	0.822374	0.916345	0.879899	0.769578	1	1.13	0.9	1.01	0.969855	0.9	0.66829	0.88	0.89256	0.79	0.66	0.47	0.4	0.91	1.05	0.75	0.7	0.96	0.73	0.99	0.83	0.92	1.04			0.891993	0.0758068	14	0.0202602		0.848993	0.143288	0.0413638
259.942	0.51	0.654119	0.824607	0.941296	0.827565	0.904261	0.881935	0.788908	1.01	1.11	0.9	1.01	0.980735	0.92	0.709999	0.9	0.883053	0.8	0.65	0.47	0.4	0.92	1.04	0.74	0.7	0.97	0.73	0.99	0.82	0.91	1.04			0.898203	0.0781174	14	0.0208777		0.85146	0.13859	0.0400075
262.942	0.5	0.655639	0.824177	0.936343	0.840155	0.920063	0.883402	0.789988	1.01	1.12	0.92	1.01	0.981331	0.91	0.668413	0.9	0.896226	0.77	0.66	0.47	0.39	0.9	1.06	0.77	0.69	0.98	0.74	1	0.82	0.92	1.05			0.900647	0.0781591	14	0.0208889		0.853419	0.146267	0.0422238
265.942	0.49	0.678729	0.850353	0.935783	0.842102	0.931518	0.887347	0.786252	1.03	1.12	0.91	1.01	0.992072	0.9	0.660069	0.9	0.898272	0.77	0.65	0.47	0.4	0.9	1.08	0.75	0.7	1	0.74	0.99	0.82	0.92	1.04			0.902991	0.0828479	14	0.022142		0.854325	0.14965	0.0432003
268.942	0.52	0.679075	0.858911	0.931966	0.849833	0.931233	0.869236	0.779227	1	1.12	0.9	1.01	1.0009	0.91	0.682461	0.91	0.8979	0.8	0.63	0.46	0.39	0.89	1.07	0.77	0.7	0.97	0.75	1.01	0.8	0.92	1.05			0.904205	0.0732141	14	0.0195673		0.852732	0.149545	0.0431699
271.942	0.51	0.689497	0.856767	0.956535	0.873986	0.955508	0.874921	0.795093	1.02	1.11	0.9	1.01	1.00479	0.91	0.677144	0.92	0.918289	0.79	0.64	0.45	0.38	0.87	1.07	0.78	0.68	0.95	0.75	1	0.81	0.93	1.07			0.905747	0.0730607	14	0.0195263		0.861047	0.155381	0.0448545
274.942	0.53	0.750039	0.850106	0.915031	0.863533	0.952167	0.883943	0.796684	1.01	1.1	0.9	1.01	1.00049	0.91	0.666458	0.93	0.94213	0.77	0.61	0.47	0.37	0.86	1.06	0.74	0.65	0.96	0.75	1	0.81	0.93	1.06			0.900576	0.0812735	14	0.0217212		0.851872	0.160296	0.0462735
277.942	0.54	0.708207	0.85092	0.931782	0.868636	0.94808	0.909371	0.794408	1.01	1.12	0.91	1.01	1.00608	0.91	0.651705	0.93	0.938777	0.76	0.61	0.46	0.38	0.87	1.07	0.73	0.65	0.95	0.77	0.98	0.81	0.93	1.06			0.901072	0.0818614	14	0.0218784		0.853729	0.162406	0.0468827
280.942	0.54	0.719899	0.853377	0.915426	0.85942	0.946324	0.903921	0.775326	1.03	1.14	0.91	1.01	0.998778	0.9	0.69113	0.95	0.934114	0.77	0.6	0.46	0.37	0.87	1.05	0.76	0.64	0.96	0.76	1	0.79	0.92	1.07			0.906107	0.0803696	14	0.0214797		0.848527	0.160602	0.0463619
283.942	0.55	0.711746	0.868863	0.956528	0.858442	0.954908	0.932647	0.777801	1.02	1.14	0.92	1.01	0.985289	0.92	0.669837	0.94	0.924783	0.76	0.62	0.46	0.36	0.88	1.06	0.77	0.63	0.98	0.76	1.01	0.8	0.92	1.06			0.911803	0.0792689	14	0.0211855		0.851988	0.162724	0.0469744
286.942	0.58	0.75138	0.86325	0.950074	0.848596	0.962239	0.910011	0.780209	1.01	1.16	0.89	1	0.982142	0.94	0.672225	0.95	0.91594	0.75	0.61	0.47	0.38	0.88	1.1	0.76	0.63	0.96	0.76	0.97	0.8	0.93	1.09			0.903143	0.0779063	14	0.0208213		0.855891	0.171151	0.049407
289.942	0.56	0.745651	0.870739	0.941	0.847611	0.947683	0.933864	0.803897	1.02	1.12	0.89	0.99	0.986649	0.93	0.701322	0.95	0.905217	0.77	0.61	0.46	0.38	0.91	1.11	0.77	0.63	0.97	0.77	0.99	0.8	0.93	1.09			0.912062	0.0764193	14	0.0204239		0.85826	0.166237	0.0479886
292.942	0.55	0.740036	0.869505	0.940758	0.827964	0.957104	0.911935	0.793568	1.03	1.16	0.9	0.99	0.985519	0.93	0.716418	0.96	0.913777	0.74	0.6	0.46	0.36	0.96	1.09	0.77	0.63	0.96	0.79	0.99	0.8	0.91	1.06			0.910352	0.0838381	14	0.0224067		0.856802	0.16027	0.0462658
295.942	0.55	0.780035	0.864634	0.937573	0.829957	0.980478	0.915206	0.795654	1.02	1.16	0.93	0.98	0.981025	0.96	0.674786	0.97	0.924287	0.76	0.59	0.46	0.36	0.94	1.09	0.82	0.65	1	0.77	0.97	0.81	0.93	1.08			0.920773	0.0755044	14	0.0201794		0.856898	0.166868	0.0481707
298.942	0.57	0.794266	0.885726	0.945515	0.81448	0.977025	0.912732	0.8018	1.01	1.16	0.93	1	1	0.95	0.658514	0.96	0.937311	0.75	0.6	0.44	0.36	0.95	1.09	0.8	0.66	0.98	0.78	0.95	0.8	0.94	1.08			0.916639	0.0776601	14	0.0207555		0.860847	0.167728	0.0484189

## Sheet: merge
Time	WT	SD	SD/2	SE	dPS	SD	SD/2	SE	dPE	SD	SD/2	SE	dABD	SD	SD/2	SE
1.90897	1.03355	0.0202901	0.010145	0.00465486	1.03365	0.00902539	0.0045127	0.00260541	1.0303	0.0190457	0.00952287	0.00549803	1.0232	0.0135091	0.00675455	0.00361046
4.90897	1.00711	0.0110077	0.00550383	0.00252533	0.999833	0.00435661	0.0021783	0.00125764	1.00321	0.00650665	0.00325333	0.00187831	1.00002	0.00652963	0.00326481	0.00174512
7.90897	0.996608	0.00798205	0.00399103	0.00183121	0.998188	0.00410998	0.00205499	0.00118645	1.00064	0.00321035	0.00160517	0.000926747	0.997447	0.00901029	0.00450514	0.0024081
10.909	0.996085	0.0100725	0.00503626	0.00231079	1.0019	0.00430993	0.00215497	0.00124417	0.996859	0.00648658	0.00324329	0.00187252	0.999611	0.00842094	0.00421047	0.00225059									wt	n=19
13.909	0	0	0	0	0	0	0	0	0	0	0	0	0	0	0	0									dPE	n=12
16.909	0.0860456	0.0309701	0.015485	0.00710503	0.063157	0.0256711	0.0128356	0.00741062	0.06488	0.0326327	0.0163164	0.00942026	0.193072	0.0360845	0.0180422	0.00964398									dPS	n=12
19.909	0.149151	0.0527222	0.0263611	0.0120953	0.114959	0.0496534	0.0248267	0.0143337	0.112067	0.0547732	0.0273866	0.0158117	0.31129	0.0497333	0.0248666	0.0132918									dABD	n=14
22.909	0.201465	0.0642381	0.032119	0.0147372	0.154178	0.0626875	0.0313438	0.0180963	0.152542	0.0699935	0.0349968	0.0202054	0.387085	0.0535154	0.0267577	0.0143026
25.909	0.24097	0.0728575	0.0364288	0.0167147	0.186987	0.0740757	0.0370378	0.0213838	0.184036	0.0765828	0.0382914	0.0221075	0.444476	0.0557141	0.027857	0.0148902
28.909	0.274276	0.0745494	0.0372747	0.0171028	0.217509	0.085141	0.0425705	0.0245781	0.209438	0.0868472	0.0434236	0.0250706	0.4886	0.0544904	0.0272452	0.0145632
31.909	0.303686	0.0793996	0.0396998	0.0182155	0.24242	0.0923956	0.0461978	0.0266723	0.233066	0.0941843	0.0470921	0.0271887	0.526127	0.0506287	0.0253143	0.0135311
34.909	0.329825	0.084778	0.042389	0.0194494	0.267236	0.103744	0.0518721	0.0299484	0.25483	0.0989472	0.0494736	0.0285636	0.552069	0.0491638	0.0245819	0.0131396
37.909	0.352494	0.0830976	0.0415488	0.0190639	0.28688	0.108996	0.0544982	0.0314646	0.275924	0.10493	0.0524652	0.0302908	0.578066	0.0449969	0.0224985	0.0120259
40.909	0.37099	0.0826868	0.0413434	0.0189697	0.306411	0.113542	0.056771	0.0327767	0.291687	0.109784	0.0548918	0.0316918	0.60245	0.0498713	0.0249357	0.0133287
43.909	0.391786	0.0829724	0.0414862	0.0190352	0.32159	0.116809	0.0584047	0.03372	0.306664	0.115674	0.0578368	0.0333921	0.615397	0.0474546	0.0237273	0.0126828
46.909	0.410586	0.084751	0.0423755	0.0194432	0.341609	0.121975	0.0609876	0.0352112	0.324447	0.11869	0.059345	0.0342629	0.629605	0.0466398	0.0233199	0.012465
49.909	0.425545	0.0847593	0.0423796	0.0194451	0.351502	0.120789	0.0603943	0.0348687	0.337497	0.11967	0.059835	0.0345458	0.648993	0.049265	0.0246325	0.0131666
52.909	0.441937	0.0858529	0.0429265	0.019696	0.367306	0.125722	0.0628608	0.0362927	0.352724	0.123869	0.0619345	0.0357579	0.661867	0.0500424	0.0250212	0.0133744
55.909	0.456806	0.0887915	0.0443958	0.0203702	0.380621	0.133376	0.0666882	0.0385024	0.366396	0.124856	0.062428	0.0360428	0.672365	0.0528731	0.0264365	0.0141309
58.909	0.467657	0.0899087	0.0449543	0.0206265	0.392922	0.133731	0.0668656	0.0386048	0.375718	0.126834	0.0634169	0.0366138	0.686847	0.048979	0.0244895	0.0130902
61.909	0.480317	0.0885036	0.0442518	0.0203041	0.40302	0.136795	0.0683976	0.0394894	0.385995	0.127915	0.0639576	0.036926	0.698504	0.0439859	0.021993	0.0117557
64.909	0.488544	0.090599	0.0452995	0.0207848	0.41118	0.133585	0.0667924	0.0385626	0.393795	0.130735	0.0653674	0.0377399	0.705176	0.043648	0.021824	0.0116654
67.909	0.499475	0.0911788	0.0455894	0.0209178	0.426927	0.138993	0.0694967	0.0401239	0.404969	0.132649	0.0663246	0.0382925	0.708024	0.0383034	0.0191517	0.010237
70.909	0.508924	0.0885775	0.0442887	0.0203211	0.43558	0.13563	0.067815	0.039153	0.413565	0.133365	0.0666823	0.038499	0.716806	0.0395459	0.0197729	0.0105691
73.909	0.520657	0.0867256	0.0433628	0.0198962	0.444768	0.135488	0.0677438	0.0391119	0.422471	0.133449	0.0667247	0.0385235	0.724128	0.0383911	0.0191955	0.0102604
76.909	0.529442	0.087099	0.0435495	0.0199819	0.452687	0.140735	0.0703673	0.0406266	0.428903	0.133484	0.0667418	0.0385334	0.733805	0.0393921	0.019696	0.010528
79.909	0.538048	0.0861889	0.0430945	0.0197731	0.461227	0.138262	0.0691312	0.0399129	0.438661	0.135561	0.0677807	0.0391332	0.736281	0.0418599	0.02093	0.0111875
82.909	0.545192	0.0884336	0.0442168	0.0202881	0.471264	0.143076	0.0715382	0.0413026	0.447408	0.136699	0.0683496	0.0394617	0.747508	0.0324059	0.016203	0.00866084
85.909	0.552724	0.0836652	0.0418326	0.0191941	0.475503	0.140808	0.0704041	0.0406478	0.454526	0.139121	0.0695607	0.0401609	0.753018	0.0348255	0.0174127	0.0093075
88.909	0.561694	0.0856622	0.0428311	0.0196522	0.486907	0.145734	0.0728669	0.0420697	0.460458	0.140143	0.0700716	0.0404559	0.757956	0.0322918	0.0161459	0.00863036
91.909	0.565497	0.0814171	0.0407085	0.0186784	0.490765	0.140744	0.0703721	0.0406294	0.468991	0.142853	0.0714264	0.0412381	0.761436	0.0353069	0.0176534	0.00943616
94.909	0.57202	0.0819251	0.0409625	0.0187949	0.500147	0.145114	0.0725569	0.0418907	0.47399	0.142175	0.0710876	0.0410425	0.76062	0.0349085	0.0174542	0.00932969
97.909	0.577164	0.0765033	0.0382516	0.0175511	0.507681	0.145629	0.0728144	0.0420394	0.481353	0.142662	0.0713312	0.0411831	0.76716	0.0333249	0.0166624	0.00890645
100.909	0.582393	0.0787847	0.0393923	0.0180744	0.511039	0.144465	0.0722323	0.0417033	0.489564	0.147174	0.0735871	0.0424855	0.774817	0.0337827	0.0168914	0.00902881
103.909	0.588992	0.0781404	0.0390702	0.0179266	0.514999	0.141999	0.0709995	0.0409916	0.49489	0.144284	0.0721422	0.0416513	0.778772	0.0388076	0.0194038	0.0103718
106.909	0.599439	0.0828819	0.0414409	0.0190144	0.521729	0.14036	0.0701799	0.0405184	0.506678	0.14665	0.0733252	0.0423343	0.781668	0.0380114	0.0190057	0.010159
109.909	0.604274	0.080331	0.0401655	0.0184292	0.531654	0.141009	0.0705046	0.0407059	0.510983	0.144391	0.0721956	0.0416822	0.789156	0.0418818	0.0209409	0.0111934
112.909	0.603837	0.0790119	0.0395059	0.0181266	0.535613	0.138713	0.0693567	0.0400431	0.519277	0.145604	0.0728021	0.0420323	0.788068	0.0397665	0.0198832	0.010628
115.909	0.613887	0.0723995	0.0361997	0.0166096	0.54092	0.137837	0.0689184	0.0397901	0.523866	0.143904	0.0719522	0.0415416	0.794138	0.0413966	0.0206983	0.0110637
118.909	0.617454	0.0759216	0.0379608	0.0174176	0.546833	0.137407	0.0687035	0.039666	0.529535	0.145757	0.0728787	0.0420765	0.798374	0.0378914	0.0189457	0.0101269
121.909	0.621438	0.07647	0.038235	0.0175434	0.554628	0.139662	0.069831	0.040317	0.534308	0.146216	0.0731079	0.0422089	0.804627	0.0403064	0.0201532	0.0107723
124.909	0.624699	0.0766064	0.0383032	0.0175747	0.556972	0.137424	0.0687122	0.039671	0.539482	0.146194	0.0730969	0.0422025	0.808701	0.0386935	0.0193467	0.0103413
127.909	0.628925	0.0766762	0.0383381	0.0175907	0.558897	0.139026	0.0695128	0.0401332	0.546709	0.145738	0.0728689	0.0420709	0.817999	0.0397891	0.0198946	0.0106341
130.909	0.636535	0.0768872	0.0384436	0.0176391	0.566222	0.138304	0.0691522	0.039925	0.549163	0.146719	0.0733594	0.0423541	0.821618	0.0398749	0.0199374	0.010657
133.909	0.642117	0.0756287	0.0378144	0.0173504	0.567076	0.136929	0.0684644	0.0395279	0.551513	0.141193	0.0705967	0.040759	0.831294	0.0486311	0.0243155	0.0129972
136.909	0.646518	0.0766828	0.0383414	0.0175923	0.57564	0.140091	0.0700456	0.0404409	0.556839	0.140278	0.0701391	0.0404948	0.831192	0.0440961	0.0220481	0.0117852
139.909	0.649997	0.0715115	0.0357558	0.0164059	0.579539	0.138448	0.0692238	0.0399664	0.562881	0.143297	0.0716487	0.0413664	0.835717	0.0477107	0.0238554	0.0127512
142.909	0.656245	0.0749061	0.0374531	0.0171846	0.583437	0.136038	0.0680189	0.0392707	0.566578	0.145191	0.0725955	0.041913	0.835185	0.0530895	0.0265447	0.0141888
145.909	0.656574	0.0729551	0.0364775	0.016737	0.587037	0.134699	0.0673495	0.0388843	0.572547	0.142382	0.071191	0.0411022	0.840114	0.0574748	0.0287374	0.0153608
148.909	0.657684	0.0719914	0.0359957	0.0165159	0.590545	0.135595	0.0677977	0.039143	0.577473	0.141921	0.0709605	0.040969	0.8437	0.0493582	0.0246791	0.0131915
151.909	0.661415	0.0689389	0.0344694	0.0158157	0.590336	0.131337	0.0656683	0.0379136	0.57916	0.139457	0.0697283	0.0402576	0.847726	0.060703	0.0303515	0.0162236
154.909	0.667978	0.072092	0.036046	0.016539	0.594867	0.130265	0.0651326	0.0376043	0.581239	0.141395	0.0706973	0.0408171	0.850409	0.0591726	0.0295863	0.0158145
157.909	0.673563	0.071682	0.035841	0.016445	0.605172	0.132895	0.0664473	0.0383633	0.583085	0.14181	0.0709049	0.040937	0.856681	0.0618668	0.0309334	0.0165346
160.909	0.67513	0.0703179	0.0351589	0.016132	0.606975	0.133748	0.0668739	0.0386097	0.591751	0.139579	0.0697897	0.0402931	0.851446	0.0547577	0.0273788	0.0146346
163.909	0.676441	0.0667173	0.0333587	0.015306	0.610677	0.136613	0.0683066	0.0394368	0.595366	0.139959	0.0699793	0.0404026	0.852615	0.0572671	0.0286336	0.0153053
166.909	0.679912	0.0689642	0.0344821	0.0158215	0.614564	0.138175	0.0690874	0.0398876	0.597792	0.139717	0.0698583	0.0403327	0.854293	0.0549245	0.0274622	0.0146792
169.909	0.687225	0.0655624	0.0327812	0.015041	0.618209	0.138711	0.0693555	0.0400424	0.601522	0.138656	0.0693281	0.0400266	0.849729	0.0559078	0.0279539	0.014942
172.909	0.691506	0.0668905	0.0334452	0.0153457	0.622114	0.140845	0.0704225	0.0406584	0.603659	0.133996	0.0669982	0.0386814	0.851262	0.0559339	0.0279669	0.014949
175.909	0.694848	0.0680387	0.0340193	0.0156091	0.628248	0.138078	0.0690392	0.0398598	0.608586	0.140696	0.0703478	0.0406153	0.851452	0.0534173	0.0267086	0.0142764
178.909	0.694976	0.0694737	0.0347368	0.0159384	0.632956	0.142066	0.0710328	0.0410108	0.611115	0.136908	0.0684542	0.0395221	0.854006	0.0579728	0.0289864	0.0154939
181.909	0.699942	0.0691077	0.0345539	0.0158544	0.635256	0.141753	0.0708766	0.0409206	0.615236	0.135692	0.0678459	0.0391708	0.853915	0.0589468	0.0294734	0.0157542
184.909	0.702481	0.0653228	0.0326614	0.0149861	0.635718	0.137539	0.0687697	0.0397042	0.621313	0.13858	0.0692902	0.0400047	0.856272	0.0600238	0.0300119	0.016042
187.909	0.705619	0.0675097	0.0337549	0.0154878	0.63923	0.139674	0.069837	0.0403204	0.623209	0.136601	0.0683004	0.0394333	0.853615	0.0639269	0.0319635	0.0170852
190.909	0.713882	0.0697143	0.0348572	0.0159936	0.641565	0.138027	0.0690133	0.0398448	0.626017	0.136534	0.0682671	0.039414	0.855174	0.0655671	0.0327836	0.0175235
193.909	0.714002	0.0695728	0.0347864	0.0159611	0.646583	0.136937	0.0684686	0.0395304	0.628895	0.136505	0.0682523	0.0394055	0.855901	0.0666299	0.0333149	0.0178076
196.909	0.717755	0.0709389	0.0354695	0.0162745	0.649309	0.135964	0.0679821	0.0392495	0.635487	0.133426	0.0667131	0.0385168	0.854976	0.0728725	0.0364363	0.019476
199.909	0.719371	0.0686944	0.0343472	0.0157596	0.650316	0.136025	0.0680126	0.0392671	0.638985	0.130445	0.0652227	0.0376563	0.864237	0.0762761	0.038138	0.0203856
202.909	0.721137	0.0665379	0.033269	0.0152648	0.652541	0.138352	0.0691762	0.0399389	0.641894	0.131647	0.0658233	0.0380031	0.865156	0.0744524	0.0372262	0.0198983
205.909	0.721985	0.0668161	0.0334081	0.0153287	0.655962	0.134973	0.0674864	0.0389633	0.643213	0.137327	0.0686637	0.039643	0.864332	0.0779908	0.0389954	0.0208439
208.909	0.724781	0.0663857	0.0331929	0.0152299	0.658471	0.133992	0.0669958	0.03868	0.644212	0.133697	0.0668484	0.0385949	0.874167	0.0747407	0.0373703	0.0199753
211.909	0.722459	0.0685468	0.0342734	0.0157257	0.662767	0.133435	0.0667173	0.0385192	0.646869	0.135008	0.0675041	0.0389735	0.876341	0.0821435	0.0410717	0.0219538
214.909	0.72497	0.0676944	0.0338472	0.0155302	0.665459	0.136452	0.0682259	0.0393903	0.651258	0.13246	0.0662298	0.0382378	0.876424	0.0829505	0.0414752	0.0221694
217.909	0.727917	0.0691014	0.0345507	0.0158529	0.668605	0.136328	0.0681638	0.0393544	0.654747	0.130022	0.0650109	0.0375341	0.87616	0.0804667	0.0402333	0.0215056
220.909	0.726883	0.0700469	0.0350234	0.0160699	0.670483	0.138918	0.0694591	0.0401022	0.655975	0.131305	0.0656526	0.0379045	0.876624	0.080175	0.0400875	0.0214277
223.909	0.727762	0.0745115	0.0372558	0.0170941	0.677241	0.139508	0.0697542	0.0402726	0.659358	0.129544	0.0647722	0.0373962	0.877224	0.0803194	0.0401597	0.0214663
226.909	0.729786	0.0742343	0.0371171	0.0170305	0.676853	0.138129	0.0690644	0.0398744	0.666967	0.131557	0.0657783	0.0379771	0.877973	0.0850767	0.0425383	0.0227377
229.909	0.73386	0.0702599	0.03513	0.0161187	0.681744	0.137826	0.0689128	0.0397868	0.665707	0.131618	0.0658092	0.037995	0.882289	0.0767333	0.0383667	0.0205078
232.909	0.732321	0.0658456	0.0329228	0.015106	0.677912	0.135713	0.0678567	0.0391771	0.666963	0.128575	0.0642876	0.0371165	0.88054	0.0812443	0.0406221	0.0217134
235.909	0.734908	0.0656989	0.0328494	0.0150724	0.680178	0.132894	0.066447	0.0383632	0.671197	0.130593	0.0652964	0.0376989	0.883101	0.0765252	0.0382626	0.0204522
238.909	0.733914	0.0658361	0.0329181	0.0151038	0.683397	0.136332	0.0681658	0.0393556	0.672476	0.127304	0.0636518	0.0367494	0.885132	0.0730775	0.0365388	0.0195308
241.909	0.734599	0.0653767	0.0326883	0.0149984	0.683603	0.135266	0.0676329	0.0390479	0.673758	0.127017	0.0635083	0.0366665	0.883412	0.0731757	0.0365878	0.019557
244.909	0.740612	0.0642538	0.0321269	0.0147408	0.686765	0.136426	0.068213	0.0393828	0.677528	0.126778	0.063389	0.0365977	0.881405	0.0764434	0.0382217	0.0204304
247.909	0.737463	0.0631784	0.0315892	0.0144941	0.688313	0.132015	0.0660073	0.0381093	0.681466	0.127337	0.0636684	0.036759	0.889226	0.0761175	0.0380588	0.0203433
250.909	0.735274	0.06597	0.032985	0.0151346	0.691358	0.135513	0.0677563	0.0391191	0.682753	0.128361	0.0641804	0.0370546	0.890415	0.0811462	0.0405731	0.0216872
253.909	0.742159	0.0620066	0.0310033	0.0142253	0.69471	0.132485	0.0662427	0.0382452	0.685104	0.127217	0.0636085	0.0367244	0.894786	0.0792662	0.0396331	0.0211848
256.909	0.742054	0.0648785	0.0324393	0.0148842	0.696164	0.13554	0.0677702	0.0391271	0.688203	0.128766	0.0643832	0.0371716	0.891993	0.0758068	0.0379034	0.0202602
259.909	0.743557	0.0650773	0.0325386	0.0149298	0.701509	0.133306	0.0666529	0.0384821	0.690228	0.127975	0.0639877	0.0369433	0.898203	0.0781174	0.0390587	0.0208777
262.909	0.738045	0.0637386	0.0318693	0.0146226	0.706251	0.136471	0.0682356	0.0393958	0.690601	0.128857	0.0644286	0.0371979	0.900647	0.0781591	0.0390795	0.0208889
265.909	0.7454	0.0627675	0.0313837	0.0143999	0.706032	0.137501	0.0687505	0.0396931	0.691539	0.124236	0.062118	0.0358639	0.902991	0.0828479	0.0414239	0.022142
268.909	0.743779	0.0586271	0.0293136	0.01345	0.709181	0.138882	0.0694411	0.0400918	0.692189	0.129806	0.0649029	0.0374717	0.904205	0.0732141	0.036607	0.0195673
271.909	0.744435	0.0623589	0.0311794	0.0143061	0.709271	0.134927	0.0674633	0.03895	0.696949	0.127601	0.0638003	0.0368351	0.905747	0.0730607	0.0365303	0.0195263
274.909	0.74561	0.0614924	0.0307462	0.0141073	0.712839	0.134059	0.0670296	0.0386995	0.698451	0.129519	0.0647593	0.0373888	0.900576	0.0812735	0.0406367	0.0217212
277.909	0.746383	0.0594709	0.0297355	0.0136436	0.713499	0.129753	0.0648764	0.0374564	0.700707	0.125838	0.062919	0.0363263	0.901072	0.0818614	0.0409307	0.0218784
280.909	0.750358	0.0619913	0.0309956	0.0142218	0.717243	0.127893	0.0639463	0.0369194	0.703561	0.129301	0.0646506	0.0373261	0.906107	0.0803696	0.0401848	0.0214797
283.909	0.748929	0.0647444	0.0323722	0.0148534	0.718265	0.133288	0.0666439	0.0384769	0.704998	0.128159	0.0640797	0.0369964	0.911803	0.0792689	0.0396344	0.0211855
286.909	0.750399	0.0645503	0.0322752	0.0148089	0.720229	0.131058	0.0655289	0.0378331	0.703403	0.129643	0.0648217	0.0374249	0.903143	0.0779063	0.0389531	0.0208213
289.909	0.755569	0.0692356	0.0346178	0.0158837	0.722192	0.131918	0.0659589	0.0380814	0.710334	0.132366	0.0661831	0.0382108	0.912062	0.0764193	0.0382097	0.0204239
292.909	0.753796	0.0687772	0.0343886	0.0157786	0.731177	0.13639	0.0681948	0.0393723	0.710734	0.13181	0.065905	0.0380502	0.910352	0.0838381	0.0419191	0.0224067
295.909	0.754622	0.0679176	0.0339588	0.0155814	0.727512	0.134619	0.0673095	0.0388612	0.715153	0.130219	0.0651093	0.0375909	0.920773	0.0755044	0.0377522	0.0201794
298.909	0.757564	0.0672754	0.0336377	0.015434	0.7267	0.131581	0.0657907	0.0379843	0.719592	0.129932	0.0649661	0.0375082	0.916639	0.0776601	0.0388301	0.0207555

## Sheet: haltime analysis
Table Analyzed	haltime_total							Number of families	1											FL	deltaABD	deltaPE/Ank	deltaPS	PE/Ank only
								Number of comparisons per family	10										Number of values	23	13	15	22	16
ANOVA summary								Alpha	0.05
F	27.88																		Minimum	15.54	12.4	29.4	14.85	0.6002
P value	< 0.0001							Tukey's multiple comparisons test	Mean Diff.	95% CI of diff.	Significant?	Summary							25% Percentile	30.96	17.52	44.69	36.13	0.9518
P value summary	****																		Median	44.82	26.2	56.75	46.27	1.205
Are differences among means statistically significant? (P < 0.05)	Yes							FL vs. deltaABD	17.29	-0.4078 to 34.98	No	ns		A-B					75% Percentile	48.88	33.65	71.07	55.7	1.567
R square	0.5704							FL vs. deltaPE/Ank	-20.77	-37.70 to -3.845	Yes	**		A-C					Maximum	85.24	45.32	139.6	93.31	2.698
								FL vs. deltaPS	-5.775	-20.98 to 9.434	No	ns		A-D
Brown-Forsythe test								FL vs. PE/Ank only	42.31	25.70 to 58.91	Yes	****		A-E					Mean	43.64	26.35	64.41	49.41	1.33
F (DFn, DFd)	5.280 (4, 84)							deltaABD vs. deltaPE/Ank	-38.06	-57.38 to -18.73	Yes	****		B-C					Std. Deviation	16.46	9.776	29.41	20.58	0.5295
P value	0.0008							deltaABD vs. deltaPS	-23.06	-40.90 to -5.222	Yes	**		B-D					Std. Error of Mean	3.431	2.711	7.593	4.387	0.1324
P value summary	***							deltaABD vs. PE/Ank only	25.02	5.975 to 44.06	Yes	**		B-E
Significantly different standard deviations? (P < 0.05)	Yes							deltaPE/Ank vs. deltaPS	15	-2.081 to 32.07	No	ns		C-D					Lower 95% CI	36.52	20.44	48.12	40.29	1.048
								deltaPE/Ank vs. PE/Ank only	63.08	44.75 to 81.40	Yes	****		C-E					Upper 95% CI	50.75	32.26	80.69	58.53	1.612
Bartlett's test								deltaPS vs. PE/Ank only	48.08	31.32 to 64.84	Yes	****		D-E
Bartlett's statistic (corrected)	105.1
P value	< 0.0001
P value summary	****							Test details	Mean 1	Mean 2	Mean Diff.	SE of diff.	n1	n2	q	DF
Significantly different standard deviations? (P < 0.05)	Yes
								FL vs. deltaABD	43.64	26.35	17.29	6.347	23	13	3.852	84
ANOVA table	SS	DF	MS	F (DFn, DFd)	P value			FL vs. deltaPE/Ank	43.64	64.41	-20.77	6.071	23	15	4.838	84
Treatment (between columns)	37317	4	9329	F (4, 84) = 27.88	P < 0.0001			FL vs. deltaPS	43.64	49.41	-5.775	5.455	23	22	1.497	84
Residual (within columns)	28108	84	334.6					FL vs. PE/Ank only	43.64	1.33	42.31	5.955	23	16	10.05	84
Total	65425	88						deltaABD vs. deltaPE/Ank	26.35	64.41	-38.06	6.932	13	15	7.765	84
								deltaABD vs. deltaPS	26.35	49.41	-23.06	6.399	13	22	5.097	84
Data summary								deltaABD vs. PE/Ank only	26.35	1.33	25.02	6.83	13	16	5.18	84
Number of treatments (columns)	5							deltaPE/Ank vs. deltaPS	64.41	49.41	15	6.125	15	22	3.462	84
Number of values (total)	89							deltaPE/Ank vs. PE/Ank only	64.41	1.33	63.08	6.574	15	16	13.57	84
								deltaPS vs. PE/Ank only	49.41	1.33	48.08	6.01	22	16	11.31	84

## Sheet: mobile analysis
Table Analyzed	mobile_total							Number of families	1										FL	deltaABD	deltaPE/Ank	deltaPS	PE/Ank only
								Number of comparisons per family	10										23	13	15	22	16
ANOVA summary								Alpha	0.05
F	9.238																		0.6608	0.769	0.5635	0.5271	0.6873
P value	< 0.0001							Tukey's multiple comparisons test	Mean Diff.	95% CI of diff.	Significant?	Summary							0.6947	0.815	0.6946	0.6899	0.7793
P value summary	****																		0.7739	0.874	0.7733	0.7628	0.9135
Are differences among means statistically significant? (P < 0.05)	Yes							FL vs. deltaABD	-0.1139	-0.1967 to -0.03110	Yes	**		A-B					0.8079	0.9193	0.8301	0.8357	0.9499
R square	0.3055							FL vs. deltaPE/Ank	0.00713	-0.07208 to 0.08634	No	ns		A-C					0.9032	0.9823	0.8823	0.9248	0.9707
								FL vs. deltaPS	0.006906	-0.06427 to 0.07808	No	ns		A-D
Brown-Forsythe test								FL vs. PE/Ank only	-0.1127	-0.1904 to -0.03497	Yes	**		A-E					0.7586	0.8725	0.7514	0.7517	0.8712
F (DFn, DFd)	0.7784 (4, 84)							deltaABD vs. deltaPE/Ank	0.121	0.03061 to 0.2115	Yes	**		B-C					0.06968	0.06457	0.09328	0.09837	0.09442
P value	0.5423							deltaABD vs. deltaPS	0.1208	0.03733 to 0.2043	Yes	**		B-D					0.01453	0.01791	0.02409	0.02097	0.0236
P value summary	ns							deltaABD vs. PE/Ank only	0.001247	-0.08787 to 0.09036	No	ns		B-E
Significantly different standard deviations? (P < 0.05)	No							deltaPE/Ank vs. deltaPS	-0.0002236	-0.08014 to 0.07969	No	ns		C-D					0.7284	0.8335	0.6998	0.708	0.8209
								deltaPE/Ank vs. PE/Ank only	-0.1198	-0.2056 to -0.03402	Yes	**		C-E					0.7887	0.9115	0.8031	0.7953	0.9215
Bartlett's test								deltaPS vs. PE/Ank only	-0.1196	-0.1980 to -0.04116	Yes	***		D-E
Bartlett's statistic (corrected)	4.532
P value	0.3388
P value summary	ns							Test details	Mean 1	Mean 2	Mean Diff.	SE of diff.	n1	n2	q	DF
Significantly different standard deviations? (P < 0.05)	No
								FL vs. deltaABD	0.7586	0.8725	-0.1139	0.02971	23	13	5.423	84
ANOVA table	SS	DF	MS	F (DFn, DFd)	P value			FL vs. deltaPE/Ank	0.7586	0.7514	0.00713	0.02841	23	15	0.3549	84
Treatment (between columns)	0.2708	4	0.0677	F (4, 84) = 9.238	P < 0.0001			FL vs. deltaPS	0.7586	0.7517	0.006906	0.02553	23	22	0.3826	84
Residual (within columns)	0.6156	84	0.007329					FL vs. PE/Ank only	0.7586	0.8712	-0.1127	0.02787	23	16	5.717	84
Total	0.8864	88						deltaABD vs. deltaPE/Ank	0.8725	0.7514	0.121	0.03244	13	15	5.277	84
								deltaABD vs. deltaPS	0.8725	0.7517	0.1208	0.02995	13	22	5.705	84
Data summary								deltaABD vs. PE/Ank only	0.8725	0.8712	0.001247	0.03197	13	16	0.05517	84
Number of treatments (columns)	5							deltaPE/Ank vs. deltaPS	0.7514	0.7517	-0.0002236	0.02867	15	22	0.01103	84
Number of values (total)	89							deltaPE/Ank vs. PE/Ank only	0.7514	0.8712	-0.1198	0.03077	15	16	5.506	84
								deltaPS vs. PE/Ank only	0.7517	0.8712	-0.1196	0.02813	22	16	6.012	84
