# Supplementary material for: Complementary mesoscale dynamics of spectrin and acto-myosin shape membrane territories during mechanoresponse
Source: Nat Commun. 2020 Oct 9;11:5108. doi: 10.1038/s41467-020-18825-7 (PMC7547731; doi:10.1038/s41467-020-18825-7)
Supplement: Supplementary file 13 — Source Data [file 41467_2020_18825_MOESM13_ESM.zip › Ghisleni et al Source Data/Figure 6/6F-Spreading_area_analysis_FL_ABD.xlsx]

## Sheet: Sheet1
	WT		WT		ABD
1			876.876	0.38324
2			893.169	0.390361
3			919.295	0.401779
4			929.715	0.406333
5			958.827	0.419057
6			983.896	0.430013
7			1008.98	0.440977
8			1034.45	0.452109
9			1060.09	0.463314
10			1096.22	0.479103
11			1117.71	0.488498
12			1155.77	0.50513
13			1195.63	0.522554
14			1229.83	0.5375
15			1266.76	0.553641
16			1302.79	0.569386
17			1333.93	0.582997	339.89	0.29821
18			1364.62	0.59641	379.283	0.332773
19			1396.08	0.61016	416.675	0.365579
20			1423.3	0.622055	456.27	0.400319
21			1450.92	0.634126	491.728	0.431429
22			1481.66	0.64756	532.853	0.467511
23			1508.1	0.659118	571.707	0.5016
24			1540.84	0.673426	610.848	0.535942
25			1577.17	0.689303	645.466	0.566314
26			1614.25	0.70551	685.834	0.601732
27			1654.12	0.722934	717.475	0.629493
28			1687.46	0.737506	756.902	0.664085
29			1722.21	0.752693	788.846	0.692112
30	1235.41	0.716836	1760.16	0.769281	822.725	0.721837
31	1290.81	0.748981	1793.1	0.783677	855.207	0.750336
32	1349.42	0.782988	1826.02	0.798066	881.267	0.7732
33	1391.89	0.80763	1860.91	0.813312	917.163	0.804694
34	1449.21	0.840887	1895.88	0.828595	940.684	0.825331
35	1497.44	0.868876	1932.49	0.844596	965.769	0.84734
36	1527.14	0.886104	1965.54	0.859043	996.856	0.874615
37	1564.9	0.908015	1995.34	0.872068	1021.32	0.896078
38	1601.95	0.929516	2026.43	0.885656	1045.03	0.916877
39	1638.89	0.950949	2057.36	0.899172	1070.08	0.938857
40	1655.92	0.960832	2091.66	0.914162	1086.72	0.95346
41	1686.42	0.978528	2129.16	0.930552	1100.44	0.965497
42	1704.38	0.988947	2159.78	0.943935	1121.94	0.984363
43	1723.43	1	2288.06	1	1139.77	1
44	1746.73	1.01352	2316.25	1.01232	1156.41	1.0146
45	1753.57	1.01749	2344.02	1.02446	1164.04	1.0213
46	1772.67	1.02857	2376.62	1.03871	1169.39	1.02599
47	1788.85	1.03796	2404.39	1.05084	1176.84	1.03253
48	1806.13	1.04799	2431.64	1.06275	1175.14	1.03104
49	1815.73	1.05356	2457.89	1.07422	1174.97	1.03089
50	1819.33	1.05565	2481.64	1.08461	1168.23	1.02497
51	1826.91	1.06004	2506.21	1.09534	1154.81	1.0132
52	1831.97	1.06298	2529.01	1.10531	1129.53	0.991017
53	1848.18	1.07239	2554.16	1.1163	1096.05	0.961647
54	1856.48	1.0772	2572.27	1.12421	1073.84	0.942161
55	1865.55	1.08246	2591.38	1.13257	1033.22	0.906522
56	1873.13	1.08686	2611.18	1.14122	983.692	0.863065
57	1882.31	1.09219	2630.56	1.14969	903.258	0.792494
58	1896.4	1.10036	2648.7	1.15762	832.56	0.730466
59	1905.19	1.10547	2665.23	1.16484	759.104	0.666017
60	1920.74	1.11449	2679.42	1.17105	692.592	0.607662
61	1926.07	1.11758	2697.65	1.17901	637.194	0.559057
62	1933.59	1.12194	2717.71	1.18778	587.696	0.515629
63	1944.82	1.12846	2723	1.19009	552.541	0.484785
64	1957.09	1.13558	2739.16	1.19715	507.667	0.445413
65	1977.61	1.14748	2747.72	1.20089	453.277	0.397693
66	1965.13	1.14025	2758.89	1.20578	421.265	0.369607
67	1984.85	1.15169	2764.46	1.20821	406.739	0.356862
68	1992.57	1.15617	2770.3	1.21076	376.728	0.330531
69	1984.72	1.15161	2776.86	1.21363	359.948	0.315809
70	2002.34	1.16183	2790.37	1.21953	360.873	0.31662
71	2001.83	1.16154	2793.1	1.22073	344.396	0.302164
72	2009.68	1.1661	2800.84	1.22411	341.488	0.299612
73	2016.7	1.17017	2804.18	1.22557	341.74	0.299833
74	2015	1.16918	2811.03	1.22856	333.333	0.292457
75	2027.71	1.17656	2823.46	1.234	331.282	0.290658
76	2025.93	1.17552	2834.03	1.23862	332.039	0.291322
77	2036.01	1.18137	2833.79	1.23851	340.798	0.299007
78	2047.65	1.18813	2842.39	1.24227	350.197	0.307253
79	2044.18	1.18612	2851.21	1.24613	351.239	0.308168
80	2053.31	1.19141	2852.67	1.24676	361.848	0.317476
81	2048.69	1.18873	2865.88	1.25254	377.972	0.331622
82	2063.99	1.19761	2870.21	1.25443	394.196	0.345857
83	2057.11	1.19362	2879.75	1.2586	403.813	0.354295
84	2057.97	1.19412	2880.89	1.2591	417.953	0.366701
85	2055.58	1.19273	2891.33	1.26366	436.094	0.382617
86	2060.41	1.19553	2894.89	1.26522	462.39	0.405689
87	2060.26	1.19544	2905.98	1.27006	487.172	0.427432
88	2067.76	1.19979	2911.33	1.2724	517.923	0.454412
89	2069.24	1.20065	2919.15	1.27582	550.826	0.48328
90	2079.46	1.20658	2926.84	1.27918	576.818	0.506085
91	2086.76	1.21082	2933.18	1.28195	608.847	0.534186
92	2090.24	1.21284	2936.67	1.28348	643.129	0.564264
93	2093.58	1.21478	2938.28	1.28418	679.276	0.595978
94	2095.57	1.21593	2948.62	1.2887	707.304	0.620569
95	2104.96	1.22138	2948.31	1.28856	729.413	0.639967
96	2110.76	1.22475	2957.06	1.29239	753.876	0.661431
97	2109.86	1.22422	2960.91	1.29407	785.433	0.689118
98	2113.76	1.22648	2963.05	1.295	814.722	0.714815
99	2133.19	1.23776	2963.67	1.29528	828.592	0.726984
100	2128.32	1.23493	2975.6	1.30049	865.446	0.759319
101	2132.99	1.23764	2979.96	1.3024	882.511	0.774291
102	2136.42	1.23963	2980.6	1.30267	901.09	0.790592
103	2140.61	1.24206	2980.09	1.30245	908.336	0.79695
104	2147.95	1.24633	2980.72	1.30273	922.123	0.809046
105	2142.22	1.243	2981.08	1.30289	933.74	0.819238
106	2140.94	1.24226	2985.77	1.30493	949.023	0.832647
107	2148.11	1.24641	2996.74	1.30973	961.818	0.843873
108	2147.47	1.24604	2990.72	1.3071	972.83	0.853535
109	2142.66	1.24325	2994.59	1.30879	985.457	0.864613
110	2145.1	1.24467	3008.33	1.3148	995.393	0.873331
111	2153.44	1.24951	3008.75	1.31498	1008.56	0.884882
112	2153.25	1.2494	3018.57	1.31927	1018.83	0.893895
113	2152.58	1.24901	3019.06	1.31948	1020.68	0.895517
114	2168.11	1.25802	3035.97	1.32688	1020.56	0.895414
115	2159.32	1.25292	3042.06	1.32954	1026.6	0.900709
116	2160.56	1.25364	3041.86	1.32945	1017.47	0.8927
117	2161.37	1.25411	3056.51	1.33585	1003.3	0.880265
118	2174.72	1.26186	3055.64	1.33547	992.687	0.870957
119	2190.73	1.27115	3067.15	1.3405	976.227	0.856515
120	2199.7	1.27635	3066.58	1.34025	956.404	0.839123
121	2186.93	1.26894	3077.78	1.34515	940.264	0.824962
122	2188.19	1.26967	3080.67	1.34641	928.377	0.814533
123	2213.32	1.28426	3090.08	1.35053	916.389	0.804015
124	2195.59	1.27396	3100.02	1.35487	905.007	0.794029
125	2214.03	1.28467	3102.18	1.35581	880.376	0.772418
126	2217.85	1.28688	3109.55	1.35903	875.147	0.76783
127	2227.4	1.29242	3104.35	1.35676	881.553	0.773451
128	2226.93	1.29215	3112.3	1.36023	879.334	0.771504
129	2218.49	1.28725	3117.62	1.36256	881.738	0.773613
130	2227.43	1.29244	3112.77	1.36044	881.536	0.773436
131	2246.45	1.30347	3122.6	1.36474	891.035	0.78177
132	2251.45	1.30638	3117.87	1.36267	893.826	0.784219
133	2252.21	1.30682	3131.14	1.36847	898.181	0.78804
134	2246.91	1.30375	3133.07	1.36931	905.427	0.794397
135	2255.44	1.30869	3138.43	1.37165	899.778	0.789441
136	2240.88	1.30025	3149.89	1.37666	901.308	0.790783
137	2257.88	1.31011	3155.36	1.37905	903.662	0.792849
138	2254.41	1.3081	3154.84	1.37883	909.446	0.797923
139	2252.13	1.30677	3161.9	1.38191	921.719	0.808691
140	2266.94	1.31537	3161.18	1.3816	936.514	0.821672
141	2268.96	1.31654	3162.47	1.38216	945.694	0.829726
142	2265.7	1.31464	3178.16	1.38902	953.109	0.836232
143	2260.58	1.31168	3173.23	1.38686	976.765	0.856987
144	2275.21	1.32017	3185.61	1.39228	989.98	0.868582
145	2278.52	1.32209	3200.71	1.39888	1004.57	0.881385
146	2268.12	1.31605	3209.28	1.40262	1020.38	0.895251
147	2267.53	1.31571	3218.23	1.40653	1034.4	0.907554
148	2267.75	1.31584	3229.12	1.41129	1045.21	0.917039
149	2273.75	1.31932	3228.45	1.411	1049.72	0.920993
150	2278.09	1.32183	3236.32	1.41444	1051.77	0.922792
151	2283.25	1.32483	3239.87	1.41599	1050.37	0.921568
152	2281.16	1.32362	3242.22	1.41702	1044.5	0.91642
153	2291.34	1.32952	3248.18	1.41962	1042.39	0.914561
154	2285.2	1.32596	3248.21	1.41964	1039.51	0.912039
155	2284.61	1.32562	3257.74	1.4238	1027.66	0.901639
156	2275.72	1.32046	3255.55	1.42284	1022.35	0.896978
157	2270.49	1.31742	3261.15	1.42529	1010.71	0.88677
158	2273.31	1.31906	3265.65	1.42726	1007.23	0.883716
159	2270.67	1.31753	3266.8	1.42776	1000.15	0.877506
160	2265.39	1.31447	3271.37	1.42976	994.67	0.872697
161	2270.69	1.31754	3271.15	1.42966	996.856	0.874615
162	2268.1	1.31604	3275.85	1.43171	990.635	0.869156
163	2261.61	1.31227	3283.85	1.43521	988.029	0.86687
164	2268.12	1.31605	3283.94	1.43525	986.987	0.865956
165	2269.28	1.31672	3295.35	1.44024	984.6	0.863862
166	2263.16	1.31317	3298.1	1.44144	980.413	0.860188
167	2274.52	1.31977	3301.87	1.44309	995.007	0.872992
168	2264.28	1.31383	3312.98	1.44794	1004.57	0.881385
169	2271.58	1.31806	3309.02	1.44621	1017.84	0.893025
170	2269.34	1.31676	3318.69	1.45044	1022.38	0.897007
171	2282.41	1.32434	3331.42	1.456	1022.55	0.897154
172	2276.44	1.32088	3331.25	1.45593	1026.28	0.90043
173	2277.47	1.32147	3322.97	1.45231	1021.69	0.896402
174	2284.36	1.32547	3325.8	1.45355	1022.51	0.897125
175	2288.93	1.32813	3335.62	1.45784
176	2298.3	1.33356	3322.34	1.45204
177	2289.65	1.32855	3323.17	1.4524
178	2298.18	1.33349	3324.81	1.45311
179	2299.62	1.33433	3337.63	1.45872
180	2310.23	1.34049	3321.3	1.45158
181	2298.83	1.33387	3325.95	1.45361
182	2293.39	1.33071	3332.28	1.45638
183	2291.7	1.32974	3322.75	1.45221
184	2298.13	1.33346	3331.12	1.45587
185	2304.06	1.33691	3315.65	1.44911
186	2295.72	1.33207	3323.8	1.45267
187	2301.41	1.33537	3320.62	1.45128
188	2313.6	1.34244	3335.18	1.45765
189	2310.32	1.34054	3330.75	1.45571
190	2306.3	1.3382	3345.26	1.46205
191	2310.45	1.34061	3343.59	1.46132
192	2314.66	1.34305	3360.79	1.46884
193	2326.57	1.34997	3371.47	1.47351
194	2325.75	1.34949	3383.82	1.47891
195	2355.83	1.36694	3383.69	1.47885
196	2348.3	1.36257	3387.57	1.48054
197	2357.43	1.36787	3401.04	1.48643
198	2362.67	1.37091	3400.84	1.48634
199	2368.68	1.3744	3402.5	1.48707
200	2378.28	1.37997	3412.62	1.49149
201	2395.68	1.39006	3416.91	1.49337
202	2377.1	1.37928	3409.06	1.48994
203	2389.32	1.38638	3411.86	1.49116
204	2386.8	1.38491	3430.14	1.49915
205	2389.66	1.38657	3425.92	1.49731
206	2392.77	1.38838	3432.08	1.5
207	2394.48	1.38937	3424.87	1.49684
208	2393.59	1.38886	3428.61	1.49848
209	2383.99	1.38328	3435.99	1.50171
210	2391.26	1.3875	3446.06	1.50611
211	2393.73	1.38893	3451.33	1.50841
212	2379.01	1.3804	3447.22	1.50661
213	2390.08	1.38682	3430.02	1.49909
214	2380.19	1.38108	3429.06	1.49868
215	2381.18	1.38166	3433.86	1.50077
216	2387.2	1.38515	3439.51	1.50325
217	2383.4	1.38294	3439.16	1.50309
218	2392.47	1.3882	3441.58	1.50415
219	2386.82	1.38492	3449.67	1.50768
220	2387.12	1.3851	3446.7	1.50638
221	2385.4	1.3841	3450.96	1.50825
222	2404.49	1.39518	3450.47	1.50803
223	2395.09	1.38972	3453.91	1.50954
224	2409.72	1.39821	3456.43	1.51064
225	2400.59	1.39291	3464.53	1.51418
226	2416.66	1.40224	3472.55	1.51768
227	2408.54	1.39753	3474.32	1.51845
228	2407.55	1.39695	3473.07	1.51791
229	2419.38	1.40382	3482.5	1.52203
230	2419.08	1.40364	3489.77	1.52521
231	2414.39	1.40092	3491.23	1.52585
232	2406.71	1.39646	3492.87	1.52657
233	2414.29	1.40086	3495.68	1.52779
234	2425.18	1.40719	3499.79	1.52959
235	2418.46	1.40328	3500.66	1.52997
236	2409.68	1.39819	3505.74	1.53219
237	2413.03	1.40013	3508.7	1.53348
238	2417.5	1.40273	3513.34	1.53551
239	2417.94	1.40298	3514.13	1.53586
240	2422.76	1.40578	3519.32	1.53812
241	2417.28	1.4026	3519.77	1.53832
242	2418	1.40302	3521.8	1.53921
243	2417.65	1.40282	3528.06	1.54194
244	2423.57	1.40625	3533.88	1.54449
245	2424.12	1.40657	3538.4	1.54646
246	2424.21	1.40662	3539.07	1.54675
247	2427.47	1.40851	3548.78	1.551
248	2421.89	1.40527	3553.72	1.55316
249	2429.3	1.40958	3550.78	1.55187
250	2428.34	1.40902	3555.18	1.55379
251	2425.77	1.40753	3559.47	1.55567
252	2435.09	1.41293	3567.14	1.55902
253	2429.05	1.40943	3569.76	1.56017
254	2436.78	1.41392	3569.42	1.56002
255	2449.58	1.42134	3572.51	1.56137
256	2445.98	1.41925	3574.81	1.56238
257	2452.25	1.42289	3576.55	1.56314
258	2446.92	1.4198	3585.18	1.56691
259	2440.21	1.41591	3589.39	1.56875
260	2447.39	1.42007	3594.07	1.57079
261	2439.57	1.41554	3591.8	1.5698
262	2458.27	1.42638	3593.52	1.57055
263	2459.62	1.42716	3594.26	1.57087
264	2456.94	1.42561	3595.31	1.57134
265	2452.42	1.42299	3599.44	1.57314
266	2458.81	1.4267	3603.94	1.57511
267	2456.78	1.42552	3605.2	1.57566
268	2469.08	1.43266	3610.73	1.57808
269	2474.75	1.43595	3613.99	1.5795
270	2468.12	1.4321	3615.55	1.58018
271	2461.05	1.42799	3618.94	1.58166
272	2464.37	1.42993	3630.36	1.58666
273	2468.29	1.4322	3633.99	1.58824
274	2471.32	1.43395	3638.49	1.59021
275	2478.5	1.43812	3649.58	1.59505
276	2479.39	1.43864	3645.73	1.59337
277	2495.76	1.44814	3654.04	1.597
278	2492.99	1.44653	3660.67	1.5999
279	2493.83	1.44702	3661.32	1.60019
280	2495.7	1.4481	3667.65	1.60295
281	2497.04	1.44888	3669.91	1.60394
282	2504.83	1.4534	3674.48	1.60594
283	2506	1.45408	3682.87	1.6096
284	2496.35	1.44848	3689.06	1.61231
285	2491.26	1.44552	3698.47	1.61642
286	2504.07	1.45296	3703.27	1.61852
287	2488.94	1.44418	3708.79	1.62093
288	2496.86	1.44877	3709.98	1.62145
289	2493.24	1.44668	3709.5	1.62124
290	2495.09	1.44775	3712.26	1.62245
291	2502.64	1.45213	3715.37	1.62381
292	2497.21	1.44898	3712.23	1.62244
293	2507.4	1.45489	3714.7	1.62351
294	2502.69	1.45216	3718.83	1.62532
295	2506.59	1.45442	3722.89	1.62709
296	2496.07	1.44832	3722.67	1.627
297	2502.98	1.45232	3728.98	1.62975
298	2493.81	1.44701	3732.72	1.63139
299	2491.34	1.44557	3737.7	1.63357
300	2487.98	1.44362	3742.3	1.63558
301	2487.24	1.44319	3744.05	1.63634
302	2493.68	1.44693	3747.65	1.63792
303	2498.4	1.44967	3747.94	1.63804
304	2510.02	1.45641	3752.12	1.63987
305	2507.26	1.45481	3750.61	1.63921
306	2521.14	1.46286	3755.42	1.64131
307	2505.01	1.4535	3753.71	1.64056
308	2522.61	1.46372	3754.89	1.64108
309	2521.2	1.4629	3753.99	1.64069
310	2508.29	1.45541	3755.47	1.64133
311	2513.08	1.45819	3762.02	1.64419
312	2526.68	1.46608	3765.52	1.64573
313	2520.8	1.46267	3764.21	1.64516
314	2527.39	1.46649	3767.8	1.64672
315	2526.68	1.46608	3770.96	1.6481
316	2528.01	1.46685	3774.38	1.6496
317	2521.45	1.46305	3781.06	1.65252
318	2532.8	1.46963	3781.28	1.65261
319	2528.35	1.46705	3782.91	1.65332
320	2526.63	1.46605	3784.37	1.65396
321	2526.28	1.46585	3779.72	1.65193
322	2532.15	1.46925	3781.04	1.65251
323	2520.58	1.46254	3784.92	1.6542
324	2525.86	1.4656	3784.72	1.65412
325	2522.98	1.46393	3783.78	1.65371
326	2536.89	1.472	3778.53	1.65141
327	2535.46	1.47117	3781.87	1.65287
328	2538.59	1.47299
329	2538.18	1.47275
330	2532.57	1.46949
331	2540.64	1.47418
332	2532.62	1.46952
333	2540.35	1.47401
334	2549.26	1.47918
335	2552.51	1.48106
336	2547.45	1.47813
337	2560.26	1.48556
338	2556.66	1.48347
339	2556.39	1.48332
340	2556.86	1.48359
341	2559.77	1.48528
342	2570.51	1.49151
343	2566.7	1.4893
344	2553.72	1.48177
345	2559.35	1.48503
346	2560.85	1.4859
347	2557.95	1.48423
348	2552.57	1.4811
349	2560.54	1.48573
350	2554.79	1.48239
351	2560.26	1.48556
352	2559.97	1.4854
353	2562.73	1.487
354	2560.24	1.48555
355	2555.65	1.48289
356	2552.66	1.48115
357	2553.48	1.48163
358	2548.86	1.47895
359	2557	1.48367
360	2553.94	1.48189
361	2544.86	1.47663
362	2554.04	1.48195
363	2549.93	1.47957
364	2553.55	1.48167
365	2555.97	1.48307
366	2562.33	1.48676
367	2558.74	1.48468
368	2558.29	1.48442
369	2555.77	1.48296
370	2563.7	1.48756
371	2557.08	1.48372
372	2557.8	1.48414
373	2558.16	1.48434
374	2559.86	1.48533
375	2562.71	1.48699
376	2561.54	1.4863
377	2568.26	1.4902
378	2564.36	1.48794
379	2562.36	1.48678
380	2573.44	1.49321
381	2570.51	1.49151
382	2562.85	1.48706
383	2562.22	1.4867
384	2561.54	1.4863
385	2557.77	1.48412
386	2560.8	1.48587
387	2549.23	1.47916
388	2555.08	1.48256
389	2557.43	1.48392
390	2559.77	1.48528
391	2561.25	1.48614
392	2559.2	1.48495
393	2558.88	1.48476
394	2561.1	1.48605
395	2557.35	1.48387
396	2562.18	1.48667
397	2554.21	1.48205
398	2557.53	1.48398
399	2554.24	1.48207
400	2560.71	1.48582
401	2559.33	1.48503
402	2557.62	1.48403
403	2558.63	1.48461
404	2557.95	1.48423
405	2560.54	1.48573
406	2571.51	1.49209
407	2559.08	1.48488
408	2571.72	1.49221
409	2578.72	1.49627
410	2573.39	1.49318
411	2585.49	1.5002
412	2585.09	1.49997
413	2587.16	1.50117
414	2587.8	1.50154
415	2589.01	1.50224
416	2594.12	1.50521
417	2588.07	1.5017
418	2592.35	1.50418
419	2587.28	1.50124
420	2584.1	1.49939
421	2593.73	1.50498
422	2584.79	1.49979
423	2584.5	1.49963
424	2584.33	1.49953
425	2579.78	1.49689
426	2584.18	1.49944
427	2578.67	1.49624
428	2587.83	1.50156
429	2593.58	1.5049
430	2593.77	1.505
431	2603.5	1.51065
432	2596.2	1.50642
433	2596.34	1.5065
434	2598.84	1.50795
435	2602.66	1.51017
436	2596.17	1.5064
437	2599.58	1.50838
438	2603.47	1.51063
439	2622.62	1.52175
440	2608.24	1.5134
441	2599.3	1.50821
442	2600.79	1.50908
443	2616.61	1.51826
444	2608.71	1.51368
445	2611.03	1.51502
446	2603.27	1.51052
447	2606.64	1.51248
448	2609.28	1.51401
449	2604.51	1.51124
450	2607.57	1.51301
451	2614.98	1.51732
452	2619.1	1.51971
453	2617.07	1.51853
454	2621.66	1.52119
455	2635.85	1.52942
456	2623.54	1.52228
457	2627.83	1.52477
458	2639.04	1.53128
459	2629.04	1.52547
460	2631.36	1.52682
461	2624.2	1.52266
462	2638.59	1.53101
463	2621.31	1.52098
464	2624.95	1.5231
465	2621.19	1.52092
466	2610.31	1.5146
467	2617.47	1.51876
468	2614.7	1.51715
469	2613.32	1.51635
470	2614.85	1.51724
471	2607.67	1.51307
472	2604.31	1.51112
473	2604.85	1.51143
474	2609.69	1.51424
475	2608.73	1.51369
476	2613.66	1.51654
477	2606.53	1.51241
478	2605.49	1.5118
479	2607.28	1.51285
480	2614.73	1.51717
481	2621.91	1.52133
482	2632	1.52719
483	2622.05	1.52141
484	2619.78	1.5201
485	2631.11	1.52667
486	2639.82	1.53172
487	2640.46	1.5321
488	2644.64	1.53452
489	2644.51	1.53445
490	2650.86	1.53813
491	2647.72	1.53631
492	2651.69	1.53861
493	2655.2	1.54065
494	2667.34	1.54769
495	2675.8	1.5526
496	2664.43	1.54601
497	2657.08	1.54174
498	2658.51	1.54257
499	2663.69	1.54558
500	2665.02	1.54635
501	2667.98	1.54807
502	2665.79	1.5468
503	2673.66	1.55136
504	2660.4	1.54367
505	2669.76	1.5491
506	2679.09	1.55451
507	2670.7	1.54965
508	2658.16	1.54237
509	2649.45	1.53731

## Sheet: Sheet2
	wt	sd	se		ABD1			ABD2			ABD3
1		0
2		0
3		0
4		0			339.89	0.29821
5		0			379.283	0.332773
6		0			416.675	0.365579
7		0			456.27	0.400319
8		0			491.728	0.431429
9		0			532.853	0.467511
10		0			571.707	0.5016
11		0			610.848	0.535942
12		0			645.466	0.566314
13		0			685.834	0.601732					3020.04	0.920192
14		0			717.475	0.629493					3028.21	0.922681
15		0			756.902	0.664085					3043.82	0.927435
16		0			788.846	0.692112					3068.53	0.934966
17	0.8079	0.0797212	0.032546		822.725	0.721837					3096.09	0.943362
18	0.829857	0.0762236	0.0311182		855.207	0.750336					3112.53	0.948372
19	0.793319	0.160462	0.0606491		881.267	0.7732					3142.59	0.957532
20	0.816849	0.140552	0.0531238		917.163	0.804694					3164.26	0.964135
21	0.838993	0.120086	0.0453883		940.684	0.825331					3181.29	0.969325
22	0.860845	0.10279	0.038851		965.769	0.84734					3194.81	0.973443
23	0.881252	0.0882434	0.0333529		996.856	0.874615					3207.42	0.977286
24	0.902205	0.0717975	0.0271369		1021.32	0.896078					3207.84	0.977414
25	0.920989	0.0571076	0.0215846		1045.03	0.916877					3222.05	0.981742
26	0.938573	0.0440408	0.0166458		1070.08	0.938857					3238.04	0.986614
27	0.954468	0.0316376	0.0119579		1086.72	0.95346					3254.8	0.991722
28	0.969293	0.0237562	0.00897902		1100.44	0.965497					3250.01	0.990262
29	0.981592	0.0182652	0.00690359		1121.94	0.984363		1129.04	0.995877		3262.27	0.993996
30	1	0	0		1139.77	1		1133.71	1		3281.97	1
31	1.0121	0.00528421	0.00186825		1156.41	1.0146		1135.93	1.00196		3312.92	1.00943
32	1.01966	0.00993024	0.00351087		1164.04	1.0213		1137.98	1.00377		3331.72	1.01516
33	1.02894	0.015368	0.0054334		1169.39	1.02599		1135.8	1.00184		3313.04	1.00947
34	1.03908	0.0177218	0.00626559		1176.84	1.03253		1165.76	1.02827		3342.23	1.01836
35	1.04667	0.0180072	0.00636651		1175.14	1.03104		1174.07	1.03559		3350.75	1.02096
36	1.04902	0.0186886	0.00660743		1174.97	1.03089		1169.41	1.03148		3355.14	1.02229
37	1.05873	0.022298	0.00788355		1168.23	1.02497		1169.11	1.03122		3360.86	1.02404
38	1.06507	0.0245709	0.00868711		1154.81	1.0132		1185.55	1.04572		3364.02	1.025
39	1.07177	0.0282849	0.0100002		1129.53	0.991017		1205.02	1.06289		3342.8	1.01853
40	1.07714	0.0297436	0.0105159		1096.05	0.961647		1224.3	1.0799		3349.47	1.02057
41	1.08628	0.0307773	0.0108814		1073.84	0.942161		1240.36	1.09407		3347.71	1.02003
42	1.09193	0.0343192	0.0121337		1033.22	0.906522		1233.23	1.08778		3350.36	1.02084
43	1.09909	0.0369966	0.0130803		983.692	0.863065		1004.37	0.885914		3322.1	1.01223
44	1.10092	0.0411437	0.0145465		903.258	0.792494		948.721	0.836826		3289.82	1.00239
45	1.10717	0.0438768	0.0155128		832.56	0.730466		944.517	0.833118		3301.89	1.00607
46	1.11473	0.0454762	0.0160783		759.104	0.666017		992.787	0.875695		3286.46	1.00137
47	1.12019	0.0482457	0.0170574		692.592	0.607662		979.118	0.863638		3243.49	0.988274
48	1.12521	0.0500487	0.0176949		637.194	0.559057		833.67	0.735345		3223.9	0.982306
49	1.13242	0.0528177	0.0186739		587.696	0.515629		823.363	0.726253		3211.61	0.978561
50	1.13776	0.0555187	0.0196288		552.541	0.484785		825.616	0.728241		3179.45	0.968761
51	1.14529	0.0577102	0.0204036		507.667	0.445413		753.775	0.664873		3177.28	0.9681
52	1.14821	0.0599457	0.021194		453.277	0.397693		752.968	0.664161		3147.16	0.958925
53	1.15059	0.0632843	0.0223744		421.265	0.369607		681.26	0.60091		3120.43	0.95078
54	1.15759	0.0671328	0.023735		406.739	0.356862		651.686	0.574824		3077.69	0.937758
55	1.15889	0.0665189	0.023518		376.728	0.330531		647.635	0.571251		3037.9	0.925632
56	1.16288	0.0664137	0.0234808		359.948	0.315809		632.89	0.558245		2984.58	0.909388
57	1.1678	0.0695261	0.0245812		360.873	0.31662		688.137	0.606976		2967.48	0.904178
58	1.16992	0.070932	0.0250782		344.396	0.302164		670.113	0.591078		2922.54	0.890484
59	1.17389	0.0733706	0.0259404		341.488	0.299612		725.125	0.639602		2907.45	0.885884
60	1.17663	0.0737668	0.0260805		341.74	0.299833		602.374	0.531328		2863.13	0.87238
61	1.17897	0.0766989	0.0271171		333.333	0.292457		710.364	0.626582		2818.1	0.858661
62	1.18315	0.0774391	0.0273788		331.282	0.290658		645.852	0.569679		2788.22	0.849558
63	1.18651	0.0777416	0.0274858		332.039	0.291322		715.071	0.630734		2749.91	0.837883
64	1.18879	0.0790845	0.0279606		340.798	0.299007		583.258	0.514467		2698.06	0.822085
65	1.19209	0.0808586	0.0285878		350.197	0.307253		641.498	0.565838		2670.37	0.813647
66	1.19484	0.0816451	0.0288659		351.239	0.308168		640.422	0.564889		2602.54	0.792982
67	1.19668	0.081915	0.0289613		361.848	0.317476		651.199	0.574395		2566.63	0.782039
68	1.1989	0.0841043	0.0297354		377.972	0.331622		590.521	0.520873		2525.03	0.769366
69	1.20217	0.0851038	0.0300887		394.196	0.345857		650.291	0.573594		2459.21	0.74931
70	1.20477	0.0865446	0.0305981		403.813	0.354295		633.327	0.558631		2412.98	0.735222
71	1.20728	0.0848459	0.0299976		417.953	0.366701		653.973	0.576842		2393.93	0.729418
72	1.20969	0.0869998	0.0307591		436.094	0.382617		655.923	0.578562		2327.3	0.709116
73	1.21191	0.08777	0.0310314		462.39	0.405689		639.497	0.564073		2295.34	0.699378
74	1.21461	0.0872474	0.0308466		487.172	0.427432		621.591	0.548279		2277.78	0.69403
75	1.21641	0.0861982	0.0304757		517.923	0.454412		632.503	0.557904		2236.74	0.681525
76	1.21745	0.0882187	0.03119		550.826	0.48328		602.794	0.531699		2205.25	0.67193
77	1.21874	0.0875604	0.0309573		576.818	0.506085		525.152	0.463214		2168.03	0.660588
78	1.22041	0.0898098	0.0317525		608.847	0.534186		514.375	0.453708		2107.32	0.642089
79	1.22187	0.090644	0.0320475		643.129	0.564264		518.091	0.456986		2080.48	0.633913
80	1.22286	0.0918632	0.0324785		679.276	0.595978		500.336	0.441325		2057.22	0.626823
81	1.22394	0.09338	0.0330148		707.304	0.620569		623.777	0.550207		2025.59	0.617187
82	1.22622	0.0939726	0.0332243		729.413	0.639967		553.717	0.48841		2034.99	0.620051
83	1.22754	0.0942591	0.0333256		753.876	0.661431		545.597	0.481248		2024.43	0.616834
84	1.22849	0.0963334	0.034059		785.433	0.689118		560.443	0.494343		1994.87	0.607828
85	1.2287	0.0976111	0.0345107		814.722	0.714815		542.789	0.478771		1972.65	0.601055
86	1.23244	0.0985128	0.0348295		828.592	0.726984		611.184	0.539099		1933.09	0.589001
87	1.23175	0.101797	0.0359905		865.446	0.759319		545.899	0.481514		1914.39	0.583305
88	1.23182	0.104387	0.0369065		882.511	0.774291		516.51	0.455591		1902.87	0.579796
89	1.23344	0.105665	0.0373582		901.09	0.790592		560.644	0.49452		1871.01	0.570088
90	1.2359	0.10706	0.0378516		908.336	0.79695		604.913	0.533568		1838.78	0.560267
91	1.23779	0.10697	0.0378196		922.123	0.809046		503.279	0.443921		1829.25	0.557363
92	1.23663	0.107672	0.0380679		933.74	0.819238		618.968	0.545965		1768.55	0.538869
93	1.23888	0.108152	0.0382376		949.023	0.832647		484.499	0.427356		1632.97	0.497559
94	1.24165	0.108333	0.0383015		961.818	0.843873		477.252	0.420964		1514.93	0.461592
95	1.2416	0.107658	0.0380627		972.83	0.853535		467.349	0.412229		1504.09	0.458288
96	1.24311	0.110458	0.0390528		985.457	0.864613		477.252	0.420964		1473.64	0.44901
97	1.24456	0.110872	0.0391992		995.393	0.873331		475.907	0.419777		1437.41	0.43797
98	1.24696	0.111366	0.0393739		1008.56	0.884882		476.109	0.419955		1461.16	0.445209
99	1.24845	0.113484	0.0401227		1018.83	0.893895		477.319	0.421023		1500.39	0.45716
100	1.25065	0.112383	0.0397333		1020.68	0.895517		481.102	0.42436		1467.84	0.447243
101	1.25317	0.11074	0.0391526		1020.56	0.895414		492.283	0.434222		1471.5	0.448359
102	1.25226	0.11089	0.0392057		1026.6	0.900709		516.325	0.455428		1467.15	0.447033
103	1.25523	0.112269	0.039693		1017.47	0.8927		529.187	0.466773		1520.44	0.463272
104	1.25772	0.11438	0.0404395		1003.3	0.880265		535.089	0.471979		1492.52	0.454763
105	1.26197	0.11183	0.0395379		992.687	0.870957		551.649	0.486586		1551.2	0.472642
106	1.266	0.111882	0.0395564		976.227	0.856515		575.322	0.507467		1554.88	0.473764
107	1.27005	0.111969	0.0395872		956.404	0.839123		586.94	0.517715		1558.78	0.474952
108	1.26963	0.11269	0.0398419		940.264	0.824962		600.088	0.529312		1619.71	0.493517
109	1.27033	0.113345	0.0400736		928.377	0.814533		615.623	0.543015		1594.94	0.485971
110	1.27438	0.113739	0.0402128		916.389	0.804015		630.687	0.556302		1629.78	0.496586
111	1.2881	0.1174	0.0443729		905.007	0.794029		651.888	0.575003		1646.17	0.50158
112	1.2899	0.118134	0.0446504		880.376	0.772418		668.399	0.589566		1633.66	0.497769
113	1.29323	0.116545	0.0440501		875.147	0.76783		687.666	0.606561		1645.94	0.501509
114	1.29486	0.117324	0.0443441		881.553	0.773451		702.209	0.619389		1641.78	0.500243
115	1.29754	0.116386	0.0439896		879.334	0.771504		715.71	0.631297		1616.98	0.492687
116	1.30006	0.11478	0.0433826		881.738	0.773613		727.008	0.641263		1570.18	0.478425
117	1.30258	0.11386	0.0430349		881.536	0.773436		739.248	0.652059		1616.55	0.492554
118	1.3064	0.115503	0.0436562		891.035	0.78177		760.046	0.670404		1588.05	0.483871
119	1.30383	0.118887	0.0449352		893.826	0.784219		777.145	0.685487		1602.16	0.488169
120	1.30385	0.121185	0.0458036		898.181	0.78804		791.536	0.69818		1579.17	0.481166
121	1.30289	0.122704	0.0463777		905.427	0.794397		884.159	0.779879		1556.81	0.474353
122	1.30301	0.122959	0.046474		899.778	0.789441		876.761	0.773354		1551.67	0.472785
123	1.30305	0.122873	0.0464416		901.308	0.790783		880.326	0.776498		1533.58	0.467273
124	1.30393	0.121785	0.0460306		903.662	0.792849		884.798	0.780443		1582.64	0.482221
125	1.30452	0.123581	0.0467094		909.446	0.797923		887.841	0.783127		1556.81	0.474353
126	1.30571	0.122227	0.0461976		921.719	0.808691		884.277	0.779983		1583.07	0.482355
127	1.30276	0.126096	0.0476596		936.514	0.821672		880.763	0.776884		1536.2	0.468072
128	1.30322	0.128404	0.0485322		945.694	0.829726		882.864	0.778737		1556.93	0.474389
129	1.30183	0.132756	0.0501769		953.109	0.836232		886.378	0.781836		1555.9	0.474076
130	1.30339	0.131982	0.0498843		976.765	0.856987		883.419	0.779226		1560.24	0.475398
131	1.30938	0.130591	0.0493586		989.98	0.868582		878.308	0.774718		1588.97	0.484153
132	1.30807	0.133287	0.0503776		1004.57	0.881385		889.943	0.784981		1605.69	0.489245
133	1.3108	0.131174	0.0495793		1020.38	0.895251		872.743	0.769809		1626.75	0.495664
134	1.31178	0.132073	0.049919		1034.4	0.907554		862.05	0.760378		1628.16	0.496094
135	1.31113	0.13117	0.0495775		1045.21	0.917039		856.872	0.75581		1603.16	0.488476
136	1.31252	0.130851	0.0494569		1049.72	0.920993		852.114	0.751614		1651.15	0.503097
137	1.32614	0.138262	0.0564453		1051.77	0.922792		840.798	0.741632		1634.12	0.497907
138	1.32556	0.14171	0.0578528		1050.37	0.921568		827.651	0.730036		1645.58	0.501401
139	1.32814	0.141869	0.0579178		1044.5	0.91642		822.691	0.725661		1685.63	0.513604
140	1.32917	0.142059	0.0579952		1042.39	0.914561		811.124	0.715458		1681.26	0.512272
141	1.33084	0.139029	0.0567585		1039.51	0.912039		727.294	0.641515		1692	0.515545
142	1.32921	0.138768	0.0566517		1027.66	0.901639		728.908	0.642939		1707.24	0.520187
143	1.32804	0.143293	0.0584991		1022.35	0.896978		718.501	0.633759		1709.61	0.520909
144	1.32948	0.142732	0.0582699		1010.71	0.88677		711.658	0.627723		1749.07	0.532932
145	1.33014	0.144339	0.0589262		1007.23	0.883716		713.524	0.629369		1751.76	0.533752
146	1.36152	0.13975	0.0624981		1000.15	0.877506		694.391	0.612493		1731.65	0.527625
147	1.35977	0.138164	0.0617888		994.67	0.872697		704.244	0.621184		1746.71	0.532215
148	1.35996	0.140428	0.0628011		996.856	0.874615		682.757	0.602231		1758.7	0.535867
149	1.36	0.142741	0.0638358		990.635	0.869156		673.728	0.594267		1758.11	0.535688
150	1.36054	0.143807	0.0643125		988.029	0.86687		583.577	0.514748		1771.44	0.539751
151	1.36048	0.144484	0.0646151		986.987	0.865956		576.684	0.508668		1771.83	0.539868
152	1.35958	0.169697	0.0848486		984.6	0.863862		466.727	0.41168		1778.83	0.541999
153	1.36017	0.171868	0.085934		980.413	0.860188		457.867	0.403865		1786.54	0.544351
154	1.36558	0.172744	0.0863722		995.007	0.872992		458.203	0.404161		1822.04	0.555165
155	1.36673	0.17537	0.087685		1004.57	0.881385		455.53	0.401804		1792.02	0.546021
156	1.36917	0.17425	0.0871252		1017.84	0.893025		459.195	0.405036		1808.63	0.551082
157	1.3724	0.175345	0.0876727		1022.38	0.897007		455.328	0.401625		1812.13	0.552148
158	1.37731	0.176905	0.0884523		1022.55	0.897154		458.657	0.404562		1827.25	0.556753
159	1.37687	0.178843	0.0894213		1026.28	0.90043		523.135	0.461435		1823.58	0.555636
160					1021.69	0.896402		444.635	0.392194		1809.12	0.551231
161					1022.51	0.897125		377.35	0.332844		1818.97	0.554233
162								448.922	0.395975		1817.78	0.553869
163								443.29	0.391007		1808.13	0.550929
164								449.864	0.396806		1817.01	0.553633
165								449.729	0.396687		1847.07	0.562793
166								557.584	0.491821		1819.85	0.554499
167								567.874	0.500897		1831.13	0.557937
168								459.38	0.4052		1810.15	0.551543
169											1813.63	0.552604
170											1835.49	0.559263
171											1823.04	0.555472
172											1828.93	0.557266
173											1840.46	0.56078
174											1818.89	0.554207
											1820.52	0.554704

## Sheet: Sheet3
20180423serie6	area	20180424serie5	area		area	08062018wt2	area	OI898	area	spreading tirf5	area	SX3271	area	074PUH	area
	585.275	0.418975	210.666															0.418975	#DIV/0!	#DIV/0!
	602.895	0.431589	239.097															0.431589	#DIV/0!	#DIV/0!
	624.164	0.446814	270.167								876.876	0.38324						0.415027	0.0449539	0.0317872
	645.314	0.461955	307.156								893.169	0.390361						0.426158	0.0506246	0.035797
	658.311	0.471259	334.51								919.295	0.401779						0.436519	0.0491295	0.0347398
	680.84	0.487387	364.303								929.715	0.406333						0.44686	0.0573133	0.0405266
	699.856	0.500999	388.497								958.827	0.419057						0.460028	0.0579422	0.0409713
	715.088	0.511903	409.008								983.896	0.430013						0.470958	0.0579051	0.0409451
	733.061	0.524769	433.37								1008.98	0.440977						0.482873	0.0592505	0.0418964
	758.314	0.542847	454.538								1034.45	0.452109						0.497478	0.0641617	0.0453692
	780.81	0.558951	492.132								1060.09	0.463314						0.511133	0.0676254	0.0478184
	798.295	0.571468	526.682								1096.22	0.479103						0.525286	0.0653117	0.0461823
	820.522	0.587379	543.579								1117.71	0.488498						0.537939	0.0699199	0.0494408
	839.151	0.600715	562.258								1155.77	0.50513						0.552922	0.0675891	0.0477927
	866.051	0.619972	588.52								1195.63	0.522554						0.571263	0.0688848	0.0487089
	886.95	0.634933	615.354								1229.83	0.5375						0.586216	0.0688953	0.0487163
	910.892	0.652072	641.632								1266.76	0.553641	1756.91	0.536673				0.580795	0.0623076	0.0359733
	935.354	0.669583	673.829								1302.79	0.569386	1824.11	0.557201				0.598723	0.0616681	0.0356041
	965.584	0.691224	707.035								1333.93	0.582997	1875.72	0.572967				0.615729	0.0655723	0.0378582
	983.103	0.703765	735.079								1364.62	0.59641	1925.12	0.588056				0.62941	0.0645281	0.0372553
	1005.62	0.719881	761.946								1396.08	0.61016	2086.1	0.637231				0.655757	0.0571586	0.0330005
	1022.7	0.732109	791.032								1423.3	0.622055	2154.68	0.658179				0.670781	0.056099	0.0323888
	1037.61	0.742785	824.961								1450.92	0.634126	2225.98	0.679957				0.685623	0.0545506	0.0314948
	1057.67	0.757144	859.612								1481.66	0.64756	2295.59	0.701223				0.701976	0.0547955	0.0316362
	1081.53	0.774222	886.126								1508.1	0.659118	2395.65	0.731786				0.721709	0.0582098	0.0336074
	1102.51	0.789243	916.574								1540.84	0.673426	2460.27	0.751525				0.738065	0.05907	0.0341041
	1116.09	0.798968	947.712								1577.17	0.689303	2520.74	0.769997				0.752756	0.0568292	0.0328103
	1138.07	0.814698	978.597								1614.25	0.70551	2567.3	0.784221				0.768143	0.0563417	0.0325289
	1155.23	0.826987	1004.89								1654.12	0.722934	2623.16	0.801283				0.783735	0.0542006	0.0312928
	1178.03	0.843307	1033.14								1687.46	0.737506	2672.78	0.81644				0.799084	0.0549944	0.031751
	1198.81	0.858183	1058.88								1722.21	0.752693	2774.19	0.847418	1630.9	0.857379		0.828918	0.0510521	0.025526
	1219.59	0.873059	1093.48		1546.67	0.727746	1235.41	0.716836			1760.16	0.769281	2813.84	0.85953	1713.78	0.900945		0.8079	0.0797212	0.032546
	1238.41	0.886528	1121.14		1608.63	0.756898	1290.81	0.748981			1793.1	0.783677	2859.68	0.873533	1768.15	0.929529		0.829857	0.0762236	0.0311182
	1251.69	0.896036	1151.62		1683.46	0.792109	1349.42	0.782988	1125.36	0.45633	1826.02	0.798066	2911.82	0.889458	1784.73	0.938244		0.793319	0.160462	0.0606491
	1274.83	0.912597	1172.54		1743.07	0.820154	1391.89	0.80763	1288.43	0.522454	1860.91	0.813312	2944.03	0.899299	1792.81	0.942496		0.816849	0.140552	0.0531238
	1296.14	0.927858	1204.78		1791.67	0.843024	1449.21	0.840887	1445.9	0.586308	1895.88	0.828595	2970.97	0.907525	1785.7	0.938757		0.838993	0.120086	0.0453883
	1310.35	0.938028	1225.83		1846.26	0.868711	1497.44	0.868876	1588.5	0.644134	1932.49	0.844596	3006.94	0.918514	1793.87	0.943052		0.860845	0.10279	0.038851
	1331.87	0.953434	1243.38		1890.98	0.889753	1527.14	0.886104	1722.3	0.698389	1965.54	0.859043	3038.03	0.928012	1814.76	0.95403		0.881252	0.0882434	0.0333529
	1338.19	0.957959	1265.86		1934.09	0.910037	1564.9	0.908015	1869.82	0.758207	1995.34	0.872068	3068.44	0.937299	1848.65	0.971849		0.902205	0.0717975	0.0271369
	1352.82	0.968431	1288.44		1977.96	0.930677	1601.95	0.929516	1997.65	0.810041	2026.43	0.885656	3104.18	0.948217	1853.47	0.974385		0.920989	0.0571076	0.0215846
	1359.85	0.973462	1310.82		2017.23	0.949157	1638.89	0.950949	2116.16	0.858098	2057.36	0.899172	3141.19	0.959524	1863.49	0.979653		0.938573	0.0440408	0.0166458
	1374.41	0.983885	1342.3		2050.04	0.964591	1655.92	0.960832	2234.66	0.906149	2091.66	0.914162	3168.66	0.967914	1871.28	0.983746		0.954468	0.0316376	0.0119579
	1384.53	0.99113	1363.36		2078.01	0.977755	1686.42	0.978528	2319.66	0.940619	2129.16	0.930552	3204.07	0.978729	1878.88	0.987741		0.969293	0.0237562	0.00897902
	1389.25	0.994511	1385.42		2105.65	0.99076	1704.38	0.988947	2395.76	0.971475	2159.78	0.943935	3236.8	0.988729	1888.48	0.992787		0.981592	0.0182652	0.00690359
	1396.92	1	1409.13	1	2125.29	1	1723.43	1	2466.11	1	2288.06	1	3273.7	1	1902.2	1		1	0	0
	1409.21	1.0088	1436.16	1.01919	2148.21	1.01078	1746.73	1.01352	2511.55	1.01843	2316.25	1.01232	3310.23	1.01116	1907.21	1.00263		1.0121	0.00528421	0.00186825
	1414.47	1.01257	1451.68	1.0302	2164.35	1.01838	1753.57	1.01749	2546.42	1.03257	2344.02	1.02446	3339.9	1.02022	1904.91	1.00142		1.01966	0.00993024	0.00351087
	1421.5	1.0176	1469.86	1.0431	2182.02	1.02669	1772.67	1.02857	2577.37	1.04512	2376.62	1.03871	3383.25	1.03346	1898.89	0.998259		1.02894	0.015368	0.0054334
	1432.82	1.0257	1486.41	1.05485	2195.97	1.03326	1788.85	1.03796	2612.18	1.05923	2404.39	1.05084	3422.95	1.04559	1912.07	1.00519		1.03908	0.0177218	0.00626559
	1443.11	1.03306	1490.43	1.0577	2210.16	1.03993	1806.13	1.04799	2631.11	1.06691	2431.64	1.06275	3447.42	1.05306	1924.9	1.01193		1.04667	0.0180072	0.00636651
	1457.7	1.04351	1501.88	1.06583	2227.14	1.04792	1815.73	1.05356	2543.71	1.03147	2457.89	1.07422	3467.64	1.05924	1933.44	1.01642		1.04902	0.0186886	0.00660743
	1469.9	1.05225	1515.01	1.07514	2236.09	1.05213	1819.33	1.05565	2641.85	1.07126	2481.64	1.08461	3493.55	1.06715	1924.33	1.01163		1.05873	0.022298	0.00788355
	1483.04	1.06165	1524.19	1.08166	2243.94	1.05583	1826.91	1.06004	2651.9	1.07534	2506.21	1.09534	3526.5	1.07722	1927.89	1.01351		1.06507	0.0245709	0.00868711
	1494.84	1.0701	1540.86	1.09348	2256.21	1.0616	1831.97	1.06298	2670.77	1.08299	2529.01	1.10531	3552.74	1.08524	1925.97	1.0125		1.07177	0.0282849	0.0100002
	1504.14	1.07675	1551.46	1.10101	2265.16	1.06581	1848.18	1.07239	2649.67	1.07443	2554.16	1.1163	3580.55	1.09373	1933.92	1.01668		1.07714	0.0297436	0.0105159
	1514.58	1.08423	1566.75	1.11186	2272.94	1.06947	1856.48	1.0772	2703.94	1.09644	2572.27	1.12421	3608.43	1.10225	1948.9	1.02455		1.08628	0.0307773	0.0108814
	1528.88	1.09447	1596.59	1.13304	2279.63	1.07262	1865.55	1.08246	2652.58	1.07561	2591.38	1.13257	3645.43	1.11355	1961.35	1.03109		1.09193	0.0343192	0.0121337
	1534.82	1.09872	1586.37	1.12578	2287.82	1.07647	1873.13	1.08686	2748.07	1.11434	2611.18	1.14122	3681.96	1.12471	1949.06	1.02463		1.09909	0.0369966	0.0130803
	1546.2	1.10687	1597.46	1.13366	2298.06	1.08129	1882.31	1.09219	2672.43	1.08367	2630.56	1.14969	3725.47	1.138	1944.03	1.02199		1.10092	0.0411437	0.0145465
	1549.3	1.10908	1607.62	1.14086	2305.14	1.08462	1896.4	1.10036	2683.45	1.08813	2648.7	1.15762	3772.12	1.15225	1948.7	1.02445		1.10717	0.0438768	0.0155128
	1566.18	1.12116	1621.02	1.15037	2310.52	1.08715	1905.19	1.10547	2695.77	1.09313	2665.23	1.16484	3810.81	1.16407	1962.36	1.03162		1.11473	0.0454762	0.0160783
	1572.78	1.12589	1635.75	1.16082	2318.94	1.09112	1920.74	1.11449	2704.12	1.09652	2679.42	1.17105	3833.28	1.17093	1960.57	1.03069		1.12019	0.0482457	0.0170574
	1576.82	1.12878	1641.43	1.16486	2321.26	1.09221	1926.07	1.11758	2727.56	1.10602	2697.65	1.17901	3863.73	1.18023	1964.88	1.03295		1.12521	0.0500487	0.0176949
	1582.12	1.13257	1650.64	1.1714	2326.84	1.09484	1933.59	1.12194	2787.85	1.13047	2717.71	1.18778	3892.53	1.18903	1961.85	1.03136		1.13242	0.0528177	0.0186739
	1590.35	1.13847	1662.43	1.17976	2332.76	1.09762	1944.82	1.12846	2813.48	1.14086	2723	1.19009	3920.65	1.19762	1957.77	1.02921		1.13776	0.0555187	0.0196288
	1600.34	1.14562	1679.01	1.19152	2339.94	1.101	1957.09	1.13558	2834.29	1.1493	2739.16	1.19715	3955.8	1.20836	1966.44	1.03377		1.14529	0.0577102	0.0204036
	1606.09	1.14974	1691.73	1.20056	2346.21	1.10395	1977.61	1.14748	2786.37	1.12987	2747.72	1.20089	3984.64	1.21717	1970.73	1.03603		1.14821	0.0599457	0.021194
	1614.77	1.15595	1697.64	1.20474	2350.1	1.10578	1965.13	1.14025	2788.56	1.13075	2758.89	1.20578	4018.52	1.22752	1966.81	1.03397		1.15059	0.0632843	0.0223744
	1624.84	1.16316	1725.92	1.22481	2356.01	1.10856	1984.85	1.15169	2800.85	1.13574	2764.46	1.20821	4044.14	1.23534	1965.35	1.0332		1.15759	0.0671328	0.023735
	1633.95	1.16968	1705.52	1.21034	2359.91	1.1104	1992.57	1.15617	2813.43	1.14084	2770.3	1.21076	4062.5	1.24095	1963.08	1.032		1.15889	0.0665189	0.023518
	1636.71	1.17165	1711.36	1.21448	2364.09	1.11236	1984.72	1.15161	2836.14	1.15005	2776.86	1.21363	4090.93	1.24963	1977.59	1.03963		1.16288	0.0664137	0.0234808
	1649.84	1.18105	1717.56	1.21888	2364.56	1.11258	2002.34	1.16183	2825.45	1.14571	2790.37	1.21953	4129.95	1.26156	1980.68	1.04126		1.1678	0.0695261	0.0245812
	1659.32	1.18784	1720.97	1.22131	2371.33	1.11577	2001.83	1.16154	2809.83	1.13938	2793.1	1.22073	4154.49	1.26905	1985.46	1.04377		1.16992	0.070932	0.0250782
	1668.13	1.19415	1728.67	1.22677	2376.86	1.11837	2009.68	1.1661	2802.88	1.13656	2800.84	1.22411	4187.22	1.27905	1989.68	1.04599		1.17389	0.0733706	0.0259404
	1672.27	1.19711	1734.94	1.23122	2379.39	1.11956	2016.7	1.17017	2798.78	1.1349	2804.18	1.22557	4202.17	1.28362	1999.01	1.05089		1.17663	0.0737668	0.0260805
	1676.7	1.20029	1744.31	1.23787	2380.04	1.11987	2015	1.16918	2795.76	1.13367	2811.03	1.22856	4228.42	1.29163	1998.57	1.05066		1.17897	0.0766989	0.0271171
	1681.53	1.20374	1755.27	1.24565	2387.12	1.1232	2027.71	1.17656	2788.11	1.13057	2823.46	1.234	4240.21	1.29524	2009.25	1.05628		1.18315	0.0774391	0.0273788
	1681.87	1.20398	1763.69	1.25162	2398.75	1.12867	2025.93	1.17552	2783.67	1.12877	2834.03	1.23862	4259.76	1.30121	2023.3	1.06366		1.18651	0.0777416	0.0274858
	1683.11	1.20487	1769.41	1.25568	2404.32	1.13129	2036.01	1.18137	2787.4	1.13028	2833.79	1.23851	4275.77	1.3061	2020.48	1.06218		1.18879	0.0790845	0.0279606
	1692	1.21124	1777.8	1.26163	2406.35	1.13225	2047.65	1.18813	2786.49	1.12992	2842.39	1.24227	4285.79	1.30916	2020.46	1.06217		1.19209	0.0808586	0.0285878
	1700.8	1.21753	1779.88	1.26311	2409.68	1.13381	2044.18	1.18612	2776.57	1.12589	2851.21	1.24613	4308.66	1.31614	2035.34	1.06999		1.19484	0.0816451	0.0288659
	1698.96	1.21622	1788.02	1.26889	2414.37	1.13602	2053.31	1.19141	2771.49	1.12383	2852.67	1.24676	4312.5	1.31732	2041.04	1.07299		1.19668	0.081915	0.0289613
	1705.39	1.22082	1789.52	1.26995	2422.49	1.13984	2048.69	1.18873	2781.53	1.1279	2865.88	1.25254	4331.43	1.3231	2032.15	1.06831		1.1989	0.0841043	0.0297354
	1711.24	1.22501	1785.53	1.26712	2425.77	1.14138	2063.99	1.19761	2794.39	1.13312	2870.21	1.25443	4357.74	1.33113	2030.77	1.06759		1.20217	0.0851038	0.0300887
	1708.33	1.22293	1798.3	1.27618	2429.12	1.14296	2057.11	1.19362	2800.88	1.13575	2879.75	1.2586	4377.25	1.3371	2037.32	1.07104		1.20477	0.0865446	0.0305981
	1712.03	1.22557	1797.3	1.27547	2434.06	1.14528	2057.97	1.19412	2823.75	1.14502	2880.89	1.2591	4382.85	1.33881	2044.64	1.07488		1.20728	0.0848459	0.0299976
	1707.14	1.22207	1804.16	1.28034	2436.77	1.14656	2055.58	1.19273	2846.08	1.15408	2891.33	1.26366	4406.7	1.34609	2039.19	1.07202		1.20969	0.0869998	0.0307591
	1697.65	1.21528	1804.82	1.28081	2440.62	1.14837	2060.41	1.19553	2851.61	1.15632	2894.89	1.26522	4440.17	1.35632	2049.55	1.07746		1.21191	0.08777	0.0310314
	1695.43	1.21369	1809.69	1.28427	2440.13	1.14814	2060.26	1.19544	2867.14	1.16262	2905.98	1.27006	4448.13	1.35875	2061.74	1.08387		1.21461	0.0872474	0.0308466
	1688.26	1.20856	1810.8	1.28505	2441.17	1.14863	2067.76	1.19979	2876.47	1.1664	2911.33	1.2724	4453.66	1.36044	2073.34	1.08997		1.21641	0.0861982	0.0304757
	1682.67	1.20456	1812.96	1.28658	2444.33	1.15012	2069.24	1.20065	2900.11	1.17599	2919.15	1.27582	4463.83	1.36354	2058.88	1.08237		1.21745	0.0882187	0.03119
	1680.07	1.20269	1810.7	1.28498	2443.21	1.14959	2079.46	1.20658	2894.55	1.17373	2926.84	1.27918	4468.45	1.36495	2070.01	1.08822		1.21874	0.0875604	0.0309573
	1676.91	1.20043	1814.44	1.28763	2444.69	1.15028	2086.76	1.21082	2900.65	1.17621	2933.18	1.28195	4486.9	1.37059	2064.58	1.08536		1.22041	0.0898098	0.0317525
	1672.9	1.19757	1815.44	1.28835	2446.17	1.15098	2090.24	1.21284	2906.82	1.17871	2936.67	1.28348	4503.45	1.37564	2068.38	1.08736		1.22187	0.090644	0.0320475
	1675.12	1.19916	1819.14	1.29097	2446.79	1.15127	2093.58	1.21478	2907.02	1.17879	2938.28	1.28418	4511.72	1.37817	2064.91	1.08554		1.22286	0.0918632	0.0324785
	1676.54	1.20017	1827.53	1.29693	2446.64	1.1512	2095.57	1.21593	2895.22	1.17401	2948.62	1.2887	4513.94	1.37885	2065.23	1.08571		1.22394	0.09338	0.0330148
	1678.08	1.20127	1832.26	1.30028	2443.34	1.14965	2104.96	1.22138	2910.32	1.18013	2948.31	1.28856	4524.29	1.38201	2066.61	1.08643		1.22622	0.0939726	0.0332243
	1675.91	1.19972	1832.43	1.3004	2445.31	1.15058	2110.76	1.22475	2902.16	1.17682	2957.06	1.29239	4533.4	1.38479	2075.09	1.09089		1.22754	0.0942591	0.0333256
	1672.1	1.19699	1840.98	1.30647	2438.21	1.14724	2109.86	1.22422	2901.78	1.17666	2960.91	1.29407	4548.45	1.38939	2078.87	1.09288		1.22849	0.0963334	0.034059
	1666.2	1.19276	1844.24	1.30879	2440.85	1.14848	2113.76	1.22648	2898.11	1.17518	2963.05	1.295	4554.96	1.39138	2076.25	1.0915		1.2287	0.0976111	0.0345107
	1671.38	1.19647	1848.82	1.31203	2436.77	1.14656	2133.19	1.23776	2894.28	1.17362	2963.67	1.29528	4579.27	1.39881	2090.45	1.09897		1.23244	0.0985128	0.0348295
	1670.92	1.19615	1850.48	1.31321	2430.03	1.14338	2128.32	1.23493	2884.21	1.16954	2975.6	1.30049	4591.59	1.40257	2080.55	1.09376		1.23175	0.101797	0.0359905
	1674.43	1.19866	1845.99	1.31003	2406.72	1.13242	2132.99	1.23764	2881.11	1.16829	2979.96	1.3024	4614.38	1.40953	2084.1	1.09563		1.23182	0.104387	0.0369065
	1678.4	1.2015	1851.89	1.31422	2398.67	1.12863	2136.42	1.23963	2880.43	1.16801	2980.6	1.30267	4627.99	1.41369	2090.87	1.09919		1.23344	0.105665	0.0373582
	1684.86	1.20612	1856.86	1.31774	2402.57	1.13047	2140.61	1.24206	2878.43	1.16719	2980.09	1.30245	4650.22	1.42048	2093.76	1.10071		1.2359	0.10706	0.0378516
	1690.56	1.2102	1857.21	1.31799	2402.35	1.13036	2147.95	1.24633	2877.38	1.16677	2980.72	1.30273	4658.88	1.42312	2101.57	1.10481		1.23779	0.10697	0.0378196
	1694.74	1.2132	1854.3	1.31592	2393.91	1.12639	2142.22	1.243	2875.92	1.16618	2981.08	1.30289	4658.66	1.42306	2096.99	1.1024		1.23663	0.107672	0.0380679
	1700.21	1.21711	1856.8	1.3177	2401.76	1.13009	2140.94	1.24226	2876.64	1.16647	2985.77	1.30493	4674.43	1.42787	2101.25	1.10464		1.23888	0.108152	0.0382376
	1706.83	1.22185	1861.73	1.3212	2409.75	1.13384	2148.11	1.24641	2877.6	1.16686	2996.74	1.30973	4676.09	1.42838	2101.8	1.10493		1.24165	0.108333	0.0383015
	1714.55	1.22738	1849.39	1.31244	2413.75	1.13573	2147.47	1.24604	2882.24	1.16874	2990.72	1.3071	4686.61	1.43159	2099.67	1.10381		1.2416	0.107658	0.0380627
	1728.57	1.23742	1857.53	1.31821	2389.71	1.12441	2142.66	1.24325	2892.48	1.17289	2994.59	1.30879	4700.17	1.43574	2100.41	1.1042		1.24311	0.110458	0.0390528
	1735.23	1.24218	1844.06	1.30866	2408.76	1.13338	2145.1	1.24467	2888.85	1.17142	3008.33	1.3148	4716.98	1.44087	2093.38	1.1005		1.24456	0.110872	0.0391992
	1743.03	1.24777	1842.08	1.30725	2408.42	1.13322	2153.44	1.24951	2889.49	1.17168	3008.75	1.31498	4734.97	1.44637	2101.74	1.1049		1.24696	0.111366	0.0393739
	1755.34	1.25658	1841.02	1.3065	2390.36	1.12472	2153.25	1.2494	2901.73	1.17664	3018.57	1.31927	4746.35	1.44984	2101.28	1.10466		1.24845	0.113484	0.0401227
	1767.07	1.26498	1837.1	1.30372	2408.03	1.13304	2152.58	1.24901	2899.84	1.17588	3019.06	1.31948	4753.8	1.45212	2105.74	1.107		1.25065	0.112383	0.0397333
	1780.31	1.27445	1820.88	1.2922	2411.53	1.13468	2168.11	1.25802	2912.69	1.18109	3035.97	1.32688	4743.81	1.44907	2109.43	1.10895		1.25317	0.11074	0.0391526
	1789.72	1.28119	1804.18	1.28035	2410.84	1.13436	2159.32	1.25292	2907.9	1.17915	3042.06	1.32954	4747.14	1.45008	2112.38	1.11049		1.25226	0.11089	0.0392057
	1806.18	1.29297	1803.14	1.27961	2419.95	1.13865	2160.56	1.25364	2909.75	1.1799	3041.86	1.32945	4768.85	1.45671	2113.12	1.11088		1.25523	0.112269	0.039693
	1819.31	1.30237	1797.91	1.2759	2418.46	1.13794	2161.37	1.25411	2917.93	1.18322	3056.51	1.33585	4785.19	1.46171	2112.68	1.11065		1.25772	0.11438	0.0404395
	1831.9	1.31139	1792.81	1.27229	2435.42	1.14592	2174.72	1.26186	2922.93	1.18524	3055.64	1.33547	4788.66	1.46277	2132.07	1.12084		1.26197	0.11183	0.0395379
	1844.5	1.3204	1796.6	1.27497	2439.59	1.14789	2190.73	1.27115	2920.69	1.18433	3067.15	1.3405	4789	1.46287	2141.68	1.1259		1.266	0.111882	0.0395564
	1857.34	1.3296	1811.11	1.28527	2448.22	1.15194	2199.7	1.27635	2933.62	1.18958	3066.58	1.34025	4790.12	1.46321	2138.42	1.12418		1.27005	0.111969	0.0395872
	1870.27	1.33885	1796.06	1.27459	2455.16	1.15521	2186.93	1.26894	2936.85	1.19089	3077.78	1.34515	4786.69	1.46216	2132.87	1.12127		1.26963	0.11269	0.0398419
	1880.09	1.34588	1793.05	1.27246	2453.48	1.15442	2188.19	1.26967	2934.97	1.19012	3080.67	1.34641	4784.82	1.46159	2134.42	1.12208		1.27033	0.113345	0.0400736
	1893.1	1.3552	1794.68	1.27361	2452.81	1.1541	2213.32	1.28426	2938.46	1.19154	3090.08	1.35053	4780.93	1.46041	2140.74	1.1254		1.27438	0.113739	0.0402128
	1907.77	1.36569	1797.22	1.27541	2461.13	1.15802	2195.59	1.27396			3100.02	1.35487	4779.55	1.45998	2147.11	1.12875		1.2881	0.1174	0.0443729
	1916.04	1.37161	1796.73	1.27507	2458.3	1.15669	2214.03	1.28467	2690.84		3102.18	1.35581	4773.38	1.4581	2144.41	1.12733		1.2899	0.118134	0.0446504
	1924.61	1.37775	1798.18	1.27609	2474.43	1.16428	2217.85	1.28688			3109.55	1.35903	4770.27	1.45715	2152.14	1.1314		1.29323	0.116545	0.0440501
	1935.02	1.3852	1795.39	1.27411	2488.67	1.17098	2227.4	1.29242			3104.35	1.35676	4772.44	1.45781	2143.31	1.12676		1.29486	0.117324	0.0443441
	1944.01	1.39164	1796.73	1.27507	2491.68	1.17239	2226.93	1.29215			3112.3	1.36023	4770.9	1.45734	2157.03	1.13397		1.29754	0.116386	0.0439896
	1958.15	1.40176	1780.91	1.26384	2525.62	1.18837	2218.49	1.28725			3117.62	1.36256	4772.24	1.45775	2166.38	1.13888		1.30006	0.11478	0.0433826
	1968.86	1.40943	1777.25	1.26124	2530.82	1.19081	2227.43	1.29244			3112.77	1.36044	4772.79	1.45792	2179.51	1.14578		1.30258	0.11386	0.0430349
	1978.55	1.41636	1779.92	1.26314	2535.9	1.1932	2246.45	1.30347			3122.6	1.36474	4778.88	1.45978	2176.37	1.14413		1.3064	0.115503	0.0436562
	1988.23	1.4233	1773.77	1.25877	2496.92	1.17486	2251.45	1.30638			3117.87	1.36267	4766.28	1.45593	2177.78	1.14487		1.30383	0.118887	0.0449352
	1990.45	1.42489	1762.3	1.25063	2491.9	1.1725	2252.21	1.30682			3131.14	1.36847	4775.19	1.45865	2178.03	1.14501		1.30385	0.121185	0.0458036
	2000.37	1.43199	1771.33	1.25704	2482.3	1.16798	2246.91	1.30375			3133.07	1.36931	4751.25	1.45134	2166.26	1.13882		1.30289	0.122704	0.0463777
	2003.95	1.43455	1768.02	1.25469	2467.91	1.16121	2255.44	1.30869			3138.43	1.37165	4736.95	1.44697	2174.84	1.14333		1.30301	0.122959	0.046474
	2015.77	1.44301	1757.41	1.24716	2490.22	1.17171	2240.88	1.30025			3149.89	1.37666	4717.89	1.44115	2171.21	1.14142		1.30305	0.122873	0.0464416
	2014.21	1.44189	1758.72	1.24809	2484.08	1.16882	2257.88	1.31011			3155.36	1.37905	4699.53	1.43554	2176.1	1.14399		1.30393	0.121785	0.0460306
	2019.12	1.44541	1764.6	1.25227	2476.45	1.16523	2254.41	1.3081			3154.84	1.37883	4710.26	1.43882	2174.25	1.14302		1.30452	0.123581	0.0467094
	2026.82	1.45092	1765.29	1.25276	2476.87	1.16542	2252.13	1.30677			3161.9	1.38191	4688.64	1.43221	2187.46	1.14997		1.30571	0.122227	0.0461976
	2029.27	1.45268	1731.58	1.22883	2451.56	1.15352	2266.94	1.31537			3161.18	1.3816	4690.17	1.43268	2196.39	1.15466		1.30276	0.126096	0.0476596
	2030.23	1.45336	1745.13	1.23845	2417.48	1.13748	2268.96	1.31654			3162.47	1.38216	4699.58	1.43556	2204.66	1.15901		1.30322	0.128404	0.0485322
	2040.27	1.46055	1728.13	1.22639	2410.09	1.134	2265.7	1.31464			3178.16	1.38902	4692.54	1.4334	2196.66	1.1548		1.30183	0.132756	0.0501769
	2046.81	1.46523	1738.36	1.23364	2408.2	1.13312	2260.58	1.31168			3173.23	1.38686	4691.91	1.43321	2206.46	1.15995		1.30339	0.131982	0.0498843
	2057.18	1.47265	1741.15	1.23562	2444.18	1.15005	2275.21	1.32017			3185.61	1.39228	4696.06	1.43448	2207.29	1.16039		1.30938	0.130591	0.0493586
	2053.97	1.47036	1740.66	1.23528	2419.85	1.1386	2278.52	1.32209			3200.71	1.39888	4689.73	1.43255	2204.16	1.15874		1.30807	0.133287	0.0503776
	2055.79	1.47166	1741.08	1.23558	2444.59	1.15024	2268.12	1.31605			3209.28	1.40262	4701.48	1.43614	2212.82	1.16329		1.3108	0.131174	0.0495793
	2060.02	1.47469	1741.72	1.23603	2450.35	1.15295	2267.53	1.31571			3218.23	1.40653	4700.24	1.43576	2208.09	1.16081		1.31178	0.132073	0.049919
	2060.63	1.47512	1737.38	1.23295	2455.23	1.15524	2267.75	1.31584			3229.12	1.41129	4670.02	1.42653	2208.34	1.16094		1.31113	0.13117	0.0495775
	2068.6	1.48083	1738.71	1.23389	2453.63	1.15449	2273.75	1.31932			3228.45	1.411	4655.81	1.42218	2217.89	1.16596		1.31252	0.130851	0.0494569
	2069.76	1.48166			2460.34	1.15765	2278.09	1.32183			3236.32	1.41444	4643.57	1.41845	2211.93	1.16283		1.32614	0.138262	0.0564453
	2078.62	1.488	1470.25		2446.86	1.1513	2283.25	1.32483			3239.87	1.41599	4628.99	1.41399	2205.13	1.15926		1.32556	0.14171	0.0578528
	2089.61	1.49587			2450.5	1.15302	2281.16	1.32362			3242.22	1.41702	4629.21	1.41406	2216.55	1.16526		1.32814	0.141869	0.0579178
	2097.03	1.50118			2449.81	1.1527	2291.34	1.32952			3248.18	1.41962	4599.21	1.4049	2220.11	1.16713		1.32917	0.142059	0.0579952
	2101.23	1.50419			2473	1.1636	2285.2	1.32596			3248.21	1.41964	4587.45	1.4013	2226.25	1.17036		1.33084	0.139029	0.0567585
	2100.73	1.50383			2468.54	1.16151	2284.61	1.32562			3257.74	1.4238	4549.19	1.38962	2227.31	1.17091		1.32921	0.138768	0.0566517
	2105.6	1.50732			2446.38	1.15108	2275.72	1.32046			3255.55	1.42284	4575.4	1.39762	2223.49	1.16891		1.32804	0.143293	0.0584991
	2111.12	1.51127			2448.7	1.15217	2270.49	1.31742			3261.15	1.42529	4567.66	1.39526	2235.93	1.17545		1.32948	0.142732	0.0582699
	2113.45	1.51294			2437.98	1.14713	2273.31	1.31906			3265.65	1.42726	4572.78	1.39682	2240.09	1.17763		1.33014	0.144339	0.0589262
	2119.88	1.51754			2437.19	1.14675	2270.67	1.31753			3266.8	1.42776	4576.69	1.39802				1.36152	0.13975	0.0624981
	2121.07	1.51839			2446.15	1.15097	2265.39	1.31447			3271.37	1.42976	4534.91	1.38525	2048.98			1.35977	0.138164	0.0617888
	2124	1.52049			2435.62	1.14602	2270.69	1.31754			3271.15	1.42966	4537.66	1.3861				1.35996	0.140428	0.0628011
	2132.12	1.5263			2432.98	1.14478	2268.1	1.31604			3275.85	1.43171	4521.59	1.38119				1.36	0.142741	0.0638358
	2137.85	1.5304			2437.41	1.14686	2261.61	1.31227			3283.85	1.43521	4510.98	1.37795				1.36054	0.143807	0.0643125
	2142.84	1.53398			2436.9	1.14662	2268.12	1.31605			3283.94	1.43525	4486.67	1.37052				1.36048	0.144484	0.0646151
	2147.52	1.53732			2431.42	1.14404	2269.28	1.31672			3295.35	1.44024						1.35958	0.169697	0.0848486
	2154.11	1.54204			2431.35	1.14401	2263.16	1.31317			3298.1	1.44144	4063.4					1.36017	0.171868	0.085934
	2166.45	1.55087			2441.11	1.1486	2274.52	1.31977			3301.87	1.44309						1.36558	0.172744	0.0863722
	2173.11	1.55564			2443.05	1.14952	2264.28	1.31383			3312.98	1.44794						1.36673	0.17537	0.087685
	2177.71	1.55894			2451.45	1.15346	2271.58	1.31806			3309.02	1.44621						1.36917	0.17425	0.0871252
	2185.73	1.56468			2460.52	1.15774	2269.34	1.31676			3318.69	1.45044						1.3724	0.175345	0.0876727
	2193.25	1.57006			2462.84	1.15883	2282.41	1.32434			3331.42	1.456						1.37731	0.176905	0.0884523
	2197.43	1.57306			2460.24	1.1576	2276.44	1.32088			3331.25	1.45593						1.37687	0.178843	0.0894213
	2202.24	1.5765			2460.64	1.15779	2277.47	1.32147			3322.97	1.45231						1.37702	0.17945	0.089725
	2206.43	1.5795			2464.58	1.15964	2284.36	1.32547			3325.8	1.45355						1.37954	0.179572	0.0897858
	2206.38	1.57946			2460.12	1.15755	2288.93	1.32813			3335.62	1.45784						1.38074	0.180755	0.0903777
	2208.77	1.58117			2462.99	1.1589	2298.3	1.33356			3322.34	1.45204						1.38142	0.17953	0.0897649
	2213.51	1.58456			2455.46	1.15535	2289.65	1.32855			3323.17	1.4524						1.38021	0.182757	0.0913785
	2218.37	1.58804			2461.92	1.15839	2298.18	1.33349			3324.81	1.45311						1.38326	0.182444	0.0912221
	2221.93	1.59059			2462.34	1.15859	2299.62	1.33433			3337.63	1.45872						1.38556	0.183966	0.0919829
	2225.86	1.59341			2475.54	1.1648	2310.23	1.34049			3321.3	1.45158						1.38757	0.181025	0.0905127
	2227.34	1.59447			2472.85	1.16353	2298.83	1.33387			3325.95	1.45361						1.38637	0.182792	0.0913958
	2231.97	1.59778			2470.93	1.16263	2293.39	1.33071			3332.28	1.45638						1.38687	0.185067	0.0925337
	2236.41	1.60096					2291.7	1.32974			3322.75	1.45221						1.46097	0.135821	0.0784166
	2236.04	1.60069			2408.57		2298.13	1.33346			3331.12	1.45587						1.46334	0.13377	0.0772323
	2236.98	1.60137					2304.06	1.33691			3315.65	1.44911						1.46246	0.132734	0.0766338
	2236.04	1.60069					2295.72	1.33207			3323.8	1.45267						1.46181	0.134544	0.0776792
	2235.57	1.60035					2301.41	1.33537			3320.62	1.45128						1.46233	0.132839	0.0766949
	2237.2	1.60152					2313.6	1.34244			3335.18	1.45765						1.4672	0.129805	0.0749432
	2239.32	1.60304					2310.32	1.34054			3330.75	1.45571						1.46643	0.131579	0.0759671
	2236.54	1.60105					2306.3	1.3382			3345.26	1.46205						1.4671	0.131497	0.0759197
	2238.58	1.60251					2310.45	1.34061			3343.59	1.46132						1.46815	0.131081	0.0756794
	2239.08	1.60287					2314.66	1.34305			3360.79	1.46884						1.47159	0.12993	0.0750151
	2239.13	1.60291					2326.57	1.34997			3371.47	1.47351						1.47546	0.126479	0.073023
	2236.57	1.60108					2325.75	1.34949			3383.82	1.47891						1.47649	0.12581	0.0726363
	2244.83	1.60699					2355.83	1.36694			3383.69	1.47885						1.48426	0.120112	0.0693467
	2243.6	1.60611					2348.3	1.36257			3387.57	1.48054						1.48307	0.121786	0.0703134
	2245.49	1.60745					2357.43	1.36787			3401.04	1.48643						1.48725	0.119794	0.0691632
							2362.67	1.37091			3400.84	1.48634						1.42863	0.0816191	0.0577134
	1686.56						2368.68	1.3744			3402.5	1.48707						1.43073	0.0796699	0.0563351
							2378.28	1.37997			3412.62	1.49149						1.43573	0.078858	0.055761
							2395.68	1.39006			3416.91	1.49337						1.44172	0.0730458	0.0516512
							2377.1	1.37928			3409.06	1.48994						1.43461	0.0782416	0.0553252
							2389.32	1.38638			3411.86	1.49116						1.43877	0.0740926	0.0523914
							2386.8	1.38491			3430.14	1.49915						1.44203	0.0807741	0.0571159
							2389.66	1.38657			3425.92	1.49731						1.44194	0.0783002	0.0553666
							2392.77	1.38838			3432.08	1.5						1.44419	0.0789268	0.0558097
							2394.48	1.38937			3424.87	1.49684						1.44311	0.0759934	0.0537355
							2393.59	1.38886			3428.61	1.49848						1.44367	0.0775154	0.0548117
							2383.99	1.38328			3435.99	1.50171						1.44249	0.0837363	0.0592105
							2391.26	1.3875			3446.06	1.50611						1.4468	0.0838671	0.059303
							2393.73	1.38893			3451.33	1.50841						1.44867	0.0844816	0.0597375
							2379.01	1.3804			3447.22	1.50661						1.4435	0.0892469	0.0631071
							2390.08	1.38682			3430.02	1.49909						1.44296	0.0793926	0.0561391
							2380.19	1.38108			3429.06	1.49868						1.43988	0.0831533	0.0587983
							2381.18	1.38166			3433.86	1.50077						1.44121	0.0842294	0.0595592
							2387.2	1.38515			3439.51	1.50325						1.4442	0.0835072	0.0590485
							2383.4	1.38294			3439.16	1.50309						1.44302	0.0849575	0.060074
							2392.47	1.3882			3441.58	1.50415						1.44617	0.0819861	0.0579729
							2386.82	1.38492			3449.67	1.50768						1.4463	0.0868034	0.0613793
							2387.12	1.3851			3446.7	1.50638						1.44574	0.0857612	0.0606423
							2385.4	1.3841			3450.96	1.50825						1.44618	0.087782	0.0620712
							2404.49	1.39518			3450.47	1.50803						1.45161	0.0798023	0.0564288
							2395.09	1.38972			3453.91	1.50954						1.44963	0.0847213	0.059907
							2409.72	1.39821			3456.43	1.51064						1.45442	0.0794979	0.0562135
							2400.59	1.39291			3464.53	1.51418						1.45355	0.0857479	0.0606329
							2416.66	1.40224			3472.55	1.51768						1.45996	0.0816321	0.0577226
							2408.54	1.39753			3474.32	1.51845						1.45799	0.0855086	0.0604637
							2407.55	1.39695			3473.07	1.51791						1.45743	0.0855318	0.0604801
							2419.38	1.40382			3482.5	1.52203						1.46293	0.0835895	0.0591067
							2419.08	1.40364			3489.77	1.52521						1.46443	0.0859593	0.0607824
							2414.39	1.40092			3491.23	1.52585						1.46338	0.0883348	0.0624622
							2406.71	1.39646			3492.87	1.52657						1.46152	0.0919955	0.0650506
							2414.29	1.40086			3495.68	1.52779						1.46433	0.0897506	0.0634632
							2425.18	1.40719			3499.79	1.52959						1.46839	0.0865509	0.0612008
							2418.46	1.40328			3500.66	1.52997						1.46663	0.0895796	0.0633424
							2409.68	1.39819			3505.74	1.53219						1.46519	0.0947518	0.0669997
							2413.03	1.40013			3508.7	1.53348						1.46681	0.094292	0.0666745
							2417.5	1.40273			3513.34	1.53551						1.46912	0.0938932	0.0663925
							2417.94	1.40298			3514.13	1.53586						1.46942	0.0939574	0.0664379
							2422.76	1.40578			3519.32	1.53812						1.47195	0.0935802	0.0661712
							2417.28	1.4026			3519.77	1.53832						1.47046	0.095969	0.0678603
							2418	1.40302			3521.8	1.53921						1.47111	0.0963	0.0680944
							2417.65	1.40282			3528.06	1.54194						1.47238	0.0983788	0.0695643
							2423.57	1.40625			3533.88	1.54449						1.47537	0.0977502	0.0691199
							2424.12	1.40657			3538.4	1.54646						1.47652	0.0989172	0.0699451
							2424.21	1.40662			3539.07	1.54675						1.47669	0.0990905	0.0700675
							2427.47	1.40851			3548.78	1.551						1.47976	0.100754	0.0712441
							2421.89	1.40527			3553.72	1.55316						1.47922	0.104569	0.0739416
							2429.3	1.40958			3550.78	1.55187						1.48072	0.10062	0.071149
							2428.34	1.40902			3555.18	1.55379						1.48141	0.102372	0.0723876
							2425.77	1.40753			3559.47	1.55567						1.4816	0.104754	0.0740724
							2435.09	1.41293			3567.14	1.55902						1.48598	0.103303	0.0730461
							2429.05	1.40943			3569.76	1.56017						1.4848	0.106588	0.0753691
							2436.78	1.41392			3569.42	1.56002						1.48697	0.103311	0.0730521
							2449.58	1.42134			3572.51	1.56137						1.49136	0.0990156	0.0700146
							2445.98	1.41925			3574.81	1.56238						1.49081	0.101202	0.0715609
							2452.25	1.42289			3576.55	1.56314						1.49301	0.0991687	0.0701229
							2446.92	1.4198			3585.18	1.56691						1.49335	0.104021	0.0735538
							2440.21	1.41591			3589.39	1.56875						1.49233	0.108075	0.0764203
							2447.39	1.42007			3594.07	1.57079						1.49543	0.106576	0.0753607
							2439.57	1.41554			3591.8	1.5698						1.49267	0.109083	0.0771337
							2458.27	1.42638			3593.52	1.57055						1.49847	0.101942	0.0720837
							2459.62	1.42716			3594.26	1.57087						1.49902	0.101618	0.0718548
							2456.94	1.42561			3595.31	1.57134						1.49848	0.103041	0.0728612
							2452.42	1.42299			3599.44	1.57314						1.49807	0.106173	0.0750755
							2458.81	1.4267			3603.94	1.57511						1.5009	0.104941	0.0742047
							2456.78	1.42552			3605.2	1.57566						1.50059	0.106165	0.0750697
							2469.08	1.43266			3610.73	1.57808						1.50537	0.102827	0.0727094
							2474.75	1.43595			3613.99	1.5795						1.50772	0.101508	0.0717768
							2468.12	1.4321			3615.55	1.58018						1.50614	0.104708	0.0740398
							2461.05	1.42799			3618.94	1.58166						1.50483	0.10866	0.0768341
							2464.37	1.42993			3630.36	1.58666						1.50829	0.110825	0.0783651
							2468.29	1.4322			3633.99	1.58824						1.51022	0.110338	0.0780206
							2471.32	1.43395			3638.49	1.59021						1.51208	0.110486	0.0781254
							2478.5	1.43812			3649.58	1.59505						1.51659	0.110968	0.0784663
							2479.39	1.43864			3645.73	1.59337						1.51601	0.109415	0.077368
							2495.76	1.44814			3654.04	1.597						1.52257	0.105263	0.0744321
							2492.99	1.44653			3660.67	1.5999						1.52322	0.108449	0.0766853
							2493.83	1.44702			3661.32	1.60019						1.5236	0.108307	0.0765847
							2495.7	1.4481			3667.65	1.60295						1.52553	0.109496	0.0774252
							2497.04	1.44888			3669.91	1.60394						1.52641	0.109644	0.0775302
							2504.83	1.4534			3674.48	1.60594						1.52967	0.107861	0.0762693
							2506	1.45408			3682.87	1.6096						1.53184	0.109971	0.077761
							2496.35	1.44848			3689.06	1.61231						1.53039	0.115844	0.081914
							2491.26	1.44552			3698.47	1.61642						1.53097	0.120843	0.0854489
							2504.07	1.45296			3703.27	1.61852						1.53574	0.11707	0.0827809
							2488.94	1.44418			3708.79	1.62093						1.53256	0.124984	0.0883772
							2496.86	1.44877			3709.98	1.62145						1.53511	0.122103	0.08634
							2493.24	1.44668			3709.5	1.62124						1.53396	0.123436	0.0872823
							2495.09	1.44775			3712.26	1.62245						1.5351	0.123533	0.087351
							2502.64	1.45213			3715.37	1.62381						1.53797	0.121395	0.0858392
							2497.21	1.44898			3712.23	1.62244						1.53571	0.122653	0.0867288
							2507.4	1.45489			3714.7	1.62351						1.5392	0.119235	0.0843122
							2502.69	1.45216			3718.83	1.62532						1.53874	0.122442	0.0865798
							2506.59	1.45442			3722.89	1.62709						1.54076	0.122097	0.0863356
							2496.07	1.44832			3722.67	1.627						1.53766	0.126347	0.0893412
							2502.98	1.45232			3728.98	1.62975						1.54104	0.125462	0.0887151
							2493.81	1.44701			3732.72	1.63139						1.5392	0.130378	0.0921912
							2491.34	1.44557			3737.7	1.63357						1.53957	0.132932	0.0939973
							2487.98	1.44362			3742.3	1.63558						1.5396	0.135733	0.0959777
							2487.24	1.44319			3744.05	1.63634						1.53977	0.136576	0.0965735
							2493.68	1.44693			3747.65	1.63792						1.54242	0.135049	0.0954938
							2498.4	1.44967			3747.94	1.63804						1.54386	0.133198	0.0941853
							2510.02	1.45641			3752.12	1.63987						1.54814	0.129723	0.091728
							2507.26	1.45481			3750.61	1.63921						1.54701	0.130387	0.0921979
							2521.14	1.46286			3755.42	1.64131						1.55209	0.126185	0.089226
							2505.01	1.4535			3753.71	1.64056						1.54703	0.132271	0.0935298
							2522.61	1.46372			3754.89	1.64108						1.5524	0.125412	0.0886796
							2521.2	1.4629			3753.99	1.64069						1.55179	0.125716	0.0888948
							2508.29	1.45541			3755.47	1.64133						1.54837	0.13147	0.0929636
							2513.08	1.45819			3762.02	1.64419						1.55119	0.131527	0.0930036
							2526.68	1.46608			3765.52	1.64573						1.5559	0.12703	0.0898238
							2520.8	1.46267			3764.21	1.64516						1.55391	0.12904	0.0912451
							2527.39	1.46649			3767.8	1.64672						1.55661	0.127446	0.0901176
							2526.68	1.46608			3770.96	1.6481						1.55709	0.12871	0.0910117
							2528.01	1.46685			3774.38	1.6496						1.55822	0.129223	0.0913744
							2521.45	1.46305			3781.06	1.65252						1.55778	0.133977	0.0947363
							2532.8	1.46963			3781.28	1.65261						1.56112	0.129388	0.0914913
							2528.35	1.46705			3782.91	1.65332						1.56018	0.131719	0.0931397
							2526.63	1.46605			3784.37	1.65396						1.56001	0.132874	0.0939563
							2526.28	1.46585			3779.72	1.65193						1.55889	0.131583	0.093043
							2532.15	1.46925			3781.04	1.65251						1.56088	0.129585	0.0916303
							2520.58	1.46254			3784.92	1.6542						1.55837	0.135529	0.0958331
							2525.86	1.4656			3784.72	1.65412						1.55986	0.1333	0.0942574
							2522.98	1.46393			3783.78	1.65371						1.55882	0.13419	0.0948863
							2536.89	1.472			3778.53	1.65141						1.56171	0.126862	0.0897048
							2535.46	1.47117			3781.87	1.65287						1.56202	0.12848	0.0908491
							2538.59	1.47299										1.47299	#DIV/0!	#DIV/0!
							2538.18	1.47275			3058.64							1.47275	#DIV/0!	#DIV/0!
							2532.57	1.46949										1.46949	#DIV/0!	#DIV/0!
							2540.64	1.47418										1.47418	#DIV/0!	#DIV/0!
							2532.62	1.46952										1.46952	#DIV/0!	#DIV/0!
							2540.35	1.47401										1.47401	#DIV/0!	#DIV/0!
							2549.26	1.47918										1.47918	#DIV/0!	#DIV/0!
							2552.51	1.48106										1.48106	#DIV/0!	#DIV/0!
							2547.45	1.47813										1.47813	#DIV/0!	#DIV/0!
							2560.26	1.48556										1.48556	#DIV/0!	#DIV/0!
							2556.66	1.48347										1.48347	#DIV/0!	#DIV/0!
							2556.39	1.48332										1.48332	#DIV/0!	#DIV/0!
							2556.86	1.48359										1.48359	#DIV/0!	#DIV/0!
							2559.77	1.48528										1.48528	#DIV/0!	#DIV/0!
							2570.51	1.49151										1.49151	#DIV/0!	#DIV/0!
							2566.7	1.4893										1.4893	#DIV/0!	#DIV/0!
							2553.72	1.48177										1.48177	#DIV/0!	#DIV/0!
							2559.35	1.48503										1.48503	#DIV/0!	#DIV/0!
							2560.85	1.4859										1.4859	#DIV/0!	#DIV/0!
							2557.95	1.48423										1.48423	#DIV/0!	#DIV/0!
							2552.57	1.4811										1.4811	#DIV/0!	#DIV/0!
							2560.54	1.48573										1.48573	#DIV/0!	#DIV/0!
							2554.79	1.48239										1.48239	#DIV/0!	#DIV/0!
							2560.26	1.48556										1.48556	#DIV/0!	#DIV/0!
							2559.97	1.4854										1.4854	#DIV/0!	#DIV/0!
							2562.73	1.487										1.487	#DIV/0!	#DIV/0!
							2560.24	1.48555										1.48555	#DIV/0!	#DIV/0!
							2555.65	1.48289										1.48289	#DIV/0!	#DIV/0!
							2552.66	1.48115										1.48115	#DIV/0!	#DIV/0!
							2553.48	1.48163										1.48163	#DIV/0!	#DIV/0!
							2548.86	1.47895										1.47895	#DIV/0!	#DIV/0!
							2557	1.48367										1.48367	#DIV/0!	#DIV/0!
							2553.94	1.48189										1.48189	#DIV/0!	#DIV/0!
							2544.86	1.47663										1.47663	#DIV/0!	#DIV/0!
							2554.04	1.48195										1.48195	#DIV/0!	#DIV/0!
							2549.93	1.47957										1.47957	#DIV/0!	#DIV/0!
							2553.55	1.48167										1.48167	#DIV/0!	#DIV/0!
							2555.97	1.48307										1.48307	#DIV/0!	#DIV/0!
							2562.33	1.48676										1.48676	#DIV/0!	#DIV/0!
							2558.74	1.48468										1.48468	#DIV/0!	#DIV/0!
							2558.29	1.48442										1.48442	#DIV/0!	#DIV/0!
							2555.77	1.48296										1.48296	#DIV/0!	#DIV/0!
							2563.7	1.48756										1.48756	#DIV/0!	#DIV/0!
							2557.08	1.48372										1.48372	#DIV/0!	#DIV/0!
							2557.8	1.48414										1.48414	#DIV/0!	#DIV/0!
							2558.16	1.48434										1.48434	#DIV/0!	#DIV/0!
							2559.86	1.48533										1.48533	#DIV/0!	#DIV/0!
							2562.71	1.48699										1.48699	#DIV/0!	#DIV/0!
							2561.54	1.4863										1.4863	#DIV/0!	#DIV/0!
							2568.26	1.4902										1.4902	#DIV/0!	#DIV/0!
							2564.36	1.48794										1.48794	#DIV/0!	#DIV/0!
							2562.36	1.48678										1.48678	#DIV/0!	#DIV/0!
							2573.44	1.49321										1.49321	#DIV/0!	#DIV/0!
							2570.51	1.49151										1.49151	#DIV/0!	#DIV/0!
							2562.85	1.48706										1.48706	#DIV/0!	#DIV/0!
							2562.22	1.4867										1.4867	#DIV/0!	#DIV/0!
							2561.54	1.4863										1.4863	#DIV/0!	#DIV/0!
							2557.77	1.48412										1.48412	#DIV/0!	#DIV/0!
							2560.8	1.48587										1.48587	#DIV/0!	#DIV/0!
							2549.23	1.47916										1.47916	#DIV/0!	#DIV/0!
							2555.08	1.48256										1.48256	#DIV/0!	#DIV/0!
							2557.43	1.48392										1.48392	#DIV/0!	#DIV/0!
							2559.77	1.48528										1.48528	#DIV/0!	#DIV/0!
							2561.25	1.48614										1.48614	#DIV/0!	#DIV/0!
							2559.2	1.48495										1.48495	#DIV/0!	#DIV/0!
							2558.88	1.48476										1.48476	#DIV/0!	#DIV/0!
							2561.1	1.48605										1.48605	#DIV/0!	#DIV/0!
							2557.35	1.48387										1.48387	#DIV/0!	#DIV/0!
							2562.18	1.48667										1.48667	#DIV/0!	#DIV/0!
							2554.21	1.48205										1.48205	#DIV/0!	#DIV/0!
							2557.53	1.48398										1.48398	#DIV/0!	#DIV/0!
							2554.24	1.48207										1.48207	#DIV/0!	#DIV/0!
							2560.71	1.48582										1.48582	#DIV/0!	#DIV/0!
							2559.33	1.48503										1.48503	#DIV/0!	#DIV/0!
							2557.62	1.48403										1.48403	#DIV/0!	#DIV/0!
							2558.63	1.48461										1.48461	#DIV/0!	#DIV/0!
							2557.95	1.48423										1.48423	#DIV/0!	#DIV/0!
							2560.54	1.48573										1.48573	#DIV/0!	#DIV/0!
							2571.51	1.49209										1.49209	#DIV/0!	#DIV/0!
							2559.08	1.48488										1.48488	#DIV/0!	#DIV/0!
							2571.72	1.49221										1.49221	#DIV/0!	#DIV/0!
							2578.72	1.49627										1.49627	#DIV/0!	#DIV/0!
							2573.39	1.49318										1.49318	#DIV/0!	#DIV/0!
							2585.49	1.5002										1.5002	#DIV/0!	#DIV/0!
							2585.09	1.49997										1.49997	#DIV/0!	#DIV/0!
							2587.16	1.50117										1.50117	#DIV/0!	#DIV/0!
							2587.8	1.50154										1.50154	#DIV/0!	#DIV/0!
							2589.01	1.50224										1.50224	#DIV/0!	#DIV/0!
							2594.12	1.50521										1.50521	#DIV/0!	#DIV/0!
							2588.07	1.5017										1.5017	#DIV/0!	#DIV/0!
							2592.35	1.50418										1.50418	#DIV/0!	#DIV/0!
							2587.28	1.50124										1.50124	#DIV/0!	#DIV/0!
							2584.1	1.49939										1.49939	#DIV/0!	#DIV/0!
							2593.73	1.50498										1.50498	#DIV/0!	#DIV/0!
							2584.79	1.49979										1.49979	#DIV/0!	#DIV/0!
							2584.5	1.49963										1.49963	#DIV/0!	#DIV/0!
							2584.33	1.49953										1.49953	#DIV/0!	#DIV/0!
							2579.78	1.49689										1.49689	#DIV/0!	#DIV/0!
							2584.18	1.49944										1.49944	#DIV/0!	#DIV/0!
							2578.67	1.49624										1.49624	#DIV/0!	#DIV/0!
							2587.83	1.50156										1.50156	#DIV/0!	#DIV/0!
							2593.58	1.5049										1.5049	#DIV/0!	#DIV/0!
							2593.77	1.505										1.505	#DIV/0!	#DIV/0!
							2603.5	1.51065										1.51065	#DIV/0!	#DIV/0!
							2596.2	1.50642										1.50642	#DIV/0!	#DIV/0!
							2596.34	1.5065										1.5065	#DIV/0!	#DIV/0!
							2598.84	1.50795										1.50795	#DIV/0!	#DIV/0!
							2602.66	1.51017										1.51017	#DIV/0!	#DIV/0!
							2596.17	1.5064										1.5064	#DIV/0!	#DIV/0!
							2599.58	1.50838										1.50838	#DIV/0!	#DIV/0!
							2603.47	1.51063										1.51063	#DIV/0!	#DIV/0!
							2622.62	1.52175										1.52175	#DIV/0!	#DIV/0!
							2608.24	1.5134										1.5134	#DIV/0!	#DIV/0!
							2599.3	1.50821										1.50821	#DIV/0!	#DIV/0!
							2600.79	1.50908										1.50908	#DIV/0!	#DIV/0!
							2616.61	1.51826										1.51826	#DIV/0!	#DIV/0!
							2608.71	1.51368										1.51368	#DIV/0!	#DIV/0!
							2611.03	1.51502										1.51502	#DIV/0!	#DIV/0!
							2603.27	1.51052										1.51052	#DIV/0!	#DIV/0!
							2606.64	1.51248										1.51248	#DIV/0!	#DIV/0!
							2609.28	1.51401										1.51401	#DIV/0!	#DIV/0!
							2604.51	1.51124										1.51124	#DIV/0!	#DIV/0!
							2607.57	1.51301										1.51301	#DIV/0!	#DIV/0!
							2614.98	1.51732										1.51732	#DIV/0!	#DIV/0!
							2619.1	1.51971										1.51971	#DIV/0!	#DIV/0!
							2617.07	1.51853										1.51853	#DIV/0!	#DIV/0!
							2621.66	1.52119										1.52119	#DIV/0!	#DIV/0!
							2635.85	1.52942										1.52942	#DIV/0!	#DIV/0!
							2623.54	1.52228										1.52228	#DIV/0!	#DIV/0!
							2627.83	1.52477										1.52477	#DIV/0!	#DIV/0!
							2639.04	1.53128										1.53128	#DIV/0!	#DIV/0!
							2629.04	1.52547										1.52547	#DIV/0!	#DIV/0!
							2631.36	1.52682										1.52682	#DIV/0!	#DIV/0!
							2624.2	1.52266										1.52266	#DIV/0!	#DIV/0!
							2638.59	1.53101										1.53101	#DIV/0!	#DIV/0!
							2621.31	1.52098										1.52098	#DIV/0!	#DIV/0!
							2624.95	1.5231										1.5231	#DIV/0!	#DIV/0!
							2621.19	1.52092										1.52092	#DIV/0!	#DIV/0!
							2610.31	1.5146										1.5146	#DIV/0!	#DIV/0!
							2617.47	1.51876										1.51876	#DIV/0!	#DIV/0!
							2614.7	1.51715										1.51715	#DIV/0!	#DIV/0!
							2613.32	1.51635										1.51635	#DIV/0!	#DIV/0!
							2614.85	1.51724										1.51724	#DIV/0!	#DIV/0!
							2607.67	1.51307										1.51307	#DIV/0!	#DIV/0!
							2604.31	1.51112										1.51112	#DIV/0!	#DIV/0!
							2604.85	1.51143										1.51143	#DIV/0!	#DIV/0!
							2609.69	1.51424										1.51424	#DIV/0!	#DIV/0!
							2608.73	1.51369										1.51369	#DIV/0!	#DIV/0!
							2613.66	1.51654										1.51654	#DIV/0!	#DIV/0!
							2606.53	1.51241										1.51241	#DIV/0!	#DIV/0!
							2605.49	1.5118										1.5118	#DIV/0!	#DIV/0!
							2607.28	1.51285										1.51285	#DIV/0!	#DIV/0!
							2614.73	1.51717										1.51717	#DIV/0!	#DIV/0!
							2621.91	1.52133										1.52133	#DIV/0!	#DIV/0!
							2632	1.52719										1.52719	#DIV/0!	#DIV/0!
							2622.05	1.52141										1.52141	#DIV/0!	#DIV/0!
							2619.78	1.5201										1.5201	#DIV/0!	#DIV/0!
							2631.11	1.52667										1.52667	#DIV/0!	#DIV/0!
							2639.82	1.53172										1.53172	#DIV/0!	#DIV/0!
							2640.46	1.5321										1.5321	#DIV/0!	#DIV/0!
							2644.64	1.53452										1.53452	#DIV/0!	#DIV/0!
							2644.51	1.53445										1.53445	#DIV/0!	#DIV/0!
							2650.86	1.53813										1.53813	#DIV/0!	#DIV/0!
							2647.72	1.53631										1.53631	#DIV/0!	#DIV/0!
							2651.69	1.53861										1.53861	#DIV/0!	#DIV/0!
							2655.2	1.54065										1.54065	#DIV/0!	#DIV/0!
							2667.34	1.54769										1.54769	#DIV/0!	#DIV/0!
							2675.8	1.5526										1.5526	#DIV/0!	#DIV/0!
							2664.43	1.54601										1.54601	#DIV/0!	#DIV/0!
							2657.08	1.54174										1.54174	#DIV/0!	#DIV/0!
							2658.51	1.54257										1.54257	#DIV/0!	#DIV/0!
							2663.69	1.54558										1.54558	#DIV/0!	#DIV/0!
							2665.02	1.54635										1.54635	#DIV/0!	#DIV/0!
							2667.98	1.54807										1.54807	#DIV/0!	#DIV/0!
							2665.79	1.5468										1.5468	#DIV/0!	#DIV/0!
							2673.66	1.55136										1.55136	#DIV/0!	#DIV/0!
							2660.4	1.54367										1.54367	#DIV/0!	#DIV/0!
							2669.76	1.5491										1.5491	#DIV/0!	#DIV/0!
							2679.09	1.55451										1.55451	#DIV/0!	#DIV/0!
							2670.7	1.54965										1.54965	#DIV/0!	#DIV/0!
							2658.16	1.54237										1.54237	#DIV/0!	#DIV/0!
							2649.45	1.53731										1.53731	#DIV/0!	#DIV/0!
							2381.36

## Sheet: Sheet4
	wt1			wt2			wt3			ABD1			ABD2			ABD3
1
2
3
4
5
6							2431.64	0.931242		965.769	0.84734					3194.81	0.973443
7							2457.89	0.941292		996.856	0.874615					3207.42	0.977286
8	1630.9	0.909153		1723.43	0.949165		2481.64	0.950391		1021.32	0.896078					3207.84	0.977414
9	1713.78	0.95535		1746.73	0.961998		2506.21	0.959799		1045.03	0.916877					3222.05	0.981742
10	1768.15	0.98566		1753.57	0.965767		2529.01	0.968532		1070.08	0.938857					3238.04	0.986614
11	1784.73	0.994902		1772.67	0.976286		2554.16	0.978164		1086.72	0.95346					3254.8	0.991722
12	1792.81	0.99941		1788.85	0.985194		2572.27	0.985098		1100.44	0.965497					3250.01	0.990262
13	1785.7	0.995445		1806.13	0.994713		2591.38	0.992417		1121.94	0.984363					3262.27	0.993996
14	1793.87	1		1815.73	1		2611.18	1		1139.77	1		1129.04	0.995877		3281.97	1
15	1814.76	1.01164		1819.33	1.00198		2630.56	1.00742		1156.41	1.0146		1133.71	1		3312.92	1.00943
16	1848.65	1.03054		1826.91	1.00616		2648.7	1.01437		1164.04	1.0213		1135.93	1.00196		3331.72	1.01516
17	1853.47	1.03323		1831.97	1.00894		2665.23	1.0207		1169.39	1.02599		1137.98	1.00377		3313.04	1.00947
18	1863.49	1.03881		1848.18	1.01787		2679.42	1.02613		1176.84	1.03253		1135.8	1.00184		3342.23	1.01836
19	1871.28	1.04315		1856.48	1.02244		2697.65	1.03311		1175.14	1.03104		1165.76	1.02827		3350.75	1.02096
20	1878.88	1.04739		1865.55	1.02744		2717.71	1.0408		1174.97	1.03089		1174.07	1.03559		3355.14	1.02229
21	1888.48	1.05274		1873.13	1.03161		2723	1.04282		1168.23	1.02497		1169.41	1.03148		3360.86	1.02404
22	1902.2	1.06039		1882.31	1.03667		2739.16	1.04901		1154.81	1.0132		1169.11	1.03122		3364.02	1.025
23	1907.21	1.06318		1896.4	1.04443		2747.72	1.05229		1129.53	0.991017		1185.55	1.04572		3342.8	1.01853
24	1904.91	1.0619		1905.19	1.04927		2758.89	1.05657		1096.05	0.961647		1205.02	1.06289		3349.47	1.02057
25	1898.89	1.05854		1920.74	1.05784		2764.46	1.0587		1073.84	0.942161		1224.3	1.0799		3347.71	1.02003
26	1912.07	1.06589		1926.07	1.06077		2770.3	1.06094		1033.22	0.906522		1240.36	1.09407		3350.36	1.02084
27	1924.9	1.07304		1933.59	1.06491		2776.86	1.06345		983.692	0.863065		1233.23	1.08778		3322.1	1.01223
28	1933.44	1.0778		1944.82	1.0711		2790.37	1.06862		903.258	0.792494		1004.37	0.885914		3289.82	1.00239
29	1924.33	1.07272		1957.09	1.07785		2793.1	1.06967		832.56	0.730466		948.721	0.836826		3301.89	1.00607
30	1927.89	1.07471		1977.61	1.08915		2800.84	1.07263		759.104	0.666017		944.517	0.833118		3286.46	1.00137
31	1925.97	1.07364		1965.13	1.08228		2804.18	1.07391		692.592	0.607662		992.787	0.875695		3243.49	0.988274
32	1933.92	1.07807		1984.85	1.09314		2811.03	1.07653		637.194	0.559057		979.118	0.863638		3223.9	0.982306
33	1948.9	1.08642		1992.57	1.09739		2823.46	1.08129		587.696	0.515629		833.67	0.735345		3211.61	0.978561
34	1961.35	1.09336		1984.72	1.09307		2834.03	1.08534		552.541	0.484785		823.363	0.726253		3179.45	0.968761
35	1949.06	1.08651		2002.34	1.10277		2833.79	1.08525		507.667	0.445413		825.616	0.728241		3177.28	0.9681
36	1944.03	1.0837		2001.83	1.10249		2842.39	1.08854		453.277	0.397693		753.775	0.664873		3147.16	0.958925
37	1948.7	1.08631		2009.68	1.10682		2851.21	1.09192		421.265	0.369607		752.968	0.664161		3120.43	0.95078
38	1962.36	1.09392		2016.7	1.11068		2852.67	1.09248		406.739	0.356862		681.26	0.60091		3077.69	0.937758
39	1960.57	1.09293		2015	1.10974		2865.88	1.09754		376.728	0.330531		651.686	0.574824		3037.9	0.925632
40	1964.88	1.09533		2027.71	1.11674		2870.21	1.0992		359.948	0.315809		647.635	0.571251		2984.58	0.909388
41	1961.85	1.09364		2025.93	1.11576		2879.75	1.10285		360.873	0.31662		632.89	0.558245		2967.48	0.904178
42	1957.77	1.09136		2036.01	1.12132		2880.89	1.10329		344.396	0.302164		688.137	0.606976		2922.54	0.890484
43	1966.44	1.0962		2047.65	1.12773		2891.33	1.10729		341.488	0.299612		670.113	0.591078		2907.45	0.885884
44	1970.73	1.09859		2044.18	1.12582		2894.89	1.10865		341.74	0.299833		725.125	0.639602		2863.13	0.87238
45	1966.81	1.0964		2053.31	1.13085		2905.98	1.1129		333.333	0.292457		602.374	0.531328		2818.1	0.858661
46	1965.35	1.09559		2048.69	1.1283		2911.33	1.11495		331.282	0.290658		710.364	0.626582		2788.22	0.849558
47	1963.08	1.09432		2063.99	1.13673		2919.15	1.11794		332.039	0.291322		645.852	0.569679		2749.91	0.837883
48	1977.59	1.10241		2057.11	1.13294		2926.84	1.12089		340.798	0.299007		715.071	0.630734		2698.06	0.822085
49	1980.68	1.10414		2057.97	1.13341		2933.18	1.12331		350.197	0.307253		583.258	0.514467		2670.37	0.813647
50	1985.46	1.1068		2055.58	1.1321		2936.67	1.12465		351.239	0.308168		641.498	0.565838		2602.54	0.792982
51	1989.68	1.10915		2060.41	1.13475		2938.28	1.12527		361.848	0.317476		640.422	0.564889		2566.63	0.782039
52	1999.01	1.11435		2060.26	1.13467		2948.62	1.12923		377.972	0.331622		651.199	0.574395		2525.03	0.769366
53	1998.57	1.11411		2067.76	1.1388		2948.31	1.12911		394.196	0.345857		590.521	0.520873		2459.21	0.74931
54	2009.25	1.12006		2069.24	1.13962		2957.06	1.13246		403.813	0.354295		650.291	0.573594		2412.98	0.735222
55	2023.3	1.1279		2079.46	1.14525		2960.91	1.13394		417.953	0.366701		633.327	0.558631		2393.93	0.729418
56	2020.48	1.12632		2086.76	1.14926		2963.05	1.13475		436.094	0.382617		653.973	0.576842		2327.3	0.709116
57	2020.46	1.12631		2090.24	1.15118		2963.67	1.13499		462.39	0.405689		655.923	0.578562		2295.34	0.699378
58	2035.34	1.13461		2093.58	1.15302		2975.6	1.13956		487.172	0.427432		639.497	0.564073		2277.78	0.69403
59	2041.04	1.13778		2095.57	1.15412		2979.96	1.14123		517.923	0.454412		621.591	0.548279		2236.74	0.681525
60	2032.15	1.13283		2104.96	1.15929		2980.6	1.14147		550.826	0.48328		632.503	0.557904		2205.25	0.67193
61	2030.77	1.13206		2110.76	1.16249		2980.09	1.14128		576.818	0.506085		602.794	0.531699		2168.03	0.660588
62	2037.32	1.13571		2109.86	1.16199		2980.72	1.14152		608.847	0.534186		525.152	0.463214		2107.32	0.642089
63	2044.64	1.13979		2113.76	1.16414		2981.08	1.14166		643.129	0.564264		514.375	0.453708		2080.48	0.633913
64	2039.19	1.13675		2133.19	1.17484		2985.77	1.14345		679.276	0.595978		518.091	0.456986		2057.22	0.626823
65	2049.55	1.14253		2128.32	1.17215		2996.74	1.14766		707.304	0.620569		500.336	0.441325		2025.59	0.617187
66	2061.74	1.14932		2132.99	1.17473		2990.72	1.14535		729.413	0.639967		623.777	0.550207		2034.99	0.620051
67	2073.34	1.15579		2136.42	1.17662		2994.59	1.14683		753.876	0.661431		553.717	0.48841		2024.43	0.616834
68	2058.88	1.14773		2140.61	1.17892		3008.33	1.1521		785.433	0.689118		545.597	0.481248		1994.87	0.607828
69	2070.01	1.15393		2147.95	1.18297		3008.75	1.15226		814.722	0.714815		560.443	0.494343		1972.65	0.601055
70	2064.58	1.15091		2142.22	1.17981		3018.57	1.15602		828.592	0.726984		542.789	0.478771		1933.09	0.589001
71	2068.38	1.15302		2140.94	1.17911		3019.06	1.1562		865.446	0.759319		611.184	0.539099		1914.39	0.583305
72	2064.91	1.15109		2148.11	1.18305		3035.97	1.16268		882.511	0.774291		545.899	0.481514		1902.87	0.579796
73	2065.23	1.15127		2147.47	1.1827		3042.06	1.16501		901.09	0.790592		516.51	0.455591		1871.01	0.570088
74	2066.61	1.15204		2142.66	1.18005		3041.86	1.16494		908.336	0.79695		560.644	0.49452		1838.78	0.560267
75	2075.09	1.15676		2145.1	1.1814		3056.51	1.17055		922.123	0.809046		604.913	0.533568		1829.25	0.557363
76	2078.87	1.15887		2153.44	1.18599		3055.64	1.17021		933.74	0.819238		503.279	0.443921		1768.55	0.538869
77	2076.25	1.15741		2153.25	1.18589		3067.15	1.17462		949.023	0.832647		618.968	0.545965		1632.97	0.497559
78	2090.45	1.16533		2152.58	1.18552		3066.58	1.1744		961.818	0.843873		484.499	0.427356		1514.93	0.461592
79	2080.55	1.15981		2168.11	1.19407		3077.78	1.17869		972.83	0.853535		477.252	0.420964		1504.09	0.458288
80	2084.1	1.16179		2159.32	1.18923		3080.67	1.1798		985.457	0.864613		467.349	0.412229		1473.64	0.44901
81	2090.87	1.16556		2160.56	1.18991		3090.08	1.1834		995.393	0.873331		477.252	0.420964		1437.41	0.43797
82	2093.76	1.16718		2161.37	1.19036		3100.02	1.18721		1008.56	0.884882		475.907	0.419777		1461.16	0.445209
83	2101.57	1.17152		2174.72	1.19771		3102.18	1.18804		1018.83	0.893895		476.109	0.419955		1500.39	0.45716
84	2096.99	1.16898		2190.73	1.20653		3109.55	1.19086		1020.68	0.895517		477.319	0.421023		1467.84	0.447243
85	2101.25	1.17135		2199.7	1.21147		3104.35	1.18887		1020.56	0.895414		481.102	0.42436		1471.5	0.448359
86	2101.8	1.17166		2186.93	1.20443		3112.3	1.19191		1026.6	0.900709		492.283	0.434222		1467.15	0.447033
87	2099.67	1.17047		2188.19	1.20513		3117.62	1.19395		1017.47	0.8927		516.325	0.455428		1520.44	0.463272
88	2100.41	1.17088		2213.32	1.21897		3112.77	1.19209		1003.3	0.880265		529.187	0.466773		1492.52	0.454763
89	2093.38	1.16696		2195.59	1.2092		3122.6	1.19586		992.687	0.870957		535.089	0.471979		1551.2	0.472642
90	2101.74	1.17162		2214.03	1.21936		3117.87	1.19405		976.227	0.856515		551.649	0.486586		1554.88	0.473764
91	2101.28	1.17137		2217.85	1.22146		3131.14	1.19913		956.404	0.839123		575.322	0.507467		1558.78	0.474952
92	2105.74	1.17385		2227.4	1.22672		3133.07	1.19987		940.264	0.824962		586.94	0.517715		1619.71	0.493517
93	2109.43	1.17591		2226.93	1.22646		3138.43	1.20192		928.377	0.814533		600.088	0.529312		1594.94	0.485971
94	2112.38	1.17755		2218.49	1.22181		3149.89	1.20631		916.389	0.804015		615.623	0.543015		1629.78	0.496586
95	2113.12	1.17796		2227.43	1.22674		3155.36	1.2084		905.007	0.794029		630.687	0.556302		1646.17	0.50158
96	2112.68	1.17772		2246.45	1.23721		3154.84	1.2082		880.376	0.772418		651.888	0.575003		1633.66	0.497769
97	2132.07	1.18853		2251.45	1.23997		3161.9	1.21091		875.147	0.76783		668.399	0.589566		1645.94	0.501509
98	2141.68	1.19389		2252.21	1.24039		3161.18	1.21063		881.553	0.773451		687.666	0.606561		1641.78	0.500243
99	2138.42	1.19207		2246.91	1.23747		3162.47	1.21113		879.334	0.771504		702.209	0.619389		1616.98	0.492687
100	2132.87	1.18898		2255.44	1.24217		3178.16	1.21713		881.738	0.773613		715.71	0.631297		1570.18	0.478425
101	2134.42	1.18984		2240.88	1.23415		3173.23	1.21525		881.536	0.773436		727.008	0.641263		1616.55	0.492554
102	2140.74	1.19336		2257.88	1.24351		3185.61	1.21999		891.035	0.78177		739.248	0.652059		1588.05	0.483871
103	2147.11	1.19691		2254.41	1.2416		3200.71	1.22577		893.826	0.784219		760.046	0.670404		1602.16	0.488169
104	2144.41	1.19541		2252.13	1.24034		3209.28	1.22905		898.181	0.78804		777.145	0.685487		1579.17	0.481166
105	2152.14	1.19972		2266.94	1.2485		3218.23	1.23248		905.427	0.794397		791.536	0.69818		1556.81	0.474353
106	2143.31	1.1948		2268.96	1.24961		3229.12	1.23665		899.778	0.789441		884.159	0.779879		1551.67	0.472785
107	2157.03	1.20244		2265.7	1.24781		3228.45	1.23639		901.308	0.790783		876.761	0.773354		1533.58	0.467273
108	2166.38	1.20766		2260.58	1.245		3236.32	1.23941		903.662	0.792849		880.326	0.776498		1582.64	0.482221
109	2179.51	1.21498		2275.21	1.25306		3239.87	1.24077		909.446	0.797923		884.798	0.780443		1556.81	0.474353
110	2176.37	1.21322		2278.52	1.25488		3242.22	1.24167		921.719	0.808691		887.841	0.783127		1583.07	0.482355
111	2177.78	1.21401		2268.12	1.24915		3248.18	1.24395		936.514	0.821672		884.277	0.779983		1536.2	0.468072
112	2178.03	1.21415		2267.53	1.24882		3248.21	1.24396		945.694	0.829726		880.763	0.776884		1556.93	0.474389
113	2166.26	1.20759		2267.75	1.24894		3257.74	1.24761		953.109	0.836232		882.864	0.778737		1555.9	0.474076
114	2174.84	1.21237		2273.75	1.25225		3255.55	1.24677		976.765	0.856987		886.378	0.781836		1560.24	0.475398
115	2171.21	1.21035		2278.09	1.25464		3261.15	1.24892		989.98	0.868582		883.419	0.779226		1588.97	0.484153
116	2176.1	1.21307		2283.25	1.25748		3265.65	1.25064		1004.57	0.881385		878.308	0.774718		1605.69	0.489245
117	2174.25	1.21204		2281.16	1.25633		3266.8	1.25108		1020.38	0.895251		889.943	0.784981		1626.75	0.495664
118	2187.46	1.21941		2291.34	1.26194		3271.37	1.25283		1034.4	0.907554		872.743	0.769809		1628.16	0.496094
119	2196.39	1.22438		2285.2	1.25856		3271.15	1.25275		1045.21	0.917039		862.05	0.760378		1603.16	0.488476
120	2204.66	1.229		2284.61	1.25823		3275.85	1.25455		1049.72	0.920993		856.872	0.75581		1651.15	0.503097
121	2196.66	1.22453		2275.72	1.25333		3283.85	1.25761		1051.77	0.922792		852.114	0.751614		1634.12	0.497907
122	2206.46	1.23		2270.49	1.25045		3283.94	1.25764		1050.37	0.921568		840.798	0.741632		1645.58	0.501401
123	2207.29	1.23046		2273.31	1.25201		3295.35	1.26201		1044.5	0.91642		827.651	0.730036		1685.63	0.513604
124	2204.16	1.22872		2270.67	1.25056		3298.1	1.26307		1042.39	0.914561		822.691	0.725661		1681.26	0.512272
125	2212.82	1.23354		2265.39	1.24765		3301.87	1.26451		1039.51	0.912039		811.124	0.715458		1692	0.515545
126	2208.09	1.23091		2270.69	1.25056		3312.98	1.26877		1027.66	0.901639		727.294	0.641515		1707.24	0.520187
127	2208.34	1.23105		2268.1	1.24914		3309.02	1.26725		1022.35	0.896978		728.908	0.642939		1709.61	0.520909
128	2217.89	1.23637		2261.61	1.24556		3318.69	1.27095		1010.71	0.88677		718.501	0.633759		1749.07	0.532932
129
130
131
132
133
134
135
136
137
138
139
140
141
142
143
144
145
146
147
148
149
150
151
152
153
154
155
156
157
158
159
160
161
162
163
164
165
166
167
168
169
170
171
172
173
174
