# Supplementary material for: Complementary mesoscale dynamics of spectrin and acto-myosin shape membrane territories during mechanoresponse
Source: Nat Commun. 2020 Oct 9;11:5108. doi: 10.1038/s41467-020-18825-7 (PMC7547731; doi:10.1038/s41467-020-18825-7)
Supplement: Supplementary file 13 — Source Data [file 41467_2020_18825_MOESM13_ESM.zip › Ghisleni et al Source Data/Figure 6/6G-area measurements 10minP2.xlsx]

## Sheet: dABD
time	20180413serie13	area	um2/5sec	um2/5sec2			20180413serie7	area	speed increase	acceleration			20180413serie20	area	speed increase	acceleration			20180413serie24	area	speed increase	acceleration			20180423serie3	area	speed increase	acceleration			20180423serie15	area	speed increase	acceleration			20180423serie18	area	speed increase	acceleration
0		1129.04						1224.96						1838.12						3020.04						1279.38						1086.72						4185.04
5		1133.71	0.9348		0.9348	56.088		1227.53	0.5146		0.5146	30.876		1708.9	-25.8448		25.8448	-1550.69		3028.21	1.6342		1.6342	98.052		1287.35	1.5938		1.5938	95.628		1100.44	2.744		2.744	164.64		4231.99	9.3884		9.3884	563.304
10		1135.93	0.444	-0.09816	0.444	26.64		1232.84	1.0626	0.1096	1.0626	63.756		1724.76	3.171	5.80316	3.171	190.26		3043.82	3.1204	0.095257	3.1204	187.224		1290.06	0.5414	-0.21048	0.5414	32.484		1121.94	4.3006	0.31132	4.3006	258.036		4277.18	9.0386	-0.06996	9.0386	542.316
15		1137.98	0.4102	-0.00676	0.4102	24.612		1240.48	1.5266	0.0928	1.5266	91.596		1785.47	12.1422	1.79424	12.1422	728.532		3068.53	4.943	0.0737447	4.943	296.58		1293.54	0.696	0.03092	0.696	41.76		1139.77	3.5644	-0.14724	3.5644	213.864		4318.56	8.2752	-0.15268	8.2752	496.512
20		1135.8	-0.4372	-0.16948	0.4372	-26.232		1244.93	0.891	-0.12712	0.891	53.46		1794.08	1.7216	-2.08412	1.7216	103.296		3096.09	5.5112	0.0206198	5.5112	330.672		1298.56	1.0054	0.06188	1.0054	60.324		1156.41	3.329	-0.04708	3.329	199.74		4352.94	6.8766	-0.27972	6.8766	412.596
25		1165.76	5.9922	1.28588	5.9922	359.532		1254.11	1.836	0.189	1.836	110.16		1823.43	5.8712	0.82992	5.8712	352.272		3112.53	3.2888	-0.13515	3.2888	197.328		1301.74	0.6356	-0.07396	0.6356	38.136		1164.04	1.5266	-0.36048	1.5266	91.596		4387.59	6.9302	0.01072	6.9302	415.812
30		1174.07	1.6612	-0.8662	1.6612	99.672		1256.72	0.5212	-0.26296	0.5212	31.272		1844.97	4.3074	-0.31276	4.3074	258.444		3142.59	6.0122	0.0905958	6.0122	360.732		1303.74	0.4002	-0.04708	0.4002	24.012		1169.39	1.0694	-0.09144	1.0694	64.164		4432.01	8.884	0.39076	8.884	533.04
35		1169.41	-0.9316	-0.51856	0.9316	-55.896		1258.63	0.3834	-0.02756	0.3834	23.004		1874.02	5.8106	0.30064	5.8106	348.636		3164.26	4.3344	-0.0774179	4.3344	260.064		1310.4	1.3316	0.18628	1.3316	79.896		1176.84	1.4896	0.08404	1.4896	89.376		4452.52	4.1024	-0.95632	4.1024	246.144
40		1169.11	-0.0604	0.17424	0.0604	-3.624		1262.75	0.8238	0.08808	0.8238	49.428		1897.46	4.6874	-0.22464	4.6874	281.244		3181.29	3.4062	-0.0545006	3.4062	204.372		1306.77	-0.7264	-0.4116	0.7264	-43.584		1175.14	-0.3396	-0.36584	0.3396	-20.376		4486.92	6.8798	0.55548	6.8798	412.788
45		1185.55	3.2886	0.6698	3.2886	197.316		1265.95	0.6388	-0.037	0.6388	38.328		1918.81	4.2706	-0.08336	4.2706	256.236		3194.81	2.7036	-0.0519751	2.7036	162.216		1312.43	1.1332	0.37192	1.1332	67.992		1174.97	-0.0338	0.06116	0.0338	-2.028		4513.59	5.3332	-0.30932	5.3332	319.992
50		1205.02	3.8938	0.12104	3.8938	233.628		1264.77	-0.2354	-0.17484	0.2354	-14.124		1936.41	3.5206	-0.15	3.5206	211.236		3207.42	2.522	-0.0144013	2.522	151.32		1311.66	-0.1548	-0.2576	0.1548	-9.288		1168.23	-1.3484	-0.26292	1.3484	-80.904		4542.86	5.8542	0.1042	5.8542	351.252
55		1224.3	3.857	-0.00736	3.857	231.42		1264.52	-0.0504	0.037	0.0504	-3.024		1931.18	-1.0458	-0.91328	1.0458	-62.748		3207.84	0.084	-5.80476	0.084	5.04		1315.53	0.7734	0.18564	0.7734	46.404		1154.81	-2.6832	-0.26696	2.6832	-160.992		4574.08	6.2444	0.07804	6.2444	374.664
60		1240.36	3.2112	-0.12916	3.2112	192.672		1269.76	1.0492	0.21992	1.0492	62.952		1936.4	1.0424	0.41764	1.0424	62.544		3222.05	2.8414	0.194087	2.8414	170.484		1309.19	-1.2676	-0.4082	1.2676	-76.056		1129.53	-5.0574	-0.47484	5.0574	-303.444		4583.61	1.9064	-0.8676	1.9064	114.384
65		1233.23	-1.4258	-0.9274	1.4258	-85.548		1275.63	1.1736	0.02488	1.1736	70.416		1910.92	-5.0944	-1.22736	5.0944	-305.664		3238.04	3.1978	0.0222903	3.1978	191.868		1305.56	-0.7264	0.10824	0.7264	-43.584		1096.05	-6.6948	-0.32748	6.6948	-401.688		4595.56	2.3908	0.09688	2.3908	143.448
70		1004.37	-45.7714	-8.86912	45.7714	-2746.28		1274.86	-0.1548	-0.26568	0.1548	-9.288		1911.65	0.1446	1.0478	0.1446	8.676		3254.8	3.3526	0.00923462	3.3526	201.156		1303.69	-0.3732	0.07064	0.3732	-22.392		1073.84	-4.442	0.45056	4.442	-266.52		4603.75	1.6376	-0.15064	1.6376	98.256
75		948.721	-11.1302	6.92824	11.1302	-667.812		1275.58	0.1446	0.05988	0.1446	8.676		1906.97	-0.9348	-0.21588	0.9348	-56.088		3250.01	-0.9584	0.899624	0.9584	-57.504		1298.53	-1.0322	-0.1318	1.0322	-61.932		1033.22	-8.124	-0.7364	8.124	-487.44		4625.39	4.3278	0.53804	4.3278	259.668
80		944.517	-0.8408	2.05788	0.8408	-50.448		1273.8	-0.3564	-0.1002	0.3564	-21.384		1911.41	0.8878	0.36452	0.8878	53.268		3262.27	2.4514	0.278192	2.4514	147.084		1300.03	0.2992	0.26628	0.2992	17.952		983.692	-9.9062	-0.35644	9.9062	-594.372		4650.76	5.074	0.14924	5.074	304.44
85		992.787	9.654	2.09896	9.654	579.24		1283.95	2.031	0.47748	2.031	121.86		1897.31	-2.8212	-0.7418	2.8212	-169.272		3281.97	3.9408	0.0755887	3.9408	236.448		1304.63	0.9214	0.12444	0.9214	55.284		903.258	-16.0868	-1.23612	16.0868	-965.208		4669.68	3.783	-0.2582	3.783	226.98
90		979.118	-2.7338	-2.47756	2.7338	-164.028		1291.87	1.5838	-0.08944	1.5838	95.028		1885.96	-2.2698	0.11028	2.2698	-136.188		3312.92	6.1906	0.0726844	6.1906	371.436		1309.59	0.992	0.01412	0.992	59.52		832.56	-14.1396	0.38944	14.1396	-848.376		4688.81	3.8266	0.00872	3.8266	229.596
95		833.67	-29.0896	-5.27116	29.0896	-1745.38		1248.65	-8.6452	-2.0458	8.6452	-518.712		1905.63	3.9342	1.2408	3.9342	236.052		3331.72	3.7594	-0.12934	3.7594	225.564		1312.87	0.6556	-0.06728	0.6556	39.336		759.104	-14.6912	-0.11032	14.6912	-881.472		4693.18	0.8742	-0.59048	0.8742	52.452
100		823.363	-2.0614	5.40564	2.0614	-123.684		1251.37	0.5446	1.83796	0.5446	32.676		1915.45	1.9638	-0.39408	1.9638	117.828		3313.04	-3.7358	0.401263	3.7358	-224.148		1316.35	0.696	0.00808	0.696	41.76		692.592	-13.3024	0.27776	13.3024	-798.144		4686.96	-1.244	-0.42364	1.244	-74.64
105		825.616	0.4506	0.5024	0.4506	27.036		1260.84	1.8932	0.26972	1.8932	113.592		1917.84	0.4774	-0.29728	0.4774	28.644		3342.23	5.8374	0.327995	5.8374	350.244		1315.87	-0.0974	-0.15868	0.0974	-5.844		637.194	-11.0796	0.44456	11.0796	-664.776		4696.9	1.9872	0.64624	1.9872	119.232
110		753.775	-14.3682	-2.96376	14.3682	-862.092		1316.47	11.1268	1.84672	11.1268	667.608		1924.68	1.3686	0.17824	1.3686	82.116		3350.75	1.7048	-0.484819	1.7048	102.288		1319.19	0.6658	0.15264	0.6658	39.948		587.696	-9.8996	0.236	9.8996	-593.976		4698.33	0.2858	-0.34028	0.2858	17.148
115		752.968	-0.1614	2.84136	0.1614	-9.684		1323.35	1.3754	-1.95028	1.3754	82.524		1927.65	0.5952	-0.15468	0.5952	35.712		3355.14	0.8776	-0.188514	0.8776	52.656		1320.2	0.2016	-0.09284	0.2016	12.096		552.541	-7.031	0.57372	7.031	-421.86		4702.02	0.7398	0.0908	0.7398	44.388
120		681.26	-14.3416	-2.83604	14.3416	-860.496		1290.16	-6.6378	-1.60264	6.6378	-398.268		1939.2	2.3102	0.343	2.3102	138.612		3360.86	1.1434	0.0464929	1.1434	68.604		1323.53	0.6658	0.09284	0.6658	39.948		507.667	-8.9748	-0.38876	8.9748	-538.488		4705.02	0.5986	-0.02824	0.5986	35.916
125		651.686	-5.9148	1.68536	5.9148	-354.888		1298.01	1.5704	1.64164	1.5704	94.224		1942.8	0.7196	-0.31812	0.7196	43.176		3364.02	0.632	-0.161835	0.632	37.92		1321.45	-0.4168	-0.21652	0.4168	-25.008		453.277	-10.878	-0.38064	10.878	-652.68		4715.01	1.9974	0.27976	1.9974	119.844
130		647.635	-0.8102	1.02092	0.8102	-48.612		1308.18	2.0342	0.09276	2.0342	122.052		1941.83	-0.195	-0.18292	0.195	-11.7		3342.8	-4.2434	0.229787	4.2434	-254.604		1321.28	-0.0338	0.0766	0.0338	-2.028		421.265	-6.4024	0.89512	6.4024	-384.144		4720.17	1.0322	-0.19304	1.0322	61.932
135		632.89	-2.949	-0.42776	2.949	-176.94		1308.25	0.0136	-0.40412	0.0136	0.816		1939.36	-0.4944	-0.05988	0.4944	-29.664		3349.47	1.3348	0.835811	1.3348	80.088		1324.29	0.602	0.12716	0.602	36.12		406.739	-2.9052	0.69944	2.9052	-174.312		4729.19	1.8058	0.15472	1.8058	108.348
140		688.137	11.0494	2.79968	11.0494	662.964		1324.46	3.2414	0.64556	3.2414	194.484		1951.63	2.4546	0.5898	2.4546	147.276		3347.71	-0.353	0.956261	0.353	-21.18		1324.05	-0.047	-0.1298	0.047	-2.82		376.728	-6.0022	-0.6194	6.0022	-360.132		4732.05	0.5716	-0.24684	0.5716	34.296
145		670.113	-3.6048	-2.93084	3.6048	-216.288		1330.85	1.2778	-0.39272	1.2778	76.668		1958.49	1.372	-0.21652	1.372	82.32		3350.36	0.5312	0.332907	0.5312	31.872		1325.4	0.269	0.0632	0.269	16.14		359.948	-3.356	0.52924	3.356	-201.36		4744.26	2.4412	0.37392	2.4412	146.472
150		725.125	11.0024	2.92144	11.0024	660.144		1367.83	7.3978	1.224	7.3978	443.868		1940.62	-3.5744	-0.98928	3.5744	-214.464		3322.1	-5.6524	0.218796	5.6524	-339.144		1324.1	-0.259	-0.1056	0.259	-15.54		360.873	0.185	0.7082	0.185	11.1		4743.64	-0.1244	-0.51312	0.1244	-7.464
155		602.374	-24.5502	-7.11052	24.5502	-1473.01		1370.78	0.5884	-1.36188	0.5884	35.304		1944.85	0.8474	0.88436	0.8474	50.844		3289.82	-6.4562	0.0249001	6.4562	-387.372		1327.26	0.6322	0.17824	0.6322	37.932		344.396	-3.2954	-0.69608	3.2954	-197.724		4735.69	-1.5904	-0.2932	1.5904	-95.424
160		710.364	21.598	9.22964	21.598	1295.88		1342.41	-5.6726	-1.2522	5.6726	-340.356		1909.26	-7.1186	-1.5932	7.1186	-427.116		3301.89	2.4144	0.734808	2.4144	144.864		1325.82	-0.2892	-0.18428	0.2892	-17.352		341.488	-0.5816	0.54276	0.5816	-34.896		4747.59	2.3806	0.7942	2.3806	142.836
165		645.852	-12.9024	-6.90008	12.9024	-774.144		1349.58	1.4324	1.421	1.4324	85.944		1909.43	0.0336	1.43044	0.0336	2.016		3286.46	-3.087	0.356424	3.087	-185.22		1327.87	0.4102	0.13988	0.4102	24.612		341.74	0.0504	0.1264	0.0504	3.024		4752.63	1.0088	-0.27436	1.0088	60.528
170		715.071	13.8438	5.34924	13.8438	830.628		1356.86	1.456	0.00472	1.456	87.36		1902.22	-1.4426	-0.29524	1.4426	-86.556		3243.49	-8.5946	0.128164	8.5946	-515.676		1327.28	-0.1176	-0.10556	0.1176	-7.056		333.333	-1.6814	-0.34636	1.6814	-100.884		4759.46	1.3652	0.07128	1.3652	81.912
175		583.258	-26.3626	-8.04128	26.3626	-1581.76		1374.69	3.5676	0.42232	3.5676	214.056		1898.38	-0.7666	0.1352	0.7666	-45.996		3223.9	-3.9176	-0.238769	3.9176	-235.056		1326.29	-0.1984	-0.01616	0.1984	-11.904		331.282	-0.4102	0.25424	0.4102	-24.612		4746.14	-2.6632	-0.80568	2.6632	-159.792
180		641.498	11.648	7.60212	11.648	698.88		1379.94	1.0492	-0.50368	1.0492	62.952		1893.59	-0.9584	-0.03836	0.9584	-57.504		3211.61	-2.458	-0.118763	2.458	-147.48		1321.04	-1.0492	-0.17016	1.0492	-62.952		332.039	0.1514	0.11232	0.1514	9.084		4738.71	-1.4862	0.2354	1.4862	-89.172
185		640.422	-0.2152	-2.37264	0.2152	-12.912		1393.81	2.7742	0.345	2.7742	166.452		1888.36	-1.0458	-0.01748	1.0458	-62.748		3179.45	-6.4326	0.123577	6.4326	-385.956		1324.41	0.6726	0.34436	0.6726	40.356		340.798	1.7518	0.32008	1.7518	105.108		4725.7	-2.6026	-0.22328	2.6026	-156.156
190		651.199	2.1554	0.47412	2.1554	129.324		1403.73	1.9838	-0.15808	1.9838	119.028		1918.36	5.999	1.40896	5.999	359.94		3177.28	-0.4338	-2.7657	0.4338	-26.028		1319.68	-0.945	-0.32352	0.945	-56.7		350.197	1.8798	0.0256	1.8798	112.788		4717.49	-1.641	0.19232	1.641	-98.46
195		590.521	-12.1356	-2.8582	12.1356	-728.136		1422.54	3.7628	0.3558	3.7628	225.768		1880.83	-7.5054	-2.70088	7.5054	-450.324		3147.16	-6.0224	0.185594	6.0224	-361.344		1321.08	0.2792	0.24484	0.2792	16.752		351.239	0.2084	-0.33428	0.2084	12.504		4710.06	-1.4862	0.03096	1.4862	-89.172
200		650.291	11.954	4.81792	11.954	717.24		1415.4	-1.429	-1.03836	1.429	-85.74		1880.14	-0.1378	1.47352	0.1378	-8.268		3120.43	-5.3464	-0.025288	5.3464	-320.784		1317.83	-0.649	-0.18564	0.649	-38.94		361.848	2.1218	0.38268	2.1218	127.308		4715.21	1.0288	0.503	1.0288	61.728
205		633.327	-3.3928	-3.06936	3.3928	-203.568		1413.98	-0.2826	0.22928	0.2826	-16.956		1868.61	-2.3068	-0.4338	2.3068	-138.408		3077.69	-8.5478	0.0749058	8.5478	-512.868		1313.24	-0.918	-0.0538	0.918	-55.08		377.972	3.2248	0.2206	3.2248	193.488		4711.86	-0.669	-0.33956	0.669	-40.14
210		653.973	4.1292	1.5044	4.1292	247.752		1428.34	2.8716	0.63084	2.8716	172.296		1857.91	-2.1386	0.03364	2.1386	-128.316		3037.9	-7.9592	-0.0147904	7.9592	-477.552		1307.58	-1.1332	-0.04304	1.1332	-67.992		394.196	3.2448	0.004	3.2448	194.688		4710.25	-0.3228	0.06924	0.3228	-19.368
215		655.923	0.39	-0.74784	0.39	23.4		1439.14	2.1588	-0.14256	2.1588	129.528		1878.39	4.0956	1.24684	4.0956	245.736		2984.58	-10.6628	0.0507109	10.6628	-639.768		1305.14	-0.4876	0.12912	0.4876	-29.256		403.813	1.9234	-0.26428	1.9234	115.404		4709.99	-0.0506	0.05444	0.0506	-3.036
220		639.497	-3.2852	-0.73504	3.2852	-197.112		1446.13	1.399	-0.15196	1.399	83.94		1827.15	-10.2492	-2.86896	10.2492	-614.952		2967.48	-3.4198	-0.423592	3.4198	-205.188		1305.44	0.0606	0.10964	0.0606	3.636		417.953	2.828	0.18092	2.828	169.68		4708.94	-0.2118	-0.03224	0.2118	-12.708
225		621.591	-3.5812	-0.0592	3.5812	-214.872		1441.42	-0.9416	-0.46812	0.9416	-56.496		1816.44	-2.1418	1.62148	2.1418	-128.508		2922.54	-8.9882	0.123905	8.9882	-539.292		1307.98	0.5076	0.0894	0.5076	30.456		436.094	3.6282	0.16004	3.6282	217.692		4716.22	1.456	0.33356	1.456	87.36
230		632.503	2.1824	1.15272	2.1824	130.944		1443.14	0.343	0.25692	0.343	20.58		1839.29	4.5696	1.34228	4.5696	274.176		2907.45	-3.0196	-0.395324	3.0196	-181.176		1308.53	0.111	-0.07932	0.111	6.66		462.39	5.2592	0.3262	5.2592	315.552		4708.53	-1.5366	-0.59852	1.5366	-92.196
235		602.794	-5.9418	-1.62484	5.9418	-356.508		1456.71	2.7136	0.47412	2.7136	162.816		1835.87	-0.6826	-1.05044	0.6826	-40.956		2863.13	-8.8638	0.131867	8.8638	-531.828		1298.13	-2.0814	-0.43848	2.0814	-124.884		487.172	4.9564	-0.06056	4.9564	297.384		4708.08	-0.0908	0.28916	0.0908	-5.448
240		525.152	-15.5284	-1.91732	15.5284	-931.704		1444.4	-2.4614	-1.035	2.4614	-147.684		1790.96	-8.9814	-1.65976	8.9814	-538.884		2818.1	-9.005	0.00313604	9.005	-540.3		1296.39	-0.3464	0.347	0.3464	-20.784		517.923	6.1502	0.23876	6.1502	369.012		4712.6	0.9044	0.19904	0.9044	54.264
245		514.375	-2.1554	2.6746	2.1554	-129.324		1447.88	0.696	0.63148	0.696	41.76		1783.82	-1.429	1.51048	1.429	-85.74		2788.22	-5.9752	-0.101413	5.9752	-358.512		1300.33	0.787	0.22668	0.787	47.22		550.826	6.5806	0.08608	6.5806	394.836		4716.53	0.787	-0.02348	0.787	47.22
250		518.091	0.7432	0.57972	0.7432	44.592		1451.98	0.8204	0.02488	0.8204	49.224		1782.76	-0.212	0.2434	0.212	-12.72		2749.91	-7.6634	0.0440588	7.6634	-459.804		1297.37	-0.592	-0.2758	0.592	-35.52		576.818	5.1984	-0.27644	5.1984	311.904		4709.66	-1.3754	-0.43248	1.3754	-82.524
255		500.336	-3.551	-0.85884	3.551	-213.06		1472.93	4.1898	0.67388	4.1898	251.388		1784.88	0.4238	0.12716	0.4238	25.428		2698.06	-10.3702	0.0522034	10.3702	-622.212		1293.62	-0.7498	-0.03156	0.7498	-44.988		608.847	6.4058	0.24148	6.4058	384.348		4709.69	0.0068	0.27644	0.0068	0.408
260		623.777	24.6882	5.64784	24.6882	1481.29		1463.73	-1.8392	-1.2058	1.8392	-110.352		1783.95	-0.185	-0.12176	0.185	-11.1		2670.37	-5.5382	-0.174497	5.5382	-332.292		1293.22	-0.0806	0.13384	0.0806	-4.836		643.129	6.8564	0.09012	6.8564	411.384		4710.38	0.1378	0.0262	0.1378	8.268
265		553.717	-14.012	-7.74004	14.012	-840.72		1459.33	-0.881	0.19164	0.881	-52.86		1772.5	-2.29	-0.421	2.29	-137.4		2602.54	-13.5646	0.118343	13.5646	-813.876		1288.22	-0.9988	-0.18364	0.9988	-59.928		679.276	7.2294	0.0746	7.2294	433.764		4714.42	0.807	0.13384	0.807	48.42
270		545.597	-1.624	2.4776	1.624	-97.44		1473.12	2.7572	0.72764	2.7572	165.432		1771.5	-0.2016	0.41768	0.2016	-12.096		2566.63	-7.1826	-0.177707	7.1826	-430.956		1280.12	-1.6208	-0.1244	1.6208	-97.248		707.304	5.6056	-0.32476	5.6056	336.336		4715.31	0.1782	-0.12576	0.1782	10.692
275		560.443	2.9692	0.91864	2.9692	178.152		1472.29	-0.1646	-0.58436	0.1646	-9.876		1741.28	-6.0426	-1.1682	6.0426	-362.556		2525.03	-8.319	0.0273206	8.319	-499.14		1279.67	-0.0908	0.306	0.0908	-5.448		729.413	4.4218	-0.23676	4.4218	265.308		4734.15	3.7696	0.71828	3.7696	226.176
280		542.789	-3.5308	-1.3	3.5308	-211.848		1471.7	-0.1178	0.00936	0.1178	-7.068		1772.94	6.3318	2.47488	6.3318	379.908		2459.21	-13.1646	0.0736156	13.1646	-789.876		1272.1	-1.513	-0.28444	1.513	-90.78		753.876	4.8926	0.09416	4.8926	293.556		4723.56	-2.1186	-1.17764	2.1186	-127.116
285		611.184	13.679	3.44196	13.679	820.74		1477.25	1.1096	0.24548	1.1096	66.576		1761.53	-2.2832	-1.723	2.2832	-136.992		2412.98	-9.247	-0.0847323	9.247	-554.82		1265.76	-1.2678	0.04904	1.2678	-76.068		785.433	6.3114	0.28376	6.3114	378.684		4714.4	-1.8326	0.0572	1.8326	-109.956
290		545.899	-13.057	-5.3472	13.057	-783.42		1496.76	3.9006	0.5582	3.9006	234.036		1762.05	0.1042	0.47748	0.1042	6.252		2393.93	-3.8098	-0.285432	3.8098	-228.588		1260.43	-1.066	0.04036	1.066	-63.96		814.722	5.8578	-0.09072	5.8578	351.468		4708.83	-1.113	0.14392	1.113	-66.78
295		516.51	-5.8778	1.43584	5.8778	-352.668		1499.87	0.6222	-0.65568	0.6222	37.332		1789.91	5.5718	1.09352	5.5718	334.308		2327.3	-13.326	0.142822	13.326	-799.56		1253.2	-1.4458	-0.07596	1.4458	-86.748		828.592	2.774	-0.61676	2.774	166.44		4702.58	-1.2508	-0.02756	1.2508	-75.048
300		560.644	8.8268	2.94092	8.8268	529.608		1498.42	-0.2892	-0.18228	0.2892	-17.352		1790.31	0.0806	-1.09824	0.0806	4.836		2295.34	-6.3924	-0.216933	6.3924	-383.544		1252.75	-0.0908	0.271	0.0908	-5.448		865.446	7.3708	0.91936	7.3708	442.248		4715.24	2.532	0.75656	2.532	151.92
305		604.913	8.8538	0.0054	8.8538	531.228		1494.23	-0.8374	-0.10964	0.8374	-50.244		1789.33	-0.195	-0.05512	0.195	-11.7		2277.78	-3.5104	-0.164198	3.5104	-210.624		1253.35	0.121	0.04236	0.121	7.26		882.511	3.413	-0.79156	3.413	204.78		4700.41	-2.9658	-1.09956	2.9658	-177.948
310		503.279	-20.3268	-5.83612	20.3268	-1219.61		1499.23	0.9988	0.36724	0.9988	59.928		1774.56	-2.9556	-0.55212	2.9556	-177.336		2236.74	-8.2082	0.114466	8.2082	-492.492		1256.83	0.696	0.115	0.696	41.76		901.09	3.7158	0.06056	3.7158	222.948		4699.37	-0.2084	0.55148	0.2084	-12.504
315		618.968	23.1378	8.69292	23.1378	1388.27		1503.13	0.78	-0.04376	0.78	46.8		1761.37	-2.6364	0.06384	2.6364	-158.184		2205.25	-6.298	-0.0606605	6.298	-377.88		1254.35	-0.4976	-0.23872	0.4976	-29.856		908.336	1.4492	-0.45332	1.4492	86.952		4697.02	-0.4708	-0.05248	0.4708	-28.248
320		484.499	-26.8938	-10.0063	26.8938	-1613.63		1508.19	1.0122	0.04644	1.0122	60.732		1785.65	4.8556	1.4984	4.8556	291.336		2168.03	-7.4448	0.0308081	7.4448	-446.688		1254.6	0.0504	0.1096	0.0504	3.024		922.123	2.7574	0.26164	2.7574	165.444		4692.59	-0.8844	-0.08272	0.8844	-53.064
325		477.252	-1.4494	5.08888	1.4494	-86.964		1503.65	-0.9078	-0.384	0.9078	-54.468		1768.12	-3.5072	-1.67256	3.5072	-210.432		2107.32	-12.1424	0.0773751	12.1424	-728.544		1258.67	0.8138	0.15268	0.8138	48.828		933.74	2.3234	-0.0868	2.3234	139.404		4688.56	-0.807	0.01548	0.807	-48.42
330		467.349	-1.9806	-0.10624	1.9806	-118.836		1503.16	-0.0976	0.16204	0.0976	-5.856		1777.88	1.9538	1.0922	1.9538	117.228		2080.48	-5.3666	-0.252517	5.3666	-321.996		1255.98	-0.538	-0.27036	0.538	-32.28		949.023	3.0566	0.14664	3.0566	183.396		4690.37	0.3632	0.23404	0.3632	21.792
335		477.252	1.9806	0.79224	1.9806	118.836		1492.77	-2.078	-0.39608	2.078	-124.68		1772.35	-1.1064	-0.61204	1.1064	-66.384		2057.22	-4.6538	-0.030633	4.6538	-279.228		1251.62	-0.871	-0.0666	0.871	-52.26		961.818	2.559	-0.09952	2.559	153.54		4692.27	0.38	0.00336	0.38	22.8
340		475.907	-0.269	-0.44992	0.269	-16.14		1494.23	0.2924	0.47408	0.2924	17.544		1767.46	-0.9784	0.0256	0.9784	-58.704		2025.59	-6.325	0.0528443	6.325	-379.5		1253.84	0.444	0.263	0.444	26.64		972.83	2.2024	-0.07132	2.2024	132.144		4692.93	0.131	-0.0498	0.131	7.86
345		476.109	0.0404	0.06188	0.0404	2.424		1515.17	4.1866	0.77884	4.1866	251.196		1762.03	-1.0862	-0.02156	1.0862	-65.172		2034.99	1.8796	0.873016	1.8796	112.776		1254.58	0.148	-0.0592	0.148	8.88		985.457	2.5254	0.0646	2.5254	151.524		4684.74	-1.6376	-0.35372	1.6376	-98.256
350		477.319	0.242	0.04032	0.242	14.52		1500.94	-2.8448	-1.40628	2.8448	-170.688		1763.17	0.2286	0.26296	0.2286	13.716		2024.43	-2.1116	0.378026	2.1116	-126.696		1254.7	0.0234	-0.02492	0.0234	1.404		995.393	1.9872	-0.10764	1.9872	119.232		4686.62	0.3766	0.40284	0.3766	22.596
355		481.102	0.7566	0.10292	0.7566	45.396		1479.72	-4.2436	-0.27976	4.2436	-254.616		1772.12	1.789	0.31208	1.789	107.34		1994.87	-5.9116	0.128561	5.9116	-354.696		1251.54	-0.6322	-0.13112	0.6322	-37.932		1008.56	2.633	0.12916	2.633	157.98		4675.19	-2.2864	-0.5326	2.2864	-137.184
360		492.283	2.2362	0.29592	2.2362	134.172		1513.4	6.7352	2.19576	6.7352	404.112		1774.44	0.464	-0.265	0.464	27.84		1972.65	-4.4452	-0.0659768	4.4452	-266.712		1259.58	1.6074	0.44792	1.6074	96.444		1018.83	2.0546	-0.11568	2.0546	123.276		4690.96	3.154	1.08808	3.154	189.24
365		516.325	4.8084	0.51444	4.8084	288.504		1510.11	-0.659	-1.47884	0.659	-39.54		1776.79	0.4708	0.00136	0.4708	28.248		1933.09	-7.9122	0.0876368	7.9122	-474.732		1260.63	0.2118	-0.27912	0.2118	12.708		1020.68	0.3698	-0.33696	0.3698	22.188		4674.79	-3.2348	-1.27776	3.2348	-194.088
370		529.187	2.5724	-0.4472	2.5724	154.344		1512.34	0.4472	0.22124	0.4472	26.832		1773.24	-0.7096	-0.23608	0.7096	-42.576		1914.39	-3.7392	-0.223203	3.7392	-224.352		1268.82	1.6376	0.28516	1.6376	98.256		1020.56	-0.0236	-0.07868	0.0236	-1.416		4685.95	2.2328	1.09352	2.2328	133.968
375		535.089	1.1804	-0.2784	1.1804	70.824		1497.02	-3.0634	-0.70212	3.0634	-183.804		1766.13	-1.4224	-0.14256	1.4224	-85.344		1902.87	-2.3034	-0.124668	2.3034	-138.204		1279.4	2.115	0.09548	2.115	126.9		1026.6	1.2072	0.24616	1.2072	72.432		4686.68	0.1446	-0.41764	0.1446	8.676
380		551.649	3.312	0.42632	3.312	198.72		1490.59	-1.2878	0.35512	1.2878	-77.268		1777.48	2.2698	0.73844	2.2698	136.188		1871.01	-6.3722	0.127705	6.3722	-382.332		1278.36	-0.2084	-0.46468	0.2084	-12.504		1017.47	-1.8258	-0.6066	1.8258	-109.548		4673.26	-2.6834	-0.5656	2.6834	-161.004
385		575.322	4.7346	0.28452	4.7346	284.076		1492.8	0.4438	0.34632	0.4438	26.628		1771.56	-1.1836	-0.69068	1.1836	-71.016		1838.78	-6.446	0.00228979	6.446	-386.76		1283.68	1.066	0.25488	1.066	63.96		1003.3	-2.8346	-0.20176	2.8346	-170.076		4669.83	-0.686	0.39948	0.686	-41.16
390		586.94	2.3236	-0.4822	2.3236	139.416		1510.41	3.5206	0.61536	3.5206	211.236		1762.97	-1.7184	-0.10696	1.7184	-103.104		1829.25	-1.9066	-0.476177	1.9066	-114.396		1287.67	0.7968	-0.05384	0.7968	47.808		992.687	-2.1218	0.14256	2.1218	-127.308		4667.86	-0.3934	0.05852	0.3934	-23.604
395		600.088	2.6296	0.0612	2.6296	157.776		1506	-0.881	-0.88032	0.881	-52.86		1779.31	3.2686	0.9974	3.2686	196.116		1768.55	-12.139	0.168587	12.139	-728.34		1287.67	0	-0.15936	0	0		976.227	-3.292	-0.23404	3.292	-197.52		4664.1	-0.7532	-0.07196	0.7532	-45.192
400		615.623	3.107	0.09548	3.107	186.42		1489.19	-3.3624	-0.49628	3.3624	-201.744		1778.02	-0.259	-0.70552	0.259	-15.54		1632.97	-27.1158	0.110465	27.1158	-1626.95		1292.49	0.9652	0.19304	0.9652	57.912		956.404	-3.9646	-0.13452	3.9646	-237.876		4661.42	-0.5346	0.04372	0.5346	-32.076
405		630.687	3.0128	-0.01884	3.0128	180.768		1508.69	3.9006	1.4526	3.9006	234.036		1794.23	3.2416	0.70012	3.2416	194.496		1514.93	-23.6088	-0.0297093	23.6088	-1416.53		1292.95	0.0908	-0.17488	0.0908	5.448		940.264	-3.228	0.14732	3.228	-193.68		4653.4	-1.604	-0.21388	1.604	-96.24
410		651.888	4.2402	0.24548	4.2402	254.412		1508.41	-0.0572	-0.79156	0.0572	-3.432		1787.3	-1.3854	-0.9254	1.3854	-83.124		1504.09	-2.1688	-1.97713	2.1688	-130.128		1295.35	0.4808	0.078	0.4808	28.848		928.377	-2.3774	0.17012	2.3774	-142.644		4654.11	0.1412	0.34904	0.1412	8.472
415		668.399	3.3022	-0.1876	3.3022	198.132		1513.27	0.9718	0.2058	0.9718	58.308		1787.9	0.121	0.30128	0.121	7.26		1473.64	-6.0896	0.12877	6.0896	-365.376		1298.83	0.696	0.04304	0.696	41.76		916.389	-2.3976	-0.00404	2.3976	-143.856		4645.55	-1.7116	-0.37056	1.7116	-102.696
420		687.666	3.8534	0.11024	3.8534	231.204		1519.65	1.2778	0.0612	1.2778	76.668		1783.27	-0.928	-0.2098	0.928	-55.68		1437.41	-7.2464	0.0319276	7.2464	-434.784		1293.89	-0.9886	-0.33692	0.9886	-59.316		905.007	-2.2764	0.02424	2.2764	-136.584		4645.15	-0.0806	0.3262	0.0806	-4.836
425		702.209	2.9086	-0.18896	2.9086	174.516		1513.72	-1.187	-0.49296	1.187	-71.22		1783.16	-0.0202	0.18156	0.0202	-1.212		1461.16	4.7512	0.505035	4.7512	285.072		1296.35	0.491	0.29592	0.491	29.46		880.376	-4.9262	-0.52996	4.9262	-295.572		4651.18	1.2072	0.25756	1.2072	72.432
430		715.71	2.7002	-0.04168	2.7002	162.012		1521.94	1.6442	0.56624	1.6442	98.652		1777.09	-1.214	-0.23876	1.214	-72.84		1500.39	7.845	0.0788732	7.845	470.7		1292.01	-0.8676	-0.27172	0.8676	-52.056		875.147	-1.0458	0.77608	1.0458	-62.748		4660.61	1.8864	0.13584	1.8864	113.184
435		727.008	2.2596	-0.08812	2.2596	135.576		1524.16	0.4438	-0.24008	0.4438	26.628		1777.58	0.0976	0.26232	0.0976	5.856		1467.84	-6.51	0.441014	6.51	-390.6		1291.15	-0.1714	0.13924	0.1714	-10.284		881.553	1.2812	0.4654	1.2812	76.872		4669.43	1.762	-0.02488	1.762	105.72
440		739.248	2.448	0.03768	2.448	146.88		1521.18	-0.595	-0.20776	0.595	-35.7		1795.86	3.6552	0.71152	3.6552	219.312		1471.5	0.733	1.97626	0.733	43.98		1283.63	-1.5032	-0.26636	1.5032	-90.192		879.334	-0.4438	-0.345	0.4438	-26.628		4671.85	0.4842	-0.25556	0.4842	29.052
445		760.046	4.1596	0.34232	4.1596	249.576		1522.38	0.2386	0.16672	0.2386	14.316		1800.63	0.9548	-0.54008	0.9548	57.288		1467.15	-0.8708	0.368351	0.8708	-52.248		1280.19	-0.6892	0.1628	0.6892	-41.352		881.738	0.4808	0.18492	0.4808	28.848		4673.59	0.3496	-0.02692	0.3496	20.976
450		777.145	3.4198	-0.14796	3.4198	205.188		1521.35	-0.205	-0.08872	0.205	-12.3		1809.16	1.705	0.15004	1.705	102.3		1520.44	10.6594	0.216339	10.6594	639.564		1271.6	-1.7184	-0.20584	1.7184	-103.104		881.536	-0.0404	-0.10424	0.0404	-2.424		4682.67	1.8158	0.29324	1.8158	108.948
455		791.536	2.8782	-0.10832	2.8782	172.692		1531.09	1.9468	0.43036	1.9468	116.808		1806.74	-0.4842	-0.43784	0.4842	-29.052		1492.52	-5.5854	0.581688	5.5854	-335.124		1270.62	-0.195	0.30468	0.195	-11.7		891.035	1.8998	0.38804	1.8998	113.988		4682.07	-0.121	-0.38736	0.121	-7.26
460		884.159	18.5246	3.12928	18.5246	1111.48		1528.95	-0.427	-0.47476	0.427	-25.62		1799.78	-1.3922	-0.1816	1.3922	-83.532		1551.2	11.7356	0.295187	11.7356	704.136		1272.03	0.2824	0.09548	0.2824	16.944		893.826	0.5582	-0.26832	0.5582	33.492		4676	-1.2138	-0.21856	1.2138	-72.828
465		876.761	-1.4796	-4.00084	1.4796	-88.776		1518.98	-1.994	-0.3134	1.994	-119.64		1807.69	1.5838	0.5952	1.5838	95.028		1554.88	0.7364	-2.98729	0.7364	44.184		1266.42	-1.123	-0.28108	1.123	-67.38		898.181	0.871	0.06256	0.871	52.26		4676.22	0.0436	0.25148	0.0436	2.616
470		880.326	0.713	0.43852	0.713	42.78		1517.23	-0.3496	0.32888	0.3496	-20.976		1806.84	-0.1716	-0.35108	0.1716	-10.296		1558.78	0.78	0.0111795	0.78	46.8		1253.93	-2.4984	-0.27508	2.4984	-149.904		905.427	1.4492	0.11564	1.4492	86.952		4677.66	0.2892	0.04912	0.2892	17.352
475		884.798	0.8944	0.03628	0.8944	53.664		1506.32	-2.1824	-0.36656	2.1824	-130.944		1800.08	-1.3516	-0.236	1.3516	-81.096		1619.71	12.186	0.187198	12.186	731.16		1256.08	0.4304	0.58576	0.4304	25.824		899.778	-1.1298	-0.5158	1.1298	-67.788		4676.37	-0.259	-0.10964	0.259	-15.54
480		887.841	0.6086	-0.05716	0.6086	36.516		1528.77	4.489	1.33428	4.489	269.34		1801.98	0.3798	0.34628	0.3798	22.788		1594.94	-4.953	0.692065	4.953	-297.18		1252.01	-0.8138	-0.24884	0.8138	-48.828		901.308	0.306	0.28716	0.306	18.36		4677.81	0.2892	0.10964	0.2892	17.352
485		884.277	-0.7128	-0.26428	0.7128	-42.768		1531.15	0.4776	-0.80228	0.4776	28.656		1734.47	-13.5006	-2.77608	13.5006	-810.036		1629.78	6.9672	0.342181	6.9672	418.032		1246.91	-1.0188	-0.041	1.0188	-61.128		903.662	0.4708	0.03296	0.4708	28.248		4667.41	-2.0814	-0.47412	2.0814	-124.884
490		880.763	-0.7028	0.002	0.7028	-42.168		1526.68	-0.8946	-0.27444	0.8946	-53.676		1743.33	1.772	3.05452	1.772	106.32		1646.17	3.2786	-0.225011	3.2786	196.716		1244.96	-0.39	0.12576	0.39	-23.4		909.446	1.1568	0.1372	1.1568	69.408		4662.26	-1.029	0.21048	1.029	-61.74
495		882.864	0.4202	0.2246	0.4202	25.212		1529.02	0.4674	0.2724	0.4674	28.044		1738.93	-0.881	-0.5306	0.881	-52.86		1633.66	-2.5018	0.462099	2.5018	-150.108		1241.97	-0.5986	-0.04172	0.5986	-35.916		921.719	2.4546	0.25956	2.4546	147.276		4660.18	-0.4168	0.12244	0.4168	-25.008
500		886.378	0.7028	0.05652	0.7028	42.168		1529.96	0.1884	-0.0558	0.1884	11.304		1731.19	-1.5468	-0.13316	1.5468	-92.808		1645.94	2.4548	0.403829	2.4548	147.288		1236.79	-1.0358	-0.08744	1.0358	-62.148		936.514	2.959	0.10088	2.959	177.54		4655.27	-0.982	-0.11304	0.982	-58.92
505		883.419	-0.5918	-0.25892	0.5918	-35.508		1509.05	-4.183	-0.87428	4.183	-250.98		1706.65	-4.9094	-0.67252	4.9094	-294.564		1641.78	-0.8306	0.791091	0.8306	-49.836		1232.72	-0.8136	0.04444	0.8136	-48.816		945.694	1.836	-0.2246	1.836	110.16		4656.5	0.2456	0.24552	0.2456	14.736
510		878.308	-1.0222	-0.08608	1.0222	-61.332		1523.17	2.8244	1.40148	2.8244	169.464		1732.05	5.0808	1.99804	5.0808	304.848		1616.98	-4.9598	0.166507	4.9598	-297.588		1232.76	0.0066	0.16404	0.0066	0.396		953.109	1.483	-0.0706	1.483	88.98		4658.45	0.39	0.02888	0.39	23.4
515		889.943	2.327	0.66984	2.327	139.62		1527.84	0.9348	-0.37792	0.9348	56.088		1732	-0.01	-1.01816	0.01	-0.6		1570.18	-9.3616	0.0940395	9.3616	-561.696		1226.55	-1.2408	-0.24948	1.2408	-74.448		976.765	4.7312	0.64964	4.7312	283.872		4652.7	-1.15	-0.308	1.15	-69
520		872.743	-3.44	-1.1534	3.44	-206.4		1545.35	3.5006	0.51316	3.5006	210.036		1738.07	1.214	0.2448	1.214	72.84		1616.55	9.2742	0.401885	9.2742	556.452		1219.91	-1.3282	-0.01748	1.3282	-79.692		989.98	2.643	-0.41764	2.643	158.58		4653.57	0.1748	0.26496	0.1748	10.488
525		862.05	-2.1386	0.26028	2.1386	-128.316		1508.89	-7.2902	-2.15816	7.2902	-437.412		1728.74	-1.8664	-0.61608	1.8664	-111.984		1588.05	-5.6996	0.525433	5.6996	-341.976		1218.42	-0.2992	0.2058	0.2992	-17.952		1004.57	2.9186	0.05512	2.9186	175.116		4644.63	-1.7888	-0.39272	1.7888	-107.328
530		856.872	-1.0356	0.2206	1.0356	-62.136		1505.43	-0.6926	1.31952	0.6926	-41.556		1726.4	-0.4674	0.2798	0.4674	-28.044		1602.16	2.8212	0.604055	2.8212	169.272		1215.81	-0.5212	-0.0444	0.5212	-31.272		1020.38	3.1608	0.04844	3.1608	189.648		4634.44	-2.0378	-0.0498	2.0378	-122.268
535		852.114	-0.9516	0.0168	0.9516	-57.096		1448.47	-11.3924	-2.13996	11.3924	-683.544		1729.23	0.565	0.20648	0.565	33.9		1579.17	-4.5968	0.322746	4.5968	-275.808		1211.56	-0.8508	-0.06592	0.8508	-51.048		1034.4	2.8044	-0.07128	2.8044	168.264		4631.48	-0.5918	0.2892	0.5918	-35.508
540		840.798	-2.2632	-0.26232	2.2632	-135.792		1529.1	16.1268	5.50384	16.1268	967.608		1732.1	0.575	0.002	0.575	34.5		1556.81	-4.4722	-0.0055722	4.4722	-268.332		1207.32	-0.8474	0.00068	0.8474	-50.844		1045.21	2.1622	-0.12844	2.1622	129.732		4622.48	-1.799	-0.24144	1.799	-107.94
545		827.651	-2.6294	-0.07324	2.6294	-157.764		1446.28	-16.564	-6.53816	16.564	-993.84		1729.38	-0.5448	-0.22396	0.5448	-32.688		1551.67	-1.029	-0.669232	1.029	-61.74		1209.81	0.4978	0.26904	0.4978	29.868		1049.72	0.9012	-0.2522	0.9012	54.072		4623.09	0.121	0.384	0.121	7.26
550		822.691	-0.992	0.32748	0.992	-59.52		1518.33	14.4086	6.19452	14.4086	864.516		1711.27	-3.6214	-0.61532	3.6214	-217.284		1533.58	-3.618	0.143118	3.618	-217.08		1210.13	0.0638	-0.0868	0.0638	3.828		1051.77	0.4102	-0.0982	0.4102	24.612		4623.36	0.0538	-0.01344	0.0538	3.228
555		811.124	-2.3134	-0.26428	2.3134	-138.804		1503.78	-2.9086	-3.46344	2.9086	-174.516		1696.53	-2.949	0.13448	2.949	-176.94		1582.64	9.812	0.273746	9.812	588.72		1215.56	1.0862	0.20448	1.0862	65.172		1050.37	-0.279	-0.13784	0.279	-16.74		4625.12	0.3532	0.05988	0.3532	21.192
560		727.294	-16.766	-2.89052	16.766	-1005.96		1434.14	-13.9278	-2.20384	13.9278	-835.668		1667.46	-5.814	-0.573	5.814	-348.84		1556.81	-5.165	0.579942	5.165	-309.9		1213.68	-0.3766	-0.29256	0.3766	-22.596		1044.5	-1.1736	-0.17892	1.1736	-70.416		4606.43	-3.7392	-0.81848	3.7392	-224.352
565		728.908	0.3228	3.41776	0.3228	19.368		1504.05	13.9816	5.58188	13.9816	838.896		1692.95	5.0978	2.18236	5.0978	305.868		1583.07	5.2524	0.396672	5.2524	315.144		1216.43	0.5514	0.1856	0.5514	33.084		1042.39	-0.4236	0.15	0.4236	-25.416		4598.52	-1.5804	0.43176	1.5804	-94.824
570		718.501	-2.0814	-0.48084	2.0814	-124.884		1502.39	-0.3328	-2.86288	0.3328	-19.968		1695.92	0.595	-0.90056	0.595	35.7		1536.2	-9.3748	0.312054	9.3748	-562.488		1217.38	0.1884	-0.0726	0.1884	11.304		1039.51	-0.575	-0.03028	0.575	-34.5		4595.16	-0.6726	0.18156	0.6726	-40.356
575		711.658	-1.3686	0.14256	1.3686	-82.116		1519.12	3.3458	0.73572	3.3458	200.748		1675.22	-4.1392	-0.94684	4.1392	-248.352		1556.93	4.146	0.652233	4.146	248.76		1219.38	0.4	0.04232	0.4	24		1027.66	-2.3708	-0.35916	2.3708	-142.248		4581.59	-2.7136	-0.4082	2.7136	-162.816
580		713.524	0.3732	0.34836	0.3732	22.392		1520.11	0.1984	-0.62948	0.1984	11.904		1655.54	-3.9376	0.04032	3.9376	-236.256		1555.9	-0.2052	4.24094	0.2052	-12.312		1220.05	0.1346	-0.05308	0.1346	8.076		1022.35	-1.0624	0.26168	1.0624	-63.744		4578.6	-0.5986	0.423	0.5986	-35.916
585		694.391	-3.8266	-0.83996	3.8266	-229.596		1527.42	1.4626	0.25284	1.4626	87.756		1642.94	-2.5186	0.2838	2.5186	-151.116		1560.24	0.8676	0.247303	0.8676	52.056		1229.01	1.7922	0.33152	1.7922	107.532		1010.71	-2.327	-0.25292	2.327	-139.62		4566.29	-2.4614	-0.37256	2.4614	-147.684
590		704.244	1.9706	1.15944	1.9706	118.236		1531.12	0.7398	-0.14456	0.7398	44.388		1638.05	-0.9786	0.308	0.9786	-58.716		1588.97	5.7466	0.169805	5.7466	344.796		1226.65	-0.4708	-0.4526	0.4708	-28.248		1007.23	-0.696	0.3262	0.696	-41.76		4554.15	-2.4278	0.00672	2.4278	-145.668
595		682.757	-4.2974	-1.2536	4.2974	-257.844		1527.07	-0.8104	-0.31004	0.8104	-48.624		1655.67	3.524	0.90052	3.524	211.44		1605.69	3.3424	-0.143861	3.3424	200.544		1228.22	0.3128	0.15672	0.3128	18.768		1000.15	-1.4158	-0.14396	1.4158	-84.948		4530.08	-4.8152	-0.47748	4.8152	-288.912
600		673.728	-1.8058	0.49832	1.8058	-108.348		1507.87	-3.84	-0.60592	3.84	-230.4		1640.1	-3.1138	-1.32756	3.1138	-186.828		1626.75	4.2134	0.0413443	4.2134	252.804		1227.61	-0.121	-0.08676	0.121	-7.26		994.67	-1.0962	0.06392	1.0962	-65.772		4520.41	-1.9334	0.57636	1.9334	-116.004
605
610
615
620
625
630
635
640
645
650
655
660
665
670
675
680
685
690
695
700
705
710
715
720
725
730
735
740
745
750
755
760
765
770
775
780
785
790
795
800
805
810
815
820
825
830
835
840
845
850
855
860
865
870
875
880
885
890
895
900
905
910
915
920
925
930
935
940
945
950
955
960
965
970
975
980
985
990
995
1000
1005
1010
1015
1020
1025
1030
1035
1040
1045
1050
1055
1060
1065
1070
1075
1080
1085
1090
1095
1100
1105
1110
1115
1120
1125
1130
1135
1140
1145
1150
1155
1160
1165
1170
1175
1180
1185
1190
1195
1200
1205
1210
1215
1220
1225
1230
1235
1240
1245
1250
1255
1260
1265
1270
1275
1280
1285
1290
1295
1300
1305
1310
1315
1320
1325
1330
1335
1340
1345

## Sheet: wt
	20180423serie6	area					20180424serie5	area					8062018	area					08062018wt2	area					OI898	area					spreading tirf5	area					SX3271	area					074PUH	area
0		1396.92	1.5334	0.11772	1.5334	92.004		1409.13	4.7412	0.321914	4.7412	284.472	0	2125.29	2.80543	-0.163306	2.80543	168.326		1723.43	2.72129	0.0222857	2.72129	163.277		2466.11	10.0494	-0.117327	10.0494	602.966	0	2288.06	64.1395	24.4143	64.1395	3848.37		3273.7	18.449	1.04025	18.449	1106.94		1630.9
5		1409.21	2.458	0.18492	2.458	147.48		1436.16	5.4072	0.6512	5.4072	324.432	7	2148.21	3.27371	0.066898	3.27371	196.423		1746.73	3.32886	0.0867959	3.32886	199.731		2511.55	6.49214	-0.508184	6.49214	389.529	2	2316.25	14.095	-25.0222	14.095	845.7		3310.23	18.2645	-0.09225	18.2645	1095.87		1713.78	41.4355		41.4355	2486.13
10		1414.47	1.0526	-0.28108	1.0526	63.156		1451.68	3.1036	-2.25352	3.1036	186.216	14	2164.35	2.30571	-0.138286	2.30571	138.343		1753.57	0.977571	-0.335898	0.977571	58.6543		2546.42	4.98143	-0.215816	4.98143	298.886	4	2344.02	13.885	-0.105	13.885	833.1		3339.9	14.833	-1.71575	14.833	889.98		1768.15	27.1865	13.5932	27.1865	1631.19
15		1421.5	1.4056	0.0706	1.4056	84.336		1469.86	3.635	0.520094	3.635	218.1	21	2182.02	2.52443	0.0312449	2.52443	151.466		1772.67	2.72857	0.250143	2.72857	163.714		2577.37	4.42186	-0.0799388	4.42186	265.311	6	2376.62	16.301	1.208	16.301	978.06		3383.25	21.679	3.423	21.679	1300.74		1784.73	8.289	-16.5732	8.289	497.34
20		1432.82	2.263	0.17148	2.263	135.78		1486.41	3.312	-0.316271	3.312	198.72	28	2195.97	1.99343	-0.0758571	1.99343	119.606		1788.85	2.31057	-0.0597143	2.31057	138.634		2612.18	4.97171	0.078551	4.97171	298.303	8	2404.39	13.885	-1.208	13.885	833.1		3422.95	19.85	-0.9145	19.85	1191		1792.81	4.0435	-11.5715	4.0435	242.61
25		1443.11	2.0578	-0.04104	2.0578	123.468		1490.43	0.8038	-2.45701	0.8038	48.228	35	2210.16	2.02714	0.00481633	2.02714	121.629		1806.13	2.46914	0.0226531	2.46914	148.149		2631.11	2.70457	-0.323878	2.70457	162.274	10	2431.64	13.625	-0.13	13.625	817.5		3447.42	12.232	-3.809	12.232	733.92		1785.7	-3.556	-5.9225	3.556	-213.36
30		1457.7	2.9188	0.1722	2.9188	175.128		1501.88	2.2898	1.45628	2.2898	137.388	42	2227.14	2.42586	0.0569592	2.42586	145.551		1815.73	1.37143	-0.156816	1.37143	82.2857		2543.71	-12.4849	-2.16992	12.4849	-749.091	12	2457.89	13.1215	-0.25175	13.1215	787.29		3467.64	10.11	-1.061	10.11	606.6		1793.87	4.0855	0.021	4.0855	245.13
35		1469.9	2.4412	-0.09552	2.4412	146.472		1515.01	2.6262	0.329804	2.6262	157.572	49	2236.09	1.27786	-0.164	1.27786	76.6714		1819.33	0.514	-0.12249	0.514	30.84		2641.85	14.0196	3.78635	14.0196	841.174	14	2481.64	11.88	-0.62075	11.88	712.8		3493.55	12.9535	1.42175	12.9535	777.21		1814.76	10.441	6.9985	10.441	626.46
40		1483.04	2.6262	0.037	2.6262	157.572		1524.19	1.836	-0.775004	1.836	110.16	56	2243.94	1.12171	-0.0223061	1.12171	67.3029		1826.91	1.08314	0.0813061	1.08314	64.9886		2651.9	1.43629	-1.79761	1.43629	86.1771	16	2506.21	12.2825	0.20125	12.2825	736.95		3526.5	16.4775	1.762	16.4775	988.65		1848.65	16.9475	6.431	16.9475	1016.85
45		1494.84	2.3606	-0.05312	2.3606	141.636		1540.86	3.3324	1.46817	3.3324	199.944	63	2256.21	1.75329	0.0902245	1.75329	105.197		1831.97	0.723	-0.051449	0.723	43.38		2670.77	2.69486	0.179796	2.69486	161.691	18	2529.01	11.4015	-0.4405	11.4015	684.09		3552.74	13.1215	-1.678	13.1215	787.29		1853.47	2.4125	-4.01425	2.4125	144.75	avg
50		1504.14	1.8594	-0.10024	1.8594	111.564		1551.46	2.1218	-1.18818	2.1218	127.308	70	2265.16	1.27786	-0.0679184	1.27786	76.6714		1848.18	2.31543	0.22749	2.31543	138.926		2649.67	-3.01429	-0.815592	3.01429	-180.857	20	2554.16	12.576	0.58725	12.576	754.56		3580.55	13.9015	0.39	13.9015	834.09		1863.49	5.01	-5.96875	5.01	300.6	sd
55		1514.58	2.0882	0.04576	2.0882	125.292		1566.75	3.0566	0.917804	3.0566	183.396	77	2272.94	1.112	-0.0236939	1.112	66.72		1856.48	1.18643	-0.161286	1.18643	71.1857		2703.94	7.75314	1.5382	7.75314	465.189	22	2572.27	9.0525	-1.76175	9.0525	543.15		3608.43	13.944	0.02125	13.944	836.64		1871.28	3.8925	0.74	3.8925	233.55	sem
60		1528.88	2.8616	0.15468	2.8616	171.696		1596.59	5.9686	2.86	5.9686	358.116	84	2279.63	0.955857	-0.0223061	0.955857	57.3514		1865.55	1.29457	0.015449	1.29457	77.6743		2652.58	-7.33757	-2.15582	7.33757	-440.254	24	2591.38	9.556	0.25175	9.556	573.36		3645.43	18.499	2.2775	18.499	1109.94		1878.88	3.7995	-0.60525	3.7995	227.97
65		1534.82	1.187	-0.33492	1.187	71.22		1586.37	-2.0446	-7.87262	2.0446	-122.676	91	2287.82	1.16971	0.030551	1.16971	70.1829		1873.13	1.08329	-0.0301837	1.08329	64.9971		2748.07	13.6424	2.99714	13.6424	818.546	26	2611.18	9.9	0.172	9.9	594		3681.96	18.2645	-0.11725	18.2645	1095.87		1888.48	4.8	0.45375	4.8	288
70		1546.2	2.2764	0.21788	2.2764	136.584		1597.46	2.2194	4.19048	2.2194	133.164	98	2298.06	1.46271	0.0418571	1.46271	87.7629		1882.31	1.31143	0.0325918	1.31143	78.6857		2672.43	-10.8059	-3.49261	10.8059	-648.351	28	2630.56	9.69	-0.105	9.69	581.4		3725.47	21.7545	1.745	21.7545	1305.27		1902.2	6.86	1.53025	6.86	411.6
75		1549.3	0.6188	-0.33152	0.6188	37.128		1607.62	2.031	-0.185207	2.031	121.86	105	2305.14	1.01129	-0.0644898	1.01129	60.6771		1896.4	2.01271	0.100184	2.01271	120.763		2683.45	1.57314	1.76843	1.57314	94.3886	30	2648.7	9.0695	-0.31025	9.0695	544.17		3772.12	23.3235	0.7845	23.3235	1399.41		1907.21	2.505	-1.1475	2.505	150.3
80		1566.18	3.376	0.55144	3.376	202.56		1621.02	2.68	0.638183	2.68	160.8	112	2310.52	0.768571	-0.0346735	0.768571	46.1143		1905.19	1.25614	-0.108082	1.25614	75.3686		2695.77	1.76057	0.0267755	1.76057	105.634	32	2665.23	8.2635	-0.403	8.2635	495.81		3810.81	19.3465	-1.9885	19.3465	1160.79		1904.91	-1.1515	-4.00575	1.1515	-69.09
85		1572.78	1.3214	-0.41092	1.3214	79.284		1635.75	2.9456	0.261246	2.9456	176.736	119	2318.94	1.20329	0.062102	1.20329	72.1971		1920.74	2.22171	0.137939	2.22171	133.303		2704.12	1.19371	-0.0809796	1.19371	71.6229	34	2679.42	7.098	-0.58275	7.098	425.88		3833.28	11.234	-4.05625	11.234	674.04		1898.89	-3.0095	-2.75725	3.0095	-180.57
90		1576.82	0.8072	-0.10284	0.8072	48.432		1641.43	1.1366	-1.77982	1.1366	68.196	126	2321.26	0.331429	-0.124551	0.331429	19.8857		1926.07	0.761429	-0.208612	0.761429	45.6857		2727.56	3.34829	0.307796	3.34829	200.897	36	2697.65	9.111	1.0065	9.111	546.66		3863.73	15.2275	1.99675	15.2275	913.65		1912.07	6.5905	3.871	6.5905	395.43
95		1582.12	1.0592	0.0504	1.0592	63.552		1650.64	1.8426	0.694794	1.8426	110.556	133	2326.84	0.797429	0.0665714	0.797429	47.8457		1933.59	1.07357	0.0445918	1.07357	64.4143		2787.85	8.613	0.752102	8.613	516.78	38	2717.71	10.034	0.4615	10.034	602.04		3892.53	14.3965	-0.4155	14.3965	863.79		1924.9	6.414	4.71175	6.414	384.84
100		1590.35	1.6476	0.11768	1.6476	98.856		1662.43	2.3572	0.506559	2.3572	141.432	140	2332.76	0.845429	0.00685714	0.845429	50.7257		1944.82	1.60457	0.0758571	1.60457	96.2743		2813.48	3.66043	-0.70751	3.66043	219.626	40	2723	2.643	-3.6955	2.643	158.58		3920.65	14.0615	-0.1675	14.0615	843.69		1933.44	4.2705	-1.16	4.2705	256.23
105		1600.34	1.9974	0.06996	1.9974	119.844		1679.01	3.3156	0.943655	3.3156	198.936	147	2339.94	1.02571	0.0257551	1.02571	61.5429		1957.09	1.75329	0.0212449	1.75329	105.197		2834.29	2.97343	-0.0981429	2.97343	178.406	42	2739.16	8.079	2.718	8.079	484.74		3955.8	17.5765	1.7575	17.5765	1054.59		1924.33	-4.556	-5.485	4.556	-273.36
110		1606.09	1.15	-0.16948	1.15	69		1691.73	2.5454	-0.75853	2.5454	152.724	154	2346.21	0.895857	-0.018551	0.895857	53.7514		1977.61	2.93029	0.168143	2.93029	175.817		2786.37	-6.84529	-1.40267	6.84529	-410.717	44	2747.72	4.279	-1.9	4.279	256.74		3984.64	14.4215	-1.5775	14.4215	865.29		1927.89	1.782	-1.24425	1.782	106.92
115		1614.77	1.735	0.117	1.735	104.1		1697.64	1.1802	-1.34482	1.1802	70.812	161	2350.1	0.554857	-0.0487143	0.554857	33.2914		1965.13	-1.78214	-0.673204	1.78214	-106.929		2788.56	0.312286	1.02251	0.312286	18.7371	46	2758.89	5.5875	0.65425	5.5875	335.25		4018.52	16.939	1.25875	16.939	1016.34		1925.97	-0.9585	1.79875	0.9585	-57.51
120		1624.84	2.0142	0.05584	2.0142	120.852		1725.92	5.656	4.40998	5.656	339.36	168	2356.01	0.845429	0.0415102	0.845429	50.7257		1984.85	2.81729	0.657061	2.81729	169.037		2800.85	1.75571	0.206204	1.75571	105.343	48	2764.46	2.7855	-1.401	2.7855	167.13		4044.14	12.811	-2.064	12.811	768.66		1933.92	3.9765	1.09725	3.9765	238.59
125		1633.95	1.8226	-0.03832	1.8226	109.356		1705.52	-4.0788	-9.59372	4.0788	-244.728	175	2359.91	0.557143	-0.0411837	0.557143	33.4286		1992.57	1.10243	-0.24498	1.10243	66.1457		2813.43	1.79657	0.00583673	1.79657	107.794	50	2770.3	2.9195	0.067	2.9195	175.17		4062.5	9.1785	-1.81625	9.1785	550.71		1948.9	7.49	4.22425	7.49	449.4
130		1636.71	0.5514	-0.25424	0.5514	33.084		1711.36	1.1668	5.17066	1.1668	70.008	182	2364.09	0.595714	0.0055102	0.595714	35.7429		1984.72	-1.12157	-0.317714	1.12157	-67.2943		2836.14	3.24486	0.206898	3.24486	194.691	52	2776.86	3.2805	0.1805	3.2805	196.83		4090.93	14.212	2.51675	14.212	852.72		1961.35	6.221	1.12225	6.221	373.26
135		1649.84	2.6262	0.41496	2.6262	157.572		1717.56	1.2408	0.0729577	1.2408	74.448	189	2364.56	0.0672857	-0.0754898	0.0672857	4.03714		2002.34	2.51714	0.519816	2.51714	151.029		2825.45	-1.52757	-0.681776	1.52757	-91.6543	54	2790.37	6.7535	1.7365	6.7535	405.21		4129.95	19.5145	2.65125	19.5145	1170.87		1949.06	-6.1455	-6.81775	6.1455	-368.73
140		1659.32	1.8966	-0.14592	1.8966	113.796		1720.97	0.6826	-0.550447	0.6826	40.956	196	2371.33	0.967857	0.128653	0.967857	58.0714		2001.83	-0.0721429	-0.369898	0.0721429	-4.32857		2809.83	-2.23129	-0.100531	2.23129	-133.877	56	2793.1	1.3675	-2.693	1.3675	82.05		4154.49	12.266	-3.62425	12.266	735.96		1944.03	-2.5135	-4.36725	2.5135	-150.81
145		1668.13	1.762	-0.02692	1.762	105.72		1728.67	1.54	0.845655	1.54	92.4	203	2376.86	0.790286	-0.0253673	0.790286	47.4171		2009.68	1.12171	0.170551	1.12171	67.3029		2802.88	-0.992	0.177041	0.992	-59.52	58	2800.84	3.868	1.25025	3.868	232.08		4187.22	16.368	2.051	16.368	982.08		1948.7	2.337	4.24125	2.337	140.22
150		1672.27	0.8272	-0.18696	0.8272	49.632		1734.94	1.2542	-0.281938	1.2542	75.252	210	2379.39	0.360286	-0.0614286	0.360286	21.6171		2016.7	1.00157	-0.0171633	1.00157	60.0943		2798.78	-0.586	0.058	0.586	-35.16	60	2804.18	1.6695	-1.09925	1.6695	100.17		4202.17	7.4755	-4.44625	7.4755	448.53		1962.36	6.826	4.66975	6.826	409.56
155		1676.7	0.8876	0.01208	0.8876	53.256		1744.31	1.873	0.610549	1.873	112.38	217	2380.04	0.0935714	-0.038102	0.0935714	5.61429		2015	-0.242571	-0.177735	0.242571	-14.5543		2795.76	-0.432286	0.0219592	0.432286	-25.9371	62	2811.03	3.423	0.87675	3.423	205.38		4228.42	13.1215	2.823	13.1215	787.29		1960.57	-0.891	-1.614	0.891	-53.46
160		1681.53	0.9652	0.01552	0.9652	57.912		1755.27	2.1924	0.315197	2.1924	131.544	224	2387.12	1.01129	0.131102	1.01129	60.6771		2027.71	1.81571	0.294041	1.81571	108.943		2788.11	-1.09286	-0.0943673	1.09286	-65.5714	64	2823.46	6.2165	1.39675	6.2165	372.99		4240.21	5.898	-3.61175	5.898	353.88		1964.88	2.152	-2.337	2.152	129.12
165		1681.87	0.0672	-0.1796	0.0672	4.032		1763.69	1.6846	-0.501205	1.6846	101.076	231	2398.75	1.662	0.0929592	1.662	99.72		2025.93	-0.254571	-0.295755	0.254571	-15.2743		2783.67	-0.634143	0.0655306	0.634143	-38.0486	66	2834.03	5.2855	-0.4655	5.2855	317.13		4259.76	9.774	1.938	9.774	586.44		1961.85	-1.513	-0.311	1.513	-90.78
170		1683.11	0.2488	0.03632	0.2488	14.928		1769.41	1.1434	-0.534262	1.1434	68.604	238	2404.32	0.795	-0.123857	0.795	47.7		2036.01	1.44114	0.242245	1.44114	86.4686		2787.4	0.533286	0.166776	0.533286	31.9971	68	2833.79	-0.1175	-2.7015	0.1175	-7.05		4275.77	8.004	-0.885	8.004	480.24		1957.77	-2.043	-2.0975	2.043	-122.58
175		1692	1.7788	0.306	1.7788	106.728		1777.8	1.6778	0.527635	1.6778	100.668	245	2406.35	0.290714	-0.0720408	0.290714	17.4429		2047.65	1.662	0.031551	1.662	99.72		2786.49	-0.129714	-0.0947143	0.129714	-7.78286	70	2842.39	4.296	2.20675	4.296	257.76		4285.79	5.0085	-1.49775	5.0085	300.51		1966.44	4.338	2.9255	4.338	260.28
180		1700.8	1.7586	-0.00404	1.7586	105.516		1779.88	0.417	-1.24504	0.417	25.02	252	2409.68	0.475571	0.0264082	0.475571	28.5343		2044.18	-0.494714	-0.308102	0.494714	-29.6829		2776.57	-1.41714	-0.183918	1.41714	-85.0286	72	2851.21	4.413	0.0585	4.413	264.78		4308.66	11.435	3.21325	11.435	686.1		1970.73	2.1435	2.09325	2.1435	128.61
185		1698.96	-0.3664	-0.425	0.3664	-21.984		1788.02	1.6276	1.19565	1.6276	97.656	259	2414.37	0.67	0.0277755	0.67	40.2		2053.31	1.30414	0.25698	1.30414	78.2486		2771.49	-0.725286	0.0988367	0.725286	-43.5171	74	2852.67	0.7295	-1.84175	0.7295	43.77		4312.5	1.9215	-4.75675	1.9215	115.29		1966.81	-1.9585	-3.14825	1.9585	-117.51
190		1705.39	1.2844	0.33016	1.2844	77.064		1789.52	0.2992	-1.3122	0.2992	17.952	266	2422.49	1.16014	0.0700204	1.16014	69.6086		2048.69	-0.660429	-0.280653	0.660429	-39.6257		2781.53	1.43386	0.308449	1.43386	86.0314	76	2865.88	6.603	2.93675	6.603	396.18		4331.43	9.4635	3.771	9.4635	567.81		1965.35	-0.7315	-1.4375	0.7315	-43.89
195		1711.24	1.1702	-0.02284	1.1702	70.212		1785.53	-0.797	-1.08299	0.797	-47.82	273	2425.77	0.468429	-0.0988163	0.468429	28.1057		2063.99	2.18571	0.406592	2.18571	131.143		2794.39	1.83743	0.0576531	1.83743	110.246	78	2870.21	2.1645	-2.21925	2.1645	129.87		4357.74	13.155	1.84575	13.155	789.3		1963.08	-1.135	0.41175	1.135	-68.1
200		1708.33	-0.5818	-0.3504	0.5818	-34.908		1798.3	2.5522	3.30933	2.5522	153.132	280	2429.12	0.477857	0.00134694	0.477857	28.6714		2057.11	-0.982429	-0.452592	0.982429	-58.9457		2800.88	0.927143	-0.130041	0.927143	55.6286	80	2879.75	4.7735	1.3045	4.7735	286.41		4377.25	9.7575	-1.69875	9.7575	585.45		1977.59	7.255	3.99325	7.255	435.3
205		1712.03	0.7398	0.26432	0.7398	44.388		1797.3	-0.1984	-2.71824	0.1984	-11.904	287	2434.06	0.706143	0.0326122	0.706143	42.3686		2057.97	0.122571	0.157857	0.122571	7.35429		2823.75	3.26643	0.334184	3.26643	195.986	82	2880.89	0.5705	-2.1015	0.5705	34.23		4382.85	2.802	-3.47775	2.802	168.12		1980.68	1.5465	1.34075	1.5465	92.79
210		1707.14	-0.9784	-0.34364	0.9784	-58.704		1804.16	1.372	1.55214	1.372	82.32	294	2436.77	0.386714	-0.0456327	0.386714	23.2029		2055.58	-0.341143	-0.0662449	0.341143	-20.4686		2846.08	3.18971	-0.0109592	3.18971	191.383	84	2891.33	5.2185	2.324	5.2185	313.11		4406.7	11.9215	4.55975	11.9215	715.29		1985.46	2.3875	-2.43375	2.3875	143.25
215		1697.65	-1.8966	-0.18364	1.8966	-113.796		1804.82	0.1312	-1.22654	0.1312	7.872	301	2440.62	0.55	0.0233265	0.55	33		2060.41	0.689286	0.147204	0.689286	41.3571		2851.61	0.790143	-0.342796	0.790143	47.4086	86	2894.89	1.7785	-1.72	1.7785	106.71		4440.17	16.7375	2.408	16.7375	1004.25		1989.68	2.11	0.28175	2.11	126.6
220		1695.43	-0.4438	0.29056	0.4438	-26.628		1809.69	0.9752	0.834409	0.9752	58.512	308	2440.13	-0.0695714	-0.0885102	0.0695714	-4.17429		2060.26	-0.0215714	-0.101551	0.0215714	-1.29429		2867.14	2.21943	0.204184	2.21943	133.166	88	2905.98	5.546	1.88375	5.546	332.76		4448.13	3.977	-6.38025	3.977	238.62		1999.01	4.666	1.13925	4.666	279.96
225		1688.26	-1.4358	-0.1984	1.4358	-86.148		1810.8	0.2218	-0.744935	0.2218	13.308	315	2441.17	0.148857	0.0312041	0.148857	8.93143		2067.76	1.07129	0.156122	1.07129	64.2771		2876.47	1.333	-0.126633	1.333	79.98	90	2911.33	2.676	-1.435	2.676	160.56		4453.66	2.7685	-0.60425	2.7685	166.11		1998.57	-0.219	-1.1645	0.219	-13.14
230		1682.67	-1.1164	0.06388	1.1164	-66.984		1812.96	0.4304	0.206282	0.4304	25.824	322	2444.33	0.451571	0.0432449	0.451571	27.0943		2069.24	0.211286	-0.122857	0.211286	12.6771		2900.11	3.377	0.292	3.377	202.62	92	2919.15	3.9095	0.61675	3.9095	234.57		4463.83	5.084	1.15775	5.084	305.04		2009.25	5.3385	0.33625	5.3385	320.31
235		1680.07	-0.5212	0.11904	0.5212	-31.272		1810.7	-0.4506	-0.871319	0.4506	-27.036	329	2443.21	-0.160857	-0.0874898	0.160857	-9.65143		2079.46	1.46043	0.178449	1.46043	87.6257		2894.55	-0.795	-0.596	0.795	-47.7	94	2926.84	3.8425	-0.0335	3.8425	230.55		4468.45	2.3075	-1.38825	2.3075	138.45		2023.3	7.0275	3.62325	7.0275	421.65
240		1676.91	-0.6322	-0.0222	0.6322	-37.932		1814.44	0.7466	1.18419	0.7466	44.796	336	2444.69	0.211286	0.0531633	0.211286	12.6771		2086.76	1.04229	-0.0597347	1.04229	62.5371		2900.65	0.871857	0.238122	0.871857	52.3114	96	2933.18	3.1715	-0.3355	3.1715	190.29		4486.9	9.2285	3.4605	9.2285	553.71		2020.48	-1.412	-3.37525	1.412	-84.72
245		1672.9	-0.8002	-0.0336	0.8002	-48.012		1815.44	0.2018	-0.538942	0.2018	12.108	343	2446.17	0.211429	2.04082e-05	0.211429	12.6857		2090.24	0.497286	-0.0778571	0.497286	29.8371		2906.82	0.881429	0.00136735	0.881429	52.8857	98	2936.67	1.745	-0.71325	1.745	104.7		4503.45	8.2725	-0.478	8.2725	496.35		2020.46	-0.0085	-3.518	0.0085	-0.51
250		1675.12	0.4438	0.2488	0.4438	26.628		1819.14	0.7398	0.532277	0.7398	44.388	350	2446.79	0.0888571	-0.0175102	0.0888571	5.33143		2093.58	0.477857	-0.00277551	0.477857	28.6714		2907.02	0.0288571	-0.121796	0.0288571	1.73143	100	2938.28	0.8055	-0.46975	0.8055	48.33		4511.72	4.136	-2.06825	4.136	248.16		2035.34	7.4395	4.42575	7.4395	446.37
255		1676.54	0.2824	-0.03228	0.2824	16.944		1827.53	1.6778	0.928126	1.6778	100.668	357	2446.64	-0.0217143	-0.0157959	0.0217143	-1.30286		2095.57	0.283429	-0.0277755	0.283429	17.0057		2895.22	-1.68614	-0.245	1.68614	-101.169	102	2948.62	5.168	2.18125	5.168	310.08		4513.94	1.1075	-1.51425	1.1075	66.45		2041.04	2.85	1.42925	2.85	171
260		1678.08	0.3094	0.0054	0.3094	18.564		1832.26	0.945	-0.725167	0.945	56.7	364	2443.34	-0.470714	-0.0641429	0.470714	-28.2429		2104.96	1.34271	0.151327	1.34271	80.5629		2910.32	2.15686	0.549	2.15686	129.411	104	2948.31	-0.151	-2.6595	0.151	-9.06		4524.29	5.1765	2.0345	5.1765	310.59		2032.15	-4.447	-5.94325	4.447	-266.82
265		1675.91	-0.4338	-0.14864	0.4338	-26.028		1832.43	0.0336	-0.902004	0.0336	2.016	371	2445.31	0.281	0.107388	0.281	16.86		2110.76	0.828571	-0.073449	0.828571	49.7143		2902.16	-1.16486	-0.474531	1.16486	-69.8914	106	2957.06	4.371	2.261	4.371	262.26		4533.4	4.5555	-0.3105	4.5555	273.33		2030.77	-0.6895	-1.76975	0.6895	-41.37
270		1672.1	-0.7632	-0.06588	0.7632	-45.792		1840.98	1.7116	1.66088	1.7116	102.696	378	2438.21	-1.01357	-0.184939	1.01357	-60.8143		2109.86	-0.129714	-0.136898	0.129714	-7.78286		2901.78	-0.0552857	0.15851	0.0552857	-3.31714	108	2960.91	1.9295	-1.22075	1.9295	115.77		4548.45	7.5255	1.485	7.5255	451.53		2037.32	3.2785	3.86275	3.2785	196.71
275		1666.2	-1.1804	-0.08344	1.1804	-70.824		1844.24	0.6522	-1.0487	0.6522	39.132	385	2440.85	0.377143	0.198673	0.377143	22.6286		2113.76	0.557286	0.0981429	0.557286	33.4371		2898.11	-0.523571	-0.066898	0.523571	-31.4143	110	2963.05	1.0655	-0.432	1.0655	63.93		4554.96	3.2555	-2.135	3.2555	195.33		2044.64	3.657	2.17325	3.657	219.42
280		1671.38	1.0358	0.44324	1.0358	62.148		1848.82	0.9146	0.259776	0.9146	54.876	392	2436.77	-0.583714	-0.137265	0.583714	-35.0229		2133.19	2.77657	0.317041	2.77657	166.594		2894.28	-0.547571	-0.00342857	0.547571	-32.8543	112	2963.67	0.3105	-0.3775	0.3105	18.63		4579.27	12.1565	4.4505	12.1565	729.39		2039.19	-2.7235	-3.001	2.7235	-163.41
285		1670.92	-0.0908	-0.22532	0.0908	-5.448		1850.48	0.333	-0.575842	0.333	19.98	399	2430.03	-0.963143	-0.0542041	0.963143	-57.7886		2128.32	-0.696571	-0.496163	0.696571	-41.7943		2884.21	-1.43871	-0.127306	1.43871	-86.3229	114	2975.6	5.965	2.82725	5.965	357.9		4591.59	6.158	-2.99925	6.158	369.48		2049.55	5.178	0.7605	5.178	310.68
290		1674.43	0.7028	0.15872	0.7028	42.168		1845.99	-0.8978	-1.21873	0.8978	-53.868	406	2406.72	-3.32886	-0.337959	3.32886	-199.731		2132.99	0.667714	0.194898	0.667714	40.0629		2881.11	-0.442	0.142388	0.442	-26.52	116	2979.96	2.1815	-1.89175	2.1815	130.89		4614.38	11.3935	2.61775	11.3935	683.61		2061.74	6.095	4.40925	6.095	365.7
295		1678.4	0.7934	0.01812	0.7934	47.604		1851.89	1.1802	2.05783	1.1802	70.812	413	2398.67	-1.15057	0.311184	1.15057	-69.0343		2136.42	0.49	-0.0253878	0.49	29.4		2880.43	-0.0984286	0.0490816	0.0984286	-5.90571	118	2980.6	0.319	-0.93125	0.319	19.14		4627.99	6.804	-2.29475	6.804	408.24		2073.34	5.8005	0.31125	5.8005	348.03
300		1684.86	1.2914	0.0996	1.2914	77.484		1856.86	0.992	-0.18639	0.992	59.52	420	2402.57	0.557286	0.24398	0.557286	33.4371		2140.61	0.598	0.0154286	0.598	35.88		2878.43	-0.285857	-0.0267755	0.285857	-17.1514	120	2980.09	-0.252	-0.2855	0.252	-15.12		4650.22	11.116	2.156	11.116	666.96		2058.88	-7.23	-6.6625	7.23	-433.8
305		1690.56	1.1398	-0.03032	1.1398	68.388		1857.21	0.0706	-0.912625	0.0706	4.236	427	2402.35	-0.0312857	-0.0840816	0.0312857	-1.87714		2147.95	1.04957	0.0645102	1.04957	62.9743		2877.38	-0.148857	0.0195714	0.148857	-8.93143	122	2980.72	0.3105	0.28125	0.3105	18.63		4658.88	4.3295	-3.39325	4.3295	259.77		2070.01	5.5655	-0.1175	5.5655	333.93
310		1694.74	0.8374	-0.06048	0.8374	50.244		1854.3	-0.5818	-0.646245	0.5818	-34.908	434	2393.91	-1.20571	-0.167776	1.20571	-72.3429		2142.22	-0.819	-0.266939	0.819	-49.14		2875.92	-0.209	-0.00859184	0.209	-12.54	124	2981.08	0.1845	-0.063	0.1845	11.07		4658.66	-0.1095	-2.2195	0.1095	-6.57		2064.58	-2.7155	2.25725	2.7155	-162.93
315		1700.21	1.0928	0.05108	1.0928	65.568		1856.8	0.501	1.07268	0.501	30.06	441	2401.76	1.12171	0.33249	1.12171	67.3029		2140.94	-0.182571	0.0909184	0.182571	-10.9543		2876.64	0.103286	0.0446122	0.103286	6.19714	126	2985.77	2.341	1.07825	2.341	140.46		4674.43	7.8865	3.998	7.8865	473.19		2068.38	1.9	-1.83275	1.9	114
320		1706.83	1.3248	0.0464	1.3248	79.488		1861.73	0.9854	0.479915	0.9854	59.124	448	2409.75	1.14086	0.00273469	1.14086	68.4514		2148.11	1.02329	0.172265	1.02329	61.3971		2877.6	0.136857	0.00479592	0.136857	8.21143	128	2996.74	5.487	1.573	5.487	329.22		4676.09	0.8305	-3.528	0.8305	49.83		2064.91	-1.732	0.49175	1.732	-103.92
325		1714.55	1.5434	0.04372	1.5434	92.604		1849.39	-2.4682	-3.42192	2.4682	-148.092	455	2413.75	0.571571	-0.0813265	0.571571	34.2943		2147.47	-0.0912857	-0.159224	0.0912857	-5.47714		2882.24	0.663	0.0751633	0.663	39.78	130	2990.72	-3.012	-4.2495	3.012	-180.72		4686.61	5.2605	2.215	5.2605	315.63		2065.23	0.16	-0.87	0.16	9.6
330		1728.57	2.8044	0.2522	2.8044	168.264		1857.53	1.6274	4.05837	1.6274	97.644	462	2389.71	-3.43457	-0.572306	3.43457	-206.074		2142.66	-0.687	-0.085102	0.687	-41.22		2892.48	1.46271	0.114245	1.46271	87.7629	132	2994.59	1.938	2.475	1.938	116.28		4700.17	6.779	0.75925	6.779	406.74		2066.61	0.689	1.2105	0.689	41.34
335		1735.23	1.3316	-0.29456	1.3316	79.896		1844.06	-2.6934	-4.28187	2.6934	-161.604	469	2408.76	2.72129	0.879408	2.72129	163.277		2145.1	0.348286	0.147898	0.348286	20.8971		2888.85	-0.518857	-0.283082	0.518857	-31.1314	134	3008.33	6.871	2.4665	6.871	412.26		4716.98	8.4065	0.81375	8.4065	504.39		2075.09	4.237	2.0385	4.237	254.22
340		1743.03	1.5602	0.04572	1.5602	93.612		1842.08	-0.3968	2.27609	0.3968	-23.808	476	2408.42	-0.048	-0.395612	0.048	-2.88		2153.44	1.19143	0.120449	1.19143	71.4857		2889.49	0.0912857	0.0871633	0.0912857	5.47714	136	3008.75	0.21	-3.3305	0.21	12.6		4734.97	8.9935	0.2935	8.9935	539.61		2078.87	1.8915	0.60125	1.8915	113.49
345		1755.34	2.4614	0.18024	2.4614	147.684		1841.02	-0.2118	0.183363	0.2118	-12.708	483	2390.36	-2.57957	-0.361653	2.57957	-154.774		2153.25	-0.0264286	-0.17398	0.0264286	-1.58571		2901.73	1.74857	0.236755	1.74857	104.914	138	3018.57	4.908	2.349	4.908	294.48		4746.35	5.6885	-1.6525	5.6885	341.31		2076.25	-1.3115	-2.77425	1.3115	-78.69
350		1767.07	2.3472	-0.02284	2.3472	140.832		1837.1	-0.7834	-0.566586	0.7834	-47.004	490	2408.03	2.52429	0.729122	2.52429	151.457		2152.58	-0.0961429	-0.00995918	0.0961429	-5.76857		2899.84	-0.269	-0.288224	0.269	-16.14	140	3019.06	0.243	-2.3325	0.243	14.58		4753.8	3.725	-0.98175	3.725	223.5		2090.45	7.1035	2.606	7.1035	426.21
355		1780.31	2.6464	0.05984	2.6464	158.784		1820.88	-3.245	-2.44019	3.245	-194.7	497	2411.53	0.499571	-0.289245	0.499571	29.9743		2168.11	2.21929	0.330776	2.21929	133.157		2912.69	1.835	0.300571	1.835	110.1	142	3035.97	8.457	4.107	8.457	507.42		4743.81	-4.992	-4.3585	4.992	-299.52		2080.55	-4.9515	-1.82	4.9515	-297.09
360		1789.72	1.883	-0.15268	1.883	112.98		1804.18	-3.339	-0.0931897	3.339	-200.34	504	2410.84	-0.0984286	-0.0854286	0.0984286	-5.90571		2159.32	-1.25614	-0.49649	1.25614	-75.3686		2907.9	-0.684571	-0.359939	0.684571	-41.0743	144	3042.06	3.0455	-2.70575	3.0455	182.73		4747.14	1.661	3.3265	1.661	99.66		2084.1	1.774	-2.66475	1.774	106.44
365		1806.18	3.292	0.2818	3.292	197.52		1803.14	-0.2084	3.10384	0.2084	-12.504	511	2419.95	1.30171	0.20002	1.30171	78.1029		2160.56	0.177714	0.204837	0.177714	10.6629		2909.75	0.264143	0.135531	0.264143	15.8486	146	3041.86	-0.101	-1.57325	0.101	-6.06		4768.85	10.8565	4.59775	10.8565	651.39		2090.87	3.3875	4.1695	3.3875	203.25
370		1819.31	2.6262	-0.13316	2.6262	157.572		1797.91	-1.0458	-0.830303	1.0458	-62.748	518	2418.46	-0.213714	-0.21649	0.213714	-12.8229		2161.37	0.115286	-0.00891837	0.115286	6.91714		2917.93	1.16971	0.129367	1.16971	70.1829	148	3056.51	7.3245	3.71275	7.3245	439.47		4785.19	8.1715	-1.3425	8.1715	490.29		2093.76	1.446	-0.164	1.446	86.76
375		1831.9	2.5186	-0.02152	2.5186	151.116		1792.81	-1.019	0.0265748	1.019	-61.14	525	2435.42	2.42343	0.376735	2.42343	145.406		2174.72	1.90714	0.25598	1.90714	114.429		2922.93	0.713429	-0.0651837	0.713429	42.8057	150	3055.64	-0.4365	-3.8805	0.4365	-26.19		4788.66	1.7365	-3.2175	1.7365	104.19		2101.57	3.9005	0.2565	3.9005	234.03
380		1844.5	2.5184	-4e-05	2.5184	151.104		1796.6	0.7566	1.7608	0.7566	45.396	532	2439.59	0.595714	-0.261102	0.595714	35.7429		2190.73	2.28657	0.0542041	2.28657	137.194		2920.69	-0.319429	-0.147551	0.319429	-19.1657	152	3067.15	5.7555	3.096	5.7555	345.33		4789	0.168	-0.78425	0.168	10.08		2096.99	-2.2865	-1.86625	2.2865	-137.19
385		1857.34	2.5692	0.01016	2.5692	154.152		1811.11	2.902	2.12767	2.902	174.12	539	2448.22	1.23214	0.0909184	1.23214	73.9286		2199.7	1.28257	-0.143429	1.28257	76.9543		2933.62	1.847	0.30949	1.847	110.82	154	3066.58	-0.285	-3.02025	0.285	-17.1		4790.12	0.562	0.197	0.562	33.72		2101.25	2.127	-0.88675	2.127	127.62
390		1870.27	2.5858	0.00332	2.5858	155.148		1796.06	-3.0096	-5.86314	3.0096	-180.576	546	2455.16	0.992	-0.0343061	0.992	59.52		2186.93	-1.82543	-0.444	1.82543	-109.526		2936.85	0.461143	-0.19798	0.461143	27.6686	156	3077.78	5.604	2.9445	5.604	336.24		4786.69	-1.72	-1.141	1.72	-103.2		2101.8	0.2775	1.282	0.2775	16.65
395		1880.09	1.9636	-0.12444	1.9636	117.816		1793.05	-0.6018	2.38822	0.6018	-36.108	553	2453.48	-0.240286	-0.176041	0.240286	-14.4171		2188.19	0.180143	0.28651	0.180143	10.8086		2934.97	-0.269	-0.104306	0.269	-16.14	158	3080.67	1.443	-2.0805	1.443	86.58		4784.82	-0.931	0.3945	0.931	-55.86		2099.67	-1.0675	-1.59725	1.0675	-64.05
400		1893.1	2.6028	0.12784	2.6028	156.168		1794.68	0.3262	0.920516	0.3262	19.572	560	2452.81	-0.096	0.0206122	0.096	-5.76		2213.32	3.59071	0.487224	3.59071	215.443		2938.46	0.499571	0.109796	0.499571	29.9743	160	3090.08	4.707	1.632	4.707	282.42		4780.93	-1.9465	-0.50775	1.9465	-116.79		2100.41	0.3695	0.046	0.3695	22.17
405		1907.77	2.9322	0.06588	2.9322	175.932		1797.22	0.5076	0.179949	0.5076	30.456	567	2461.13	1.18886	0.183551	1.18886	71.3314		2195.59	-2.53386	-0.874939	2.53386	-152.031							162	3100.02	4.9665	0.12975	4.9665	297.99		4779.55	-0.688	0.62925	0.688	-41.28		2093.38	-3.5135	-1.223	3.5135	-210.81
410		1916.04	1.6542	-0.2556	1.6542	99.252		1796.73	-0.0974	-0.600198	0.0974	-5.844	574	2458.3	-0.403429	-0.227469	0.403429	-24.2057		2214.03	2.63471	0.738367	2.63471	158.083		2690.84	2.84632	-0.0361841	2.43153		164	3102.18	1.082	-1.94225	1.082	64.92		4773.38	-3.0875	-1.19975	3.0875	-185.25		2101.74	4.178	1.90425	4.178	250.68
415		1924.61	1.715	0.01216	1.715	102.9		1798.18	0.2892	0.383556	0.2892	17.352	581	2474.43	2.30329	0.386673	2.30329	138.197		2217.85	0.545286	-0.29849	0.545286	32.7171							166	3109.55	3.6835	1.30075	3.6835	221.01		4770.27	-1.552	0.76775	1.552	-93.12		2101.28	-0.227	1.64325	0.227	-13.62
420		1935.02	2.0814	0.07328	2.0814	124.884		1795.39	-0.5582	-0.84078	0.5582	-33.492	588	2488.67	2.03443	-0.0384082	2.03443	122.066		2227.4	1.36429	0.117	1.36429	81.8571							168	3104.35	-2.601	-3.14225	2.601	-156.06		4772.44	1.0825	1.31725	1.0825	64.95		2105.74	2.2275	-0.97525	2.2275	133.65
425		1944.01	1.799	-0.05648	1.799	107.94		1796.73	0.269	0.820788	0.269	16.14	595	2491.68	0.429857	-0.229224	0.429857	25.7914		2226.93	-0.0672857	-0.20451	0.0672857	-4.03714							170	3112.3	3.9765	3.28875	3.9765	238.59		4770.9	-0.772	-0.92725	0.772	-46.32		2109.43	1.8495	1.03825	1.8495	110.97
430		1958.15	2.828	0.2058	2.828	169.68		1780.91	-3.1642	-3.40679	3.1642	-189.852	602	2525.62	4.84943	0.631367	4.84943	290.966		2218.49	-1.20571	-0.162633	1.20571	-72.3429							172	3117.62	2.66	-0.65825	2.66	159.6		4772.24	0.671	0.7215	0.671	40.26		2112.38	1.471	-0.37825	1.471	88.26
435		1968.86	2.142	-0.1372	2.142	128.52		1777.25	-0.733	2.41264	0.733	-43.98	609	2530.82	0.742143	-0.586755	0.742143	44.5286		2227.43	1.27771	0.354776	1.27771	76.6629							174	3112.77	-2.425	-2.5425	2.425	-145.5		4772.79	0.277	-0.197	0.277	16.62		2113.12	0.37	-0.73975	0.37	22.2
440		1978.55	1.9368	-0.04104	1.9368	116.208		1779.92	0.5346	1.258	0.5346	32.076	616	2535.9	0.725286	-0.00240816	0.725286	43.5171		2246.45	2.71657	0.205551	2.71657	162.994							176	3122.6	4.9165	3.67075	4.9165	294.99		4778.88	3.0455	1.38425	3.0455	182.73		2112.68	-0.2185	-0.84475	0.2185	-13.11
445		1988.23	1.9368	0	1.9368	116.208		1773.77	-1.2308	-1.75213	1.2308	-73.848	623	2496.92	-5.56743	-0.898959	5.56743	-334.046		2251.45	0.715714	-0.285837	0.715714	42.9429							178	3117.87	-2.366	-3.64125	2.366	-141.96		4766.28	-6.3005	-4.673	6.3005	-378.03		2132.07	9.6925	4.66125	9.6925	581.55
450		1990.45	0.444	-0.29856	0.444	26.64		1762.3	-2.2932	-1.05447	2.2932	-137.592	630	2491.9	-0.718143	0.692755	0.718143	-43.0886		2252.21	0.108143	-0.0867959	0.108143	6.48857							180	3131.14	6.6365	4.50125	6.6365	398.19		4775.19	4.455	5.37775	4.455	267.3		2141.68	4.8085	2.5135	4.8085	288.51
455		2000.37	1.9838	0.30796	1.9838	119.028		1771.33	1.8058	4.06864	1.8058	108.348	637	2482.3	-1.37143	-0.0933265	1.37143	-82.2857		2246.91	-0.756714	-0.123551	0.756714	-45.4029							182	3133.07	0.9645	-2.836	0.9645	57.87		4751.25	-11.9725	-8.21375	11.9725	-718.35		2138.42	-1.631	-5.66175	1.631	-97.86
460		2003.95	0.7162	-0.25352	0.7162	42.972		1768.02	-0.6626	-2.45025	0.6626	-39.756	644	2467.91	-2.056	-0.0977959	2.056	-123.36		2255.44	1.21786	0.282082	1.21786	73.0714							184	3138.43	2.6765	0.856	2.6765	160.59		4736.95	-7.148	2.41225	7.148	-428.88		2132.87	-2.774	-3.79125	2.774	-166.44
465		2015.77	2.364	0.32956	2.364	141.84		1757.41	-2.1218	-1.44855	2.1218	-127.308	651	2490.22	3.18729	0.749041	3.18729	191.237		2240.88	-2.08	-0.471122	2.08	-124.8							186	3149.89	5.73	1.52675	5.73	343.8		4717.89	-9.5305	-1.19125	9.5305	-571.83		2134.42	0.7735	1.20225	0.7735	46.41
470		2014.21	-0.3128	-0.53536	0.3128	-18.768		1758.72	0.2624	2.36692	0.2624	15.744	658	2484.08	-0.876714	-0.580571	0.876714	-52.6029		2257.88	2.42829	0.644041	2.42829	145.697							188	3155.36	2.7355	-1.49725	2.7355	164.13		4699.53	-9.1785	0.176	9.1785	-550.71		2140.74	3.161	2.9675	3.161	189.66
475		2019.12	0.982	0.25896	0.982	58.92		1764.6	1.1768	0.907822	1.1768	70.608	665	2476.45	-1.09043	-0.0305306	1.09043	-65.4257		2254.41	-0.494857	-0.417592	0.494857	-29.6914							190	3154.84	-0.2605	-1.498	0.2605	-15.63		4710.26	5.361	7.26975	5.361	321.66		2147.11	3.186	1.20625	3.186	191.16
480		2026.82	1.54	0.1116	1.54	92.4		1765.29	0.138	-1.03138	0.138	8.28	672	2476.87	0.06	0.164347	0.06	3.6		2252.13	-0.326714	0.0240204	0.326714	-19.6029							192	3161.9	3.532	1.89625	3.532	211.92		4688.64	-10.806	-8.0835	10.806	-648.36		2144.41	-1.3535	-2.25725	1.3535	-81.21
485		2029.27	0.491	-0.2098	0.491	29.46		1731.58	-6.742	-6.83121	6.742	-404.52	679	2451.56	-3.61471	-0.524959	3.61471	-216.883		2266.94	2.11614	0.34898	2.11614	126.969							194	3161.18	-0.3605	-1.94625	0.3605	-21.63		4690.17	0.7635	5.78475	0.7635	45.81		2152.14	3.867	0.3405	3.867	232.02
490		2030.23	0.1916	-0.05988	0.1916	11.496		1745.13	2.7102	9.38564	2.7102	162.612	686	2417.48	-4.86857	-0.179122	4.86857	-292.114		2268.96	0.288143	-0.261143	0.288143	17.2886							196	3162.47	0.646	0.50325	0.646	38.76		4699.58	4.7065	1.9715	4.7065	282.39		2143.31	-4.4135	-1.53	4.4135	-264.81
495		2040.27	2.0074	0.36316	2.0074	120.444		1728.13	-3.3996	-6.06707	3.3996	-203.976	693	2410.09	-1.05686	0.544531	1.05686	-63.4114		2265.7	-0.465857	-0.107714	0.465857	-27.9514							198	3178.16	7.8445	3.59925	7.8445	470.67		4692.54	-3.5235	-4.115	3.5235	-211.41		2157.03	6.8595	1.49625	6.8595	411.57
500		2046.81	1.3082	-0.13984	1.3082	78.492		1738.36	2.0444	5.40619	2.0444	122.664	700	2408.2	-0.269	0.112551	0.269	-16.14		2260.58	-0.730286	-0.0377755	0.730286	-43.8171							200	3173.23	-2.4665	-5.1555	2.4665	-147.99		4691.91	-0.3105	1.6065	0.3105	-18.63		2166.38	4.674	4.54375	4.674	280.44
505		2057.18	2.0746	0.15328	2.0746	124.476		1741.15	0.5582	-1.47595	0.5582	33.492	707	2444.18	5.14	0.772714	5.14	308.4		2275.21	2.08971	0.402857	2.08971	125.383							202	3185.61	6.1915	4.329	6.1915	371.49		4696.06	2.0725	1.1915	2.0725	124.35		2179.51	6.5655	-0.147	6.5655	393.93
510		2053.97	-0.6422	-0.54336	0.6422	-38.532		1740.66	-0.0974	-0.65111	0.0974	-5.844	714	2419.85	-3.47557	-1.2308	3.47557	-208.534		2278.52	0.473143	-0.230939	0.473143	28.3886							204	3200.71	7.5505	0.6795	7.5505	453.03		4689.73	-3.163	-2.61775	3.163	-189.78		2176.37	-1.572	-3.123	1.572	-94.32
515		2055.79	0.3632	0.20108	0.3632	21.792		1741.08	0.084	0.180166	0.084	5.04	721	2444.59	3.53314	1.00124	3.53314	211.989		2268.12	-1.48671	-0.27998	1.48671	-89.2029							206	3209.28	4.2875	-1.6315	4.2875	257.25		4701.48	5.873	4.518	5.873	352.38		2177.78	0.7065	-2.9295	0.7065	42.39
520		2060.02	0.8474	0.09684	0.8474	50.844		1741.72	0.1278	0.0435041	0.1278	7.668	728	2450.35	0.823857	-0.387041	0.823857	49.4314		2267.53	-0.0841429	0.200367	0.0841429	-5.04857							208	3218.23	4.4715	0.092	4.4715	268.29		4700.24	-0.621	-3.247	0.621	-37.26		2178.03	0.126	0.849	0.126	7.56
525		2060.63	0.121	-0.14528	0.121	7.26		1737.38	-0.8676	-0.988719	0.8676	-52.056	735	2455.23	0.696571	-0.0181837	0.696571	41.7943		2267.75	0.0312857	0.0164898	0.0312857	1.87714							210	3229.12	5.445	0.48675	5.445	326.7		4670.02	-15.11	-7.2445	15.11	-906.6		2166.26	-5.8845	-3.2955	5.8845	-353.07
530		2068.6	1.5938	0.29456	1.5938	95.628		1738.71	0.2656	1.12565	0.2656	15.936	742	2453.63	-0.228143	-0.132102	0.228143	-13.6886		2273.75	0.857429	0.11802	0.857429	51.4457							212	3228.45	-0.3355	-2.89025	0.3355	-20.13		4655.81	-7.106	4.002	7.106	-426.36		2174.84	4.287	2.0805	4.287	257.22
535		2069.76	0.232	-0.27236	0.232	13.92							749	2460.34	0.958286	0.16949	0.958286	57.4971		2278.09	0.619714	-0.0339592	0.619714	37.1829							214	3236.32	3.9345	2.135	3.9345	236.07		4643.57	-6.116	0.495	6.116	-366.96		2171.21	-1.8155	2.0345	1.8155	-108.93
540		2078.62	1.7722	0.30804	1.7722	106.332		1470.25	2.03739	-0.0367178	1.59566		756	2446.86	-1.92629	-0.412082	1.92629	-115.577		2283.25	0.737286	0.0167959	0.737286	44.2371							216	3239.87	1.779	-1.07775	1.779	106.74		4628.99	-7.291	-0.5875	7.291	-437.46		2176.1	2.446	-0.9205	2.446	146.76
545		2089.61	2.199	0.08536	2.199	131.94							763	2450.5	0.521143	0.349633	0.521143	31.2686		2281.16	-0.297857	-0.147878	0.297857	-17.8714							218	3242.22	1.1745	-0.30225	1.1745	70.47		4629.21	0.1095	3.70025	0.1095	6.57		2174.25	-0.9245	0.4455	0.9245	-55.47
550		2097.03	1.483	-0.1432	1.483	88.98							770	2449.81	-0.0984286	-0.0885102	0.0984286	-5.90571		2291.34	1.45314	0.250143	1.45314	87.1886							220	3248.18	2.978	0.90175	2.978	178.68		4599.21	-15.001	-7.55525	15.001	-900.06		2187.46	6.6075	2.08075	6.6075	396.45
555		2101.23	0.8406	-0.12848	0.8406	50.436							777	2473	3.31214	0.487224	3.31214	198.729		2285.2	-0.876571	-0.332816	0.876571	-52.5943							222	3248.21	0.017	-1.4805	0.017	1.02		4587.45	-5.881	4.56	5.881	-352.86		2196.39	4.4635	2.694	4.4635	267.81
560		2100.73	-0.1008	-0.18828	0.1008	-6.048							784	2468.54	-0.636429	-0.564082	0.636429	-38.1857		2284.61	-0.0841429	0.113204	0.0841429	-5.04857							224	3257.74	4.7655	2.37425	4.7655	285.93		4549.19	-19.129	-6.624	19.129	-1147.74		2204.66	4.136	-1.23575	4.136	248.16
565		2105.6	0.975	0.21516	0.975	58.5							791	2446.38	-3.16571	-0.361327	3.16571	-189.943		2275.72	-1.27057	-0.16949	1.27057	-76.2343							226	3255.55	-1.099	-2.93225	1.099	-65.94		4575.4	13.105	16.117	13.105	786.3		2196.66	-4.0015	-4.2325	4.0015	-240.09
570		2111.12	1.103	0.0256	1.103	66.18							798	2448.7	0.331429	0.499592	0.331429	19.8857		2270.49	-0.747	0.0747959	0.747	-44.82							228	3261.15	2.802	1.9505	2.802	168.12		4567.66	-3.8675	-8.48625	3.8675	-232.05		2206.46	4.901	0.3825	4.901	294.06
575		2113.45	0.4674	-0.12712	0.4674	28.044							805	2437.98	-1.53229	-0.266245	1.53229	-91.9371		2273.31	0.403571	0.164367	0.403571	24.2143							230	3265.65	2.2485	-0.27675	2.2485	134.91		4572.78	2.5585	3.213	2.5585	153.51		2207.29	0.412	2.20675	0.412	24.72
580		2119.88	1.2846	0.16344	1.2846	77.076							812	2437.19	-0.112857	0.202776	0.112857	-6.77143		2270.67	-0.377143	-0.111531	0.377143	-22.6286							232	3266.8	0.579	-0.83475	0.579	34.74		4576.69	1.955	-0.30175	1.955	117.3		2204.16	-1.5635	-3.23225	1.5635	-93.81
585		2121.07	0.2386	-0.2092	0.2386	14.316							819	2446.15	1.28014	0.199	1.28014	76.8086		2265.39	-0.754143	-0.0538571	0.754143	-45.2486							234	3271.37	2.282	0.8515	2.282	136.92		4534.91	-20.8905	-11.4227	20.8905	-1253.43		2212.82	4.3295	1.95875	4.3295	259.77
590		2124	0.5852	0.06932	0.5852	35.112							826	2435.62	-1.50357	-0.397673	1.50357	-90.2143		2270.69	0.756571	0.215816	0.756571	45.3943							236	3271.15	-0.1095	-1.19575	0.1095	-6.57		4537.66	1.376	11.1333	1.376	82.56		2208.09	-2.3625	-0.3995	2.3625	-141.75
595		2132.12	1.624	0.20776	1.624	97.44							833	2432.98	-0.377143	0.160918	0.377143	-22.6286		2268.1	-0.369857	-0.160918	0.369857	-22.1914							238	3275.85	2.3495	1.2295	2.3495	140.97		4521.59	-8.0375	-4.70675	8.0375	-482.25		2208.34	0.126	-2.10175	0.126	7.56
600		2137.85	1.1468	-0.09544	1.1468	68.808							840	2437.41	0.631714	0.144122	0.631714	37.9029		2261.61	-0.927143	-0.0796122	0.927143	-55.6286							240	3283.85	4.0015	0.826	4.0015	240.09		4510.98	-5.302	1.36775	5.302	-318.12		2217.89	4.775	3.56875	4.775	286.5
605													847																		242	3283.94	0.042	-1.97975	0.042	2.52
610													854																		244	3295.35	5.705	2.8315	5.705	342.3
615													861																		246	3298.1	1.376	-2.1645	1.376	82.56
620													868																		248	3301.87	1.888	0.256	1.888	113.28
625													875																		250	3312.98	5.5535	1.83275	5.5535	333.21
630													882																		252	3309.02	-1.9795	-3.7665	1.9795	-118.77
635													889																		254	3318.69	4.8325	3.406	4.8325	289.95
640													896																		256	3331.42	6.3675	0.7675	6.3675	382.05
645													903																		258	3331.25	-0.084	-3.22575	0.084	-5.04
650													910																		260	3322.97	-4.1445	-2.03025	4.1445	-248.67
655													917																		262	3325.8	1.418	2.78125	1.418	85.08
660													924																		264	3335.62	4.908	1.745	4.908	294.48
665													931																		266	3322.34	-6.6365	-5.77225	6.6365	-398.19
670													938																		268	3323.17	0.4115	3.524	0.4115	24.69
675													945																		270	3324.81	0.822	0.20525	0.822	49.32
680													952																		272	3337.63	6.4095	2.79375	6.4095	384.57
685													959																		274	3321.3	-8.163	-7.28625	8.163	-489.78
690													966																		276	3325.95	2.324	5.2435	2.324	139.44
695													973																		278	3332.28	3.163	0.4195	3.163	189.78
700													980																		280	3322.75	-4.7655	-3.96425	4.7655	-285.93
705													987																		282	3331.12	4.1865	4.476	4.1865	251.19
710													994																		284	3315.65	-7.7355	-5.961	7.7355	-464.13
715													1001																		286	3323.8	4.0775	5.9065	4.0775	244.65
720													1008																		288	3320.62	-1.594	-2.83575	1.594	-95.64
725													1015																		290	3335.18	7.2825	4.43825	7.2825	436.95
730													1022																		292	3330.75	-2.215	-4.74875	2.215	-132.9
735													1029																		294	3345.26	7.257	4.736	7.257	435.42
740													1036																		296	3343.59	-0.839	-4.048	0.839	-50.34
745													1043																		298	3360.79	8.5995	4.71925	8.5995	515.97
750													1050																		300	3371.47	5.3445	-1.6275	5.3445	320.67
755													1057																		302	3383.82	6.1745	0.415	6.1745	370.47
760													1064																		304	3383.69	-0.067	-3.12075	0.067	-4.02
765													1071																		306	3387.57	1.938	1.0025	1.938	116.28
770													1078																		308	3401.04	6.737	2.3995	6.737	404.22
775													1085																		310	3400.84	-0.1005	-3.41875	0.1005	-6.03
780													1092																		312	3402.5	0.8305	0.4655	0.8305	49.83
785													1099																		314	3412.62	5.059	2.11425	5.059	303.54
790													1106																		316	3416.91	2.1475	-1.45575	2.1475	128.85
795													1113																		318	3409.06	-3.926	-3.03675	3.926	-235.56
800													1120																		320	3411.86	1.401	2.6635	1.401	84.06
805													1127																		322	3430.14	9.136	3.8675	9.136	548.16
810													1134																		324	3425.92	-2.1055	-5.62075	2.1055	-126.33
815													1141																		326	3432.08	3.079	2.59225	3.079	184.74
820													1148																		328	3424.87	-3.6075	-3.34325	3.6075	-216.45
825													1155																		330	3428.61	1.871	2.73925	1.871	112.26
830													1162																		332	3435.99	3.6915	0.91025	3.6915	221.49
835													1169																		334	3446.06	5.0335	0.671	5.0335	302.01
840													1176																		336	3451.33	2.6345	-1.1995	2.6345	158.07
845													1183																		338	3447.22	-2.0555	-2.345	2.0555	-123.33
850													1190																		340	3430.02	-8.5995	-3.272	8.5995	-515.97
855													1197																		342	3429.06	-0.478	4.06075	0.478	-28.68
860													1204																		344	3433.86	2.3995	1.43875	2.3995	143.97
865													1211																		346	3439.51	2.827	0.21375	2.827	169.62
870													1218																		348	3439.16	-0.176	-1.5015	0.176	-10.56
875													1225																		350	3441.58	1.208	0.692	1.208	72.48
880													1232																		352	3449.67	4.044	1.418	4.044	242.64
885													1239																		354	3446.7	-1.485	-2.7645	1.485	-89.1
890													1246																		356	3450.96	2.131	1.808	2.131	127.86
895													1253																		358	3450.47	-0.2435	-1.18725	0.2435	-14.61
900													1260																		360	3453.91	1.72	0.98175	1.72	103.2
905													1267																		362	3456.43	1.2585	-0.23075	1.2585	75.51
910													1274																		364	3464.53	4.052	1.39675	4.052	243.12
915													1281																		366	3472.55	4.0105	-0.02075	4.0105	240.63
920													1288																		368	3474.32	0.881	-1.56475	0.881	52.86
925													1295																		370	3473.07	-0.621	-0.751	0.621	-37.26
930													1302																		372	3482.5	4.715	2.668	4.715	282.9
935													1309																		374	3489.77	3.633	-0.541	3.633	217.98
940													1316																		376	3491.23	0.7295	-1.45175	0.7295	43.77
945													1323																		378	3492.87	0.8225	0.0465	0.8225	49.35
950													1330																		380	3495.68	1.401	0.28925	1.401	84.06
955													1337																		382	3499.79	2.0555	0.32725	2.0555	123.33
960													1344																		384	3500.66	0.436	-0.80975	0.436	26.16
965													1351																		386	3505.74	2.5425	1.05325	2.5425	152.55
970													1358																		388	3508.7	1.4765	-0.533	1.4765	88.59
975													1365																		390	3513.34	2.324	0.42375	2.324	139.44
980													1372																		392	3514.13	0.394	-0.965	0.394	23.64
985													1379																		394	3519.32	2.5925	1.09925	2.5925	155.55
990													1386																		396	3519.77	0.2265	-1.183	0.2265	13.59
													1393																		398	3521.8	1.0155	0.3945	1.0155	60.93
													1400																		400	3528.06	3.129	1.05675	3.129	187.74
													1407																		402	3533.88	2.9115	-0.10875	2.9115	174.69
													1414																		404	3538.4	2.2565	-0.3275	2.2565	135.39
													1421																		406	3539.07	0.336	-0.96025	0.336	20.16
													1428																		408	3548.78	4.8575	2.26075	4.8575	291.45
													1435																		410	3553.72	2.4665	-1.1955	2.4665	147.99
													1442																		412	3550.78	-1.468	-1.96725	1.468	-88.08
													1449																		414	3555.18	2.198	1.833	2.198	131.88
													1456																		416	3559.47	2.1475	-0.02525	2.1475	128.85
													1463																		418	3567.14	3.8345	0.8435	3.8345	230.07
													1470																		420	3569.76	1.3085	-1.263	1.3085	78.51
													1477																		422	3569.42	-0.1675	-0.738	0.1675	-10.05
													1484																		424	3572.51	1.5435	0.8555	1.5435	92.61
													1491																		426	3574.81	1.1495	-0.197	1.1495	68.97
													1498																		428	3576.55	0.8725	-0.1385	0.8725	52.35
													1505																		430	3585.18	4.312	1.71975	4.312	258.72
													1512																		432	3589.39	2.106	-1.103	2.106	126.36
													1519																		434	3594.07	2.341	0.1175	2.341	140.46
													1526																		436	3591.8	-1.133	-1.737	1.133	-67.98
													1533																		438	3593.52	0.856	0.9945	0.856	51.36
													1540																		440	3594.26	0.369	-0.2435	0.369	22.14
													1547																		442	3595.31	0.5285	0.07975	0.5285	31.71
													1554																		444	3599.44	2.064	0.76775	2.064	123.84
													1561																		446	3603.94	2.2485	0.09225	2.2485	134.91
													1568																		448	3605.2	0.629	-0.80975	0.629	37.74
													1575																		450	3610.73	2.769	1.07	2.769	166.14
													1582																		452	3613.99	1.6275	-0.57075	1.6275	97.65
													1589																		454	3615.55	0.78	-0.42375	0.78	46.8
													1596																		456	3618.94	1.695	0.4575	1.695	101.7
													1603																		458	3630.36	5.713	2.009	5.713	342.78
													1610																		460	3633.99	1.8125	-1.95025	1.8125	108.75
													1617																		462	3638.49	2.2485	0.218	2.2485	134.91
													1624																		464	3649.58	5.5455	1.6485	5.5455	332.73
													1631																		466	3645.73	-1.9215	-3.7335	1.9215	-115.29
													1638																		468	3654.04	4.153	3.03725	4.153	249.18
													1645																		470	3660.67	3.314	-0.4195	3.314	198.84
													1652																		472	3661.32	0.3275	-1.49325	0.3275	19.65
													1659																		474	3667.65	3.1625	1.4175	3.1625	189.75
																															476	3669.91	1.133	-1.01475	1.133	67.98
																															478	3674.48	2.282	0.5745	2.282	136.92
																															480	3682.87	4.1945	0.95625	4.1945	251.67
																															482	3689.06	3.096	-0.54925	3.096	185.76
																															484	3698.47	4.7065	0.80525	4.7065	282.39
																															486	3703.27	2.3995	-1.1535	2.3995	143.97
																															488	3708.79	2.7605	0.1805	2.7605	165.63
																															490	3709.98	0.5955	-1.0825	0.5955	35.73
																															492	3709.5	-0.2435	-0.4195	0.2435	-14.61
																															494	3712.26	1.3845	0.814	1.3845	83.07
																															496	3715.37	1.552	0.08375	1.552	93.12
																															498	3712.23	-1.569	-1.5605	1.569	-94.14
																															500	3714.7	1.2335	1.40125	1.2335	74.01
																															502	3718.83	2.064	0.41525	2.064	123.84
																															504	3722.89	2.03	-0.017	2.03	121.8
																															506	3722.67	-0.109	-1.0695	0.109	-6.54
																															508	3728.98	3.1545	1.63175	3.1545	189.27
																															510	3732.72	1.871	-0.64175	1.871	112.26
																															512	3737.7	2.4915	0.31025	2.4915	149.49
																															514	3742.3	2.299	-0.09625	2.299	137.94
																															516	3744.05	0.8725	-0.71325	0.8725	52.35
																															518	3747.65	1.804	0.46575	1.804	108.24
																															520	3747.94	0.1425	-0.83075	0.1425	8.55
																															522	3752.12	2.089	0.97325	2.089	125.34
																															524	3750.61	-0.755	-1.422	0.755	-45.3
																															526	3755.42	2.408	1.5815	2.408	144.48
																															528	3753.71	-0.856	-1.632	0.856	-51.36
																															530	3754.89	0.5875	0.72175	0.5875	35.25
																															532	3753.99	-0.445	-0.51625	0.445	-26.7
																															534	3755.47	0.7385	0.59175	0.7385	44.31
																															536	3762.02	3.272	1.26675	3.272	196.32
																															538	3765.52	1.7535	-0.75925	1.7535	105.21
																															540	3764.21	-0.6545	-1.204	0.6545	-39.27
																															542	3767.8	1.7955	1.225	1.7955	107.73
																															544	3770.96	1.577	-0.10925	1.577	94.62
																															546	3774.38	1.7115	0.06725	1.7115	102.69
																															548	3781.06	3.3395	0.814	3.3395	200.37
																															550	3781.28	0.109	-1.61525	0.109	6.54
																															552	3782.91	0.8135	0.35225	0.8135	48.81
																															554	3784.37	0.73	-0.04175	0.73	43.8
																															556	3779.72	-2.324	-1.527	2.324	-139.44
																															558	3781.04	0.663	1.4935	0.663	39.78
																															560	3784.92	1.938	0.6375	1.938	116.28
																															562	3784.72	-0.101	-1.0195	0.101	-6.06
																															564	3783.78	-0.4695	-0.18425	0.4695	-28.17
																															566	3778.53	-2.626	-1.07825	2.626	-157.56
																															568	3781.87	1.6695	2.14775	1.6695	100.17
																															570
																															572	3058.64	4.45551	-0.00996462	3.49729
																															574
																															576
																															578
																															580
																															582
																															584
																															586
																															588
																															590
																															592
																															594
																															596
																															598
																															600
																															602
																															604
																															606
																															608
																															610
																															612
																															614
																															616
																															618
																															620
																															622
																															624
																															626
																															628
																															630
																															632
																															634
																															636
																															638
																															640
																															642
																															644
																															646
																															648
																															650
																															652
[truncated: 3 more columns]
