# Supplementary material for: Complementary mesoscale dynamics of spectrin and acto-myosin shape membrane territories during mechanoresponse
Source: Nat Commun. 2020 Oct 9;11:5108. doi: 10.1038/s41467-020-18825-7 (PMC7547731; doi:10.1038/s41467-020-18825-7)
Supplement: Supplementary file 13 — Source Data [file 41467_2020_18825_MOESM13_ESM.zip › Ghisleni et al Source Data/Figure 7/7C-kymograph_quantification.xlsx]

## Sheet: PM
time (sec)	20180208	norm			time (sec)	20180524serie10	norm			time (sec)	20180524serie37	norm
0	2731.26	1			0	2762.54	1			0	2348.98	1
5	2782.91	1.01891			5	2765.3	1.001			5	2371.82	1.00972
10	2873.75	1.05217			10	2798.16	1.01289			10	2303.76	0.980752
15	2845.6	1.04186			15	2816.26	1.01944			15	2358.13	1.00389
20	2926.14	1.07135			20	2831.57	1.02499			20	2443.92	1.04042
25	2915.2	1.06735			25	2869.97	1.03889			25	2393.61	1.019
30	2922.27	1.06993			30	2816.2	1.01942			30	2372.26	1.00991
35	2931.11	1.07317			35	2861.11	1.03568			35	2416.04	1.02855
40	2909.04	1.06509			40	2848.62	1.03116			40	2438.39	1.03807
45	2896.56	1.06052			45	2859.72	1.03518			45	2419.39	1.02997
50	2877.05	1.05338			50	2890.84	1.04644			50	2440.51	1.03897
55	2864.47	1.04877			55	2847.16	1.03063			55	2473.58	1.05304
60	2915.47	1.06744			60	2871.82	1.03956			60	2415.3	1.02823
65	2930.24	1.07285			65	2934.06	1.06209			65	2502.83	1.0655
70	2944.24	1.07798			70	2906.55	1.05213			70	2456.46	1.04576
75	2912.17	1.06624			75	2930.22	1.0607			75	2470.32	1.05166
80	3011.63	1.10265			80	2928.6	1.06011			80	2442.93	1.03999
85	3024.99	1.10754			85	2930.05	1.06064			85	2496.09	1.06263
90	2957.61	1.08287			90	2931.21	1.06106			90	2515.75	1.071
95	3032.07	1.11014			95	2971.27	1.07556			95	2583.69	1.09992
100	2968.39	1.08682			100	2965.16	1.07335			100	2538.07	1.0805
105	3029.21	1.10909			105	2960.14	1.07153			105	2422.72	1.03139
110	2942.01	1.07716			110	2971.47	1.07563			110	2499.39	1.06404
115	2970.36	1.08754			115	2956.53	1.07022			115	2521.94	1.07363
120	2928.31	1.07215			120	2986.06	1.08091			120	2488.43	1.05937
125	2939.9	1.07639			125	2967.57	1.07422			125	2488.98	1.0596
130	2986.49	1.09345			130	2838.96	1.02766			130	2482.36	1.05678
135	2971.07	1.0878			135	2894.28	1.04769			135	2477	1.0545
140	3006.16	1.10065			140	2918.52	1.05646			140	2473.22	1.05289
145	2969.02	1.08705			145	2915.94	1.05553			145	2505.99	1.06684
150	3024.93	1.10752			150	2916.13	1.0556			150	2444.86	1.04082
155	2831.66	1.03676			155	2905.55	1.05177			155	2471.79	1.05228
160	2907.01	1.06435			160	2897.38	1.04881			160	2470.15	1.05158
165	2905.83	1.06391			165	2866.98	1.0378			165	2422.55	1.03132
170	2940.2	1.0765			170	2873.48	1.04016			170	2419.49	1.03002
175	2869.08	1.05046			175	2878.57	1.042			175	2425.35	1.03251
180	2892.41	1.059			180	2900.24	1.04984			180	2432.62	1.03561
185	3000.56	1.0986			185	2867.84	1.03812			185	2461.28	1.04781
190	2893.33	1.05934			190	2910.09	1.05341			190	2399.38	1.02146
195	2833.92	1.03759			195	2083.48	0.754191			195	2427.11	1.03326
200	2884.73	1.05619			200	3141.1	1.13703			200	2450.87	1.04338
205	2861.36	1.04764			205	3153.14	1.14139			205	2480.57	1.05602
210	2890.39	1.05826			210	3106.45	1.12449			210	2494.1	1.06178
215	2863.19	1.0483			215	3134.99	1.13482			215	2431.98	1.03534
220	2903.24	1.06297			220	3187.02	1.15366			220	2474.84	1.05358
225	2881.69	1.05508			225	3181.45	1.15164			225	2486.81	1.05868
230	2945.29	1.07836			230	3209.21	1.16169			230	2457.07	1.04601
235	2849.53	1.0433			235	3200.03	1.15836			235	2460.93	1.04766
240	2958	1.08302			240	3251.49	1.17699			240	2703.68	1.151
245	3018.56	1.10519			245	3212.7	1.16295			245	2662.85	1.13362
250	2939.28	1.07616			250	3177.64	1.15026			250	2624.43	1.11726
255	2945.88	1.07858			255	3194	1.15618			255	2622.94	1.11663
260	2874.62	1.05249			260	2102.22	0.760973			260	2586.68	1.10119
265	2910.88	1.06577			265	3062.55	1.1086			265	2589.83	1.10253
270	2878.52	1.05392			270	3054.08	1.10553			270	2617.1	1.11415
275	2886.74	1.05693			275	3032.2	1.09761			275	2590.93	1.103
280	2966.42	1.0861			280	2991.7	1.08295			280	2563.45	1.0913
285	2852	1.04421			285	3013.72	1.09092			285	2592.36	1.10361
290	2954.3	1.08166			290	3035.4	1.09877			290	2608.46	1.11047
295	2831.03	1.03653			295	3001.11	1.08636			295	2538.44	1.08066
300	2871.54	1.05136			300	3054.13	1.10555			300	2556.01	1.08814
305	2926.81	1.0716			305	3052.86	1.10509			305	2539.99	1.08132
310	2759.18	1.01022			310	3002.69	1.08693			310	2581.45	1.09897
315	2822.46	1.03339			315	3028.38	1.09623			315	2531.09	1.07753
320	2821.83	1.03316			320	3001.76	1.08659			320	2551.71	1.0863
325	2844.04	1.04129			325	2974.22	1.07663			325	2568.04	1.09326
330	2840.1	1.03985			330	3822.52	1.3837			330	2552.36	1.08658
335	2855.62	1.04553			335	3778.47	1.36775			335	2563.28	1.09123
340	2966.2	1.08602			340	3710.13	1.34301			340	2522.3	1.07379
345	2866.21	1.04941			345	3740.3	1.35393			345	2549.51	1.08537
350	2892.75	1.05913			350	3729.7	1.3501			350	2516.59	1.07136
355	2831.23	1.0366			355	3673.34	1.3297			355	2527.96	1.0762
360	2847.14	1.04243			360	3671.02	1.32886			360	2507.21	1.06736
365	2860.7	1.04739			365	3769.02	1.36433			365	2518.33	1.0721
370	2865.14	1.04902			370	3806.5	1.3779			370	2536.9	1.08
375	2837.31	1.03883			375	3848.82	1.39322			375	2544.13	1.08308
380	2819.26	1.03222			380	3814.39	1.38075			380	2487.69	1.05905
385	3179.21	1.16401			385	3828.82	1.38598			385	2488.73	1.05949
390	3200.79	1.17191			390	3814.58	1.38082			390	2586.92	1.10129
395	3191.29	1.16843			395	3389.24	1.22685			395	2516.68	1.07139
400	3133.53	1.14729			400	3366.58	1.21865			400	1518.68	0.646528
405	3058.34	1.11976			405	3317.24	1.20079			405	2987.42	1.27179
410	3120.37	1.14246			410	3294.72	1.19264			410	2875.45	1.22413
415	3141.26	1.15011			415	3268.76	1.18324			415	2827.91	1.20389
420	3175.01	1.16247			420	3228.7	1.16874			420	2769.66	1.17909
425	3218.91	1.17854			425	3259.26	1.1798			425	2850.97	1.21371
430	3143.41	1.1509			430	3277.37	1.18636			430	2840.52	1.20926
435	3184.84	1.16607			435	3246.88	1.17532			435	2823.31	1.20193
440	3167.47	1.15971			440	3220.16	1.16565			440	2846.45	1.21178
445	3246.57	1.18867			445	3243.92	1.17425			445	2839.96	1.20902
450	3268.39	1.19666			450	3240.13	1.17288			450	2778.67	1.18293
455	3297.24	1.20722			455	3238.95	1.17245			455	2797.65	1.19101
460	3345.83	1.22501			460	4645.98	1.68178			460	2738.12	1.16566
465	2801.03	1.02554			465	4684.77	1.69582			465	2780.31	1.18363
470	2767.01	1.01309			470	4664.36	1.68843			470	2844.8	1.21108
475	2704.15	0.990075			475	4682.94	1.69516			475	2792.22	1.1887
480	2773.92	1.01562			480	4617.14	1.67134			480	1209.58	0.514941
485	2720.65	0.996116			485	4616.36	1.67106			485	2575.17	1.09629
490	2809.72	1.02873			490	4575.59	1.6563			490	2620.36	1.11553
495	2724.39	0.997486			495	4571.06	1.65466			495	2598.75	1.10633
500	2774.61	1.01587			500	4589.49	1.66133			500	2564.56	1.09178
505	2775.64	1.01625			505	4599.14	1.66482			505	2524.89	1.07489
510	2799.95	1.02515			510	4563.6	1.65196			510	2499.82	1.06421
515	2857.85	1.04635			515	4559.9	1.65062			515	2552.52	1.08665
520	2809.84	1.02877			520	4538.99	1.64305			520	2569.46	1.09386
525	2904.65	1.06348			525	4084.82	1.47865			525	2528.7	1.07651
530	2947.76	1.07927			530	3780.39	1.36845			530	2532.16	1.07798
535	2886.65	1.05689			535	3659.54	1.3247			535	2561.77	1.09059
540	3175.07	1.16249			540	3610.55	1.30697			540	2564.45	1.09173
545	4285.36	1.569			545	3583.79	1.29728			545	2534.01	1.07877
550	4290.1	1.57074			550	3545.66	1.28348			550	2527.38	1.07595
555	4266.69	1.56217			555	3539.14	1.28112			555	2581.95	1.09918
560	4206.19	1.54002			560	3536.24	1.28007			560	2540.03	1.08134
565	4184.75	1.53217			565	3535.46	1.27979			565	3333.48	1.41912
570	4142.59	1.51673			570	3498.51	1.26641			570	3284.68	1.39834
575	4201.33	1.53824			575	3489.3	1.26308			575	3326.34	1.41608
580	4106.74	1.50361			580	3457.73	1.25165			580	3319.52	1.41318
585	4111.39	1.50531			585	3450.88	1.24917			585	3316.57	1.41192
590	4077.47	1.49289			590	5455.49	1.97481			590	3368.01	1.43382
595	4057.32	1.48551			595	5302.05	1.91927			595	3387.61	1.44216
600	4022.05	1.4726			600	5304.27	1.92007			600	3465.16	1.47518
605	4042.73	1.48017			605	5342.49	1.9339			605	3457.9	1.47209
610	4020.2	1.47192			610	5345.86	1.93512			610	3415.2	1.45391
615	3975.1	1.45541			615	5343.52	1.93428			615	3450.28	1.46885
620	2887.22	1.0571			620	5498.88	1.99051			620	3439.69	1.46434
625	3067.56	1.12313			625	5489.53	1.98713			625	3457.29	1.47183
630	3094.02	1.13282			630	5429.96	1.96557			630	3522.89	1.49975
635	3059.06	1.12002			635	5445.02	1.97102			635	3473.9	1.4789
640	3029.36	1.10914			640	5474.76	1.98178			640	3472.61	1.47835
645	3036.38	1.11171			645	5387.66	1.95026			645	2740.56	1.1667
650	3006.38	1.10073			650	5373.51	1.94513			650	2786.73	1.18636
655	3056.59	1.11911			655	4726.34	1.71087			655	2727.42	1.16111
660	3112.07	1.13943			660	4280.63	1.54952			660	2706.22	1.15208
665	3140.37	1.14979			665	4160.65	1.50609			665	2681.81	1.14169
670	3176.49	1.16301			670	4102.56	1.48507			670	2697	1.14816
675	3128.46	1.14543			675	3986.94	1.44322			675	2689.23	1.14485
680	3164.28	1.15854			680	3958.45	1.4329			680	2680.11	1.14097
685	3168.65	1.16014			685	3928.63	1.42211			685	2641.03	1.12433
690	3196.46	1.17033			690	3892.3	1.40895			690	2624.69	1.11737
695	3179.48	1.16411			695	3875.76	1.40297			695	2628.82	1.11913
700	5305.26	1.94242			700	3865.35	1.3992			700	2627.08	1.11839
705	5217.77	1.91039			705	3861.96	1.39797			705	2652.51	1.12922
710	5105.02	1.86911			710	3811.37	1.37966			710	2650.6	1.12841
715	5036.93	1.84418			715	3755.53	1.35945			715	2626.51	1.11815
720	5034.01	1.84311			720	5931.1	2.14697			720	2620.91	1.11577
725	5072.76	1.8573			725	6164.55	2.23148			725	3941.58	1.678
730	5005.14	1.83254			730	6225.17	2.25342			730	3902.32	1.66128
735	4905.82	1.79617			735	6257.34	2.26507			735	3833.37	1.63193
740	4893.35	1.79161			740	6340.1	2.29502			740	3783.88	1.61086
745	4876.25	1.78535			745	6372.79	2.30686			745	3889.15	1.65568
750	5013.76	1.83569			750	6381.93	2.31016			750	3983.75	1.69595
755	5076.17	1.85854			755	6326.35	2.29004			755	3959.58	1.68566
760	4942.4	1.80957			760	6334.32	2.29293			760	3952.19	1.68251
765	4986.38	1.82567			765	6120.18	2.21542			765	3964.81	1.68789
770	5039.12	1.84498			770	6074.04	2.19872			770	4016.03	1.70969
775	4168.23	1.52612			775	5892.36	2.13295			775	3980.07	1.69438
780	4079.2	1.49352			780	5614.48	2.03236			780	4007.44	1.70603
785	4124.24	1.51001			785	5393.58	1.9524			785	3955.9	1.68409
790	4012.04	1.46893			790	5037.05	1.82334			790	3964.19	1.68762
795	4067.08	1.48909			795	4903.93	1.77515			795	3853.07	1.64032
800	4112.4	1.50568			800	4855.56	1.75764			800	3935.64	1.67547
805	3937.13	1.44151			805	4810	1.74115			805	3223.4	1.37226
810	3962.76	1.45089			810	4757.71	1.72222			810	3070.19	1.30703
815	3957.58	1.44899			815	4731.55	1.71275			815	3025.26	1.2879
820	4005.73	1.46662			820	4713.9	1.70637			820	2977.8	1.2677
825	4010.38	1.46833			825	4684.81	1.69583			825	2951.91	1.25668
830	4005.21	1.46643			830	4681.62	1.69468			830	2949.68	1.25573
835	4003.39	1.46577			835	4625.77	1.67446			835	2820.57	1.20077
840	3957.72	1.44904			840	4632.7	1.67697			840	2886.85	1.22898
845	3936.15	1.44115			845	4591.76	1.66215			845	2859.31	1.21726
850	5282.79	1.9342								850	2815.93	1.19879
855	6561.57	2.4024								855	2808.54	1.19564
860	6531.29	2.39131								860	2760.1	1.17502
865	6455.77	2.36366								865	2810.7	1.19656
870	6412.4	2.34778								870	2783.55	1.18501
875	6603.75	2.41784								875	2802.49	1.19307
880	6424.78	2.35232								880	2830.87	1.20515
885	6305.05	2.30848								885	4480.98	1.90763
890	6301.72	2.30726								890	4256.56	1.81209
895	6283.36	2.30054								895	4212.39	1.79329
900	6198.3	2.26939								900	4188.73	1.78322
905	6252.87	2.28937								905	4194.21	1.78555
910	6255.11	2.29019								910	4256.44	1.81204
915	6328.16	2.31694								915	4255.44	1.81161
920	6259.54	2.29181								920	4149.29	1.76642
925	6330.31	2.31772								925	4004.22	1.70466
930	4626.91	1.69406								930	4149.84	1.76666
935	4253.29	1.55726								935	4046.32	1.72259
940	4257.43	1.55878								940	4102.69	1.74658
945	4049.76	1.48274								945	4074.43	1.73456
950	4107.15	1.50376								950	4071.69	1.73339
955	3997.28	1.46353								955	4084.43	1.73881
960	3956.95	1.44876								960	3986.05	1.69693
965	3996.17	1.46312								965	3433.02	1.4615
970	3977.38	1.45624								970	3186.34	1.35648
975	3966.61	1.4523								975	3099.38	1.31946
980	3926.47	1.4376								980	3067.86	1.30604
985	3781.33	1.38447
990	3898.59	1.4274
995	3939.38	1.44233
1000	4018.32	1.47123
1005	4528.7	1.6581
1010	6039.6	2.21129
1015	5950.68	2.17873
1020	5858.74	2.14507
1025	5701.07	2.08734
1030	5465.35	2.00104
1035	5396.42	1.9758
1040	5453.62	1.99674
1045	5525.98	2.02323
1050	5464.26	2.00064
1055	5410.75	1.98105
1060	5353.1	1.95994
1065	5402.89	1.97817
1070	5461.16	1.9995
1075	5297.71	1.93966
1080	5334.66	1.95319
1085	4746.79	1.73795
1090	4218.82	1.54464
1095	3984.62	1.45889
1100	3966.66	1.45232
1105	3746.42	1.37168
1110	3955.65	1.44829
1115	3879.15	1.42028
1120	3961.4	1.45039

## Sheet: Actin
time (sec)	20180208cell1	norm t0			time (sec)	20180208cell2	norm t0			time (sec)	20180208cell3	norm t0
0	1351.49	1			0	913.325	1			0	2904.98	1
5	1412.88	1.04542			5	932.059	1.02051			5	2891.63	0.995405
10	1377.32	1.01911			10	960.313	1.05145			10	2880.05	0.99142
15	1441.24	1.06641			15	958.509	1.04947			15	2905.9	1.00032
20	1449.16	1.07226			20	934.497	1.02318			20	2932.08	1.00933
25	1516.88	1.12237			25	920.978	1.00838			25	2977.16	1.02485
30	1522.99	1.1269			30	962.048	1.05335			30	3046.49	1.04871
35	1588.77	1.17556			35	950.721	1.04094			35	2972.99	1.02341
40	1468.87	1.08685			40	940.028	1.02924			40	3032.15	1.04378
45	1505.32	1.11382			45	972.799	1.06512			45	2963.34	1.02009
50	1463.02	1.08252			50	989.621	1.08354			50	2919.07	1.00485
55	1495.3	1.1064			55	963.902	1.05538			55	2956.77	1.01783
60	1609.57	1.19096			60	926.753	1.0147			60	2866.76	0.986843
65	1668.19	1.23433			65	918.003	1.00512			65	2873.15	0.989045
70	1501.98	1.11135			70	930.21	1.01849			70	2853.16	0.982162
75	1545.79	1.14376			75	1066.03	1.1672			75	2916.16	1.00385
80	1686.13	1.24761			80	1045.01	1.14418			80	2839.26	0.977378
85	1704.53	1.26122			85	1013.79	1.11			85	2923.8	1.00648
90	1637.58	1.21168			90	1001.21	1.09623			90	2899.96	0.998274
95	1575.72	1.16591			95	1000.42	1.09536			95	2900.89	0.998593
100	1669.33	1.23518			100	982.164	1.07537			100	2844.7	0.979251
105	1569.03	1.16096			105	977.193	1.06993			105	2740.76	0.943472
110	1649.71	1.22066			110	957.137	1.04797			110	2854.76	0.982716
115	1562.67	1.15625			115	935.051	1.02379			115	2799.17	0.963577
120	1755.22	1.29873			120	967.434	1.05924			120	2746.64	0.945493
125	1575.26	1.16557			125	934.443	1.02312			125	2777.55	0.956134
130	1532.18	1.13369			130	899.109	0.984435			130	2711.57	0.933422
135	1648.06	1.21943			135	900.547	0.986009			135	2780.69	0.957218
140	1550.57	1.1473			140	880.658	0.964233			140	2664.01	0.91705
145	1557.38	1.15234			145	945.665	1.03541			145	2680.11	0.922594
150	1520.42	1.12499			150	899.811	0.985204			150	2559.72	0.881149
155	1657.83	1.22667			155	810.881	0.887834			155	2615.21	0.900253
160	1515.51	1.12136			160	881.384	0.965028			160	2674.98	0.920826
165	1560.16	1.1544			165	857.993	0.939417			165	2694.36	0.927498
170	1633.71	1.20882			170	832.863	0.911902			170	2701.07	0.929809
175	1567.3	1.15968			175	853.487	0.934483			175	2651.66	0.912799
180	1645.03	1.2172			180	845.293	0.925512			180	2722.28	0.937109
185	1523.97	1.12762			185	873.758	0.956678			185	2743.2	0.94431
190	1576.42	1.16642			190	844.921	0.925104			190	2711.84	0.933514
195	1665.62	1.23243			195	875.62	0.958717			195	2681.55	0.923087
200	1571.31	1.16265			200	869.238	0.951729			200	2693.82	0.927312
205	1474.81	1.09124			205	829.773	0.908519			205	2650.47	0.912391
210	1493.55	1.10511			210	844.381	0.924513			210	2706.87	0.931805
215	1504.96	1.11356			215	880.639	0.964212			215	2617.25	0.900953
220	1484.05	1.09808			220	898.43	0.983691			220	2594.14	0.892997
225	1502.02	1.11138			225	892.169	0.976836			225	2518.24	0.866872
230	1548.97	1.14612			230	967.572	1.0594			230	3181.03	1.09503
235	1516.88	1.12238			235	1047.62	1.14704			235	3115.48	1.07246
240	1828.07	1.35263			240	936.866	1.02578			240	3215.76	1.10698
245	1778.59	1.31602			245	964.883	1.05645			245	3146.5	1.08314
250	1685.13	1.24686			250	1004.94	1.10031			250	3167.6	1.09041
255	1769.93	1.30961			255	937.753	1.02675			255	3288.87	1.13215
260	1845	1.36516			260	912.589	0.999194			260	3394.16	1.1684
265	1903.7	1.40859			265	964.036	1.05552			265	3249.01	1.11843
270	1864.44	1.37954			270	965.359	1.05697			270	3354.82	1.15485
275	1936.79	1.43307			275	927.694	1.01573			275	3389.52	1.1668
280	2079.28	1.5385			280	908.357	0.994561			280	3464.17	1.19249
285	2077.08	1.53687			285	892.051	0.976707			285	3500.05	1.20485
290	2096.21	1.55103			290	877.753	0.961052			290	3620.75	1.2464
295	2061.42	1.52529			295	901.338	0.986875			295	3668.23	1.26274
300	2137.17	1.58134			300	886.916	0.971085			300	3740.53	1.28763
305	2086.72	1.54401			305	904.236	0.990048			305	3228.24	1.11128
310	2094.79	1.54998			310	812.677	0.8898			310	3209.86	1.10495
315	2206.5	1.63264			315	806.341	0.882863			315	3158.03	1.08711
320	1932.58	1.42996			320	829.511	0.908232			320	3010.89	1.03646
325	1751.67	1.2961			325	797.927	0.873651			325	2906.52	1.00053
330	1742.95	1.28965			330	796.155	0.871711			330	2849.11	0.980768
335	1574.63	1.1651			335	823.435	0.901579			335	2839.15	0.977341
340	1602.67	1.18585			340	832.009	0.910967			340	2758.55	0.949595
345	1661.63	1.22948			345	780.575	0.854652			345	2751.68	0.947229
350	1492.96	1.10467			350	783.597	0.857961			350	2625.76	0.903883
355	1519.09	1.12401			355	781.057	0.85518			355	2670.15	0.919164
360	1597.12	1.18175			360	805.823	0.882296			360	2619.8	0.901831
365	1527.52	1.13024			365	797.557	0.873246			365	2639.94	0.908765
370	1483.78	1.09788			370	805.113	0.881519			370	2731.21	0.940183
375	1604.92	1.18752			375	859.13	0.940662			375	2666.34	0.917854
380	1572.14	1.16326			380	852.752	0.933679			380	3861.56	1.32929
385	1463.39	1.0828			385	833.281	0.91236			385	3811.64	1.31211
390	1603.26	1.18628			390	932.893	1.02143			390	3682.77	1.26775
395	1695.43	1.25449			395	996.378	1.09093			395	3642.79	1.25398
400	2058.2	1.52291			400	966.102	1.05779			400	3441.9	1.18483
405	1824.79	1.3502			405	926.396	1.01431			405	3363.95	1.158
410	1910.87	1.4139			410	915.861	1.00278			410	3235.59	1.11381
415	1867.05	1.38147			415	961.889	1.05317			415	3229.03	1.11155
420	2166.19	1.60281			420	953.267	1.04373			420	3221.94	1.10911
425	2206.27	1.63247			425	968.729	1.06066			425	3112.59	1.07147
430	2270.13	1.67972			430	968.55	1.06047			430	3127.55	1.07662
435	2352.28	1.7405			435	940.361	1.0296			435	3058.14	1.05272
440	2543.47	1.88197			440	943.13	1.03263			440	3135.59	1.07939
445	2701.33	1.99877			445	884.642	0.968595			445	3051.17	1.05032
450	2703.98	2.00074			450	865.355	0.947478			450	2974.97	1.02409
455	2850.74	2.10933			455	885.389	0.969413			455	2982.56	1.02671
460	2848.54	2.1077			460	873.99	0.956932			460	2614.11	0.899875
465	2960.5	2.19054			465	891.448	0.976047			465	2594.11	0.892987
470	3010.95	2.22787			470	844.131	0.924239			470	2621.78	0.902512
475	2373.7	1.75635			475	747.34	0.818263			475	2604.7	0.896636
480	2287.99	1.69294			480	719.102	0.787345			480	2583.44	0.889316
485	2341.32	1.73239			485	724.803	0.793587			485	2551.32	0.87826
490	2151.93	1.59226			490	709.103	0.776397			490	2405.05	0.827908
495	2040.16	1.50956			495	688.756	0.754119			495	2405.39	0.828025
500	1987.31	1.47046			500	723.167	0.791796			500	2370.97	0.816177
505	1919.49	1.42027			505	752.111	0.823487			505	2305.95	0.793793
510	1896.9	1.40356			510	764.987	0.837585			510	2405.67	0.828119
515	1770.7	1.31018			515	769.863	0.842923			515	2317.42	0.79774
520	1717.81	1.27104			520	765.431	0.838071			520	2314.41	0.796705
525	1755.84	1.29919			525	776.81	0.85053			525	2203.82	0.758635
530	1713.88	1.26813			530	802.46	0.878614			530	2156.46	0.742334
535	1820.84	1.34728			535	795.476	0.870967			535	2207.01	0.759733
540	1779.53	1.31671			540	768.239	0.841145			540	3656.24	1.25861
545	1824.71	1.35014			545	792.908	0.868155			545	3359.85	1.15659
550	1804.26	1.33501			550	1058.75	1.15923			550	3227.23	1.11093
555	1835.34	1.35801			555	1065.59	1.16671			555	3122.02	1.07471
560	1839.22	1.36088			560	1015.01	1.11133			560	3019.29	1.03935
565	2330.24	1.72419			565	997.773	1.09246			565	2830.13	0.974236
570	2187.48	1.61857			570	962.979	1.05437			570	2792.79	0.961382
575	2128.6	1.57499			575	1006.58	1.1021			575	2885.78	0.99339
580	2346.07	1.73591			580	1009.5	1.1053			580	2846.16	0.979754
585	2460.46	1.82055			585	1039.73	1.1384			585	2697.44	0.928559
590	2584.15	1.91207			590	1002.56	1.0977			590	2681.26	0.922989
595	2696.55	1.99524			595	1024.89	1.12215			595	2813.84	0.968629
600	2921.87	2.16196			600	999.75	1.09463			600	2629.88	0.905303
605	2984.84	2.20855			605	980.046	1.07305			605	2684.81	0.924211
610	3061.73	2.26544			610	915.439	1.00231			610	2653.11	0.913297
615	3101.15	2.29461			615	979.86	1.07285			615	2103.96	0.724261
620	3254.24	2.40788			620	655.502	0.717709			620	2047.21	0.704727
625	3305.93	2.44613			625	803.511	0.879765			625	2083.38	0.717177
630	3186.26	2.35758			630	732.173	0.801657			630	2012.79	0.692875
635	3188.77	2.35944			635	666.79	0.730069			635	2054.59	0.707267
640	2340.09	1.73148			640	645.029	0.706243			640	2029.6	0.698664
645	2465.42	1.82422			645	620.183	0.679039			645	2220.38	0.764338
650	2260.77	1.6728			650	658.268	0.720738			650	1965.88	0.676727
655	2092.46	1.54826			655	629.289	0.689009			655	1902.25	0.654824
660	2054.8	1.52039			660	650.435	0.712162			660	1903.72	0.655332
665	1871.1	1.38446			665	663.346	0.726298			665	1888.55	0.650107
670	1789.33	1.32397			670	669.693	0.733247			670	1925.08	0.662684
675	1836.04	1.35853			675	700.557	0.76704			675	1911.32	0.657948
680	1956.54	1.44768			680	696.589	0.762696			680	1807.68	0.62227
685	1779.65	1.3168			685	718.6	0.786795			685	1824	0.627889
690	1837.55	1.35964			690	727.522	0.796564			690	1844.3	0.634875
695	1759.73	1.30206			695	718.053	0.786197			695	3358.01	1.15595
700	1767.87	1.30809			700	1235.37	1.35261			700	2661.23	0.916093
705	1693.88	1.25334			705	852.69	0.933611			705	2647.77	0.911461
710	1695.78	1.25475			710	981.807	1.07498			710	2724.27	0.937794
715	1785.98	1.32148			715	963.869	1.05534			715	2752.58	0.94754
720	1556.47	1.15166			720	975.752	1.06835			720	2669.48	0.918935
725	2217.38	1.64069			725	876.528	0.959711			725	2693.3	0.927134
730	2151.11	1.59165			730	920.83	1.00822			730	2678.95	0.922194
735	2167.97	1.60413			735	861.521	0.94328			735	2601.79	0.895633
740	2040.9	1.51011			740	853.178	0.934145			740	2658.31	0.915089
745	2209.88	1.63514			745	814.008	0.891258			745	2542.74	0.875304
750	2237.75	1.65576			750	857.796	0.939201			750	2568.86	0.884297
755	2327.91	1.72247			755	823.078	0.901189			755	2556.83	0.880155
760	2278.95	1.68625			760	774.554	0.84806			760	2515.75	0.866013
765	2451.32	1.81379			765	776.018	0.849662			765	2442.95	0.840953
770	2589.55	1.91606			770	778.334	0.852198			770	1821.82	0.627138
775	2592.8	1.91847			775	713.811	0.781552			775	1773.2	0.6104
780	2596.39	1.92113			780	611.476	0.669505			780	1728.19	0.594906
785	2674.98	1.97928			785	633.748	0.693891			785	1763.28	0.606985
790	2679.8	1.98284			790	626.364	0.685806			790	1663.44	0.572618
795	2819.27	2.08604			795	606.954	0.664554			795	1630.54	0.561293
800	2067.27	1.52962			800	609.563	0.667411			800	1604.76	0.552417
805	2278.53	1.68593			805	611.708	0.669759			805	1592.03	0.548035
810	2257.93	1.67069			810	656.568	0.718877			810	1570.67	0.540683
815	2069.28	1.53111			815	681.235	0.745885			815	1564.97	0.53872
820	1989.4	1.472			820	690.09	0.75558			820	1595.84	0.549345
825	1762.99	1.30448			825	716.58	0.784584			825	1600.37	0.550907
830	1717.45	1.27078			830	726.326	0.795255			830	1599.78	0.550702
835	1723.37	1.27516			835	754.086	0.825649			835	1582.32	0.544693
840	1648.91	1.22007			840	745.754	0.816526			840	1496.7	0.51522
845	1708.38	1.26407			845	772.061	0.84533			845	1578.72	0.543455
850	1647.55	1.21906			850	731.063	0.800441			850	2589.15	0.89128
855	1546.54	1.14432			855	1178.48	1.29031			855	2399.3	0.825927
860	1497.89	1.10832			860	1187.99	1.30073			860	2200.68	0.757555
865	1487.84	1.10089			865	1165.16	1.27574			865	2013.78	0.693217
870	1580.23	1.16925			870	1103.54	1.20826			870	1915.14	0.659261
875	1461.89	1.08169			875	1095.74	1.19972			875	1872.96	0.644742
880	1454.39	1.07614			880	1030.06	1.12782			880	1801.61	0.620182
885	2129.65	1.57577			885	995.69	1.09018			885	1806.08	0.621718
890	2096.73	1.55141			890	985.353	1.07886			890	1705.7	0.587165
895	2143.03	1.58568			895	919.596	1.00687			895	1704.77	0.586844
900	2177.53	1.6112			900	938.321	1.02737			900	1751.68	0.602995
905	2176.57	1.61049			905	875.071	0.958116			905	1751.58	0.602957
910	2245.08	1.66119			910	889.914	0.974367			910	1705.14	0.586972
915	2279.79	1.68687			915	827.315	0.905828			915	1721.04	0.592444
920	2363.97	1.74915			920	779.265	0.853218			920	1945.43	0.66969
925	2347.22	1.73676			925	785.009	0.859507			925	1548.21	0.532952
930	2413.32	1.78567			930	750.153	0.821343			930	1561.61	0.537565
935	2689.92	1.99033			935	628.725	0.688391			935	1517.14	0.522256
940	2712.55	2.00708			940	662.799	0.725699			940	1461.04	0.502944
945	2755.96	2.0392			945	643.009	0.704031			945	1492.15	0.513652
950	2843.63	2.10406			950	605.518	0.662982			950	1554.5	0.535116
955	2857.02	2.11397			955	579.345	0.634325			955	1456.56	0.501402
960	2456.06	1.81729			960	559.65	0.612761			960	1431.09	0.492633
965	2336.19	1.7286			965	552.368	0.604788
970	2375.84	1.75794			970	634.087	0.694262
975	2342.72	1.73343			975	630.363	0.690185
980	2008.26	1.48596			980	691.161	0.756753
985	1842.32	1.36317			985	720.379	0.788743
990	1765.83	1.30658			990	753.58	0.825095
995	1637.83	1.21186			995	795.568	0.871068
1000	1563.99	1.15723			1000	815.354	0.892732
1005	1604.1	1.18691			1005	842.24	0.922169
1010	1545.8	1.14377			1010	870.734	0.953367
					1015	927.681	1.01572
					1020	1702.25	1.8638
					1025	1493.26	1.63497
					1030	1462.68	1.60149
					1035	1337.69	1.46464
					1040	1330.83	1.45712
					1045	1351.04	1.47925
					1050	1243.94	1.36199
					1055	1272.46	1.39321
					1060	1240.55	1.35828
					1065	1221.27	1.33717
					1070	1240.13	1.35782
					1075	1220.87	1.33673
					1080	1176.56	1.28821
					1085	1177.71	1.28947
					1090	1166.4	1.27709
					1095	991.856	1.08598
					1100	1017.17	1.1137
					1105	1028.96	1.12661
					1110	945.927	1.0357
					1115	900.577	0.986042
					1120	835.529	0.914821
					1125	773.473	0.846876

## Sheet: SPTBN
time (sec)	20180208cell1	norm t0			time (sec)	20180208cell2	norm t0			time (sec)	20180208cell3	norm t0			time (sec)	20180524serie37	norm			time (sec)	20180524serie10	norm
0	1871.3	1			0	1092.04	1			0	1632.8	1			0	1635.61	1			0	2512.74	1
5	2133.63	1.14019			5	994.027	0.910252			5	1638.07	1.00323			5	1563.31	0.955796			5	2536.66	1.00952
10	2037.49	1.08881			10	1071.13	0.980855			10	1515.82	0.928358			10	1601.32	0.979038			10	2541.48	1.01144
15	2149.33	1.14858			15	1071.52	0.98121			15	1674.62	1.02561			15	1580.27	0.966168			15	2536.73	1.00955
20	2163.5	1.15615			20	1059.67	0.970365			20	1521.15	0.931622			20	1537.86	0.940236			20	2518.3	1.00221
25	2265.08	1.21043			25	1107.19	1.01388			25	1606.58	0.983945			25	1577.42	0.964424			25	2542.59	1.01188
30	2214.99	1.18367			30	1073.43	0.98296			30	1575.99	0.96521			30	1546.66	0.945618			30	2522.74	1.00398
35	2217.61	1.18506			35	1030.62	0.943766			35	1608.14	0.9849			35	1510.59	0.923565			35	2510.61	0.999155
40	2225.16	1.1891			40	1075.37	0.984742			40	1589.01	0.973186			40	1550.24	0.947805			40	2516.1	1.00134
45	2161.05	1.15484			45	1160.3	1.06251			45	1603.64	0.982143			45	1561.82	0.954887			45	2537.79	1.00997
50	2178.98	1.16442			50	1078.52	0.987624			50	1607.37	0.984426			50	1557.81	0.952436			50	2512.97	1.00009
55	2123.4	1.13472			55	1060.61	0.971221			55	1760.41	1.07816			55	1616.79	0.988498			55	2509.9	0.99887
60	2157.17	1.15277			60	1071.81	0.981483			60	1651.92	1.01171			60	1587.76	0.970744			60	2476.46	0.985563
65	2146.35	1.14698			65	1115.7	1.02167			65	1682.84	1.03065			65	1591.11	0.972795			65	2506.14	0.997374
70	2115.64	1.13057			70	1054.01	0.965178			70	1693.7	1.0373			70	1590.34	0.972322			70	2548.18	1.01411
75	2045.15	1.0929			75	1184.29	1.08448			75	1742.78	1.06736			75	1600.94	0.978804			75	2520.5	1.00309
80	2477.17	1.32377			80	1191.97	1.09151			80	1638.66	1.00359			80	1617.23	0.988766			80	2531.2	1.00735
85	2407.43	1.2865			85	1211.56	1.10945			85	1659.38	1.01628			85	1601.6	0.979209			85	2534.9	1.00882
90	2523.08	1.34831			90	1109.37	1.01587			90	1662.06	1.01792			90	1650.01	1.00881			90	2515.38	1.00105
95	2365.12	1.2639			95	1138.91	1.04293			95	1629.29	0.997851			95	1647.52	1.00728			95	2521.71	1.00357
100	2519.53	1.34641			100	1115.41	1.0214			100	1680.25	1.02906			100	1671.72	1.02208			100	2536.96	1.00964
105	2509.29	1.34094			105	1061.38	0.971929			105	1687.12	1.03327			105	1641.39	1.00354			105	2501.41	0.995492
110	2593.48	1.38593			110	1035.78	0.948482			110	1709.49	1.04697			110	1618.55	0.989574			110	2521.29	1.00341
115	2661.48	1.42226			115	1135.3	1.03962			115	1613.19	0.987991			115	1556.64	0.951724			115	2514.37	1.00065
120	2648.46	1.41531			120	1102.78	1.00984			120	1658.13	1.01551			120	1578.77	0.965252			120	2507.79	0.99803
125	2569.22	1.37296			125	1107.59	1.01424			125	1683.87	1.03128			125	1604.95	0.981256			125	2514.41	1.00067
130	2552.34	1.36394			130	1155.32	1.05795			130	1625.58	0.995579			130	1601.39	0.979078			130	2473.86	0.984528
135	2400.35	1.28272			135	1088.69	0.996935			135	1672.2	1.02414			135	1611.45	0.98523			135	2444.79	0.972958
140	2391.83	1.27817			140	1107.78	1.01441			140	1629.79	0.998157			140	1590.05	0.972149			140	2430.65	0.96733
145	2422.55	1.29458			145	1077.78	0.986945			145	1654.57	1.01333			145	1601.05	0.978875			145	2436.17	0.969528
150	2501.34	1.33669			150	1140.29	1.04418			150	1583.94	0.970081			150	1558.48	0.952844			150	2484.59	0.988797
155	2596.41	1.38749			155	1075.88	0.985205			155	1601.48	0.980821			155	1561.26	0.954542			155	2464.33	0.980736
160	2331.78	1.24608			160	1051.31	0.96271			160	1598.23	0.978833			160	1591.04	0.972751			160	2412.49	0.960103
165	2457.57	1.3133			165	1122.16	1.02759			165	1558.07	0.954233			165	1553.88	0.950035			165	2399.06	0.95476
170	2525.43	1.34956			170	1071.96	0.981621			170	1598.18	0.978801			170	1547.92	0.946388			170	2383.62	0.948616
175	2406.91	1.28623			175	1114.69	1.02074			175	1607.74	0.984657			175	1574.28	0.962507			175	2388.51	0.950563
180	2429.65	1.29838			180	1122.18	1.02761			180	1584.65	0.970516			180	1550.34	0.947868			180	2391.48	0.951741
185	2478.06	1.32425			185	1085.95	0.994429			185	1643.76	1.00671			185	1580.81	0.966498			185	2365.27	0.941313
190	2471.34	1.32066			190	1096.94	1.00449			190	1699.07	1.04059			190	1548.27	0.946601			190	2386.7	0.949842
195	2439.85	1.30383			195	1100.67	1.0079			195	1577.49	0.966129			195	1551.88	0.948813			195	2481.1	0.987411
200	2428.81	1.29793			200	1142.08	1.04582			200	1574.78	0.96447			200	1561.63	0.954771			200	2521.22	1.00337
205	2556.76	1.3663			205	1169.33	1.07078			205	1558.31	0.954381			205	1587.62	0.970661			205	2553.16	1.01609
210	2468.43	1.3191			210	1162.43	1.06446			210	1759.13	1.07737			210	1537.29	0.939892			210	2566.3	1.02132
215	2413.81	1.28991			215	1163.29	1.06525			215	1604	0.982365			215	1563.61	0.955982			215	2536.89	1.00961
220	2463.43	1.31643			220	1138.49	1.04254			220	1613.03	0.987893			220	1547.88	0.946364			220	2546.84	1.01357
225	2472.1	1.32106			225	1113.95	1.02006			225	1645.63	1.00786			225	1553.64	0.949886			225	2518.97	1.00248
230	2453.9	1.31134			230	1186.52	1.08652			230	2065.11	1.26477			230	1561.56	0.954726			230	2551.04	1.01524
235	2470.01	1.31994			235	1187.93	1.08782			235	2181.66	1.33615			235	1542.36	0.942989			235	2519.17	1.00256
240	3108.2	1.66098			240	1210.66	1.10862			240	2136.39	1.30842			240	1675.53	1.02441			240	2515.2	1.00098
245	2982.33	1.59372			245	1252.24	1.14671			245	2255.05	1.3811			245	1642.79	1.00439			245	2498.64	0.99439
250	3009.56	1.60827			250	1232.18	1.12834			250	2301.22	1.40938			250	1680.98	1.02774			250	2503.57	0.996351
255	3061.33	1.63594			255	1176.1	1.07698			255	2227.62	1.3643			255	1635.68	1.00004			255	2482.25	0.987865
260	3002.81	1.60467			260	1238.71	1.13432			260	2154.43	1.31948			260	1649.26	1.00835			260	2408.86	0.958658
265	2844.86	1.52026			265	1200.21	1.09906			265	2199.34	1.34697			265	1613.23	0.986321			265	2334.57	0.929096
270	2903.03	1.55135			270	1152.33	1.05522			270	2220.91	1.36019			270	1590.21	0.972247			270	2321.51	0.923896
275	2876.27	1.53705			275	1203.2	1.1018			275	2260.11	1.3842			275	1582.01	0.967229			275	2288.98	0.91095
280	2813.72	1.50362			280	1149.43	1.05256			280	2301.22	1.40938			280	1598.91	0.977566			280	2315.05	0.921328
285	2769.25	1.47985			285	1177.8	1.07854			285	2233.65	1.36799			285	1585.93	0.96963			285	2317.82	0.92243
290	2825.46	1.50989			290	1154.36	1.05707			290	2255.19	1.38118			290	1590.6	0.972484			290	2322.84	0.924427
295	2761.17	1.47554			295	1117.84	1.02363			295	2338.92	1.43247			295	1592.01	0.973346			295	2298.07	0.914567
300	2735.77	1.46197			300	1175.65	1.07657			300	2350.35	1.43946			300	1554.64	0.9505			300	2293.32	0.912677
305	2816.08	1.50488			305	1177.16	1.07795			305	2008.14	1.22988			305	1564.24	0.956367			305	2289.24	0.911055
310	2672.63	1.42822			310	1084.7	0.993283			310	1923.21	1.17786			310	1556.53	0.951655			310	2284.72	0.909257
315	2731.45	1.45965			315	1114.11	1.02021			315	1936.2	1.18582			315	1586.37	0.969899			315	2295.07	0.913375
320	2178.46	1.16414			320	1119.38	1.02504			320	1839.91	1.12685			320	1609.01	0.983739			320	2282	0.908171
325	2249.62	1.20217			325	1114.85	1.02089			325	1832.17	1.1221			325	1579.7	0.965819			325	2682.36	1.06751
330	2307.47	1.23308			330	1091.67	0.999669			330	1853.78	1.13534			330	1498.36	0.916089			330	2785.01	1.10836
335	2432.58	1.29994			335	1129.38	1.0342			335	1893.09	1.15942			335	1519.13	0.928786			335	2737.23	1.08934
340	2353.14	1.25749			340	1136.61	1.04082			340	1900.29	1.16383			340	1556.57	0.95168			340	2714.22	1.08018
345	2193.79	1.17234			345	1144.89	1.0484			345	1807.53	1.10702			345	1544.26	0.944153			345	2683.86	1.0681
350	2275.3	1.2159			350	1104.8	1.01169			350	1830.3	1.12096			350	1537.91	0.94027			350	2636.57	1.04928
355	2262.93	1.20928			355	1125.01	1.0302			355	1830.21	1.12091			355	1565.69	0.957253			355	2630.07	1.0467
360	2380.19	1.27195			360	1122.33	1.02774			360	1743.22	1.06763			360	1591.42	0.972986			360	2624.68	1.04455
365	2402.18	1.2837			365	1127.05	1.03206			365	1868.86	1.14457			365	1591.48	0.973022			365	2614.41	1.04046
370	2432.13	1.2997			370	1178.06	1.07877			370	1763.21	1.07987			370	1572.4	0.961357			370	2577.5	1.02578
375	2470.12	1.32001			375	1117.5	1.02332			375	1770.95	1.08461			375	1579.32	0.965587			375	2565.55	1.02102
380	2408.65	1.28716			380	1187.63	1.08754			380	1925.86	1.17949			380	1560.6	0.954141			380	2549.26	1.01454
385	2630	1.40544			385	1132.79	1.03732			385	2870.55	1.75806			385	1580.71	0.966435			385	2524.09	1.00452
390	2582.02	1.3798			390	1157.45	1.05991			390	2841.42	1.74021			390	1545.28	0.944772			390	1803.63	0.717793
395	2716.99	1.45193			395	1424.8	1.30472			395	2860.19	1.75171			395	1569.52	0.959597			395	2262.26	0.900318
400	3147.61	1.68205			400	1372.62	1.25694			400	2781.99	1.70382			400	1860.96	1.13778			400	2237.54	0.89048
405	3710.97	1.9831			405	1347.63	1.23406			405	2829.76	1.73308			405	1851.13	1.13177			405	2222.54	0.88451
410	3569.03	1.90725			410	1306.74	1.19661			410	2785.07	1.7057			410	1783.2	1.09024			410	2185.65	0.86983
415	3777.4	2.0186			415	1326.56	1.21476			415	2725.63	1.6693			415	1772.38	1.08363			415	2168.8	0.863124
420	3672.75	1.96268			420	1344.2	1.23091			420	2653.61	1.6252			420	1816.14	1.11038			420	2179.9	0.867542
425	3474.93	1.85696			425	1325.3	1.2136			425	2727.33	1.67034			425	1770.95	1.08275			425	2177.64	0.866639
430	3628.61	1.93909			430	1313.55	1.20285			430	2604.3	1.59499			430	1784.49	1.09103			430	2178.94	0.867157
435	3554.65	1.89956			435	1324.34	1.21273			435	2607.05	1.59668			435	1730.05	1.05774			435	2170.08	0.863632
440	3583.98	1.91524			440	1264.23	1.15768			440	2631.8	1.61183			440	1730	1.05771			440	2161.86	0.860359
445	3420.07	1.82765			445	1314.01	1.20326			445	2559.68	1.56767			445	1784.24	1.09087			445	2211.36	0.880062
450	3461.43	1.84975			450	1311.08	1.20059			450	2637.31	1.61521			450	1779.72	1.08811			450	2201.28	0.876049
455	3548.04	1.89603			455	1273.14	1.16584			455	2543.51	1.55777			455	1744.63	1.06666			455	2176.86	0.866331
460	3423.77	1.82962			460	1332.51	1.22021			460	2014.34	1.23368			460	1741.52	1.06476			460	3088.03	1.22895
465	3385.6	1.80922			465	1250.43	1.14505			465	2037.82	1.24806			465	1735.53	1.06109			465	3060.96	1.21818
470	3446.67	1.84186			470	1287.11	1.17864			470	1962.93	1.20219			470	1737.07	1.06203			470	3027.83	1.20499
475	2946.22	1.57442			475	1147.17	1.05049			475	1993.51	1.22092			475	1736.52	1.0617			475	2968.04	1.1812
480	2360.43	1.26139			480	1133.66	1.03812			480	2012.77	1.23271			480	1595.13	0.975254			480	2910.2	1.15818
485	2379.93	1.27181			485	1130.57	1.03529			485	2102.2	1.28748			485	1603.85	0.980586			485	2885.8	1.14847
490	2424.52	1.29564			490	1167.22	1.06885			490	2075.28	1.271			490	1624.79	0.99339			490	2824.79	1.12419
495	2489.33	1.33027			495	1153.82	1.05658			495	1941.26	1.18891			495	1542.1	0.94283			495	2758.94	1.09798
500	2719.97	1.45352			500	1211.82	1.10969			500	2021.5	1.23806			500	1516.77	0.927342			500	2711.5	1.0791
505	2688.94	1.43694			505	1217.06	1.11449			505	2086.35	1.27778			505	1598.39	0.977248			505	2693.67	1.07201
510	2508.2	1.34035			510	1207.01	1.10529			510	2012.83	1.23275			510	1526.99	0.933595			510	2688.94	1.07012
515	2604.27	1.39169			515	1267.86	1.16101			515	2006.1	1.22863			515	1544.33	0.944193			515	2660.8	1.05893
520	2807.96	1.50054			520	1250.69	1.14528			520	2034.64	1.24611			520	1584.07	0.968489			520	2636.26	1.04916
525	2644.22	1.41304			525	1240.71	1.13615			525	1885.7	1.15489			525	1601.1	0.978903			525	2285.54	0.909581
530	2593.93	1.38617			530	1260.05	1.15385			530	2029.31	1.24284			530	1571.89	0.961042			530	2215.29	0.881625
535	2696.45	1.44095			535	1286.22	1.17782			535	1947.91	1.19299			535	1576.02	0.963569			535	2191.9	0.872315
540	2713.98	1.45032			540	1253.21	1.1476			540	3017.21	1.84788			540	1552.04	0.948911			540	2161.55	0.860239
545	2693.62	1.43944			545	1286.58	1.17815			545	3167.04	1.93964			545	1598.53	0.977334			545	2139.56	0.851486
550	2743.32	1.466			550	1750.5	1.60297			550	3131.66	1.91797			550	1573.78	0.962199			550	2144.22	0.85334
555	2678.36	1.43128			555	1740.94	1.59422			555	3154.26	1.93182			555	1578.62	0.965158			555	2118.36	0.843048
560	2900.66	1.55008			560	1682.78	1.54096			560	3157.93	1.93406			560	2172.37	1.32817			560	2124.47	0.84548
565	3716.92	1.98628			565	1648.03	1.50914			565	3101.35	1.89941			565	2086.02	1.27538			565	2157.26	0.85853
570	3988.87	2.13161			570	1667.6	1.52705			570	3128.18	1.91585			570	2120.96	1.29674			570	2125.34	0.845826
575	4150.22	2.21783			575	1591.01	1.45692			575	3127.85	1.91564			575	2069.27	1.26514			575	2143.94	0.853229
580	4055.38	2.16715			580	1642.37	1.50395			580	2962.02	1.81408			580	2096.34	1.28169			580	2108.64	0.839183
585	4039.04	2.15842			585	1667.63	1.52708			585	3086.29	1.89019			585	2095.04	1.2809			585	2091.66	0.832425
590	3991.14	2.13282			590	1630.25	1.49285			590	3174.69	1.94433			590	2128.07	1.30109			590	3064.44	1.21956
595	3990.18	2.13231			595	1577.59	1.44463			595	2966.25	1.81667			595	2073.79	1.2679			595	2928.91	1.16562
600	3903.05	2.08575			600	1532.41	1.40326			600	2991.23	1.83197			600	2070.55	1.26592			600	2888.9	1.1497
605	3869.43	2.06778			605	1592.46	1.45825			605	3085.1	1.88946			605	2055.84	1.25693			605	2832.93	1.12743
610	3767.6	2.01337			610	1475.52	1.35117			610	3026.17	1.85337			610	2047.79	1.25201			610	2776.16	1.10483
615	3917.62	2.09353			615	1469.47	1.34563			615	2232	1.36698			615	2056.56	1.25737			615	2780.44	1.10654
620	3656.2	1.95383			620	1525.66	1.39708			620	2022.98	1.23897			620	2004.78	1.22571			620	2780.28	1.10647
625	3508.97	1.87516			625	1286.03	1.17764			625	1956.06	1.19798			625	2040.17	1.24735			625	2695.06	1.07256
630	3502.27	1.87158			630	1303.56	1.1937			630	2004.69	1.22776			630	2068.75	1.26482			630	2668.7	1.06207
635	3608.03	1.92809			635	1273.2	1.16589			635	2114.79	1.2952			635	2048.08	1.25218			635	2650.66	1.05489
640	3108.21	1.66099			640	1230.02	1.12636			640	1931.32	1.18283			640	1780.68	1.0887			640	2606.51	1.03732
645	2474.44	1.32231			645	1256.25	1.15038			645	2085.21	1.27708			645	1650.59	1.00916			645	2577.7	1.02586
650	2438.63	1.30318			650	1250.18	1.14482			650	2070.56	1.26811			650	1659.84	1.01481			650	2539.85	1.01079
655	2507.47	1.33997			655	1271.27	1.16413			655	1981.55	1.2136			655	1602.74	0.979905			655	2172.92	0.864761
660	2578.94	1.37816			660	1298.22	1.18881			660	1946.62	1.1922			660	1653.85	1.01115			660	2070.74	0.824097
665	2963.84	1.58384			665	1344.97	1.23162			665	1946.71	1.19225			665	1606.89	0.982444			665	1984.44	0.789753
670	2743.94	1.46633			670	1295.24	1.18608			670	2010.6	1.23139			670	1600.43	0.978494			670	1966.6	0.782653
675	2624.35	1.40243			675	1319.13	1.20795			675	2016.01	1.2347			675	1569.51	0.959586			675	1961.48	0.780616
680	2639.68	1.41061			680	1344.29	1.231			680	1879.22	1.15092			680	1643.53	1.00484			680	1950.39	0.776201
685	2674.05	1.42898			685	1304.66	1.19471			685	1959.14	1.19987			685	1616.84	0.988526			685	1939.13	0.771719
690	2812.3	1.50286			690	1342.45	1.22931			690	2063.51	1.26379			690	1586.93	0.970243			690	1922.53	0.765112
695	2723.57	1.45544			695	1348.02	1.23441			695	2509.45	1.53691			695	1591.13	0.972805			695	1891.63	0.752817
700	2813.32	1.5034			700	1351.31	1.23742			700	2702.1	1.65489			700	1612.71	0.986			700	1894.17	0.753826
705	2853.91	1.5251			705	1933.09	1.77017			705	2794.35	1.71139			705	1617.97	0.989218			705	1886.64	0.750831
710	2833.62	1.51425			710	2070.75	1.89623			710	3028.94	1.85506			710	1576.07	0.963602			710	1875	0.746198
715	2790.99	1.49148			715	2128.74	1.94933			715	3147.92	1.92793			715	1599.11	0.977685			715	1857.78	0.739347
720	2555.91	1.36585			720	2083.88	1.90826			720	3209.88	1.96588			720	1261.7	0.771395			720	2804.5	1.11612
725	4002.64	2.13897			725	2074.58	1.89974			725	3155.19	1.93238			725	2374.83	1.45195			725	2833.21	1.12754
730	4059.62	2.16941			730	2105.27	1.92784			730	3067.99	1.87898			730	2324.07	1.42093			730	2893.87	1.15168
735	4276.26	2.28518			735	2034.82	1.86333			735	3070.7	1.88064			735	2276.45	1.39181			735	2856.81	1.13693
740	4263.26	2.27824			740	2084.8	1.90909			740	3110.89	1.90525			740	2262.57	1.38332			740	2865.71	1.14047
745	4152.35	2.21897			745	2020.83	1.85051			745	3193.83	1.95605			745	2305.64	1.40966			745	2847.25	1.13313
750	4205.26	2.24724			750	1984.6	1.81734			750	3226.59	1.97612			750	2254.83	1.37859			750	2847.17	1.13309
755	4139.53	2.21212			755	1959.6	1.79445			755	3176.81	1.94562			755	2300.58	1.40656			755	2785.66	1.10862
760	4042.46	2.16024			760	1941.29	1.77768			760	3168.15	1.94032			760	2255.74	1.37915			760	2716.74	1.08119
765	4032.66	2.15501			765	1928.71	1.76617			765	3177.47	1.94603			765	2244.21	1.3721			765	2677.29	1.06549
770	4028.11	2.15258			770	1907.29	1.74654			770	2687.28	1.64582			770	2208.89	1.3505			770	2650.18	1.0547
775	3976.45	2.12497			775	1842.5	1.68722			775	2390.79	1.46423			775	2186.64	1.3369			775	2640.83	1.05098
780	4023.7	2.15022			780	1385.6	1.26882			780	2271.48	1.39116			780	2231.34	1.36423			780	2574.76	1.02468
785	3965.07	2.11889			785	1355.71	1.24146			785	2180.55	1.33547			785	2191.4	1.33981			785	2403.82	0.956652
790	3916.38	2.09287			790	1321.68	1.21029			790	2197.59	1.34591			790	2159.36	1.32022			790	2224.47	0.885278
795	4027.9	2.15246			795	1252.51	1.14695			795	2096.27	1.28385			795	2204.22	1.34765			795	2194.15	0.873212
800	3875.85	2.07121			800	1216.61	1.11408			800	2036.95	1.24752			800	1788.25	1.09333			800	2160.4	0.859778
805	2445.48	1.30684			805	1273.06	1.16577			805	2023.26	1.23914			805	1737.47	1.06228			805	2184.98	0.869562
810	2520.61	1.34699			810	1276.56	1.16898			810	2008.61	1.23016			810	1706.15	1.04313			810	2152.9	0.856795
815	2387.25	1.27572			815	1268.11	1.16124			815	2176.91	1.33324			815	1686.9	1.03136			815	2127.65	0.846746
820	2368.98	1.26596			820	1336.01	1.22341			820	2039.89	1.24932			820	1705.31	1.04261			820	2153.83	0.857163
825	2468.9	1.31935			825	1359.72	1.24512			825	1990.86	1.2193			825	1696.93	1.03749			825	2134.9	0.849632
830	2459.66	1.31442			830	1323.52	1.21197			830	1984.29	1.21527			830	1650.52	1.00912			830	2148.93	0.855216
835	2579.66	1.37854			835	1422.18	1.30232			835	2085.21	1.27708			835	1706.81	1.04353			835	2096	0.834149
840	2600.91	1.38989			840	1388.54	1.27152			840	2035.8	1.24682			840	1640.48	1.00298			840	2095.13	0.833802
845	2553.54	1.36458			845	1394.25	1.27674			845	2176.04	1.33271			845	1720.26	1.05176			845	2106.64	0.838385
850	2377.51	1.27052			850	1382.34	1.26583			850	2531.06	1.55014			850	1656.49	1.01277
855	2267.82	1.2119			855	1722.26	1.57711			855	3106.45	1.90253			855	1730.59	1.05807
860	2487.83	1.32947			860	2599.84	2.38073			860	3013.01	1.84531			860	1680.65	1.02754
865	2568.81	1.37274			865	2650.34	2.42697			865	3057.97	1.87284			865	1604.28	0.98085
870	2503.39	1.33778			870	2592.1	2.37364			870	2986.11	1.82883			870	1630.71	0.997004
875	2422.26	1.29443			875	2592.66	2.37415			875	2972.3	1.82037			875	1631.18	0.997296
880	2513.23	1.34304			880	2520.44	2.30802			880	3037.32	1.86019			880	1600.78	0.978707
885	4084.15	2.18252			885	2499.15	2.28853			885	2996.39	1.83513			885	2541.68	1.55397
890	4344.39	2.32159			890	2508.36	2.29696			890	3103.34	1.90063			890	2570.66	1.57168
895	4230.24	2.26059			895	2408.85	2.20584			895	2912.49	1.78375			895	2532.74	1.5485
900	4231.64	2.26134			900	2370.09	2.17035			900	2868.77	1.75697			900	2523.85	1.54307
905	4212.99	2.25138			905	2356.12	2.15755			905	2896.16	1.77375			905	2484.74	1.51915
910	4106.04	2.19422			910	2357.09	2.15844			910	2795.68	1.7122			910	2460.54	1.50436
915	4253.17	2.27284			915	2343.86	2.14632			915	2812.18	1.72231			915	2356.69	1.44087
920	4196.72	2.24268			920	2285.14	2.09256			920	2865.6	1.75503			920	2382.94	1.45692
925	4134.51	2.20943			925	2263.58	2.07281			925	2475.69	1.51623			925	2332.91	1.42633
930	4196.79	2.24272			930	2211.56	2.02518			930	2277.15	1.39463			930	2308.69	1.41152
935	4052.59	2.16566			935	1707.62	1.5637			935	2178.84	1.33442			935	2262.36	1.38319
940	4018.52	2.14745			940	1594.16	1.45981			940	2262.93	1.38592			940	2265.89	1.38535
945	4096.59	2.18917			945	1510.3	1.38302			945	2164.23	1.32547			945	2266.68	1.38583
950	4016.1	2.14616			950	1423.75	1.30376			950	2121.49	1.2993			950	2130.51	1.30258
955	3984.83	2.12945			955	1385.75	1.26896			955	2092.59	1.2816			955	2241.91	1.37069
960	4055.96	2.16746			960	1371.21	1.25565			960	2207.2	1.35179			960	2233.35	1.36546
965	2558.98	1.36749			965	1381.81	1.26535								965	1825.59	1.11615
970	2416.73	1.29147			970	1417.74	1.29825								970	1792.92	1.09618
975	2268.32	1.21216			975	1378.8	1.2626								975	1751.01	1.07056
980	2231.28	1.19237			980	1385.28	1.26853								980	1751.22	1.07069
985	2336.18	1.24843			985	1441.08	1.31963
990	2156.91	1.15263			990	1469.1	1.34528
995	2180.39	1.16518			995	1497.53	1.37132
1000	2085.97	1.11472			1000	1502.53	1.37589
1005	2145.31	1.14643			1005	1526.28	1.39765
1010	2379.84	1.27176			1010	1597.42	1.46279
					1015	1583.93	1.45044
					1020	3017.05	2.76278
					1025	3089.84	2.82943
					1030	3090.07	2.82964
					1035	3149.69	2.88424
					1040	3022.32	2.76761
					1045	3020.41	2.76585
					1050	3032.31	2.77676
					1055	3110.84	2.84866
					1060	3077.91	2.81851
					1065	3138.15	2.87367
					1070	3127.42	2.86384
					1075	3160.25	2.89391
					1080	3270.3	2.99469
					1085	3292.13	3.01467
					1090	3293.63	3.01605
					1095	2495.98	2.28562
					1100	2334.23	2.1375
					1105	2234.7	2.04636
					1110	2100.03	1.92304
					1115	2078.76	1.90357
					1120	1896.35	1.73652
					1125	1933.51	1.77056

## Sheet: SPTBNcompressionEvents
6th														5th													4th													3rd
	20180208cell1		20180208cell2		20180208cell3		20180524serie37		20180524serie10		AVG	SD		20180208cell1		20180208cell2		20180208cell3		20180524serie37		20180524serie10		AVG	SD		20180208cell1		20180208cell2		20180208cell3		20180524serie37		20180524serie10		AVG	SD		20180208cell1		20180208cell2		20180208cell3		20180524serie37		20180524serie10
0	2579.66	1	1417.74	1	2036.95	1	1706.81	1	1966.6	1	1	0		2624.35	1	1276.56	1	2085.21	1	1569.51	1	2161.55	1	1	0		2604.27	1	1271.27	1	2075.28	1	1526.99	1	2185.65	1	1	0		2275.3	1	1211.82	1	1893.09	0.999999	1537.91	1	2288.98	0.999999
5	2600.91	1.00823	1378.8	0.972535	2023.26	0.993279	1640.48	0.961136	1961.48	0.997397	0.986516	0.0192057		2639.68	1.00584	1268.11	0.993382	2070.56	1.0721	1643.53	1.04716	2139.56	0.989825	1.00724	0.0231496		2807.96	1.07821	1298.22	1.0212	1941.26	0.935419	1544.33	1.01135	2168.8	0.992291	1.00769	0.0515495		2262.93	0.994561	1217.06	1.00432	1900.29	1.0038	1565.69	1.01806	2315.05	1.01139
10	2553.54	0.989873	1385.28	0.977106	2008.61	0.986088	1720.26	1.00788	1950.39	0.991755	0.99054	0.0112123		2674.05	1.01893	1336.01	1.04657	1981.55	1.02601	1616.84	1.03016	2144.22	0.99198	1.03195	0.0299814		2644.22	1.01534	1344.97	1.05797	2021.5	0.974086	1584.07	1.03738	2179.9	0.99737	1.01643	0.0328705		2380.19	1.0461	1207.01	0.996032	1807.53	0.954804	1591.42	1.03479	2317.82	1.0126
15	2377.51	0.921638	1441.08	1.01646	2176.91	1.06871	1656.49	0.970516	1939.13	0.986029	0.992672	0.0546097		2812.3	1.07161	1359.72	1.06514	1946.62	1.00792	1586.93	1.01111	2118.36	0.980016	1.03078	0.038193		2593.93	0.99603	1295.24	1.01886	2086.35	1.00534	1601.1	1.04853	2177.64	0.996332	1.01302	0.021916		2402.18	1.05576	1267.86	1.04625	1830.3	0.966833	1591.48	1.03483	2322.84	1.01479
20	2267.82	0.879117	1469.1	1.03623	1990.86	0.977377	1730.59	1.01393	1922.53	0.977588	0.976848	0.0601113		2723.57	1.03781	1323.52	1.03678	1946.71	1.00797	1591.13	1.01378	2124.47	0.982843	1.01583	0.0227858		2696.45	1.0354	1319.13	1.03764	2012.83	0.969908	1571.89	1.0294	2178.94	0.996927	1.01385	0.029536		2432.13	1.06892	1250.69	1.03208	1830.21	0.966787	1572.4	1.02243	2298.07	1.00397
25	2487.83	0.9644	1497.53	1.05628	1984.29	0.974151	1680.65	0.984676	1891.63	0.961878	0.988922	0.0387976		2813.32	1.072	1422.18	1.11407	2010.6	1.04105	1612.71	1.02753	2157.26	0.998013	1.04392	0.0484213		2713.98	1.04213	1344.29	1.05744	2006.1	0.966668	1576.02	1.03211	2170.08	0.992874	1.01824	0.0374245		2470.12	1.08562	1240.71	1.02384	1743.22	0.920836	1579.32	1.02693	2293.32	1.0019
30	2568.81	0.995792	1502.53	1.05981	2085.21	1.02369	1604.28	0.939931	1894.17	0.963167	0.986569	0.0456224		2853.91	1.08747	1388.54	1.08772	2016.01	1.04385	1617.97	1.03088	2125.34	0.983246	1.04607	0.0437367		2693.62	1.03431	1304.66	1.02626	2034.64	0.98042	1552.04	1.0164	2161.86	0.989113	1.0093	0.0234798		2408.65	1.05861	1260.05	1.0398	1868.86	0.987198	1560.6	1.01475	2289.24	1.00011
35	2503.39	0.970432	1526.28	1.07656	2035.8	0.999437	1630.71	0.955412	1886.64	0.959341	0.997088	0.0521923		2833.62	1.07974	1394.25	1.09219	1879.22	0.973024	1576.07	1.00418	2143.94	0.991851	1.04236	0.0444157		2743.32	1.05339	1342.45	1.05599	1885.7	0.90865	1598.53	1.04685	2211.36	1.01176	1.01533	0.0622273		2630	1.15589	1286.22	1.0614	1763.21	0.931394	1580.71	1.02783	2284.72	0.99814
40	2422.26	0.938985	1597.42	1.12674	2176.04	1.06829	1631.18	0.955691	1875	0.953421	0.994854	0.0771134		2790.99	1.0635	1382.34	1.08286	1959.14	1.01441	1599.11	1.01886	2108.64	0.975523	1.02275	0.0499787		2678.36	1.02845	1348.02	1.06037	2029.31	0.977851	1573.78	1.03064	2201.28	1.00715	1.02089	0.0306255		2582.02	1.1348	1253.21	1.03416	1770.95	0.935484	1545.28	1.00479	2295.07	1.00266
45	2513.23	0.974249	1583.93	1.11722	2531.06	1.24258	1600.78	0.937878	1857.78	0.944667	1.00846	0.0800475		2555.91	0.973922	1722.26	1.34914	2063.51	1.06844	1261.7	0.803883	2091.66	0.967667	1.0218	0.199946		2900.66	1.11381	1351.31	1.06296	1947.91	0.938624	1578.62	1.03381	2176.86	0.995978	1.02904	0.0663833		2716.99	1.19412	1286.58	1.06169	1925.86	1.01731	1569.52	1.02056	2282	0.996949
50	4084.15	1.58321	3017.05	2.12808	3106.45	1.52505	2541.68	1.48914	2804.5	1.42607	1.57382	0.333921		4002.64	1.52519	2599.84	2.03659	2509.45	1.29935	2374.83	1.51311	3064.44	1.4177	1.51221	0.346773		3716.92	1.42724	1933.09	1.5206	3017.21	1.45388	2172.37	1.42264	3088.03	1.41286	1.44745	0.0436225		3147.61	1.38338	1750.5	1.44452	2870.55	1.51633	1860.96	1.21006	2682.36	1.17186
55	4344.39	1.68409	3089.84	2.17942	3013.01	1.47918	2570.66	1.50612	2833.21	1.44066	1.66707	0.300051		4059.62	1.5469	2650.34	2.07615	2702.1	1.39909	2324.07	1.48077	2928.91	1.355	1.55163	0.309223		3988.87	1.53166	2070.75	1.62888	3167.04	1.52608	2086.02	1.3661	3060.96	1.40048	1.49064	0.106875		3710.97	1.63098	1740.94	1.43663	2841.42	1.50094	1851.13	1.20367	2785.01	1.2167
60	4230.24	1.63984	3090.07	2.17958	3057.97	1.50125	2532.74	1.4839	2893.87	1.47151	1.6508	0.303801		4276.26	1.62945	2592.1	2.03053	2794.35	1.44686	2276.45	1.45043	2888.9	1.33649	1.5692	0.280024		4150.22	1.59362	2128.74	1.6745	3131.66	1.50903	2120.96	1.38898	3027.83	1.38532	1.51029	0.126732		3569.03	1.56859	1682.78	1.38864	2860.19	1.51086	1783.2	1.1595	2737.23	1.19583
65	4231.64	1.64038	3149.69	2.22163	2986.11	1.46597	2523.85	1.4787	2856.81	1.45266	1.65893	0.322828		4263.26	1.6245	2592.66	2.03097	3028.94	1.56833	2262.57	1.44158	2832.93	1.3106	1.5709	0.280359		4055.38	1.5572	2083.88	1.63921	3154.26	1.51992	2069.27	1.35513	2968.04	1.35796	1.48589	0.125713		3777.4	1.66017	1648.03	1.35996	2781.99	1.46955	1772.38	1.15246	2714.22	1.18578
70	4212.99	1.63316	3022.32	2.13179	2972.3	1.45919	2484.74	1.45578	2865.71	1.45719	1.62878	0.291085		4152.35	1.58224	2520.44	1.9744	3147.92	1.62993	2305.64	1.46902	2776.16	1.28433	1.57566	0.252652		4039.04	1.55093	2074.58	1.63189	3157.93	1.52169	2096.34	1.37286	2910.2	1.3315	1.48177	0.125853		3672.75	1.61418	1667.6	1.37611	2829.76	1.49479	1816.14	1.18091	2683.86	1.17251
75	4106.04	1.5917	3020.41	2.13045	3037.32	1.49111	2460.54	1.4416	2847.25	1.4478	1.61415	0.295179		4205.26	1.6024	2499.15	1.95772	3209.88	1.66201	2254.83	1.43665	2780.44	1.28631	1.5826	0.251213		3991.14	1.53254	2105.27	1.65603	3101.35	1.49443	2095.04	1.372	2885.8	1.32034	1.47507	0.133219		3474.93	1.52724	1591.01	1.31291	2785.07	1.47118	1770.95	1.15153	2636.57	1.15185
80	4253.17	1.64873	3032.31	2.13884	2996.39	1.47102	2356.69	1.38076	2847.17	1.44776	1.62144	0.305584		4139.53	1.57735	2508.36	1.96494	3155.19	1.63369	2300.58	1.4658	2780.28	1.28624	1.59127	0.251799		3990.18	1.53217	2034.82	1.60061	3128.18	1.50736	2128.07	1.39363	2824.79	1.29242	1.46524	0.122038		3628.61	1.59478	1642.37	1.35529	2725.63	1.43978	1784.49	1.16033	2630.07	1.14901
85	4196.72	1.62685	3110.84	2.19423	3103.34	1.52352	2382.94	1.39614	2785.66	1.41648	1.62094	0.332982		4042.46	1.54036	2408.85	1.88698	3067.99	1.58854	2255.74	1.43723	2695.06	1.24682	1.54902	0.237322		3903.05	1.49871	2084.8	1.63993	3127.85	1.5072	2073.79	1.35809	2758.94	1.2623	1.45324	0.146069		3554.65	1.56227	1667.63	1.37613	2653.61	1.40174	1730.05	1.12494	2624.68	1.14666
90	4134.51	1.60273	3077.91	2.171	2912.49	1.42983	2332.91	1.36683	2716.74	1.38144	1.6091	0.329252		4032.66	1.53663	2370.09	1.85662	3070.7	1.58995	2244.21	1.42989	2668.7	1.23462	1.52926	0.227718		3869.43	1.4858	2020.83	1.58961	2962.02	1.42729	2070.55	1.35596	2711.5	1.24059	1.41985	0.131756		3583.98	1.57516	1630.25	1.34529	2727.33	1.44068	1730	1.1249	2614.41	1.14217
95	4196.79	1.62687	3138.15	2.2135	2868.77	1.40837	2308.69	1.35263	2677.29	1.36138	1.59684	0.361986		4028.11	1.5349	2356.12	1.84568	3110.89	1.61076	2208.89	1.40738	2650.66	1.22628	1.52084	0.229203		3767.6	1.4467	1984.6	1.56111	3086.29	1.48717	2055.84	1.34633	2693.67	1.23243	1.41475	0.128069		3420.07	1.50313	1577.59	1.30183	2604.3	1.37569	1784.24	1.16017	2577.5	1.12605
100	4052.59	1.57098	3127.42	2.20592	2896.16	1.42182	2262.36	1.32549	2650.18	1.34759	1.57167	0.367343		3976.45	1.51521	2357.09	1.84644	3193.83	1.6537	2186.64	1.3932	2606.51	1.20585	1.51429	0.239491		3917.62	1.50431	1959.6	1.54145	3174.69	1.52977	2047.79	1.34106	2688.94	1.23027	1.42937	0.137566		3461.43	1.5213	1532.41	1.26455	2607.05	1.37714	1779.72	1.15723	2565.55	1.12083
105	4018.52	1.55777	3160.25	2.22908	2795.68	1.37249	2265.89	1.32756	2640.83	1.34284	1.57581	0.3764		4023.7	1.53322	2343.86	1.83607	3226.59	1.67067	2231.34	1.42168	2577.7	1.19252	1.52744	0.242169		3656.2	1.40392	1941.29	1.52704	2966.25	1.42932	2056.56	1.3468	2660.8	1.2174	1.3849	0.114072		3548.04	1.55937	1592.46	1.31411	2631.8	1.39021	1744.63	1.13442	2549.26	1.11371
110	4096.59	1.58803	3270.3	2.30671	2812.18	1.38058	2266.68	1.32802	2574.76	1.30924	1.5809	0.420723		3965.07	1.51088	2285.14	1.79008	3176.81	1.64489	2191.4	1.39623	2539.85	1.17501	1.50857	0.239483		3508.97	1.34739	1928.71	1.51715	2991.23	1.44136	2004.78	1.31289	2636.26	1.20616	1.36499	0.11962		3423.77	1.50475	1475.52	1.21761	2559.68	1.35212	1741.52	1.1324	2524.09	1.10272
115	4016.1	1.55683	3292.13	2.3221	2865.6	1.40681	2130.51	1.24824	2403.82	1.22232	1.54602	0.453664		3916.38	1.49232	2263.58	1.77318	3168.15	1.64041	2159.36	1.37582	2172.92	1.00526	1.45829	0.294608		3502.27	1.34482	1907.29	1.5003	3085.1	1.4866	2040.17	1.33607	2285.54	1.0457	1.3427	0.182893		3385.6	1.48798	1469.47	1.21262	2637.31	1.39313	1735.53	1.1285	1803.63	0.787961
120	3984.83	1.54471	3293.63	2.32316	2475.69	1.21539	2241.91	1.31351	2224.47	1.13112	1.54386	0.460842		4027.9	1.53482	2211.56	1.73244	3177.47	1.64523	2204.22	1.40441	2070.74	0.957987	1.45401	0.303024		3608.03	1.38543	1842.5	1.44933	3026.17	1.4582	2068.75	1.35478	2215.29	1.01356	1.33226	0.183352		3446.67	1.51482	1525.66	1.25898	2543.51	1.34358	1737.07	1.1295	2262.26	0.988328
125	4055.96	1.57228	2495.98	1.76054	2277.15	1.11792	2233.35	1.30849	2194.15	1.11571	1.39448	0.265891		3875.85	1.47688	1707.62	1.33767	2687.28	1.39142	1788.25	1.13937	1984.44	0.918063	1.30344	0.284388		3108.21	1.1935	1385.6	1.08993	2232	1.07552	2048.08	1.34125	2191.9	1.00286	1.14061	0.131182		2946.22	1.29487	1286.03	1.06124	2014.34	1.06405	1736.52	1.12914	2237.54	0.977528
130	2558.98	0.991982	2334.23	1.64645	2178.84	1.06966	1825.59	1.06959	2160.4	1.09854	1.1849	0.262433		2445.48	0.931841	1594.16	1.24879	2390.79	1.2379	1737.47	1.10702	1966.6	0.909809	1.11778	0.206147		2474.44	0.950145	1355.71	1.06642	2022.98	0.9748	1780.68	1.16614	2161.55	0.988974	1.0293	0.0879834		2360.43	1.03741	1303.56	1.0757	2037.82	1.07645	1595.13	1.03721	2222.54	0.970975
135	2416.73	0.936839	2234.7	1.57624	2262.93	1.11094	1792.92	1.05045	2184.98	1.11104	1.14885	0.247485		2520.61	0.960469	1510.3	1.1831	2271.48	1.17613	1706.15	1.08706	1961.48	0.907441	1.0752	0.141034		2438.63	0.936396	1321.68	1.03965	1956.06	0.942554	1650.59	1.08094	2139.56	0.978911	0.995691	0.0628916		2379.93	1.04598	1273.2	1.05065	1962.93	1.03689	1603.85	1.04288	2185.65	0.954859
140	2268.32	0.879309	2100.03	1.48125	2164.23	1.06249	1751.01	1.0259	2152.9	1.09473	1.11843	0.222486		2387.25	0.909652	1423.75	1.1153	2180.55	1.12904	1686.9	1.0748	1950.39	0.902308	1.03564	0.12376		2507.47	0.962831	1252.51	0.985237	2004.69	0.965985	1659.84	1.087	2144.22	0.981042	0.996418	0.0515263		2424.52	1.06558	1230.02	1.01502	1993.51	1.05305	1624.79	1.05649	2168.8	0.947498
145	2231.28	0.864952	2078.76	1.46626	2121.49	1.04151	1751.22	1.02602	2127.65	1.08189	1.10032	0.221697		2368.98	0.902692	1385.75	1.08554	2197.59	1.13787	1705.31	1.08652	1939.13	0.897098	1.02018	0.111217		2578.94	0.990273	1216.61	0.957001	2114.79	1.01904	1602.74	1.0496	2118.36	0.969211	0.997026	0.037651		2489.33	1.09407	1256.25	1.03667	2012.77	1.06322	1542.1	1.00272	2179.9	0.952347
150	2336.18	0.905617	1896.35	1.33759	2092.59	1.02732			2153.83	1.0952	1.09498	0.180348		2468.9	0.940764	1371.21	1.07414	2096.27	1.08541	1696.93	1.08119	1922.53	0.889418	1.02468	0.10463		2963.84	1.13807	1273.06	1.0014	1931.32	0.930632	1653.85	1.08307	2124.47	0.972006	1.02504	0.0843015		2719.97	1.19543	1250.18	1.03165	2102.2	1.11046	1516.77	0.986251	2177.64	0.951356
155	2156.91	0.836122	1933.51	1.3638	2207.2	1.08358			2134.9	1.08558	1.07821	0.218186		2459.66	0.937246	1381.81	1.08245	2036.95	1.05469	1650.52	1.05162	1891.63	0.875125	1.00637	0.0949804		2743.94	1.05363	1276.56	1.00416	2085.21	1.00478	1606.89	1.05232	2157.26	0.987009	1.02038	0.0306025		2688.94	1.18179	1271.27	1.04906	2075.28	1.09624	1598.39	1.03933	2178.94	0.951925
160	2180.39	0.845224							2148.93	1.09271	1.00717	0.140326		2579.66	0.98297	1417.74	1.11059	2023.26	1.0476	1706.81	1.08748	1894.17	0.876299	1.02241	0.0948105		2624.35	1.00771	1268.11	0.997515	2070.56	0.997727	1600.43	1.04809	2125.34	0.972405	1.00469	0.0275464		2508.2	1.10236	1298.22	1.0713	1941.26	1.02544	1526.99	0.992902	2170.08	0.948055
165	2085.97	0.80862									0.80862	#DIV/0!		2600.91	0.991065	1378.8	1.08009	2008.61	1.04002	1640.48	1.04522			1.04099	0.0368904		2639.68	1.0136	1336.01	1.05092	1981.55	0.954838	1569.51	1.02784			1.0118	0.0409699		2604.27	1.14458	1344.97	1.10988	2021.5	1.06783	1544.33	1.00417
170	2145.31	0.831626									0.831626	#DIV/0!		2553.54	0.973016	1385.28	1.08516			1720.26	1.09605			1.04856	0.055902		2674.05	1.02679	1359.72	1.06957	1946.62	0.938006	1643.53	1.07632			1.02767	0.0636727		2807.96	1.2341	1295.24	1.06884	2086.35	1.10209	1584.07	1.03001
175	2379.84	0.922541									0.922541	#DIV/0!															2812.3	1.07988					1616.84	1.05884			1.06936	0.0148777		2644.22	1.16214
[truncated: 14 more columns]

## Sheet: ACTINcompressionEvents
6th										5th									4th									3rd									2nd
	20180208cell1		20180208cell2		20180208cell3		AVG	SD		20180208cell1		20180208cell2		20180208cell3		AVG	SD		20180208cell1		20180208cell2		20180208cell3		AVG	SD		20180208cell1		20180208cell2		20180208cell3		AVG	SD		20180208cell1		20180208cell2		20180208cell3		AVG	SD
0	1723.37	1	634.087	1	1604.76	1	1	0		1836.04	1	611.708	1	2220.38	1	1	0		1770.7	1	658.268	1	2405.05	1	1	0		1661.63	1	688.756	1	2849.11	1	1	0		1576.42	1	832.009	1	2651.66	1	1	0
5	1648.91	0.956793	630.363	1.1412	1592.03	0.992068	1.03002	0.0978872		1956.54	1.06563	656.568	1.07334	1965.88	0.885377	1.00811	0.106362		1717.81	0.970129	629.289	0.955977	2405.39	1.00014	0.975416	0.0225521		1519.09	0.914213	752.111	1.09198	2839.15	0.996505	1.0009	0.0889671		1665.62	1.05659	780.575	0.938181	2722.28	1.02663	1.00713	0.0615644
10	1708.38	0.991299	691.161	1.25127	1570.67	0.978759	1.07378	0.153842		1779.65	0.969286	681.235	1.11366	1902.25	0.856721	0.979889	0.128798		1755.84	0.991612	650.435	0.988101	2370.97	0.98583	0.988514	0.00291287		1597.12	0.961176	764.987	1.11068	2758.55	0.968216	0.991471	0.0911388		1571.31	0.99676	783.597	0.941813	2743.2	1.03452	0.991032	0.0466192
15	1647.55	0.956002	720.379	1.30416	1564.97	0.975206	1.07846	0.195704		1837.55	1.00082	690.09	1.12814	1903.72	0.857385	0.995448	0.135456		1713.88	0.96791	663.346	1.00771	2305.95	0.958793	0.978139	0.0260151		1527.52	0.919287	769.863	1.11776	2751.68	0.965803	1.01255	0.0850117		1474.81	0.935547	781.057	0.93876	2711.84	1.02269	0.965667	0.0494132
20	1546.54	0.897392	753.58	1.36427	1595.84	0.99444	1.08537	0.246364		1759.73	0.958436	716.58	1.17144	1888.55	0.85055	0.993476	0.16329		1820.84	1.02832	669.693	1.01736	2405.67	1.00025	1.01531	0.0141442		1483.78	0.892964	765.431	1.11132	2625.76	0.921607	0.986218	0.113924		1493.55	0.947431	805.823	0.968527	2681.55	1.01127	0.975743	0.0325259
25	1497.89	0.869164	795.568	1.44029	1600.37	0.997268	1.10224	0.299682		1767.87	0.962871	726.326	1.18737	1925.08	0.867004	1.00575	0.164432		1779.53	1.00499	700.557	1.06424	2317.42	0.963562	1.01093	0.050603		1604.92	0.965872	776.81	1.12784	2670.15	0.937188	0.980492	0.115441		1504.96	0.954674	797.557	0.958592	2693.82	1.0159	0.976389	0.0342741
30	1487.84	0.863331	815.354	1.47611	1599.78	0.996895	1.11211	0.322226		1693.88	0.922568	754.086	1.23275	1911.32	0.860808	1.00538	0.199322		1824.71	1.0305	696.589	1.05821	2314.41	0.962311	1.01701	0.0493554		1572.14	0.946144	802.46	1.16509	2619.8	0.919515	1.00441	0.109381		1484.05	0.941407	805.113	0.967673	2650.47	1.02082	0.976634	0.0404588
35	1580.23	0.91694	842.24	1.52478	1582.32	0.986017	1.14258	0.332793		1695.78	0.923608	745.754	1.21913	1807.68	0.814129	0.985624	0.209504		1804.26	1.01895	718.6	1.09165	2203.82	0.916328	1.00898	0.088087		1463.39	0.880696	795.476	1.15495	2639.94	0.926585	1.0126	0.132414		1502.02	0.952807	859.13	1.0326	2706.87	0.987023	0.990809	0.043072
40	1461.89	0.848274	870.734	1.57637	1496.7	0.932665	1.1191	0.398244		1785.98	0.972732	772.061	1.26214	1824	0.821481	1.01878	0.22391		1835.34	1.03651	727.522	1.10521	2156.46	0.896638	1.01278	0.106289		1603.26	0.964868	768.239	1.1154	2731.21	0.958619	0.998087	0.141321		1548.97	0.982593	852.752	1.02493	2617.25	0.978307	0.995277	0.0232709
45	1454.39	0.843921	927.681	1.67946	1578.72	0.983777	1.16905	0.447524		1556.47	0.847729	731.063	1.19512	1844.3	0.830621	0.957822	0.205682		1839.22	1.0387	718.053	1.09082	2207.01	0.917654	1.01573	0.0888404		1695.43	1.02034	792.908	1.15122	2666.34	0.935853	1.00537	0.0963844		1516.88	0.962236	833.281	1.00153	2594.14	0.949686	0.97115	0.0197546
50	2129.65	1.23575	1702.25	3.08174	2589.15	1.61342	1.97697	0.975217		2217.38	1.2077	1178.48	1.92653	3358.01	1.51236	1.54886	0.360806		2330.24	1.316	1235.37	1.8767	3656.24	1.52023	1.57098	0.283773		2058.2	1.23866	1058.75	1.5372	3861.56	1.35536	1.17564	0.168838		1828.07	1.15964	932.893	1.12125	2518.24	1.19964	1.16018	0.111794
55	2096.73	1.21664	1493.26	2.70338	2399.3	1.49512	1.80504	0.790339		2151.11	1.1716	1187.99	1.94208	2661.23	1.19854	1.43741	0.437267		2187.48	1.23538	852.69	1.29535	3359.85	1.397	1.30924	0.0816998		1824.79	1.09819	1065.59	1.54712	3811.64	1.33784	1.37123	0.152045		1778.59	1.12825	996.378	1.19756	3181.03	1.17492	1.16691	0.0406293
60	2143.03	1.24351	1462.68	2.64801	2200.68	1.37135	1.75429	0.776622		2167.97	1.18079	1165.16	1.90477	2647.77	1.19248	1.42601	0.414657		2128.6	1.20212	981.807	1.4915	3227.23	1.34185	1.34516	0.144717		1910.87	1.15	1015.01	1.47368	3682.77	1.29261	1.31264	0.225133		1685.13	1.06896	966.102	1.16117	3115.48	1.21274	1.14762	0.0576164
65	2177.53	1.26353	1337.69	2.42175	2013.78	1.25488	1.64672	0.671208		2040.9	1.11158	1103.54	1.80402	2724.27	1.22694	1.38085	0.370993		2346.07	1.32494	963.869	1.46425	3122.02	1.29811	1.36243	0.0891903		1867.05	1.12362	997.773	1.44866	3642.79	1.27857	1.30075	0.162978		1769.93	1.12276	926.396	1.11344	3215.76	1.18662	1.14094	0.0548355
70	2176.57	1.26297	1330.83	2.40931	1915.14	1.19341	1.6219	0.682808		2209.88	1.20361	1095.74	1.79127	2752.58	1.23969	1.41152	0.329368		2460.46	1.38955	975.752	1.4823	3019.29	1.2554	1.37575	0.114081		2166.19	1.30365	962.979	1.39814	3441.9	1.20806	1.26011	0.168655		1845	1.17038	915.861	1.10078	3146.5	1.19457	1.15524	0.0455971
75	2245.08	1.30273	1351.04	2.4459	1872.96	1.16713	1.63859	0.702436		2237.75	1.21879	1030.06	1.68391	2669.48	1.20226	1.36832	0.273435		2584.15	1.4594	876.528	1.33157	2830.13	1.17674	1.32257	0.141542		2206.27	1.32777	1006.58	1.46144	3363.95	1.1807	1.29417	0.10903		1903.7	1.20762	961.889	1.1561	3167.6	1.24031	1.20134	0.0267813
80	2279.79	1.32287	1243.94	2.25201	1801.61	1.12267	1.56585	0.602604		2327.91	1.26789	995.69	1.62772	2693.3	1.21299	1.36953	0.225275		2696.55	1.52288	920.83	1.39887	2792.79	1.16122	1.36099	0.18378		2270.13	1.3662	1009.5	1.46568	3235.59	1.13565	1.30829	0.163767		1864.44	1.18271	953.267	1.14574	3288.87	1.28002	1.20282	0.0476559
85	2363.97	1.37171	1272.46	2.30364	1806.08	1.12545	1.60027	0.621459		2278.95	1.24123	985.353	1.61082	2678.95	1.20653	1.35286	0.224075		2921.87	1.65012	861.521	1.30877	2885.78	1.19988	1.38626	0.234911		2352.28	1.41564	1039.73	1.50958	3229.03	1.13335	1.32174	0.170568		1936.79	1.2286	968.729	1.16433	3394.16	1.22527	1.20607	0.0579643
90	2347.22	1.36199	1240.55	2.24587	1705.7	1.0629	1.55692	0.615104		2451.32	1.33511	919.596	1.50333	2601.79	1.17178	1.33674	0.16578		2984.84	1.68569	853.178	1.2961	2846.16	1.18341	1.3884	0.263553		2543.47	1.5307	1002.56	1.45561	3221.94	1.13086	1.35203	0.197212		2079.28	1.31899	968.55	1.16411	3249.01	1.26518	1.24943	0.0780092
95	2413.32	1.40035	1221.27	2.21098	1704.77	1.06232	1.55788	0.590311		2589.55	1.4104	938.321	1.53394	2658.31	1.19723	1.38052	0.170329		3061.73	1.72911	814.008	1.23659	2697.44	1.12157	1.36243	0.322725		2701.33	1.62571	1024.89	1.48802	3112.59	1.09248	1.3596	0.234358		2077.08	1.31759	940.361	1.13023	3354.82	1.27826	1.24203	0.0966649
100	2689.92	1.56085	1240.13	2.24512	1751.68	1.09156	1.63251	0.580112		2592.8	1.41217	875.071	1.43054	2542.74	1.14518	1.3293	0.159713		3101.15	1.75137	857.796	1.30311	2681.26	1.11485	1.38978	0.326993		2703.98	1.6273	999.75	1.45153	3127.55	1.09773	1.40382	0.273876		2096.21	1.32973	943.13	1.13356	3389.52	1.30642	1.25657	0.101713
105	2712.55	1.57398	1220.87	2.21025	1751.58	1.09149	1.62524	0.561138		2596.39	1.41412	889.914	1.4548	2568.86	1.15695	1.34196	0.16151		3254.24	1.83783	823.078	1.25037	2813.84	1.16997	1.41939	0.364601		2850.74	1.71563	980.046	1.42292	3058.14	1.07337	1.38407	0.283064		2061.42	1.30766	884.642	1.06326	3464.17	1.31995	1.23029	0.140748
110	2755.96	1.59917	1176.56	2.13002	1705.14	1.06255	1.59725	0.533738		2674.98	1.45693	827.315	1.35247	2556.83	1.15153	1.32031	0.15522		3305.93	1.86702	774.554	1.17665	2629.88	1.09348	1.37905	0.424633		2848.54	1.7143	915.439	1.32912	3135.59	1.10055	1.41303	0.307656		2137.17	1.35572	865.355	1.04008	3500.05	1.36547	1.25375	0.172835
115	2843.63	1.65004	1177.71	2.13211	1721.04	1.07246	1.6182	0.530542		2679.8	1.45955	779.265	1.27392	2515.75	1.13302	1.28883	0.163774		3186.26	1.79944	776.018	1.17888	2684.81	1.11632	1.36488	0.377636		2960.5	1.78168	979.86	1.42265	3051.17	1.07092	1.37145	0.323773		2086.72	1.32371	885.389	1.06416	3620.75	1.38337	1.25708	0.163248
120	2857.02	1.65781	1166.4	2.11164	1945.43	1.21229	1.66058	0.44968		2819.27	1.53551	785.009	1.28331	2442.95	1.10024	1.30635	0.218552		3188.77	1.80086	778.334	1.1824	2653.11	1.10314	1.36213	0.382009		3010.95	1.81204	655.502	0.951719	2974.97	1.04417	1.41617	0.368795		2094.79	1.32883	873.99	1.05046	3668.23	1.41064	1.26331	0.178558
125	2456.06	1.42514	991.856	1.79564	1548.21	0.964764	1.39518	0.416249		2067.27	1.12594	750.153	1.22633	1821.82	0.820499	1.05759	0.211371		2340.09	1.32156	713.811	1.08438	2103.96	0.874808	1.09358	0.22352		2373.7	1.42853	803.511	1.16661	2982.56	1.04684	1.2702	0.471652		2206.5	1.39969	891.448	1.07144	3740.53	1.21744	1.22953	0.192754
130	2336.19	1.35559	1017.17	1.84147	1561.61	0.973115	1.39006	0.435203		2278.53	1.241	628.725	1.02782	1773.2	0.7986	1.02247	0.221248		2465.42	1.39235	611.476	0.928916	2047.21	0.851214	1.05749	0.292583		2287.99	1.37695	732.173	1.06304	2614.11	0.91752	1.17089	0.255533		1932.58	1.22593	844.131	1.01457	3228.24	1.21051	1.15034	0.119655
135	2375.84	1.3786	1028.96	1.86282	1517.14	0.945402	1.39561	0.458945		2257.93	1.22978	662.799	1.08352	1728.19	0.778329	1.03054	0.230341		2260.77	1.27677	633.748	0.962751	2083.38	0.866252	1.03526	0.21465		2341.32	1.40904	666.79	0.968108	2594.11	0.910497	1.11683	0.237836		1751.67	1.11117	747.34	0.898235	3209.86	1.19097	1.06679	0.159544
140	2342.72	1.35938	945.927	1.71249	1461.04	0.910443	1.32744	0.401979		2069.28	1.12703	643.009	1.05117	1763.28	0.794131	0.990778	0.174474		2092.46	1.18171	626.364	0.951533	2012.79	0.836898	0.990049	0.175605		2151.93	1.29507	645.029	0.936513	2621.78	0.92021	1.09912	0.269468		1742.95	1.10564	719.102	0.864296	3158.03	1.13548	1.03514	0.169431
145	2008.26	1.16531	900.577	1.63039	1492.15	0.929827	1.24184	0.356499		1989.4	1.08353	605.518	0.989881	1663.44	0.749169	0.940859	0.172485		2054.8	1.16045	606.954	0.922047	2054.59	0.854282	0.978925	0.160811		2040.16	1.2278	620.183	0.900439	2604.7	0.914218	1.0486	0.21374		1574.63	0.998868	724.803	0.871148	3010.89	1.09611	0.98871	0.132189
150	1842.32	1.06902	835.529	1.51263	1554.5	0.968682	1.18344	0.289465		1762.99	0.960214	579.345	0.947094	1630.54	0.734353	0.880554	0.126784		1871.1	1.0567	609.563	0.92601	2029.6	0.843891	0.942201	0.107324		1987.31	1.196	658.268	0.955735	2583.44	0.906755	1.01167	0.187208		1602.67	1.01665	709.103	0.852278	2906.52	1.07446	0.981131	0.124358
155	1765.83	1.02464	773.473	1.40029	1456.56	0.907651	1.11086	0.257386		1717.45	0.935408	559.65	0.914897	1604.76	0.722739	0.857682	0.117313		1789.33	1.01052	611.708	0.929269	2220.38	0.923216	0.954336	0.0487544		1919.49	1.15518	629.289	0.91366	2551.32	0.895481	1.01574	0.158991		1661.63	1.05406	688.756	0.827823	2849.11	1.07071	0.984196	0.136888
160	1637.83	0.950362			1431.09	0.891778	0.92107	0.041425		1723.37	0.938634	552.368	0.902993	1592.03	0.717006	0.852878	0.11901		1836.04	1.0369	656.568	0.997417	1965.88	0.817394	0.950572	0.117013		1896.9	1.14159	650.435	0.944362	2405.05	0.844142	0.970995	0.163254		1492.96	0.94706	723.167	0.869182	2839.15	1.04031	0.952184	0.101626
165	1563.99	0.907517					0.907517	#DIV/0!		1648.91	0.898079	634.087	1.03658	1570.67	0.707387	0.880684	0.165286		1956.54	1.10495	681.235	1.03489	1902.25	0.790938	0.976927	0.164836		1770.7	1.06564	663.346	0.963107	2405.39	0.844262	0.976736	0.151282		1519.09	0.963634	752.111	0.90397	2758.55	1.03772	0.968441	0.0683477
170	1604.1	0.930793					0.930793	#DIV/0!		1708.38	0.930467	630.363	1.0305	1564.97	0.70482	0.888595	0.166827		1779.65	1.00506	690.09	1.04834	1903.72	0.791551	0.948317	0.137477		1717.81	1.0338			2370.97	0.832181	0.953642	0.117015		1597.12	1.01313	764.987	0.919446	2751.68		0.96629	0.062411

## Sheet: PMcompressionEvents
6th										5th									4th									3rd									2nd
	20180208		20180524serie10		20180524serie37		AVG	SD		20180208cell1		20180208cell2		20180208cell3		AVG	SD		20180208cell1		20180208cell2		20180208cell3		AVG	SD		20180208cell1		20180208cell2		20180208cell3		AVG	SD		20180208cell1		20180208cell2		20180208cell3		AVG	SD
0	3956.95	1	4102.56	1	2820.57	1	1	0		4112.4	1	3610.55	1	2689.23	1	1	0		3006.38	1	3294.72	1	2552.52	1	1	0		2809.72	1	2991.7	1	2516.59	1	1	0		2855.62	1	2916.13	1	2399.38	1	1	0
5	3996.17	1.00991	3986.94	0.971818	2886.85	1.0235	1.00174	0.0267908		3937.13	0.957381	3583.79	0.992588	2680.11	0.996607	0.982192	0.0215805		3056.59	1.0167	3268.76	0.99212	2569.46	1.00664	1.00515	0.0123565		2724.39	0.969633	3013.72	1.00736	2527.96	1.00452	0.993836	0.0210085		2966.2	1.03872	2905.55	0.996374	2427.11	1.01156	1.01555	0.0214559
10	3977.38	1.00516	3958.45	0.964872	2859.31	1.01373	0.994589	0.0260898		3962.76	0.963612	3545.66	0.982028	2641.03	0.982076	0.975905	0.0106461		3112.07	1.03515	3228.7	0.979961	2528.7	0.990667	1.00193	0.0292692		2774.61	0.987505	3035.4	1.0146	2507.21	0.996274	0.991088	0.0193894		2866.21	1.00371	2897.38	0.993569	2450.87	1.02146	1.00624	0.0141178
15	3966.61	1.00244	3928.63	0.957603	2815.93	0.998355	0.986133	0.0247923		3957.58	0.962354	3539.14	0.980221	2624.69	0.975999	0.972858	0.00933864		3140.37	1.04457	3259.26	0.989237	2532.16	0.992022	1.00861	0.0311714		2775.64	0.987872	3001.11	1.00314	2518.33	1.00069	1.00093	0.0135514		2892.75	1.013	2866.98	0.983144	2480.57	1.03384	1.00999	0.02548
20	3926.47	0.992299	3892.3	0.948747	2808.54	0.995734	0.978927	0.0261925		4005.73	0.974063	3536.24	0.979419	2628.82	0.977536	0.977006	0.0027167		3176.49	1.05658	3277.37	0.994736	2561.77	1.00362	1.01831	0.033438		2799.95	0.996524	3054.13	1.02087	2536.9	1.00807	0.999696	0.0105312		2831.23	0.991456	2873.48	0.985376	2494.1	1.03948	1.00544	0.0296361
25	3781.33	0.955619	3875.76	0.944715	2760.1	0.978559	0.959631	0.0172746		4010.38	0.975194	3535.46	0.979202	2627.08	0.97689	0.977095	0.002012		3128.46	1.0406	3246.88	0.98548	2564.45	1.00467	1.01025	0.0279824		2857.85	1.01713	3052.86	1.02044	2544.13	1.01094	1.00944	0.0122403		2847.14	0.99703	2878.57	0.987121	2431.98	1.01359	0.999247	0.0133726
30	3898.59	0.985253	3865.35	0.94218	2810.7	0.996499	0.974644	0.0286716		4005.21	0.973936	3498.51	0.968968	2652.51	0.986347	0.976417	0.00895099		3164.28	1.05252	3220.16	0.977369	2534.01	0.992747	1.00755	0.0397014		2809.84	1.00004	3002.69	1.00367	2487.69	0.988517	1.0087	0.0175542		2860.7	1.00178	2900.24	0.994551	2474.84	1.03145	1.00926	0.0195557
35	3939.38	0.995561	3861.96	0.941354	2783.55	0.986875	0.974596	0.029115		4003.39	0.973493	3489.3	0.966418	2650.6	0.985635	0.975182	0.00971888		3168.65	1.05397	3243.92	0.98458	2527.38	0.990152	1.00957	0.0385563		2904.65	1.03379	3028.38	1.01226	2488.73	0.988927	0.997548	0.00768282		2865.14	1.00333	2867.84	0.98344	2486.81	1.03644	1.00774	0.026772
40	4018.32	1.01551	3811.37	0.929022	2802.49	0.99359	0.979375	0.0449627		3957.72	0.962387	3457.73	0.957672	2626.51	0.976678	0.965579	0.00989671		3196.46	1.06323	3240.13	0.983431	2581.95	1.01153	1.01939	0.0404749		2947.76	1.04913	3001.76	1.00336	2586.92	1.02794	1.02466	0.0111335		2837.31	0.993586	2910.09	0.997929	2457.07	1.02404	1.00519	0.0164739
45	4528.7	1.14449	3755.53	0.91541	2830.87	1.00365	1.02118	0.115544		3936.15	0.957142	3450.88	0.955777	2620.91	0.974595	0.962505	0.0104928		3179.48	1.05758	3238.95	0.983074	2540.03	0.995108	1.01192	0.0399951		2886.65	1.02738	2974.22	0.994157	2516.68	1.00004	1.01751	0.0274366		2819.26	0.987266			2460.93	1.02565	1.00646	0.0271447
50	6039.6	1.52633	5931.1	1.44571	4480.98	1.58868	1.52024	0.0716804		5282.79	1.2846	5455.49	1.51098	3941.58	1.46569	1.42043	0.119787		5305.26	1.76467	4645.98	1.41013	3333.48	1.30596	1.49358	0.240472		3175.07	1.13003	3822.52	1.27771	2987.42	1.18709	1.06954	0.103145		3179.21	1.11331	3141.1	1.07715	2703.68	1.12682	1.10576	0.0256861
55	5950.68	1.50386	6164.55	1.50261	4256.56	1.50911	1.50519	0.00345138		6561.57	1.59556	5302.05	1.46849	3902.32	1.45109	1.50504	0.078868		5217.77	1.73557	4684.77	1.4219	3284.68	1.28684	1.48144	0.230211		4285.36	1.52519	3778.47	1.26298	2875.45	1.1426	1.18344	0.0818747		3200.79	1.12087	3153.14	1.08127	2662.85	1.10981	1.10399	0.0204311
60	5858.74	1.48062	6225.17	1.51739	4212.39	1.49345	1.49715	0.0186594		6531.29	1.5882	5304.27	1.4691	3833.37	1.42545	1.49425	0.0842372		5105.02	1.69806	4664.36	1.41571	3326.34	1.30316	1.47231	0.203443		4290.1	1.52688	3710.13	1.24014	2827.91	1.12371	1.30396	0.203856		3191.29	1.11755	3106.45	1.06526	2624.43	1.0938	1.0922	0.0261776
65	5701.07	1.44078	6257.34	1.52523	4188.73	1.48506	1.48369	0.042242		6455.77	1.56983	5342.49	1.47969	3783.88	1.40705	1.48552	0.0815479		5036.93	1.67541	4682.94	1.42135	3319.52	1.30049	1.46575	0.191365		4266.69	1.51855	3740.3	1.25022	2769.66	1.10056	1.28919	0.217352		3133.53	1.09732	3134.99	1.07505	2622.94	1.09318	1.08852	0.0118431
70	5465.35	1.3812	6340.1	1.5454	4194.21	1.487	1.4712	0.0832301		6412.4	1.55928	5345.86	1.48062	3889.15	1.44619	1.49537	0.0579694		5034.01	1.67444	4617.14	1.40138	3316.57	1.29933	1.45838	0.193943		4206.19	1.49702	3729.7	1.24668	2850.97	1.13287	1.30055	0.197702		3058.34	1.07099	3187.02	1.0929	2586.68	1.07806	1.08065	0.0111796
75	5396.42	1.36378	6372.79	1.55337	4256.44	1.50907	1.47541	0.0991727		6603.75	1.60582	5343.52	1.47997	3983.75	1.48137	1.52239	0.0722551		5072.76	1.68733	4616.36	1.40114	3368.01	1.31949	1.46932	0.193167		4184.75	1.48939	3673.34	1.22784	2840.52	1.12872	1.2908	0.188073		3120.37	1.09271	3181.45	1.09098	2589.83	1.07938	1.08769	0.0072512
80	5453.62	1.37824	6381.93	1.55559	4255.44	1.50871	1.48085	0.0919013		6424.78	1.5623	5498.88	1.523	3959.58	1.47238	1.51923	0.0450752		5005.14	1.66484	4575.59	1.38877	3387.61	1.32716	1.46026	0.179831		4142.59	1.47438	3671.02	1.22707	2823.31	1.12188	1.2797	0.189162		3141.26	1.10003	3209.21	1.1005	2617.1	1.09074	1.09709	0.00550251
85	5525.98	1.39653	6326.35	1.54205	4149.29	1.47108	1.46988	0.0727674		6305.05	1.53318	5489.53	1.52041	3952.19	1.46963	1.50774	0.0336145		4905.82	1.6318	4571.06	1.38739	3465.16	1.35755	1.45891	0.150467		4201.33	1.49529	3769.02	1.25982	2846.45	1.13107	1.27751	0.177123		3175.01	1.11184	3200.03	1.09735	2590.93	1.07984	1.09634	0.0160285
90	5464.26	1.38093	6334.32	1.54399	4004.22	1.41965	1.44819	0.0851954		6301.72	1.53237	5429.96	1.50391	3964.81	1.47433	1.50354	0.029024		4893.35	1.62766	4589.49	1.39298	3457.9	1.3547	1.45845	0.147783		4106.74	1.46162	3806.5	1.27235	2839.96	1.12849	1.29454	0.185844		3218.91	1.12722	3251.49	1.115	2563.45	1.06838	1.10353	0.0310498
95	5410.75	1.36741	6120.18	1.49179	4149.84	1.47127	1.44349	0.0666856		6283.36	1.52791	5445.02	1.50808	4016.03	1.49337	1.50979	0.0173306		4876.25	1.62197	4599.14	1.39591	3415.2	1.33797	1.45195	0.150061		4111.39	1.46327	3848.82	1.2865	2778.67	1.10414	1.27937	0.178844		3143.41	1.10078	3212.7	1.1017	2592.36	1.08043	1.0943	0.0120224
100	5353.1	1.35284	6074.04	1.48055	4046.32	1.43457	1.42265	0.0646846		6198.3	1.50722	5474.76	1.51632	3980.07	1.48	1.50118	0.0188977		5013.76	1.6677	4563.6	1.38513	3450.28	1.35172	1.46818	0.173596		4077.47	1.4512	3814.39	1.27499	2797.65	1.11168	1.28715	0.175797		3184.84	1.11529	3177.64	1.08968	2608.46	1.08714	1.09737	0.0155693
105	5402.89	1.36542	5892.36	1.43626	4102.69	1.45456	1.41875	0.0470802		6252.87	1.52049	5387.66	1.4922	4007.44	1.49018	1.50096	0.0169491		5076.17	1.68846	4559.9	1.384	3439.69	1.34757	1.47334	0.187187		4057.32	1.44403	3828.82	1.27981	2738.12	1.08803	1.27141	0.181614		3167.47	1.1092	3194	1.09529	2538.44	1.05796	1.08748	0.0264997
110	5461.16	1.38014	5614.48	1.36853	4074.43	1.44454	1.39774	0.040945		6255.11	1.52104	5373.51	1.48828	3955.9	1.47101	1.49344	0.0254096		4942.4	1.64397	4538.99	1.37766	3457.29	1.35446	1.4587	0.160869		4022.05	1.43148	3814.58	1.27505	2780.31	1.10479	1.27621	0.169649		3246.57	1.13691	3062.55	1.05021	2556.01	1.06528	1.08413	0.0463192
115	5297.71	1.33884	5393.58	1.31469	4071.69	1.44357	1.3657	0.0685106		6328.16	1.5388	4726.34	1.30904	3964.19	1.4741	1.44064	0.11848		4986.38	1.6586	4084.82	1.23981	3522.89	1.38016	1.42619	0.213156		4042.73	1.43884	3389.24	1.13288	2844.8	1.13042	1.27898	0.150569		3268.39	1.14454	3054.08	1.0473	2539.99	1.05861	1.08348	0.05318
120	5334.66	1.34818	5037.05	1.22778	4084.43	1.44808	1.34135	0.11031		6259.54	1.52212	4280.63	1.18559	3853.07	1.43278	1.38016	0.174325		5039.12	1.67614	3780.39	1.14741	3473.9	1.36097	1.39484	0.265989		4020.2	1.43082	3366.58	1.12531	2792.22	1.10953	1.22708	0.183759		3297.24	1.15465	3032.2	1.0398	2581.45	1.07588	1.09011	0.0587302
125	4746.79	1.19961	4903.93	1.19533	3986.05	1.4132	1.26938	0.124571		6330.31	1.53932	4160.65	1.15236	3935.64	1.46348	1.38505	0.205058		4168.23	1.38646	3659.54	1.11073	3472.61	1.36046	1.28588	0.152245		3975.1	1.41477	3317.24	1.10881	2575.17	1.02328	1.19314	0.212071		3345.83	1.17166	2991.7	1.02592	2531.09	1.05489	1.08416	0.0771541
130	4218.82	1.06618	4855.56	1.18354	3433.02	1.21713	1.15562	0.0792562		4626.91	1.12511	4102.56	1.13627	3223.4	1.19863	1.15334	0.0396201		4079.2	1.35685	3610.55	1.09586	2740.56	1.07367	1.17546	0.157479		2887.22	1.02759	3294.72	1.10129	2620.36	1.04123	1.18827	0.199041		2801.03	0.980881	3013.72	1.03346	2551.71	1.06349	1.02594	0.0418129
135	3984.62	1.00699	4810	1.17244	3186.34	1.12968	1.10304	0.0858787		4253.29	1.03426	3986.94	1.10425	3070.19	1.14166	1.09339	0.0545162		4124.24	1.37183	3583.79	1.08774	2786.73	1.09176	1.18377	0.162872		3067.56	1.09177	3268.76	1.09261	2598.75	1.03265	1.05384	0.0411674		2767.01	0.968968	3035.4	1.0409	2568.04	1.0703	1.02672	0.0521306
140	3966.66	1.00246	4757.71	1.15969	3099.38	1.09885	1.087	0.0792848		4257.43	1.03527	3958.45	1.09636	3025.26	1.12495	1.08553	0.0458136		4012.04	1.33451	3545.66	1.07617	2727.42	1.06852	1.15973	0.151409		3094.02	1.10119	3228.7	1.07922	2564.56	1.01906	1.06781	0.042223		2704.15	0.946957	3001.11	1.02914	2552.36	1.06376	1.01329	0.0599937
145	3746.42	0.946796	4731.55	1.15331	3067.86	1.08767	1.06259	0.105519		4049.76	0.984768	3928.63	1.0881	2977.8	1.10731	1.06006	0.0659051		4067.08	1.35282	3539.14	1.07419	2706.22	1.06022	1.16241	0.165048		3059.06	1.08874	3259.26	1.08943	2524.89	1.0033	1.06123	0.0513611		2773.92	0.971388	3054.13	1.04732	2563.28	1.06831	1.02901	0.0509913
150	3955.65	0.999673	4713.9	1.14901	1554.5	0.551129	0.899939	0.31117		4107.15	0.998724	3892.3	1.07803	2951.91	1.09768	1.05815	0.052389		4112.4	1.36789	3536.24	1.07331	2681.81	1.05065	1.16395	0.17698		3029.36	1.07817	3277.37	1.09549	2499.82	0.993333	1.05717	0.0552852		2720.65	0.952734	3052.86	1.04689	2522.3	1.05123	1.01695	0.0556558
155	3879.15	0.980339	4684.81	1.14192	1456.56	0.516406	0.879556	0.324709		3997.28	0.972007	3875.76	1.07345	2949.68	1.09685	1.04744	0.0663623		3937.13	1.30959	3535.46	1.07307	2697	1.0566	1.14642	0.141549		3036.38	1.08067	3246.88	1.08529	2552.52	1.01428	1.06265	0.0427742		2809.72	0.983924	723.167	0.247989	2549.51	1.06257	0.764828	0.44932
160	3961.4	1.00112	4681.62	1.14115	1431.09	0.507375	0.883215	0.332932		3956.95	0.9622	3865.35	1.07057	2820.57	1.04884	1.0272	0.057334		3962.76	1.31811	3498.51	1.06185	2689.23	1.05356	1.14451	0.150403		3006.38	1.07	3220.16	1.07636	2569.46	1.02101	1.06232	0.0358565		2724.39	0.954045	752.111	0.257914	2516.59	1.04885	0.753604	0.431889
165	1563.99	0.395252	4625.77	1.12753			0.761392	0.517801		3996.17	0.971737	3861.96	1.06963	2886.85	1.07348	1.03828	0.0576643		3957.58	1.31639	3489.3	1.05906	2680.11	1.04998	1.14181	0.151259		3056.59	1.08786	663.346	0.221728	2528.7	1.00481	1.05039	0.0396007		2774.61	0.97163	764.987	0.26233	2527.96	1.05359	0.762517	0.435109

## Sheet: MaxResponse
P (mBar)	SPTBN		ACTIN		PM
1	1	0	1	0	1	0
2	1.18324	0.168004	1.26331	0.178558	1.10576	0.0256861
3	1.39778	0.185069	1.41617	0.368795	1.30396	0.203856
4	1.51029	0.126732	1.41939	0.364601	1.49358	0.240472
5	1.59127	0.251799	1.54886	0.360806	1.52239	0.0722551
6	1.66707	0.300051	1.97697	0.975217	1.52024	0.0716804

## Sheet: plotprofile intensity cleared c
	Spectrinplotprofile		smooth		actinplotprofile
0	4135	1	1.00355	0	3073	1	1.00127
2.5	4135	1	1.00795	0.5	3073	1	1.00285
5	4148	1.00314	1.01267	1	3073	1	1.00532
7.5	4175	1.00967	1.01754	1.5	3074	1.00033	1.00898
10	4219	1.02031	1.02498	2	3096	1.00748	1.01358
12.5	4283	1.03579	1.03625	2.5	3139	1.02148	1.01879
15	4346	1.05103	1.04819	3	3158	1.02766	1.02367
17.5	4407	1.06578	1.05864	3.5	3150	1.02506	1.02755
20	4437	1.07304	1.06752	4	3154	1.02636	1.02994
22.5	4437	1.07304	1.07492	4.5	3170	1.03157	1.03059
25	4460	1.0786	1.08318	5	3190	1.03807	1.0306
27.5	4507	1.08996	1.09352	5.5	3214	1.04588	1.03059
30	4591	1.11028	1.10356	6	3211	1.04491	1.03032
32.5	4712	1.13954	1.11178	6.5	3182	1.03547	1.02946
35	4695	1.13543	1.11784	7	3143	1.02278	1.02518
37.5	4541	1.09819	1.12178	7.5	3093	1.00651	1.01654
40	4503	1.089	1.12432	8	3064	0.997071	1.00752
42.5	4580	1.10762	1.12588	8.5	3054	0.993817	1.00016
45	4684	1.13277	1.1266	9	3066	0.997722	0.994079
47.5	4813	1.16397	1.12615	9.5	3099	1.00846	0.989699
50	4808	1.16276	1.12557	10	3091	1.00586	0.987595
52.5	4671	1.12963	1.12615	10.5	3043	0.990238	0.988141
55	4595	1.11125	1.12674	11	2980	0.969736	0.991414
57.5	4578	1.10713	1.12722	11.5	2902	0.944354	0.996669
60	4581	1.10786	1.12847	12	2943	0.957696	1.00276
62.5	4604	1.11342	1.12827	12.5	3104	1.01009	1.00881
65	4624	1.11826	1.12384	13	3191	1.0384	1.01435
67.5	4643	1.12285	1.11675	13.5	3204	1.04263	1.01951
70	4682	1.13229	1.11147	14	3212	1.04523	1.02337
72.5	4740	1.14631	1.11058	14.5	3212	1.04523	1.02569
75	4709	1.13881	1.11345	15	3199	1.041	1.0266
77.5	4586	1.10907	1.11701	15.5	3172	1.03222	1.02506
80	4516	1.09214	1.11972	16	3144	1.0231	1.02169
82.5	4501	1.08851	1.12252	16.5	3115	1.01367	1.01674
85	4529	1.09528	1.12482	17	3093	1.00651	1.00811
87.5	4599	1.11221	1.12611	17.5	3077	1.0013	0.997722
90	4693	1.13495	1.12846	18	3039	0.988936	0.991463
92.5	4812	1.16372	1.13287	18.5	2977	0.96876	0.990047
95	4818	1.16518	1.13719	19	2945	0.958347	0.988821
97.5	4713	1.13978	1.14047	19.5	2943	0.957696	0.98563
100	4693	1.13495	1.14325	20	2981	0.970062	0.982371
102.5	4757	1.15042	1.14417	20.5	3060	0.99577	0.980152
105	4763	1.15187	1.14301	21	3086	1.00423	0.978337
107.5	4710	1.13906	1.14114	21.5	3058	0.995119	0.976599
110	4711	1.1393	1.13789	22	3061	0.996095	0.974685
112.5	4765	1.15236	1.13318	22.5	3095	1.00716	0.972605
115	4721	1.14172	1.12946	23	3036	0.98796	0.971647
117.5	4579	1.10738	1.12861	23.5	2885	0.938822	0.971799
120	4523	1.09383	1.12929	24	2849	0.927107	0.970529
122.5	4552	1.10085	1.12857	24.5	2930	0.953466	0.967148
125	4623	1.11802	1.12719	25	2965	0.964855	0.964184
127.5	4736	1.14534	1.12804	25.5	2954	0.961276	0.963959
130	4766	1.1526	1.13011	26	2955	0.961601	0.965949
132.5	4712	1.13954	1.13107	26.5	2969	0.966157	0.968156
135	4709	1.13881	1.13122	27	2997	0.975268	0.970114
137.5	4759	1.15091	1.13234	27.5	3042	0.989912	0.972961
140	4728	1.14341	1.13599	28	3043	0.990238	0.977863
142.5	4615	1.11608	1.14071	28.5	3002	0.976896	0.982697
145	4633	1.12044	1.14343	29	3015	0.981126	0.984588
147.5	4781	1.15623	1.14429	29.5	3082	1.00293	0.985324
150	4791	1.15865	1.14481	30	3072	0.999675	0.987357
152.5	4662	1.12745	1.14611	30.5	2984	0.971038	0.98977
155	4654	1.12551	1.15003	31	2960	0.963228	0.990283
157.5	4764	1.15212	1.15575	31.5	3000	0.976245	0.98827
160	4829	1.16784	1.1601	32	3024	0.984055	0.983474
162.5	4849	1.17267	1.16261	32.5	3035	0.987634	0.976289
165	4844	1.17146	1.16284	33	3042	0.989912	0.970473
167.5	4815	1.16445	1.1588	33.5	3044	0.990563	0.967123
170	4804	1.16179	1.15253	34	3020	0.982753	0.963381
172.5	4814	1.16421	1.14845	34.5	2968	0.965831	0.959232
175	4805	1.16203	1.14719	35	2909	0.946632	0.955936
177.5	4777	1.15526	1.14539	35.5	2841	0.924504	0.951972
180	4698	1.13615	1.13911	36	2811	0.914741	0.946398
182.5	4570	1.1052	1.12938	36.5	2818	0.917019	0.941119
185	4491	1.08609	1.12039	37	2873	0.934917	0.938512
187.5	4461	1.07884	1.11333	37.5	2977	0.96876	0.938852
190	4543	1.09867	1.10726	38	2984	0.971038	0.940839
192.5	4736	1.14534	1.10161	38.5	2895	0.942076	0.943567
195	4743	1.14704	1.09744	39	2850	0.927432	0.947291
197.5	4564	1.10375	1.0959	39.5	2849	0.927107	0.951413
200	4452	1.07666	1.09502	40	2883	0.938171	0.953681
202.5	4407	1.06578	1.09316	40.5	2950	0.959974	0.952634
205	4431	1.07158	1.09219	41	2985	0.971363	0.948203
207.5	4523	1.09383	1.09237	41.5	2986	0.971689	0.941318
210	4554	1.10133	1.09149	42	2944	0.958021	0.932555
212.5	4524	1.09407	1.08915	42.5	2863	0.931663	0.923357
215	4530	1.09553	1.08664	43	2807	0.91344	0.916411
217.5	4572	1.10568	1.08662	43.5	2780	0.904653	0.910574
220	4536	1.09698	1.09082	44	2734	0.889684	0.903446
222.5	4421	1.06917	1.09607	44.5	2670	0.868858	0.895445
225	4429	1.0711	1.09876	45	2651	0.862675	0.886074
227.5	4562	1.10326	1.09919	45.5	2676	0.87081	0.875737
230	4617	1.11657	1.09962	46	2683	0.873088	0.86705
232.5	4595	1.11125	1.10214	46.5	2672	0.869509	0.860956
235	4603	1.11318	1.10647	47	2672	0.869509	0.857294
237.5	4643	1.12285	1.11083	47.5	2683	0.873088	0.85536
240	4634	1.12068	1.11584	48	2677	0.871136	0.855467
242.5	4575	1.10641	1.12303	48.5	2655	0.863977	0.858595
245	4580	1.10762	1.13282	49	2620	0.852587	0.863279
247.5	4649	1.1243	1.1434	49.5	2573	0.837293	0.867579
250	4738	1.14583	1.15183	50	2584	0.840872	0.871629
252.5	4846	1.17195	1.15901	50.5	2651	0.862675	0.876643
255	4871	1.17799	1.16684	51	2703	0.879596	0.881007
257.5	4813	1.16397	1.17409	51.5	2739	0.891311	0.882973
260	4842	1.17098	1.17792	52	2787	0.906931	0.884617
262.5	4960	1.19952	1.17797	52.5	2846	0.926131	0.887847
265	5001	1.20943	1.17776	53	2841	0.924504	0.893981
267.5	4966	1.20097	1.17827	53.5	2771	0.901725	0.903024
270	4915	1.18863	1.17673	54	2753	0.895867	0.911167
272.5	4847	1.17219	1.17288	54.5	2785	0.906281	0.915643
275	4785	1.15719	1.16923	55	2769	0.901074	0.918171
277.5	4727	1.14317	1.16729	55.5	2704	0.879922	0.921323
280	4681	1.13204	1.16615	56	2744	0.892938	0.924961
282.5	4647	1.12382	1.16359	56.5	2887	0.939473	0.928094
285	4709	1.13881	1.1583	57	2967	0.965506	0.929546
287.5	4865	1.17654	1.15191	57.5	2985	0.971363	0.929475
290	4898	1.18452	1.14633	58	2941	0.957045	0.931309
292.5	4808	1.16276	1.14098	58.5	2834	0.922226	0.935529
295	4772	1.15405	1.13597	59	2832	0.921575	0.939588
297.5	4789	1.15816	1.13173	59.5	2936	0.955418	0.943666
300	4724	1.14244	1.12804	60	2950	0.959974	0.948705
302.5	4578	1.10713	1.12481	60.5	2874	0.935242	0.953403
305	4505	1.08948	1.12051	61	2839	0.923853	0.955991
307.5	4503	1.089	1.11431	61.5	2843	0.925155	0.958566
310	4500	1.08827	1.10742	62	2912	0.947608	0.965634
312.5	4497	1.08755	1.10249	62.5	3046	0.991214	0.97729
315	4533	1.09625	1.10096	63	3106	1.01074	0.990365
317.5	4607	1.11415	1.10094	63.5	3094	1.00683	1.00152
320	4644	1.1231	1.10159	64	3092	1.00618	1.00676
322.5	4644	1.1231	1.1043	64.5	3101	1.00911	1.0069
325	4616	1.11632	1.11012	65	3113	1.01302	1.00717
327.5	4560	1.10278	1.1173	65.5	3127	1.01757	1.00743
330	4564	1.10375	1.12113	66	3137	1.02083	1.00288
332.5	4625	1.1185	1.12037	66.5	3142	1.02245	0.992247
335	4628	1.11923	1.11766	67	3070	0.999024	0.975863
337.5	4573	1.10593	1.11398	67.5	2924	0.951513	0.955595
340	4575	1.10641	1.10716	68	2814	0.915718	0.936003
342.5	4632	1.12019	1.09676	68.5	2741	0.891962	0.917935
345	4624	1.11826	1.08652	69	2726	0.887081	0.899753
347.5	4550	1.10036	1.07801	69.5	2767	0.900423	0.881759
350	4430	1.07134	1.06781	70	2719	0.884803	0.865474
352.5	4265	1.03144	1.05374	70.5	2581	0.839896	0.852184
355	4203	1.01644	1.03845	71	2507	0.815815	0.843346
357.5	4244	1.02636	1.02509	71.5	2498	0.812886	0.839964
360	4201	1.01596	1.01309	72	2527	0.822323	0.84038
362.5	4074	0.985248	1.0008	72.5	2597	0.845103	0.84165
365	4052	0.979927	0.990029	73	2625	0.854214	0.843661
367.5	4136	1.00024	0.983595	73.5	2611	0.849658	0.847611
370	4102	0.992019	0.982565	74	2628	0.85519	0.851682
372.5	3947	0.954534	0.98579	74.5	2675	0.870485	0.855701
375	3952	0.955744	0.990351	75	2708	0.881224	0.862723
377.5	4117	0.995647	0.993722	75.5	2724	0.88643	0.871662
380	4155	1.00484	0.994069	76	2703	0.879596	0.879894
382.5	4069	0.984039	0.992375	76.5	2641	0.859421	0.887631
385	4095	0.990326	0.990829	77	2659	0.865278	0.891768
387.5	4235	1.02418	0.988364	77.5	2757	0.897169	0.890696
390	4258	1.02975	0.984631	78	2776	0.903352	0.887366
392.5	4163	1.00677	0.981758	78.5	2718	0.884478	0.882706
395	4045	0.978235	0.979406	79	2722	0.885779	0.876111
397.5	3904	0.944135	0.974062	79.5	2788	0.907257	0.868988
400	3823	0.924547	0.962132	80	2804	0.912463	0.865286
402.5	3802	0.919468	0.945434	80.5	2769	0.901074	0.867183
405	3794	0.917533	0.928714	81	2679	0.871787	0.873475
407.5	3801	0.919226	0.911592	81.5	2535	0.824927	0.882654
410	3802	0.919468	0.89177	82	2531	0.823625	0.894575
412.5	3798	0.918501	0.871178	82.5	2667	0.867882	0.911713
415	3679	0.889722	0.852717	83	2800	0.911162	0.934556
417.5	3444	0.83289	0.835536	83.5	2927	0.952489	0.96088
420	3283	0.793954	0.817745	84	3097	1.00781	0.989993
422.5	3194	0.77243	0.798893	84.5	3307	1.07615	1.02415
425	3153	0.762515	0.780231	85	3448	1.12203	1.06394
427.5	3162	0.764692	0.763882	85.5	3517	1.14448	1.1084
430	3133	0.757678	0.750458	86	3640	1.18451	1.16439
432.5	3068	0.741959	0.7403	86.5	3818	1.24243	1.23463
435	3020	0.730351	0.735021	87	3969	1.29157	1.31344
437.5	2989	0.722854	0.735625	87.5	4090	1.33095	1.39979
440	2989	0.722854	0.742936	88	4315	1.40417	1.49524
442.5	3022	0.730834	0.754984	88.5	4642	1.51058	1.59792
445	3111	0.752358	0.766912	89	4986	1.62252	1.70469
447.5	3254	0.786941	0.777426	89.5	5349	1.74064	1.81337
450	3329	0.805079	0.787657	90	5852	1.90433	1.92716
452.5	3337	0.807013	0.798304	90.5	6497	2.11422	2.04342
455	3380	0.817412	0.807592	91	6872	2.23625	2.14284
457.5	3457	0.836034	0.813352	91.5	6978	2.27075	2.21371
460	3501	0.846675	0.817578	92	7068	2.30003	2.25791
462.5	3510	0.848851	0.822095	92.5	7142	2.32411	2.27475
465	3473	0.839903	0.827684	93	7129	2.31988	2.2586
467.5	3390	0.819831	0.83488	93.5	7029	2.28734	2.20912
470	3372	0.815478	0.84165	94	6865	2.23397	2.12906
472.5	3418	0.826602	0.847577	94.5	6637	2.15978	2.02135
475	3418	0.826602	0.855223	95	6055	1.97039	1.89114
477.5	3376	0.816445	0.864623	95.5	5118	1.66547	1.74831
480	3482	0.84208	0.874126	96	4539	1.47706	1.60644
482.5	3739	0.904232	0.883899	96.5	4319	1.40547	1.46915
485	3895	0.941959	0.895511	97	3985	1.29678	1.33794
487.5	3951	0.955502	0.908989	97.5	3539	1.15164	1.21841
490	3927	0.949698	0.922764	98	3199	1.041	1.11375
492.5	3825	0.92503	0.934969	98.5	2963	0.964204	1.02563
495	3815	0.922612	0.943568	99	2812	0.915067	0.956757
497.5	3894	0.941717	0.948679	99.5	2743	0.892613	0.909228
500	3928	0.94994	0.950804	100	2722	0.885779	0.8837
502.5	3919	0.947763	0.948945	100.5	2747	0.893915	0.87141
505	3930	0.950423	0.943317	101	2760	0.898145	0.859281
507.5	3962	0.958162	0.937528	101.5	2762	0.898796	0.850136
510	3945	0.954051	0.93599	102	2718	0.884478	0.850288
512.5	3881	0.938573	0.938793	102.5	2628	0.85519	0.855748
515	3842	0.929141	0.944339	103	2597	0.845103	0.859888
517.5	3829	0.925998	0.950891	103.5	2625	0.854214	0.861115
520	3841	0.9289	0.957461	104	2637	0.858119	0.859789
522.5	3879	0.938089	0.965549	104.5	2633	0.856817	0.856511
525	3966	0.959129	0.975981	105	2634	0.857143	0.851383
527.5	4102	0.992019	0.987538	105.5	2640	0.859095	0.84484
530	4198	1.01524	0.997587	106	2638	0.858445	0.841388
532.5	4251	1.02805	1.00528	106.5	2627	0.854865	0.84301
535	4274	1.03362	1.01403	107	2598	0.845428	0.846325
537.5	4268	1.03216	1.02463	107.5	2552	0.830459	0.848032
540	4289	1.03724	1.03409	108	2540	0.826554	0.850021
542.5	4337	1.04885	1.0408	108.5	2564	0.834364	0.855056
545	4323	1.04547	1.0429	109	2579	0.839245	0.859497
547.5	4246	1.02684	1.03929	109.5	2585	0.841198	0.859937
550	4173	1.00919	1.03059	110	2642	0.859746	0.85627
552.5	4105	0.992745	1.01816	110.5	2751	0.895216	0.84912
555	4131	0.999033	1.00362	111	2739	0.891311	0.840768
557.5	4250	1.02781	0.987246	111.5	2607	0.848357	0.832695
560	4212	1.01862	0.969091	112	2579	0.839245	0.824891
562.5	4017	0.971463	0.949245	112.5	2653	0.863326	0.817081
565	3834	0.927207	0.927855	113	2571	0.836642	0.807752
567.5	3661	0.885369	0.906041	113.5	2330	0.758217	0.797391
570	3548	0.858041	0.885125	114	2233	0.726651	0.790747
572.5	3496	0.845466	0.864764	114.5	2278	0.741295	0.790432
575	3435	0.830713	0.843694	115	2359	0.767654	0.791363
577.5	3365	0.813785	0.821761	115.5	2477	0.806053	0.792645
580	3300	0.798065	0.799097	116	2560	0.833062	0.800737
582.5	3240	0.783555	0.777863	116.5	2608	0.848682	0.817179
585	3185	0.770254	0.761644	117	2672	0.869509	0.842824
587.5	3136	0.758404	0.749255	117.5	2752	0.895542	0.882398
590	3080	0.744861	0.737295	118	2910	0.946957	0.938572
592.5	3016	0.729383	0.724881	118.5	3144	1.0231	1.00761
595	2946	0.712455	0.711659	119	3276	1.06606	1.08447
597.5	2869	0.693833	0.698337	119.5	3304	1.07517	1.17046
600	2813	0.68029	0.685549	120	3581	1.16531	1.26819
602.5	2777	0.671584	0.67318	120.5	4105	1.33583	1.37812
605	2754	0.666022	0.662874	121	4629	1.50635	1.50288
607.5	2746	0.664087	0.655864	121.5	5152	1.67654	1.64172
610	2715	0.65659	0.651481	122	5607	1.8246	1.79293
612.5	2662	0.643773	0.649351	122.5	5993	1.95021	1.95386
615	2642	0.638936	0.64953	123	6417	2.08819	2.1324
617.5	2655	0.64208	0.651913	123.5	6880	2.23885	2.33007
620	2675	0.646917	0.656317	124	7346	2.3905	2.51321
622.5	2703	0.653688	0.662557	124.5	7817	2.54377	2.65336
625	2780	0.67231	0.670547	125	8277	2.69346	2.74183
627.5	2908	0.703265	0.680674	125.5	8729	2.84055	2.78016
630	2972	0.718742	0.694883	126	9051	2.94533	2.77486
632.5	2972	0.718742	0.714279	126.5	9243	3.00781	2.72888
635	3009	0.72769	0.739127	127	9251	3.01041	2.64571
637.5	3081	0.745103	0.768392	127.5	9076	2.95347	2.528
640	3175	0.767836	0.798694	128	8051	2.61992	2.37751
642.5	3291	0.795889	0.828079	128.5	6178	2.01041	2.1999
645	3432	0.829988	0.855777	129	5034	1.63814	2.00394
647.5	3600	0.870617	0.880783	129.5	4620	1.50342	1.79856
650	3785	0.915357	0.901273	130	4265	1.38789	1.59454
652.5	3988	0.96445	0.917007	130.5	3969	1.29157	1.40254
655	4101	0.991778	0.930282	131	3681	1.19785	1.2332
657.5	4123	0.997098	0.941063	131.5	3399	1.10609	1.09388
660	4069	0.984039	0.948623	132	3145	1.02343	0.989821
662.5	3939	0.9526	0.953567	132.5	2918	0.949561	0.923909
665	3853	0.931802	0.955316	133	2780	0.904653	0.898701
667.5	3810	0.921403	0.953713	133.5	2732	0.889034	0.894664
670	3770	0.911729	0.949703	134	2712	0.882525	0.880666
672.5	3734	0.903023	0.944569	134.5	2721	0.885454	0.860737
675	3774	0.912696	0.940182	135	2708	0.881224	0.84729
677.5	3890	0.94075	0.938384	135.5	2671	0.869183	0.840339
680	3972	0.96058	0.941434	136	2624	0.853889	0.839421
682.5	4020	0.972189	0.949214	136.5	2568	0.835665	0.842792
685	4026	0.97364	0.959929	137	2557	0.832086	0.847266
687.5	3989	0.964692	0.971453	137.5	2592	0.843475	0.850523
690	3994	0.965901	0.980023	138	2607	0.848357	0.852576
692.5	4040	0.977025	0.984462	138.5	2604	0.84738	0.85468
695	4087	0.988392	0.985429	139	2631	0.856167	0.856166
697.5	4133	0.999516	0.983111	139.5	2687	0.87439	0.85628
700	4158	1.00556	0.983102	140	2708	0.881224	0.86093
702.5	4160	1.00605	0.989644	140.5	2694	0.876668	0.87234
705	4117	0.995647	0.997638	141	2666	0.867556	0.881618
707.5	4028	0.974123	1.0021	141.5	2624	0.853889	0.882679
710	3944	0.953809	1.00119	142	2626	0.85454	0.876282
712.5	3867	0.935187	0.993254	142.5	2674	0.870159	0.864367
715	3877	0.937606	0.976713	143	2666	0.867556	0.847683
717.5	3975	0.961306	0.951996	143.5	2603	0.847055	0.826144
720	4094	0.990085	0.920749	144	2609	0.849007	0.801067
722.5	4234	1.02394	0.884323	144.5	2683	0.873088	0.774787
725	4001	0.967594	0.844516	145	2514	0.818093	0.749054
727.5	3396	0.821282	0.802714	145.5	2101	0.683697	0.724465
730	2966	0.717291	0.759807	146	1912	0.622193	0.700669
732.5	2711	0.655623	0.716126	146.5	1947	0.633583	0.678262
735	2505	0.605804	0.671838	147	1958	0.637162	0.660105
737.5	2345	0.56711	0.627733	147.5	1943	0.632281	0.650049
740	2236	0.54075	0.58439	148	1981	0.644647	0.65101
742.5	2176	0.526239	0.544289	148.5	2072	0.67426	0.663492
745	2133	0.51584	0.510891	149	2158	0.702245	0.687728
747.5	2105	0.509069	0.487069	149.5	2241	0.729255	0.726693
750	2070	0.500605	0.476664	150	2365	0.769606	0.781245
752.5	2026	0.489964	0.475011	150.5	2529	0.822974	0.845157
755	1992	0.481741	0.473171	151	2780	0.904653	0.913595
757.5	1968	0.475937	0.470811	151.5	3116	1.01399	0.991349
760	1942	0.469649	0.468935	152	3435	1.1178	1.08541
762.5	1917	0.463603	0.467267	152.5	3736	1.21575	1.19665
765	1912	0.462394	0.467417	153	4072	1.32509	1.3282
767.5	1928	0.466264	0.47067	153.5	4444	1.44614	1.48178
770	1960	0.474002	0.475521	154	4834	1.57306	1.65341
772.5	2011	0.486336	0.480882	154.5	5242	1.70582	1.83711
775	2038	0.492866	0.488809	155	5813	1.89164	2.04019
777.5	2039	0.493108	0.500209	155.5	6547	2.13049	2.26265
780	2073	0.50133	0.512252	156	7264	2.36381	2.46792
782.5	2141	0.517775	0.523391	156.5	7964	2.5916	2.63094
785	2243	0.542443	0.536076	157	8601	2.79889	2.7472
787.5	2378	0.575091	0.551682	157.5	9175	2.98568	2.81243
790	2432	0.58815	0.570537	158	9472	3.08233	2.82938
792.5	2403	0.581137	0.592758	158.5	9493	3.08916	2.80133
795	2470	0.59734	0.616212	159	9415	3.06378	2.72669
797.5	2632	0.636518	0.639419	159.5	9236	3.00553	2.60601
800	2710	0.655381	0.66267	160	8180	2.66189	2.4439
802.5	2705	0.654172	0.685438	160.5	6245	2.03222	2.25046
805	2833	0.685127	0.70829	161	5046	1.64204	2.04173
807.5	3096	0.74873	0.732096	161.5	4582	1.49105	1.82995
810	3270	0.79081	0.755506	162	4268	1.38887	1.62235
812.5	3355	0.811366	0.777837	162.5	4106	1.33615	1.427
815	3371	0.815236	0.798426	163	3822	1.24374	1.25671
817.5	3320	0.802902	0.815197	163.5	3419	1.11259	1.11743
820	3344	0.808706	0.82821	164	3159	1.02799	1.01039
822.5	3445	0.833132	0.839981	164.5	3042	0.989912	0.939471
825	3550	0.858525	0.852582	165	2972	0.967133	0.90931
827.5	3661	0.885369	0.864793	165.5	2951	0.960299	0.900111
830	3678	0.88948	0.872871	166	2816	0.916368	0.880272
832.5	3599	0.870375	0.877776	166.5	2567	0.83534	0.853691
835	3558	0.860459	0.883596	167	2455	0.798894	0.830843
837.5	3556	0.859976	0.890697	167.5	2481	0.807354	0.812898
840	3641	0.880532	0.898868	168	2466	0.802473	0.802995
842.5	3810	0.921403	0.90739	168.5	2412	0.784901	0.797682
845	3897	0.942443	0.914949	169	2408	0.783599	0.791504
847.5	3901	0.94341	0.922398	169.5	2455	0.798894	0.78508
850	3865	0.934704	0.929533	170	2472	0.804426	0.780626
852.5	3789	0.916324	0.935866	170.5	2458	0.79987	0.779065
855	3794	0.917533	0.942388	171	2440	0.794012	0.782262
857.5	3879	0.938089	0.94804	171.5	2419	0.787179	0.787636
860	3949	0.955018	0.956422	172	2413	0.785226	0.794298
862.5	4003	0.968077	0.970141	172.5	2423	0.78848	0.805155
865	4026	0.97364	0.979776	173	2427	0.789782	0.814981
867.5	4018	0.971705	0.980151	173.5	2425	0.789131	0.817513
870	3966	0.959129	0.973324	174	2437	0.793036	0.812914
872.5	3871	0.936155	0.958851	174.5	2463	0.801497	0.803233
875	3841	0.9289	0.935953	175	2495	0.81191	0.790407
877.5	3874	0.93688	0.904393	175.5	2532	0.823951	0.774665
880	3909	0.945345	0.863354	176	2551	0.830133	0.754957
882.5	3946	0.954293	0.814754	176.5	2550	0.829808	0.731265
885	3579	0.865538	0.762663	177	2346	0.763423	0.7039
887.5	2808	0.679081	0.709561	177.5	1938	0.630654	0.674268
890	2342	0.566385	0.656719	178	1751	0.569801	0.647396
892.5	2183	0.527932	0.6053	178.5	1786	0.581191	0.62662
895	2047	0.495042	0.557956	179	1801	0.586072	0.61367
897.5	1935	0.467956	0.516202	179.5	1796	0.584445	0.610101
900	1846	0.446433	0.478894	180	1797	0.584771	0.613223
902.5	1778	0.429988	0.447304	180.5	1805	0.587374	0.621808
905	1764	0.426602	0.42448	181	1875	0.610153	0.638516
907.5	1802	0.435792	0.412631	181.5	2008	0.653433	0.665278
910	1811	0.437969	0.413904	182	2215	0.720794	0.704201
912.5	1791	0.433132	0.421588	182.5	2495	0.81191	0.751301
915	1808	0.437243	0.424864	183	2688	0.874715	0.799151
917.5	1861	0.45006	0.424636	183.5	2797	0.910185	0.849874
920	1841	0.445224	0.424859	184	2849	0.927107	0.908844
922.5	1748	0.422733	0.425476	184.5	2844	0.92548	0.976007
925	1711	0.413785	0.42609	185	2990	0.972991	1.04836
927.5	1730	0.41838	0.426354	185.5	3288	1.06996	1.12382
930	1742	0.421282	0.425949	186	3604	1.1728	1.20365
932.5	1746	0.422249	0.425434	186.5	3939	1.28181	1.2894
935	1745	0.422007	0.42563	187	4262	1.38692	1.38281
937.5	1739	0.420556	0.426182	187.5	4574	1.48845	1.48524
940	1760	0.425635	0.424017	188	4901	1.59486	1.60083
942.5	1807	0.437001	0.418791	188.5	5245	1.7068	1.7271
945	1831	0.442805	0.417083	189	5544	1.8041	1.85184
947.5	1834	0.443531	0.421689	189.5	5799	1.88708	1.96409
950	1836	0.444015	0.430854	190	6119	1.99121	2.05169
952.5	1839	0.44474	0.444782	190.5	6503	2.11617	2.11001
955	1847	0.446675	0.464283	191	6791	2.20989	2.13856
957.5	1860	0.449819	0.488895	191.5	6984	2.2727	2.13651
960	1890	0.457074	0.516789	192	7045	2.29255	2.10884
962.5	1936	0.468198	0.546376	192.5	6976	2.27009	2.05938
965	2189	0.529383	0.576517	193	6603	2.14871	1.98995
967.5	2647	0.640145	0.606793	193.5	5929	1.92938	1.90362
970	2919	0.705925	0.637752	194	5305	1.72633	1.80377
972.5	3004	0.726481	0.668792	194.5	4730	1.53921	1.69308
975	3073	0.743168	0.698122	195	4299	1.39896	1.57464
977.5	3125	0.755744	0.724376	195.5	4014	1.30622	1.45496
980	3134	0.75792	0.746288	196	3856	1.2548	1.343
982.5	3101	0.74994	0.762825	196.5	3825	1.24471	1.24395
985	3098	0.749214	0.774039	197	3714	1.20859	1.16064
987.5	3126	0.755985	0.779953	197.5	3523	1.14644	1.09452
990	3166	0.765659	0.790399	198	3338	1.08623	1.05788
992.5	3218	0.778235	0.813654	198.5	3160	1.02831	1.05037
995	3231	0.781378	0.822188	199	3016	0.981451	1.02934
997.5	3205	0.775091	0.817199	199.5	2906	0.945656	0.994378
1000	3196	0.772914	0.798536	200	2824	0.918972	0.944943
1002.5	3203	0.774607	0.76829	200.5	2771	0.901725	0.88322
1005	3231	0.781378	0.728455	201	2687	0.87439	0.8126
1007.5	3281	0.79347	0.680358	201.5	2571	0.836642	0.737247
1010	3287	0.794921	0.624995	202	2498	0.812886	0.662573
1012.5	3247	0.785248	0.564562	202.5	2469	0.803449	0.589299
1015	2420	0.585248	0.501521	203	1841	0.599089	0.517134
1017.5	807	0.195163	0.4382	203.5	614	0.199805	0.447215
