# Supplementary material for: Complementary mesoscale dynamics of spectrin and acto-myosin shape membrane territories during mechanoresponse
Source: Nat Commun. 2020 Oct 9;11:5108. doi: 10.1038/s41467-020-18825-7 (PMC7547731; doi:10.1038/s41467-020-18825-7)
Supplement: Supplementary file 13 — Source Data [file 41467_2020_18825_MOESM13_ESM.zip › Ghisleni et al Source Data/Figure 8/8B-radial_big_pits.xlsx]

## Sheet: SPTBN_CHCfixed
CHC300	CHC			SPTBN			Actin				CHC500			SPTBN			Actin
1.344	4188.57	3623.1	1	822.556	1.2634	0.0353028	973.452	141.877	1		4247.74	3334.81	1	809.409	0	0	872.465	15.3693	1
2.688	4171.37	3605.9	0.995253	822.446	1.1532	0.0322235	972.646	141.071	0.994319		4234.02	3321.09	0.995886	809.584	0.1752	0.00464534	872.523	15.4274	1.00378
4.032	4132.93	3567.46	0.984643	822.202	0.9087	0.0253915	970.843	139.268	0.981611		4203.36	3290.43	0.986692	809.975	0.5661	0.0150099	872.651	15.5557	1.01213
5.376	4086.73	3521.26	0.971891	821.916	0.6229	0.0174055	968.669	137.094	0.966288		4166.52	3253.59	0.975645	810.445	1.0357	0.0274611	872.799	15.7038	1.02176
6.72	4031.13	3465.66	0.956545	821.611	0.318	0.00888578	966.066	134.491	0.947941		4122.29	3209.36	0.962382	810.985	1.5758	0.0417816	872.952	15.8573	1.03175
8.065	3971.76	3406.29	0.940159	821.451	0.1579	0.00441216	963.386	131.811	0.929051		4075.41	3162.48	0.948324	811.433	2.0241	0.053668	873.013	15.9174	1.03566
9.409	3903.7	3338.23	0.921374	821.342	0.0493	0.00137758	960.336	128.761	0.907554		4021.8	3108.87	0.932248	811.904	2.4945	0.0661404	873.036	15.9411	1.0372
10.753	3815.99	3250.52	0.897165	821.305	0.0126	0.000352078	956.497	124.922	0.880495		3952.86	3039.93	0.911575	812.421	3.0116	0.0798511	873.007	15.9115	1.03528
12.097	3730.58	3165.11	0.873592	821.302	0.0094	0.000262662	952.766	121.191	0.854198		3885.6	2972.67	0.891406	812.949	3.5401	0.093864	872.952	15.857	1.03173
13.441	3638.18	3072.71	0.848089	821.293	0	0	948.6	117.025	0.824834		3812.28	2899.35	0.86942	813.712	4.3027	0.114084	872.858	15.7627	1.0256
14.785	3532.34	2966.87	0.818876	821.402	0.1089	0.00304296	943.982	112.407	0.792285		3728.05	2815.12	0.844162	814.596	5.1867	0.137523	872.634	15.539	1.01104
16.129	3424.43	2858.96	0.789092	821.495	0.2018	0.00563884	939.174	107.599	0.758396		3642.01	2729.08	0.818361	815.559	6.1502	0.16307	872.401	15.306	0.995881
17.473	3317.37	2751.9	0.759543	821.652	0.3588	0.0100258	934.452	102.877	0.725114		3556.07	2643.14	0.792591	816.502	7.0927	0.188059	872.031	14.9357	0.971788
18.817	3203.6	2638.13	0.728142	822.084	0.7911	0.0221055	929.738	98.163	0.691888		3463.2	2550.27	0.764742	817.487	8.0775	0.214171	871.27	14.1753	0.922313
20.161	3087.29	2521.82	0.696039	822.545	1.2518	0.0349787	924.836	93.261	0.657337		3367.87	2454.94	0.736156	818.498	9.0886	0.24098	870.448	13.3529	0.868803
21.505	2968.74	2403.27	0.663319	823.101	1.8082	0.050526	919.869	88.294	0.622328		3269.98	2357.05	0.706802	819.54	10.1309	0.268616	869.507	12.4121	0.80759
22.849	2850.06	2284.59	0.630562	823.938	2.6449	0.0739057	915.203	83.628	0.58944		3170.66	2257.73	0.677019	820.518	11.1088	0.294544	868.306	11.2103	0.729396
24.194	2735.65	2170.18	0.598984	824.73	3.4375	0.0960531	910.338	78.763	0.55515		3075.1	2162.17	0.648364	821.501	12.0917	0.320605	867.426	10.3311	0.672191
25.538	2628.36	2062.89	0.569372	825.593	4.3	0.120154	905.918	74.343	0.523996		2984.35	2071.42	0.621151	822.405	12.9957	0.344575	866.49	9.395	0.611284
26.882	2515.19	1949.72	0.538136	826.778	5.4848	0.15326	901.492	69.917	0.4928		2888.01	1975.08	0.592262	823.316	13.9073	0.368745	865.369	8.2736	0.53832
28.226	2401.3	1835.83	0.506701	827.796	6.5033	0.18172	896.764	65.189	0.459475		2789.03	1876.1	0.562581	824.423	15.0144	0.398099	864.492	7.3972	0.481297
29.57	2294.89	1729.42	0.477332	828.974	7.6813	0.214636	892.535	60.96	0.429668		2694.41	1781.48	0.534207	825.515	16.1059	0.42704	863.568	6.473	0.421164
30.914	2189.85	1624.38	0.44834	830.368	9.0748	0.253575	888.741	57.166	0.402926		2598.71	1685.78	0.50551	826.612	17.2028	0.456124	862.45	5.3549	0.348415
32.258	2088.51	1523.04	0.420369	831.638	10.3454	0.289079	884.637	53.062	0.374		2505.99	1593.06	0.477706	827.746	18.337	0.486197	861.747	4.6517	0.302662
33.602	1996.67	1431.2	0.395021	833	11.707	0.327125	880.991	49.416	0.348302		2420.21	1507.28	0.451984	828.765	19.3555	0.513202	861.181	4.0853	0.265809
34.946	1906.91	1341.44	0.370246	834.606	13.3135	0.372015	877.677	46.102	0.324943		2334.69	1421.76	0.426339	829.697	20.2877	0.537918	860.509	3.4133	0.222086
36.29	1820.68	1255.21	0.346446	836.107	14.8147	0.413963	874.115	42.54	0.299837		2252.07	1339.14	0.401564	830.701	21.2923	0.564555	860.29	3.1953	0.207901
37.634	1741.42	1175.95	0.32457	837.63	16.3369	0.456497	870.903	39.328	0.277198		2174.68	1261.75	0.378357	831.639	22.2302	0.589423	860.198	3.1029	0.201889
38.978	1664.35	1098.88	0.303298	839.266	17.9734	0.502226	868.166	36.591	0.257906		2096.66	1183.73	0.354962	832.485	23.0755	0.611836	859.912	2.8166	0.183261
40.323	1592.76	1027.29	0.283539	840.763	19.4701	0.544048	865.002	33.427	0.235605		2024.22	1111.29	0.333239	833.502	24.0925	0.638801	860.364	3.2691	0.212703
41.667	1528.97	963.5	0.265932	842.215	20.9223	0.584626	862.391	30.816	0.217202		1958.44	1045.51	0.313514	834.383	24.9741	0.662176	860.715	3.6195	0.235502
43.011	1466.52	901.05	0.248696	843.708	22.415	0.626336	860.087	28.512	0.200963		1892.36	979.43	0.293699	835.208	25.799	0.684048	860.941	3.8457	0.25022
44.355	1406.62	841.15	0.232163	845.357	24.0646	0.67243	857.628	26.053	0.183631		1828.34	915.41	0.274501	836.209	26.7996	0.710578	861.744	4.6485	0.302454
45.699	1351.78	786.31	0.217027	846.852	25.5594	0.714199	855.645	24.07	0.169654		1768.61	855.68	0.25659	837.025	27.6163	0.732233	862.188	5.093	0.331375
47.043	1300.5	735.03	0.202873	848.256	26.9629	0.753417	853.891	22.316	0.157291		1711.94	799.01	0.239597	837.829	28.4201	0.753545	862.609	5.5133	0.358722
48.387	1253.51	688.04	0.189904	849.712	28.419	0.794104	852.002	20.427	0.143977		1660.13	747.2	0.224061	838.683	29.274	0.776186	863.349	6.254	0.406915
49.731	1211.32	645.85	0.178259	850.792	29.4994	0.824293	850.548	18.973	0.133729		1612.7	699.77	0.209838	839.347	29.9376	0.793781	863.596	6.5005	0.422954
51.075	1170.51	605.04	0.166995	851.887	30.5939	0.854877	849.092	17.517	0.123466		1566.79	653.86	0.196071	840.046	30.6372	0.81233	863.86	6.7646	0.440137
52.419	1131.77	566.3	0.156303	853.024	31.7308	0.886645	847.727	16.152	0.113845		1523.22	610.29	0.183006	840.805	31.3963	0.832457	864.259	7.1639	0.466118
53.763	1097.17	531.7	0.146753	853.696	32.4034	0.905439	846.721	15.146	0.106754		1483.81	570.88	0.171188	841.401	31.9915	0.848239	864.157	7.0617	0.459468
55.108	1064.05	498.58	0.137611	854.541	33.2483	0.929048	845.701	14.126	0.0995651		1446.49	533.56	0.159997	842.078	32.6694	0.866213	864.289	7.1942	0.468089
56.452	1032.66	467.19	0.128948	855.311	34.0182	0.950561	844.84	13.265	0.0934965		1410.94	498.01	0.149337	842.788	33.3789	0.885025	864.332	7.2373	0.470893
57.796	1003.32	437.85	0.12085	855.617	34.3238	0.9591	844.152	12.577	0.0886472		1377.75	464.82	0.139384	843.299	33.8901	0.898579	863.912	6.8167	0.443527
59.14	975.19	409.72	0.113085	856.262	34.9692	0.977134	843.432	11.857	0.0835724		1346.57	433.64	0.130034	843.937	34.5282	0.915498	863.803	6.7074	0.436415
60.484	949.67	384.2	0.106042	856.632	35.3393	0.987476	842.846	11.271	0.0794421		1318.4	405.47	0.121587	844.454	35.0452	0.929206	863.461	6.3656	0.414176
61.828	925.07	359.6	0.099252	856.7	35.4072	0.989373	842.359	10.784	0.0760095		1291.2	378.27	0.113431	844.827	35.4176	0.93908	862.845	5.7493	0.374077
63.172	901.44	335.97	0.09273	856.92	35.6268	0.99551	841.811	10.236	0.072147		1265.76	352.83	0.105802	845.319	35.9102	0.952141	862.496	5.4005	0.351382
64.516	879.77	314.3	0.0867489	857.08	35.7875	1	841.212	9.637	0.067925		1242.89	329.96	0.0989442	845.77	36.3607	0.964086	862.213	5.1178	0.332988
65.86	859.74	294.27	0.0812205	856.377	35.0845	0.980356	841.054	9.479	0.0668114		1220.59	307.66	0.0922571	845.911	36.5022	0.967838	861.233	4.1378	0.269225
67.204	839.75	274.28	0.0757031	856.592	35.2989	0.986347	840.411	8.836	0.0622793		1200.17	287.24	0.0861338	846.409	37.0001	0.981039	861.139	4.0437	0.263102
68.548	821.48	256.01	0.0706605	856.576	35.2833	0.985911	839.903	8.328	0.0586987		1181.54	268.61	0.0805473	846.686	37.2769	0.988379	860.909	3.8136	0.248131
69.892	804.14	238.67	0.0658745	856.088	34.7955	0.972281	839.698	8.123	0.0572538		1163.12	250.19	0.0750238	846.692	37.2832	0.988546	860.299	3.2034	0.208428
71.237	786.9	221.43	0.0611162	856.086	34.793	0.972211	839.187	7.612	0.0536521		1145.79	232.86	0.0698271	846.88	37.4704	0.993509	860.256	3.1607	0.20565
72.581	771.09	205.62	0.0567525	856.14	34.8475	0.973734	838.659	7.084	0.0499306		1130.46	217.53	0.0652301	847.124	37.7152	1	860.366	3.2709	0.21282
73.925	757.19	191.72	0.052916	855.318	34.0253	0.950759	838.498	6.923	0.0487958		1115.03	202.1	0.0606032	846.819	37.4097	0.9919	859.73	2.6347	0.171426
75.269	742.53	177.06	0.0488698	855.431	34.1384	0.95392	837.754	6.179	0.0435518		1101.03	188.1	0.056405	847.065	37.6557	0.998422	860.13	3.0347	0.197452
76.613	729.56	164.09	0.0452899	855.07	33.7776	0.943838	837.246	5.671	0.0399712		1087.61	174.68	0.0523808	846.981	37.5714	0.996187	860.101	3.0058	0.195572
77.957	717.96	152.49	0.0420883	854.383	33.0906	0.924641	837.095	5.52	0.0389069		1074.89	161.96	0.0485665	846.612	37.2027	0.986411	859.61	2.5147	0.163618
79.301	706.18	140.71	0.0388369	854.458	33.1648	0.926715	836.444	4.869	0.0343185		1063.59	150.66	0.045178	846.658	37.2491	0.987642	860.049	2.9542	0.192214
80.645	695.43	129.96	0.0358698	854.343	33.0498	0.923501	835.952	4.377	0.0308507		1052.99	140.06	0.0419994	846.608	37.1986	0.986303	860.28	3.1849	0.207225
81.989	686.05	120.58	0.0332809	853.611	32.3183	0.903061	835.939	4.364	0.030759		1042.07	129.14	0.0387248	845.942	36.5327	0.968647	859.633	2.5379	0.165128
83.333	676.03	110.56	0.0305153	853.769	32.4758	0.907462	835.408	3.833	0.0270164		1032.67	119.74	0.0359061	845.955	36.5457	0.968991	860.322	3.227	0.209964
84.677	667.65	102.18	0.0282024	853.41	32.1168	0.897431	835.039	3.464	0.0244155		1023.52	110.59	0.0331623	845.602	36.1929	0.959637	860.165	3.0701	0.199755
86.022	659.81	94.34	0.0260385	852.995	31.7021	0.885843	834.751	3.176	0.0223856		1014.59	101.66	0.0304845	845.109	35.7001	0.946571	859.88	2.7849	0.181199
87.366	651.89	86.42	0.0238525	852.861	31.5684	0.882107	834.443	2.868	0.0202147		1006.6	93.67	0.0280886	844.88	35.4707	0.940488	860.245	3.1493	0.204908
88.71	645.12	79.65	0.0219839	852.494	31.2015	0.871855	834.222	2.647	0.018657		998.96	86.03	0.0257976	844.487	35.0779	0.930073	860.121	3.0254	0.196847
90.054	638.89	73.42	0.0202644	852.108	30.8154	0.861066	833.875	2.3	0.0162112		991.84	78.91	0.0236625	844.167	34.7583	0.921599	859.853	2.7575	0.179416
91.398	632.66	67.19	0.0185449	851.882	30.5893	0.854748	833.623	2.048	0.014435		985.32	72.39	0.0217074	844.001	34.592	0.91719	860.145	3.0496	0.198422
92.742	627.3	61.83	0.0170655	851.365	30.0721	0.840296	833.486	1.911	0.0134694		978.85	65.92	0.0197672	843.529	34.1204	0.904686	859.697	2.6017	0.169279
94.086	622.28	56.81	0.0156799	850.966	29.6737	0.829164	833.193	1.618	0.0114042		973.1	60.17	0.018043	843.223	33.814	0.896562	859.499	2.404	0.156416
95.43	617.29	51.82	0.0143027	850.676	29.3827	0.821032	833.205	1.63	0.0114888		967.84	54.91	0.0164657	843.082	33.6727	0.892815	859.819	2.7239	0.17723
96.774	612.88	47.41	0.0130855	850.206	28.9132	0.807913	833.208	1.633	0.01151		962.57	49.64	0.0148854	842.652	33.2427	0.881414	859.602	2.5072	0.16313
98.118	608.76	43.29	0.0119483	849.693	28.4007	0.793593	833.105	1.53	0.010784		957.78	44.85	0.013449	842.369	32.9602	0.873924	859.529	2.4341	0.158374
99.462	604.72	39.25	0.0108333	849.195	27.9024	0.779669	833.194	1.619	0.0114113		953.52	40.59	0.0121716	842.308	32.8992	0.872306	859.873	2.7779	0.180743
100.806	601.55	36.08	0.00995832	848.45	27.1569	0.758838	832.857	1.282	0.009036		949.1	36.17	0.0108462	841.848	32.4386	0.860094	859.092	1.9971	0.129941
102.151	597.87	32.4	0.00894262	847.869	26.5759	0.742603	832.981	1.406	0.00990999		945.24	32.31	0.00968871	841.86	32.4506	0.860412	859.404	2.3084	0.150196
103.495	594.77	29.3	0.008087	847.215	25.9223	0.72434	832.9	1.325	0.00933908		941.63	28.7	0.00860619	841.739	32.3303	0.857222	859.285	2.1903	0.142511
104.839	592.2	26.73	0.00737766	846.668	25.3747	0.709038	832.895	1.32	0.00930383		938.22	25.29	0.00758364	841.392	31.9826	0.848003	859.023	1.9276	0.125419
106.183	589.42	23.95	0.00661036	846.065	24.7724	0.692208	832.861	1.286	0.00906419		935.15	22.22	0.00666305	841.38	31.9711	0.847698	859.073	1.9783	0.128718
107.527	586.88	21.41	0.0059093	845.391	24.0978	0.673358	832.909	1.334	0.00940251		932.34	19.41	0.00582042	841.426	32.0172	0.84892	858.775	1.6803	0.109328
108.871	584.9	19.43	0.00536281	845.016	23.723	0.662885	832.93	1.355	0.00955053		929.56	16.63	0.00498679	841.049	31.6402	0.838924	858.878	1.7825	0.115978
110.215	582.64	17.17	0.00473904	844.464	23.1714	0.647472	833.049	1.474	0.0103893		927.26	14.33	0.0042971	841.142	31.7329	0.841382	858.971	1.8762	0.122075
111.559	580.68	15.21	0.00419806	843.801	22.5084	0.628946	832.977	1.402	0.0098818		925.07	12.14	0.00364039	841.122	31.7127	0.840847	858.658	1.5626	0.10167
112.903	579.28	13.81	0.00381165	843.361	22.068	0.61664	832.776	1.201	0.00846508		922.74	9.81	0.0029417	840.73	31.3208	0.830456	858.348	1.2529	0.0815197
114.247	577.53	12.06	0.00332864	842.857	21.5641	0.60256	832.748	1.173	0.00826772		920.99	8.06	0.00241693	840.808	31.3992	0.832534	858.237	1.1423	0.0743235
115.591	575.85	10.38	0.00286495	842.485	21.1923	0.59217	832.868	1.293	0.00911353		919.46	6.53	0.00195813	840.914	31.5051	0.835342	858.306	1.211	0.0787934
116.935	574.99	9.52	0.00262758	842.286	20.9928	0.586596	832.594	1.019	0.00718228		917.52	4.59	0.00137639	840.501	31.0921	0.824392	857.997	0.9017	0.0586689
118.28	573.62	8.15	0.00224945	841.639	20.3467	0.568542	832.27	0.695	0.00489861		916.42	3.49	0.00104654	840.612	31.2034	0.827343	857.494	0.3992	0.0259739
119.624	572.55	7.08	0.00195413	841.397	20.1044	0.561772	832.175	0.6	0.00422902		915.36	2.43	0.000728677	840.489	31.0803	0.824079	857.491	0.3958	0.0257526
120.968	572.32	6.85	0.00189065	841.326	20.0331	0.559779	831.792	0.217	0.00152949		913.98	1.05	0.000314861	839.931	30.5217	0.809268	857.095	0	0
122.312	571.07	5.6	0.00154564	841.087	19.7942	0.553104	831.816	0.241	0.00169865		913.47	0.54	0.000161928	840.015	30.6056	0.811492	857.339	0.2442	0.0158888
123.656	570.38	4.91	0.00135519	840.766	19.4734	0.54414	831.575	0	0		912.93	0	0	839.852	30.4426	0.807171	857.146	0.0512	0.00333132
125	565.47	0	0	838.545	17.2522	0.482073	836.254	4.679	0.0329793		914.43	1.5	0.000449801	837.753	28.3434	0.751511	865.002	7.9071	0.514474

## Sheet: SPTBN_AP2live
CHC300	AP2			SPTBN						AP2			SPTBN
1.3333	4389.13	2434.8	1	2443.62	0	0			1.3333	4802.5	2928.71	1	2393.34	0	0
2.6667	4372.97	2418.64	0.993363	2443.65	0.024	0.000239428			2.6667	4783.83	2910.04	0.993625	2395.76	2.413	0.0177195
4	4318.8	2364.47	0.971115	2443.84	0.214	0.0021349			4	4721.24	2847.45	0.972254	2403.82	10.479	0.0769508
5.3333	4262.64	2308.31	0.948049	2444.52	0.899	0.00896857			5.3333	4656.3	2782.51	0.95008	2412.09	18.745	0.137651
6.6667	4205.56	2251.23	0.924606	2446.01	2.384	0.0237832			6.6667	4590.25	2716.46	0.927528	2420.33	26.987	0.198174
8	4123.62	2169.29	0.890952	2446.2	2.576	0.0256986			8	4503.44	2629.65	0.897887	2428.66	35.312	0.259308
9.3333	4025.65	2071.32	0.850715	2447.55	3.93	0.0392063			9.3333	4402.52	2528.73	0.863428	2436.72	43.379	0.318546
10.6667	3928.53	1974.2	0.810826	2446.65	3.024	0.0301679			10.6667	4306.73	2432.94	0.830721	2442.89	49.548	0.363847
12	3823.07	1868.74	0.767513	2446.16	2.53	0.0252397			12	4202.86	2329.07	0.795255	2449.35	56.002	0.411241
13.3333	3704.74	1750.41	0.718913	2450.14	6.512	0.0649647			13.3333	4083.67	2209.88	0.754557	2455.87	62.526	0.459149
14.6667	3588.48	1634.15	0.671164	2455.5	11.876	0.118477			14.6667	3965.81	2092.02	0.714314	2461.33	67.985	0.499236
16	3465.52	1511.19	0.620663	2459.77	16.148	0.161095			16	3843.47	1969.68	0.672542	2466.64	73.3	0.538266
17.3333	3344.18	1389.85	0.570827	2466.83	23.209	0.231537			17.3333	3716.93	1843.14	0.629335	2470.46	77.115	0.566281
18.6667	3230.88	1276.55	0.524294	2471.58	27.955	0.278883			18.6667	3598.4	1724.61	0.588863	2473.01	79.666	0.585014
20	3110.6	1156.27	0.474893	2477.41	33.789	0.337084			20	3473.6	1599.81	0.546251	2474.53	81.187	0.596183
21.3333	2993.74	1039.41	0.426897	2482.45	38.83	0.387374			21.3333	3347.13	1473.34	0.503068	2476.14	82.796	0.607998
22.6667	2891.02	936.69	0.384709	2487.72	44.1	0.439949			22.6667	3232.8	1359.01	0.46403	2477.93	84.583	0.621121
24	2786.44	832.11	0.341757	2490.31	46.689	0.465777			24	3114.79	1241	0.423736	2482.16	88.815	0.652198
25.3333	2690.29	735.96	0.302267	2495.52	51.894	0.517703			25.3333	2997.96	1124.17	0.383845	2485.51	92.171	0.676842
26.6667	2605.84	651.51	0.267583	2496.98	53.359	0.532318			26.6667	2896.55	1022.76	0.349219	2490.05	96.71	0.710173
28	2525.83	571.5	0.234722	2501.03	57.409	0.572721			28	2797.52	923.73	0.315405	2495.57	102.227	0.750687
29.3333	2456.2	501.87	0.206124	2506.21	62.584	0.624348			29.3333	2703.27	829.48	0.283224	2499.85	106.509	0.782131
30.6667	2396.01	441.68	0.181403	2510.94	67.312	0.671515			30.6667	2620.58	746.79	0.254989	2504.22	110.877	0.814206
32	2338.28	383.95	0.157693	2518.06	74.433	0.742555			32	2540.44	666.65	0.227626	2510.2	116.86	0.858142
33.3333	2289.95	335.62	0.137843	2522.6	78.979	0.787907			33.3333	2467.95	594.16	0.202874	2513.48	120.137	0.882206
34.6667	2250.94	296.61	0.121821	2526.56	82.933	0.827353			34.6667	2407.99	534.2	0.182401	2516.44	123.098	0.903949
36	2213.89	259.56	0.106604	2531.49	87.864	0.876545			36	2349.53	475.74	0.16244	2521.6	128.252	0.941797
37.3333	2177.76	223.43	0.0917652	2534.58	90.956	0.907391			37.3333	2292.37	418.58	0.142923	2523.19	129.842	0.953473
38.6667	2149.25	194.92	0.0800559	2535.87	92.245	0.920251			38.6667	2245.87	372.08	0.127046	2523.96	130.613	0.959134
40	2126.29	171.96	0.0706259	2539.57	95.941	0.957122			40	2203.94	330.15	0.112729	2529.52	136.178	1
41.3333	2101.94	147.61	0.0606251	2538.49	94.867	0.946408			41.3333	2165.43	291.64	0.0995797	2526.19	132.848	0.975547
42.6667	2082.66	128.33	0.0527066	2539.87	96.243	0.960135			42.6667	2132.1	258.31	0.0881992	2525.77	132.428	0.972463
44	2067	112.67	0.0462748	2543.17	99.546	0.993087			44	2102.07	228.28	0.0779456	2527.49	134.146	0.985078
45.3333	2050.6	96.27	0.0395392	2542.2	98.571	0.98336			45.3333	2076.76	202.97	0.0693036	2521.92	128.575	0.944169
46.6667	2037.94	83.61	0.0343396	2542.37	98.748	0.985126			46.6667	2054.42	180.63	0.0616756	2518.24	124.9	0.917182
48	2029.41	75.08	0.0308362	2543.86	100.239	1			48	2033.21	159.42	0.0544335	2518.35	125.008	0.917975
49.3333	2019.9	65.57	0.0269303	2538.73	95.109	0.948822			49.3333	2016.39	142.6	0.0486904	2512.4	119.053	0.874245
50.6667	2013.78	59.45	0.0244168	2535.6	91.975	0.917557			50.6667	2001.07	127.28	0.0434594	2509.75	116.402	0.854778
52	2010.57	56.24	0.0230984	2535.82	92.195	0.919752			52	1986.54	112.75	0.0384982	2510.28	116.938	0.858714
53.3333	2004.52	50.19	0.0206136	2530.71	87.089	0.868814			53.3333	1974.34	100.55	0.0343325	2506.9	113.554	0.833865
54.6667	2000.37	46.04	0.0189092	2526.1	82.473	0.822764			54.6667	1963.97	90.18	0.0307917	2504.13	110.789	0.81356
56	1996.16	41.83	0.0171801	2527.35	83.722	0.835224			56	1952.97	79.18	0.0270358	2507.47	114.125	0.838058
57.3333	1992.32	37.99	0.0156029	2521.41	77.783	0.775975			57.3333	1943.99	70.2	0.0239696	2503.51	110.165	0.808978
58.6667	1990.46	36.13	0.014839	2518.07	74.448	0.742705			58.6667	1936.28	62.49	0.021337	2501.3	107.958	0.792771
60	1987.44	33.11	0.0135987	2518.34	74.72	0.745418			60	1928.13	54.34	0.0185542	2502.88	109.532	0.80433
61.3333	1985.21	30.88	0.0126828	2513.36	69.737	0.695707			61.3333	1920.45	46.66	0.0159319	2500.69	107.344	0.788262
62.6667	1984.07	29.74	0.0122146	2509.78	66.155	0.659973			62.6667	1914.23	40.44	0.0138081	2498.95	105.603	0.775478
64	1981.86	27.53	0.0113069	2510.99	67.364	0.672034			64	1908.47	34.68	0.0118414	2500.96	107.614	0.790245
65.3333	1980.93	26.6	0.0109249	2505.53	61.905	0.617574			65.3333	1903.12	29.33	0.0100146	2499.35	106.008	0.778452
66.6667	1978.78	24.45	0.0100419	2502.23	58.602	0.584623			66.6667	1898.82	25.03	0.00854642	2499.8	106.457	0.781749
68	1975.8	21.47	0.00881797	2504.63	61.003	0.608576			68	1895.36	21.57	0.00736502	2501.68	108.337	0.795554
69.3333	1973.34	19.01	0.00780762	2499.07	55.442	0.553098			69.3333	1892.77	18.98	0.00648067	2501.14	107.798	0.791596
70.6667	1969.77	15.44	0.00634138	2495.35	51.722	0.515987			70.6667	1891.1	17.31	0.00591045	2500.4	107.058	0.786162
72	1966.29	11.96	0.00491211	2500.53	56.905	0.567693			72	1889.93	16.14	0.00551096	2501.91	108.561	0.797199
73.3333	1963.5	9.17	0.00376622	2492.66	49.031	0.489141			73.3333	1888.65	14.86	0.00507391	2501.6	108.257	0.794967
74.6667	1961.03	6.7	0.00275177	2491.04	47.411	0.47298			74.6667	1887.59	13.8	0.00471197	2502.51	109.167	0.801649
76	1958.88	4.55	0.00186874	2498.81	55.184	0.550524			76	1887.06	13.27	0.00453101	2503.08	109.737	0.805835
77.3333	1956.54	2.21	0.000907672	2490.05	46.421	0.463103			77.3333	1886.21	12.42	0.00424077	2503.13	109.788	0.80621
78.6667	1954.82	0.49	0.000201249	2489.68	46.05	0.459402			78.6667	1885.27	11.48	0.00391981	2503.72	110.375	0.81052
80	1954.33	0	0	2478.45	34.828	0.34745			80	1873.79	0	0	2486.86	93.517	0.686726

## Sheet: PE_AP2live
CHC300	AP2			PE						AP2			PE
1.3333	5678.81	3542.64	1	3700.56	384.449	1			1.3333	5837.31	3736.02	1	3719	409.177	1
2.6667	5652.71	3516.54	0.992633	3697.12	381.004	0.991039			2.6667	5809.51	3708.22	0.992559	3717.86	408.036	0.997211
4	5564.98	3428.81	0.967869	3685.6	369.484	0.961074			4	5716.17	3614.88	0.967575	3713.97	404.146	0.987705
5.3333	5473.13	3336.96	0.941942	3673.78	357.67	0.930344			5.3333	5618.93	3517.64	0.941547	3709.64	399.821	0.977135
6.6667	5378.37	3242.2	0.915193	3661.99	345.88	0.899677			6.6667	5519.36	3418.07	0.914896	3704.78	394.96	0.965255
8	5244.94	3108.77	0.877529	3647.89	331.772	0.862981			8	5384.25	3282.96	0.878732	3696.28	386.457	0.944474
9.3333	5083.81	2947.64	0.832046	3633.11	316.992	0.824536			9.3333	5224.7	3123.41	0.836026	3684.51	374.686	0.915706
10.6667	4928.73	2792.56	0.788271	3620.27	304.16	0.791158			10.6667	5072.87	2971.58	0.795387	3672.89	363.062	0.887298
12	4761.62	2625.45	0.7411	3606.69	290.574	0.755819			12	4909.66	2808.37	0.751701	3660.55	350.728	0.857155
13.3333	4577.23	2441.06	0.689051	3593.69	277.574	0.722005			13.3333	4731.32	2630.03	0.703966	3647.6	337.774	0.825496
14.6667	4400.3	2264.13	0.639108	3582.1	265.991	0.691876			14.6667	4560.43	2459.14	0.658225	3635.42	325.596	0.795734
16	4220.97	2084.8	0.588488	3568.54	252.43	0.656602			16	4389.77	2288.48	0.612545	3625.32	315.499	0.771058
17.3333	4043.23	1907.06	0.538316	3557.69	241.576	0.628369			17.3333	4215.2	2113.91	0.565819	3612.05	302.232	0.738634
18.6667	3887.15	1750.98	0.494259	3545.77	229.656	0.597364			18.6667	4061.81	1960.52	0.524762	3601.52	291.699	0.712892
20	3729.23	1593.06	0.449682	3532.3	216.185	0.562324			20	3903.11	1801.82	0.482283	3590.05	280.224	0.684848
21.3333	3573.64	1437.47	0.405762	3519.68	203.564	0.529495			21.3333	3743.06	1641.77	0.439444	3576.49	266.67	0.651723
22.6667	3439.47	1303.3	0.367889	3508.34	192.228	0.500009			22.6667	3598.95	1497.66	0.40087	3561.84	252.02	0.615919
24	3306.53	1170.36	0.330364	3494.99	178.881	0.465292			24	3455.24	1353.95	0.362404	3547.32	237.501	0.580436
25.3333	3181.7	1045.53	0.295127	3484.44	168.325	0.437834			25.3333	3308.65	1207.36	0.323167	3527.73	217.907	0.532549
26.6667	3072.62	936.45	0.264337	3474.13	158.021	0.411032			26.6667	3183.13	1081.84	0.28957	3512.89	203.071	0.496291
28	2966.2	830.03	0.234297	3465.01	148.892	0.387287			28	3063.33	962.04	0.257504	3497.92	188.097	0.459696
29.3333	2870.33	734.16	0.207235	3457.47	141.361	0.367698			29.3333	2949.34	848.05	0.226993	3482.85	173.03	0.422873
30.6667	2783.59	647.42	0.182751	3451.8	135.692	0.352952			30.6667	2850.61	749.32	0.200566	3470.65	160.826	0.393048
32	2693.92	557.75	0.157439	3447.22	131.103	0.341015			32	2758.21	656.92	0.175834	3458.97	149.146	0.364502
33.3333	2621.01	484.84	0.136858	3441.31	125.196	0.32565			33.3333	2676.36	575.07	0.153926	3449	139.174	0.340132
34.6667	2562.46	426.29	0.120331	3435.01	118.898	0.309269			34.6667	2611.77	510.48	0.136637	3440.12	130.3	0.318444
36	2499.59	363.42	0.102585	3427.57	111.453	0.289903			36	2554.08	452.79	0.121196	3431.36	121.536	0.297025
37.3333	2442.74	306.57	0.0865372	3420.93	104.82	0.27265			37.3333	2492.12	390.83	0.104611	3421.3	111.48	0.272449
38.6667	2399.89	263.72	0.0744417	3413.14	97.029	0.252385			38.6667	2441.59	340.3	0.0910862	3411.29	101.466	0.247976
40	2349.93	213.76	0.0603392	3407.1	90.989	0.236674			40	2406.89	305.6	0.0817983	3404.93	95.107	0.232435
41.3333	2320.36	184.19	0.0519923	3399.8	83.682	0.217667			41.3333	2359.64	258.35	0.0691511	3393.31	83.49	0.204044
42.6667	2288.35	152.18	0.0429567	3393.63	77.518	0.201634			42.6667	2327.21	225.92	0.0604708	3384.45	74.625	0.182378
44	2253.42	117.25	0.0330968	3387.46	71.348	0.185585			44	2303.85	202.56	0.0542181	3378.67	68.848	0.16826
45.3333	2234.43	98.26	0.0277364	3381.15	65.038	0.169172			45.3333	2273.01	171.72	0.0459634	3368.72	58.894	0.143933
46.6667	2214.36	78.19	0.0220711	3376.76	60.642	0.157737			46.6667	2250.36	149.07	0.0399007	3361.35	51.525	0.125924
48	2188.64	52.47	0.014811	3369.65	53.539	0.139262			48	2237.62	136.33	0.0364907	3356.86	47.035	0.11495
49.3333	2183.38	47.21	0.0133262	3363.14	47.024	0.122315			49.3333	2219.2	117.91	0.0315603	3347.82	37.992	0.0928498
50.6667	2174.37	38.2	0.0107829	3356.34	40.229	0.104641			50.6667	2208.03	106.74	0.0285705	3341.81	31.983	0.0781642
52	2158.03	21.86	0.00617054	3346.96	30.851	0.0802473			52	2202.49	101.2	0.0270876	3338.47	28.646	0.0700088
53.3333	2156.25	20.08	0.00566809	3342.26	26.147	0.0680116			53.3333	2190.69	89.4	0.0239292	3333.38	23.558	0.0575741
54.6667	2154.43	18.26	0.00515435	3338.42	22.305	0.0580181			54.6667	2183.16	81.87	0.0219137	3329.87	20.045	0.0489886
56	2142	5.83	0.00164567	3330.84	14.731	0.0383172			56	2179.15	77.86	0.0208404	3328.55	18.728	0.0457699
57.3333	2146.75	10.58	0.00298647	3329.26	13.149	0.0342022			57.3333	2171.67	70.38	0.0188382	3326.4	16.576	0.0405106
58.6667	2145.74	9.57	0.00270138	3328.45	12.34	0.0320979			58.6667	2167.52	66.23	0.0177274	3325.48	15.661	0.0382744
60	2137.67	1.5	0.000423413	3325.4	9.289	0.0241619			60	2164.47	63.18	0.016911	3325.03	15.206	0.0371624
61.3333	2139.46	3.29	0.000928686	3327.85	11.741	0.0305398			61.3333	2159.77	58.48	0.015653	3324.36	14.539	0.0355323
62.6667	2139.08	2.91	0.000821421	3329.17	13.058	0.0339655			62.6667	2157.76	56.47	0.015115	3323.33	13.505	0.0330053
64	2136.17	0	0	3328.36	12.248	0.0318586			64	2155.6	54.31	0.0145369	3321.63	11.81	0.0288628
65.3333	2140.91	4.74	0.00133799	3331.05	14.94	0.0388608			65.3333	2153.08	51.79	0.0138623	3320.05	10.227	0.0249941
66.6667	2143.27	7.1	0.00200416	3332.17	16.053	0.0417559			66.6667	2149.47	48.18	0.0128961	3317.87	8.047	0.0196663
68	2146.66	10.49	0.00296107	3331.18	15.063	0.0391807			68	2145.46	44.17	0.0118227	3315.36	5.539	0.0135369
69.3333	2151.16	14.99	0.00423131	3334.55	18.435	0.0479517			69.3333	2139.33	38.04	0.010182	3313.37	3.549	0.00867351
70.6667	2156.38	20.21	0.00570479	3336.42	20.303	0.0528106			70.6667	2133.18	31.89	0.00853582	3312.4	2.577	0.00629801
72	2163.79	27.62	0.00779645	3336.66	20.543	0.0534349			72	2127.09	25.8	0.00690574	3311.13	1.309	0.0031991
73.3333	2169.6	33.43	0.00943647	3338.08	21.964	0.0571311			73.3333	2120.27	18.98	0.00508027	3310.48	0.655	0.00160077
74.6667	2177.16	40.99	0.0115705	3337.86	21.743	0.0565563			74.6667	2114.31	13.02	0.00348499	3309.82	0	0
76	2182.02	45.85	0.0129423	3338.81	22.694	0.0590299			76	2109.04	7.75	0.0020744	3310.51	0.689	0.00168387
77.3333	2187.31	51.14	0.0144356	3339.11	23	0.0598259			77.3333	2103.97	2.68	0.000717341	3310.52	0.694	0.00169609
78.6667	2192.5	56.33	0.0159006	3339.02	22.908	0.0595866			78.6667	2101.29	0	0	3310.45	0.622	0.00152012
80	2194.06	57.89	0.0163409	3316.11	0	0			80	2101.85	0.56	0.000149892	3313.34	3.514	0.00858797
