# Supplementary material for: Complementary mesoscale dynamics of spectrin and acto-myosin shape membrane territories during mechanoresponse
Source: Nat Commun. 2020 Oct 9;11:5108. doi: 10.1038/s41467-020-18825-7 (PMC7547731; doi:10.1038/s41467-020-18825-7)
Supplement: Supplementary file 13 — Source Data [file 41467_2020_18825_MOESM13_ESM.zip › Ghisleni et al Source Data/Figure 8/8F-radial_PE_pits.xlsx]

## Sheet: SPTBN_CHCfixed
CHC300	CHC			SPTBN								CHC500			SPTBN
1.344	4188.57	3623.1	1	822.556	1.2634	0.0353028						4247.74	3334.81	1	809.409	0	0
2.688	4171.37	3605.9	0.995253	822.446	1.1532	0.0322235						4234.02	3321.09	0.995886	809.584	0.1752	0.00464534
4.032	4132.93	3567.46	0.984643	822.202	0.9087	0.0253915						4203.36	3290.43	0.986692	809.975	0.5661	0.0150099
5.376	4086.73	3521.26	0.971891	821.916	0.6229	0.0174055						4166.52	3253.59	0.975645	810.445	1.0357	0.0274611
6.72	4031.13	3465.66	0.956545	821.611	0.318	0.00888578						4122.29	3209.36	0.962382	810.985	1.5758	0.0417816
8.065	3971.76	3406.29	0.940159	821.451	0.1579	0.00441216						4075.41	3162.48	0.948324	811.433	2.0241	0.053668
9.409	3903.7	3338.23	0.921374	821.342	0.0493	0.00137758						4021.8	3108.87	0.932248	811.904	2.4945	0.0661404
10.753	3815.99	3250.52	0.897165	821.305	0.0126	0.000352078						3952.86	3039.93	0.911575	812.421	3.0116	0.0798511
12.097	3730.58	3165.11	0.873592	821.302	0.0094	0.000262662						3885.6	2972.67	0.891406	812.949	3.5401	0.093864
13.441	3638.18	3072.71	0.848089	821.293	0	0						3812.28	2899.35	0.86942	813.712	4.3027	0.114084
14.785	3532.34	2966.87	0.818876	821.402	0.1089	0.00304296						3728.05	2815.12	0.844162	814.596	5.1867	0.137523
16.129	3424.43	2858.96	0.789092	821.495	0.2018	0.00563884						3642.01	2729.08	0.818361	815.559	6.1502	0.16307
17.473	3317.37	2751.9	0.759543	821.652	0.3588	0.0100258						3556.07	2643.14	0.792591	816.502	7.0927	0.188059
18.817	3203.6	2638.13	0.728142	822.084	0.7911	0.0221055						3463.2	2550.27	0.764742	817.487	8.0775	0.214171
20.161	3087.29	2521.82	0.696039	822.545	1.2518	0.0349787						3367.87	2454.94	0.736156	818.498	9.0886	0.24098
21.505	2968.74	2403.27	0.663319	823.101	1.8082	0.050526						3269.98	2357.05	0.706802	819.54	10.1309	0.268616
22.849	2850.06	2284.59	0.630562	823.938	2.6449	0.0739057						3170.66	2257.73	0.677019	820.518	11.1088	0.294544
24.194	2735.65	2170.18	0.598984	824.73	3.4375	0.0960531						3075.1	2162.17	0.648364	821.501	12.0917	0.320605
25.538	2628.36	2062.89	0.569372	825.593	4.3	0.120154						2984.35	2071.42	0.621151	822.405	12.9957	0.344575
26.882	2515.19	1949.72	0.538136	826.778	5.4848	0.15326						2888.01	1975.08	0.592262	823.316	13.9073	0.368745
28.226	2401.3	1835.83	0.506701	827.796	6.5033	0.18172						2789.03	1876.1	0.562581	824.423	15.0144	0.398099
29.57	2294.89	1729.42	0.477332	828.974	7.6813	0.214636						2694.41	1781.48	0.534207	825.515	16.1059	0.42704
30.914	2189.85	1624.38	0.44834	830.368	9.0748	0.253575						2598.71	1685.78	0.50551	826.612	17.2028	0.456124
32.258	2088.51	1523.04	0.420369	831.638	10.3454	0.289079						2505.99	1593.06	0.477706	827.746	18.337	0.486197
33.602	1996.67	1431.2	0.395021	833	11.707	0.327125						2420.21	1507.28	0.451984	828.765	19.3555	0.513202
34.946	1906.91	1341.44	0.370246	834.606	13.3135	0.372015						2334.69	1421.76	0.426339	829.697	20.2877	0.537918
36.29	1820.68	1255.21	0.346446	836.107	14.8147	0.413963						2252.07	1339.14	0.401564	830.701	21.2923	0.564555
37.634	1741.42	1175.95	0.32457	837.63	16.3369	0.456497						2174.68	1261.75	0.378357	831.639	22.2302	0.589423
38.978	1664.35	1098.88	0.303298	839.266	17.9734	0.502226						2096.66	1183.73	0.354962	832.485	23.0755	0.611836
40.323	1592.76	1027.29	0.283539	840.763	19.4701	0.544048						2024.22	1111.29	0.333239	833.502	24.0925	0.638801
41.667	1528.97	963.5	0.265932	842.215	20.9223	0.584626						1958.44	1045.51	0.313514	834.383	24.9741	0.662176
43.011	1466.52	901.05	0.248696	843.708	22.415	0.626336						1892.36	979.43	0.293699	835.208	25.799	0.684048
44.355	1406.62	841.15	0.232163	845.357	24.0646	0.67243						1828.34	915.41	0.274501	836.209	26.7996	0.710578
45.699	1351.78	786.31	0.217027	846.852	25.5594	0.714199						1768.61	855.68	0.25659	837.025	27.6163	0.732233
47.043	1300.5	735.03	0.202873	848.256	26.9629	0.753417						1711.94	799.01	0.239597	837.829	28.4201	0.753545
48.387	1253.51	688.04	0.189904	849.712	28.419	0.794104						1660.13	747.2	0.224061	838.683	29.274	0.776186
49.731	1211.32	645.85	0.178259	850.792	29.4994	0.824293						1612.7	699.77	0.209838	839.347	29.9376	0.793781
51.075	1170.51	605.04	0.166995	851.887	30.5939	0.854877						1566.79	653.86	0.196071	840.046	30.6372	0.81233
52.419	1131.77	566.3	0.156303	853.024	31.7308	0.886645						1523.22	610.29	0.183006	840.805	31.3963	0.832457
53.763	1097.17	531.7	0.146753	853.696	32.4034	0.905439						1483.81	570.88	0.171188	841.401	31.9915	0.848239
55.108	1064.05	498.58	0.137611	854.541	33.2483	0.929048						1446.49	533.56	0.159997	842.078	32.6694	0.866213
56.452	1032.66	467.19	0.128948	855.311	34.0182	0.950561						1410.94	498.01	0.149337	842.788	33.3789	0.885025
57.796	1003.32	437.85	0.12085	855.617	34.3238	0.9591						1377.75	464.82	0.139384	843.299	33.8901	0.898579
59.14	975.19	409.72	0.113085	856.262	34.9692	0.977134						1346.57	433.64	0.130034	843.937	34.5282	0.915498
60.484	949.67	384.2	0.106042	856.632	35.3393	0.987476						1318.4	405.47	0.121587	844.454	35.0452	0.929206
61.828	925.07	359.6	0.099252	856.7	35.4072	0.989373						1291.2	378.27	0.113431	844.827	35.4176	0.93908
63.172	901.44	335.97	0.09273	856.92	35.6268	0.99551						1265.76	352.83	0.105802	845.319	35.9102	0.952141
64.516	879.77	314.3	0.0867489	857.08	35.7875	1						1242.89	329.96	0.0989442	845.77	36.3607	0.964086
65.86	859.74	294.27	0.0812205	856.377	35.0845	0.980356						1220.59	307.66	0.0922571	845.911	36.5022	0.967838
67.204	839.75	274.28	0.0757031	856.592	35.2989	0.986347						1200.17	287.24	0.0861338	846.409	37.0001	0.981039
68.548	821.48	256.01	0.0706605	856.576	35.2833	0.985911						1181.54	268.61	0.0805473	846.686	37.2769	0.988379
69.892	804.14	238.67	0.0658745	856.088	34.7955	0.972281						1163.12	250.19	0.0750238	846.692	37.2832	0.988546
71.237	786.9	221.43	0.0611162	856.086	34.793	0.972211						1145.79	232.86	0.0698271	846.88	37.4704	0.993509
72.581	771.09	205.62	0.0567525	856.14	34.8475	0.973734						1130.46	217.53	0.0652301	847.124	37.7152	1
73.925	757.19	191.72	0.052916	855.318	34.0253	0.950759						1115.03	202.1	0.0606032	846.819	37.4097	0.9919
75.269	742.53	177.06	0.0488698	855.431	34.1384	0.95392						1101.03	188.1	0.056405	847.065	37.6557	0.998422
76.613	729.56	164.09	0.0452899	855.07	33.7776	0.943838						1087.61	174.68	0.0523808	846.981	37.5714	0.996187
77.957	717.96	152.49	0.0420883	854.383	33.0906	0.924641						1074.89	161.96	0.0485665	846.612	37.2027	0.986411
79.301	706.18	140.71	0.0388369	854.458	33.1648	0.926715						1063.59	150.66	0.045178	846.658	37.2491	0.987642
80.645	695.43	129.96	0.0358698	854.343	33.0498	0.923501						1052.99	140.06	0.0419994	846.608	37.1986	0.986303
81.989	686.05	120.58	0.0332809	853.611	32.3183	0.903061						1042.07	129.14	0.0387248	845.942	36.5327	0.968647
83.333	676.03	110.56	0.0305153	853.769	32.4758	0.907462						1032.67	119.74	0.0359061	845.955	36.5457	0.968991
84.677	667.65	102.18	0.0282024	853.41	32.1168	0.897431						1023.52	110.59	0.0331623	845.602	36.1929	0.959637
86.022	659.81	94.34	0.0260385	852.995	31.7021	0.885843						1014.59	101.66	0.0304845	845.109	35.7001	0.946571
87.366	651.89	86.42	0.0238525	852.861	31.5684	0.882107						1006.6	93.67	0.0280886	844.88	35.4707	0.940488
88.71	645.12	79.65	0.0219839	852.494	31.2015	0.871855						998.96	86.03	0.0257976	844.487	35.0779	0.930073
90.054	638.89	73.42	0.0202644	852.108	30.8154	0.861066						991.84	78.91	0.0236625	844.167	34.7583	0.921599
91.398	632.66	67.19	0.0185449	851.882	30.5893	0.854748						985.32	72.39	0.0217074	844.001	34.592	0.91719
92.742	627.3	61.83	0.0170655	851.365	30.0721	0.840296						978.85	65.92	0.0197672	843.529	34.1204	0.904686
94.086	622.28	56.81	0.0156799	850.966	29.6737	0.829164						973.1	60.17	0.018043	843.223	33.814	0.896562
95.43	617.29	51.82	0.0143027	850.676	29.3827	0.821032						967.84	54.91	0.0164657	843.082	33.6727	0.892815
96.774	612.88	47.41	0.0130855	850.206	28.9132	0.807913						962.57	49.64	0.0148854	842.652	33.2427	0.881414
98.118	608.76	43.29	0.0119483	849.693	28.4007	0.793593						957.78	44.85	0.013449	842.369	32.9602	0.873924
99.462	604.72	39.25	0.0108333	849.195	27.9024	0.779669						953.52	40.59	0.0121716	842.308	32.8992	0.872306
100.806	601.55	36.08	0.00995832	848.45	27.1569	0.758838						949.1	36.17	0.0108462	841.848	32.4386	0.860094
102.151	597.87	32.4	0.00894262	847.869	26.5759	0.742603						945.24	32.31	0.00968871	841.86	32.4506	0.860412
103.495	594.77	29.3	0.008087	847.215	25.9223	0.72434						941.63	28.7	0.00860619	841.739	32.3303	0.857222
104.839	592.2	26.73	0.00737766	846.668	25.3747	0.709038						938.22	25.29	0.00758364	841.392	31.9826	0.848003
106.183	589.42	23.95	0.00661036	846.065	24.7724	0.692208						935.15	22.22	0.00666305	841.38	31.9711	0.847698
107.527	586.88	21.41	0.0059093	845.391	24.0978	0.673358						932.34	19.41	0.00582042	841.426	32.0172	0.84892
108.871	584.9	19.43	0.00536281	845.016	23.723	0.662885						929.56	16.63	0.00498679	841.049	31.6402	0.838924
110.215	582.64	17.17	0.00473904	844.464	23.1714	0.647472						927.26	14.33	0.0042971	841.142	31.7329	0.841382
111.559	580.68	15.21	0.00419806	843.801	22.5084	0.628946						925.07	12.14	0.00364039	841.122	31.7127	0.840847
112.903	579.28	13.81	0.00381165	843.361	22.068	0.61664						922.74	9.81	0.0029417	840.73	31.3208	0.830456
114.247	577.53	12.06	0.00332864	842.857	21.5641	0.60256						920.99	8.06	0.00241693	840.808	31.3992	0.832534
115.591	575.85	10.38	0.00286495	842.485	21.1923	0.59217						919.46	6.53	0.00195813	840.914	31.5051	0.835342
116.935	574.99	9.52	0.00262758	842.286	20.9928	0.586596						917.52	4.59	0.00137639	840.501	31.0921	0.824392
118.28	573.62	8.15	0.00224945	841.639	20.3467	0.568542						916.42	3.49	0.00104654	840.612	31.2034	0.827343
119.624	572.55	7.08	0.00195413	841.397	20.1044	0.561772						915.36	2.43	0.000728677	840.489	31.0803	0.824079
120.968	572.32	6.85	0.00189065	841.326	20.0331	0.559779						913.98	1.05	0.000314861	839.931	30.5217	0.809268
122.312	571.07	5.6	0.00154564	841.087	19.7942	0.553104						913.47	0.54	0.000161928	840.015	30.6056	0.811492
123.656	570.38	4.91	0.00135519	840.766	19.4734	0.54414						912.93	0	0	839.852	30.4426	0.807171
125	565.47	0	0	838.545	17.2522	0.482073						914.43	1.5	0.000449801	837.753	28.3434	0.751511

## Sheet: SPTBN_AP2live
CHC300	AP2			SPTBN						AP2			SPTBN
1.3333	4389.13	2434.8	1	2443.62	0	0			1.3333	4802.5	2928.71	1	2393.34	0	0
2.6667	4372.97	2418.64	0.993363	2443.65	0.024	0.000239428			2.6667	4783.83	2910.04	0.993625	2395.76	2.413	0.0177195
4	4318.8	2364.47	0.971115	2443.84	0.214	0.0021349			4	4721.24	2847.45	0.972254	2403.82	10.479	0.0769508
5.3333	4262.64	2308.31	0.948049	2444.52	0.899	0.00896857			5.3333	4656.3	2782.51	0.95008	2412.09	18.745	0.137651
6.6667	4205.56	2251.23	0.924606	2446.01	2.384	0.0237832			6.6667	4590.25	2716.46	0.927528	2420.33	26.987	0.198174
8	4123.62	2169.29	0.890952	2446.2	2.576	0.0256986			8	4503.44	2629.65	0.897887	2428.66	35.312	0.259308
9.3333	4025.65	2071.32	0.850715	2447.55	3.93	0.0392063			9.3333	4402.52	2528.73	0.863428	2436.72	43.379	0.318546
10.6667	3928.53	1974.2	0.810826	2446.65	3.024	0.0301679			10.6667	4306.73	2432.94	0.830721	2442.89	49.548	0.363847
12	3823.07	1868.74	0.767513	2446.16	2.53	0.0252397			12	4202.86	2329.07	0.795255	2449.35	56.002	0.411241
13.3333	3704.74	1750.41	0.718913	2450.14	6.512	0.0649647			13.3333	4083.67	2209.88	0.754557	2455.87	62.526	0.459149
14.6667	3588.48	1634.15	0.671164	2455.5	11.876	0.118477			14.6667	3965.81	2092.02	0.714314	2461.33	67.985	0.499236
16	3465.52	1511.19	0.620663	2459.77	16.148	0.161095			16	3843.47	1969.68	0.672542	2466.64	73.3	0.538266
17.3333	3344.18	1389.85	0.570827	2466.83	23.209	0.231537			17.3333	3716.93	1843.14	0.629335	2470.46	77.115	0.566281
18.6667	3230.88	1276.55	0.524294	2471.58	27.955	0.278883			18.6667	3598.4	1724.61	0.588863	2473.01	79.666	0.585014
20	3110.6	1156.27	0.474893	2477.41	33.789	0.337084			20	3473.6	1599.81	0.546251	2474.53	81.187	0.596183
21.3333	2993.74	1039.41	0.426897	2482.45	38.83	0.387374			21.3333	3347.13	1473.34	0.503068	2476.14	82.796	0.607998
22.6667	2891.02	936.69	0.384709	2487.72	44.1	0.439949			22.6667	3232.8	1359.01	0.46403	2477.93	84.583	0.621121
24	2786.44	832.11	0.341757	2490.31	46.689	0.465777			24	3114.79	1241	0.423736	2482.16	88.815	0.652198
25.3333	2690.29	735.96	0.302267	2495.52	51.894	0.517703			25.3333	2997.96	1124.17	0.383845	2485.51	92.171	0.676842
26.6667	2605.84	651.51	0.267583	2496.98	53.359	0.532318			26.6667	2896.55	1022.76	0.349219	2490.05	96.71	0.710173
28	2525.83	571.5	0.234722	2501.03	57.409	0.572721			28	2797.52	923.73	0.315405	2495.57	102.227	0.750687
29.3333	2456.2	501.87	0.206124	2506.21	62.584	0.624348			29.3333	2703.27	829.48	0.283224	2499.85	106.509	0.782131
30.6667	2396.01	441.68	0.181403	2510.94	67.312	0.671515			30.6667	2620.58	746.79	0.254989	2504.22	110.877	0.814206
32	2338.28	383.95	0.157693	2518.06	74.433	0.742555			32	2540.44	666.65	0.227626	2510.2	116.86	0.858142
33.3333	2289.95	335.62	0.137843	2522.6	78.979	0.787907			33.3333	2467.95	594.16	0.202874	2513.48	120.137	0.882206
34.6667	2250.94	296.61	0.121821	2526.56	82.933	0.827353			34.6667	2407.99	534.2	0.182401	2516.44	123.098	0.903949
36	2213.89	259.56	0.106604	2531.49	87.864	0.876545			36	2349.53	475.74	0.16244	2521.6	128.252	0.941797
37.3333	2177.76	223.43	0.0917652	2534.58	90.956	0.907391			37.3333	2292.37	418.58	0.142923	2523.19	129.842	0.953473
38.6667	2149.25	194.92	0.0800559	2535.87	92.245	0.920251			38.6667	2245.87	372.08	0.127046	2523.96	130.613	0.959134
40	2126.29	171.96	0.0706259	2539.57	95.941	0.957122			40	2203.94	330.15	0.112729	2529.52	136.178	1
41.3333	2101.94	147.61	0.0606251	2538.49	94.867	0.946408			41.3333	2165.43	291.64	0.0995797	2526.19	132.848	0.975547
42.6667	2082.66	128.33	0.0527066	2539.87	96.243	0.960135			42.6667	2132.1	258.31	0.0881992	2525.77	132.428	0.972463
44	2067	112.67	0.0462748	2543.17	99.546	0.993087			44	2102.07	228.28	0.0779456	2527.49	134.146	0.985078
45.3333	2050.6	96.27	0.0395392	2542.2	98.571	0.98336			45.3333	2076.76	202.97	0.0693036	2521.92	128.575	0.944169
46.6667	2037.94	83.61	0.0343396	2542.37	98.748	0.985126			46.6667	2054.42	180.63	0.0616756	2518.24	124.9	0.917182
48	2029.41	75.08	0.0308362	2543.86	100.239	1			48	2033.21	159.42	0.0544335	2518.35	125.008	0.917975
49.3333	2019.9	65.57	0.0269303	2538.73	95.109	0.948822			49.3333	2016.39	142.6	0.0486904	2512.4	119.053	0.874245
50.6667	2013.78	59.45	0.0244168	2535.6	91.975	0.917557			50.6667	2001.07	127.28	0.0434594	2509.75	116.402	0.854778
52	2010.57	56.24	0.0230984	2535.82	92.195	0.919752			52	1986.54	112.75	0.0384982	2510.28	116.938	0.858714
53.3333	2004.52	50.19	0.0206136	2530.71	87.089	0.868814			53.3333	1974.34	100.55	0.0343325	2506.9	113.554	0.833865
54.6667	2000.37	46.04	0.0189092	2526.1	82.473	0.822764			54.6667	1963.97	90.18	0.0307917	2504.13	110.789	0.81356
56	1996.16	41.83	0.0171801	2527.35	83.722	0.835224			56	1952.97	79.18	0.0270358	2507.47	114.125	0.838058
57.3333	1992.32	37.99	0.0156029	2521.41	77.783	0.775975			57.3333	1943.99	70.2	0.0239696	2503.51	110.165	0.808978
58.6667	1990.46	36.13	0.014839	2518.07	74.448	0.742705			58.6667	1936.28	62.49	0.021337	2501.3	107.958	0.792771
60	1987.44	33.11	0.0135987	2518.34	74.72	0.745418			60	1928.13	54.34	0.0185542	2502.88	109.532	0.80433
61.3333	1985.21	30.88	0.0126828	2513.36	69.737	0.695707			61.3333	1920.45	46.66	0.0159319	2500.69	107.344	0.788262
62.6667	1984.07	29.74	0.0122146	2509.78	66.155	0.659973			62.6667	1914.23	40.44	0.0138081	2498.95	105.603	0.775478
64	1981.86	27.53	0.0113069	2510.99	67.364	0.672034			64	1908.47	34.68	0.0118414	2500.96	107.614	0.790245
65.3333	1980.93	26.6	0.0109249	2505.53	61.905	0.617574			65.3333	1903.12	29.33	0.0100146	2499.35	106.008	0.778452
66.6667	1978.78	24.45	0.0100419	2502.23	58.602	0.584623			66.6667	1898.82	25.03	0.00854642	2499.8	106.457	0.781749
68	1975.8	21.47	0.00881797	2504.63	61.003	0.608576			68	1895.36	21.57	0.00736502	2501.68	108.337	0.795554
69.3333	1973.34	19.01	0.00780762	2499.07	55.442	0.553098			69.3333	1892.77	18.98	0.00648067	2501.14	107.798	0.791596
70.6667	1969.77	15.44	0.00634138	2495.35	51.722	0.515987			70.6667	1891.1	17.31	0.00591045	2500.4	107.058	0.786162
72	1966.29	11.96	0.00491211	2500.53	56.905	0.567693			72	1889.93	16.14	0.00551096	2501.91	108.561	0.797199
73.3333	1963.5	9.17	0.00376622	2492.66	49.031	0.489141			73.3333	1888.65	14.86	0.00507391	2501.6	108.257	0.794967
74.6667	1961.03	6.7	0.00275177	2491.04	47.411	0.47298			74.6667	1887.59	13.8	0.00471197	2502.51	109.167	0.801649
76	1958.88	4.55	0.00186874	2498.81	55.184	0.550524			76	1887.06	13.27	0.00453101	2503.08	109.737	0.805835
77.3333	1956.54	2.21	0.000907672	2490.05	46.421	0.463103			77.3333	1886.21	12.42	0.00424077	2503.13	109.788	0.80621
78.6667	1954.82	0.49	0.000201249	2489.68	46.05	0.459402			78.6667	1885.27	11.48	0.00391981	2503.72	110.375	0.81052
80	1954.33	0	0	2478.45	34.828	0.34745			80	1873.79	0	0	2486.86	93.517	0.686726

## Sheet: PE_AP2live
CHC300	AP2			PE						AP2			PE
1.3333	5678.81	3542.64	1	3700.56	384.449	1			1.3333	5837.31	3736.02	1	3719	409.177	1
2.6667	5652.71	3516.54	0.992633	3697.12	381.004	0.991039			2.6667	5809.51	3708.22	0.992559	3717.86	408.036	0.997211
4	5564.98	3428.81	0.967869	3685.6	369.484	0.961074			4	5716.17	3614.88	0.967575	3713.97	404.146	0.987705
5.3333	5473.13	3336.96	0.941942	3673.78	357.67	0.930344			5.3333	5618.93	3517.64	0.941547	3709.64	399.821	0.977135
6.6667	5378.37	3242.2	0.915193	3661.99	345.88	0.899677			6.6667	5519.36	3418.07	0.914896	3704.78	394.96	0.965255
8	5244.94	3108.77	0.877529	3647.89	331.772	0.862981			8	5384.25	3282.96	0.878732	3696.28	386.457	0.944474
9.3333	5083.81	2947.64	0.832046	3633.11	316.992	0.824536			9.3333	5224.7	3123.41	0.836026	3684.51	374.686	0.915706
10.6667	4928.73	2792.56	0.788271	3620.27	304.16	0.791158			10.6667	5072.87	2971.58	0.795387	3672.89	363.062	0.887298
12	4761.62	2625.45	0.7411	3606.69	290.574	0.755819			12	4909.66	2808.37	0.751701	3660.55	350.728	0.857155
13.3333	4577.23	2441.06	0.689051	3593.69	277.574	0.722005			13.3333	4731.32	2630.03	0.703966	3647.6	337.774	0.825496
14.6667	4400.3	2264.13	0.639108	3582.1	265.991	0.691876			14.6667	4560.43	2459.14	0.658225	3635.42	325.596	0.795734
16	4220.97	2084.8	0.588488	3568.54	252.43	0.656602			16	4389.77	2288.48	0.612545	3625.32	315.499	0.771058
17.3333	4043.23	1907.06	0.538316	3557.69	241.576	0.628369			17.3333	4215.2	2113.91	0.565819	3612.05	302.232	0.738634
18.6667	3887.15	1750.98	0.494259	3545.77	229.656	0.597364			18.6667	4061.81	1960.52	0.524762	3601.52	291.699	0.712892
20	3729.23	1593.06	0.449682	3532.3	216.185	0.562324			20	3903.11	1801.82	0.482283	3590.05	280.224	0.684848
21.3333	3573.64	1437.47	0.405762	3519.68	203.564	0.529495			21.3333	3743.06	1641.77	0.439444	3576.49	266.67	0.651723
22.6667	3439.47	1303.3	0.367889	3508.34	192.228	0.500009			22.6667	3598.95	1497.66	0.40087	3561.84	252.02	0.615919
24	3306.53	1170.36	0.330364	3494.99	178.881	0.465292			24	3455.24	1353.95	0.362404	3547.32	237.501	0.580436
25.3333	3181.7	1045.53	0.295127	3484.44	168.325	0.437834			25.3333	3308.65	1207.36	0.323167	3527.73	217.907	0.532549
26.6667	3072.62	936.45	0.264337	3474.13	158.021	0.411032			26.6667	3183.13	1081.84	0.28957	3512.89	203.071	0.496291
28	2966.2	830.03	0.234297	3465.01	148.892	0.387287			28	3063.33	962.04	0.257504	3497.92	188.097	0.459696
29.3333	2870.33	734.16	0.207235	3457.47	141.361	0.367698			29.3333	2949.34	848.05	0.226993	3482.85	173.03	0.422873
30.6667	2783.59	647.42	0.182751	3451.8	135.692	0.352952			30.6667	2850.61	749.32	0.200566	3470.65	160.826	0.393048
32	2693.92	557.75	0.157439	3447.22	131.103	0.341015			32	2758.21	656.92	0.175834	3458.97	149.146	0.364502
33.3333	2621.01	484.84	0.136858	3441.31	125.196	0.32565			33.3333	2676.36	575.07	0.153926	3449	139.174	0.340132
34.6667	2562.46	426.29	0.120331	3435.01	118.898	0.309269			34.6667	2611.77	510.48	0.136637	3440.12	130.3	0.318444
36	2499.59	363.42	0.102585	3427.57	111.453	0.289903			36	2554.08	452.79	0.121196	3431.36	121.536	0.297025
37.3333	2442.74	306.57	0.0865372	3420.93	104.82	0.27265			37.3333	2492.12	390.83	0.104611	3421.3	111.48	0.272449
38.6667	2399.89	263.72	0.0744417	3413.14	97.029	0.252385			38.6667	2441.59	340.3	0.0910862	3411.29	101.466	0.247976
40	2349.93	213.76	0.0603392	3407.1	90.989	0.236674			40	2406.89	305.6	0.0817983	3404.93	95.107	0.232435
41.3333	2320.36	184.19	0.0519923	3399.8	83.682	0.217667			41.3333	2359.64	258.35	0.0691511	3393.31	83.49	0.204044
42.6667	2288.35	152.18	0.0429567	3393.63	77.518	0.201634			42.6667	2327.21	225.92	0.0604708	3384.45	74.625	0.182378
44	2253.42	117.25	0.0330968	3387.46	71.348	0.185585			44	2303.85	202.56	0.0542181	3378.67	68.848	0.16826
45.3333	2234.43	98.26	0.0277364	3381.15	65.038	0.169172			45.3333	2273.01	171.72	0.0459634	3368.72	58.894	0.143933
46.6667	2214.36	78.19	0.0220711	3376.76	60.642	0.157737			46.6667	2250.36	149.07	0.0399007	3361.35	51.525	0.125924
48	2188.64	52.47	0.014811	3369.65	53.539	0.139262			48	2237.62	136.33	0.0364907	3356.86	47.035	0.11495
49.3333	2183.38	47.21	0.0133262	3363.14	47.024	0.122315			49.3333	2219.2	117.91	0.0315603	3347.82	37.992	0.0928498
50.6667	2174.37	38.2	0.0107829	3356.34	40.229	0.104641			50.6667	2208.03	106.74	0.0285705	3341.81	31.983	0.0781642
52	2158.03	21.86	0.00617054	3346.96	30.851	0.0802473			52	2202.49	101.2	0.0270876	3338.47	28.646	0.0700088
53.3333	2156.25	20.08	0.00566809	3342.26	26.147	0.0680116			53.3333	2190.69	89.4	0.0239292	3333.38	23.558	0.0575741
54.6667	2154.43	18.26	0.00515435	3338.42	22.305	0.0580181			54.6667	2183.16	81.87	0.0219137	3329.87	20.045	0.0489886
56	2142	5.83	0.00164567	3330.84	14.731	0.0383172			56	2179.15	77.86	0.0208404	3328.55	18.728	0.0457699
57.3333	2146.75	10.58	0.00298647	3329.26	13.149	0.0342022			57.3333	2171.67	70.38	0.0188382	3326.4	16.576	0.0405106
58.6667	2145.74	9.57	0.00270138	3328.45	12.34	0.0320979			58.6667	2167.52	66.23	0.0177274	3325.48	15.661	0.0382744
60	2137.67	1.5	0.000423413	3325.4	9.289	0.0241619			60	2164.47	63.18	0.016911	3325.03	15.206	0.0371624
61.3333	2139.46	3.29	0.000928686	3327.85	11.741	0.0305398			61.3333	2159.77	58.48	0.015653	3324.36	14.539	0.0355323
62.6667	2139.08	2.91	0.000821421	3329.17	13.058	0.0339655			62.6667	2157.76	56.47	0.015115	3323.33	13.505	0.0330053
64	2136.17	0	0	3328.36	12.248	0.0318586			64	2155.6	54.31	0.0145369	3321.63	11.81	0.0288628
65.3333	2140.91	4.74	0.00133799	3331.05	14.94	0.0388608			65.3333	2153.08	51.79	0.0138623	3320.05	10.227	0.0249941
66.6667	2143.27	7.1	0.00200416	3332.17	16.053	0.0417559			66.6667	2149.47	48.18	0.0128961	3317.87	8.047	0.0196663
68	2146.66	10.49	0.00296107	3331.18	15.063	0.0391807			68	2145.46	44.17	0.0118227	3315.36	5.539	0.0135369
69.3333	2151.16	14.99	0.00423131	3334.55	18.435	0.0479517			69.3333	2139.33	38.04	0.010182	3313.37	3.549	0.00867351
70.6667	2156.38	20.21	0.00570479	3336.42	20.303	0.0528106			70.6667	2133.18	31.89	0.00853582	3312.4	2.577	0.00629801
72	2163.79	27.62	0.00779645	3336.66	20.543	0.0534349			72	2127.09	25.8	0.00690574	3311.13	1.309	0.0031991
73.3333	2169.6	33.43	0.00943647	3338.08	21.964	0.0571311			73.3333	2120.27	18.98	0.00508027	3310.48	0.655	0.00160077
74.6667	2177.16	40.99	0.0115705	3337.86	21.743	0.0565563			74.6667	2114.31	13.02	0.00348499	3309.82	0	0
76	2182.02	45.85	0.0129423	3338.81	22.694	0.0590299			76	2109.04	7.75	0.0020744	3310.51	0.689	0.00168387
77.3333	2187.31	51.14	0.0144356	3339.11	23	0.0598259			77.3333	2103.97	2.68	0.000717341	3310.52	0.694	0.00169609
78.6667	2192.5	56.33	0.0159006	3339.02	22.908	0.0595866			78.6667	2101.29	0	0	3310.45	0.622	0.00152012
80	2194.06	57.89	0.0163409	3316.11	0	0			80	2101.85	0.56	0.000149892	3313.34	3.514	0.00858797
