# Supplementary material for: Complementary mesoscale dynamics of spectrin and acto-myosin shape membrane territories during mechanoresponse
Source: Nat Commun. 2020 Oct 9;11:5108. doi: 10.1038/s41467-020-18825-7 (PMC7547731; doi:10.1038/s41467-020-18825-7)
Supplement: Supplementary file 13 — Source Data [file 41467_2020_18825_MOESM13_ESM.zip › Ghisleni et al Source Data/Figure 8/8F-radial_small_pits.xlsx]

## Sheet: SPTBN_CHCfixed
CHC300	CHC			SPTBN
1.344	973.452	141.877	1	822.556	1.2634	0.0353028
2.688	972.646	141.071	0.994319	822.446	1.1532	0.0322235
4.032	970.843	139.268	0.981611	822.202	0.9087	0.0253915
5.376	968.669	137.094	0.966288	821.916	0.6229	0.0174055
6.72	966.066	134.491	0.947941	821.611	0.318	0.00888578
8.065	963.386	131.811	0.929051	821.451	0.1579	0.00441216
9.409	960.336	128.761	0.907554	821.342	0.0493	0.00137758
10.753	956.497	124.922	0.880495	821.305	0.0126	0.000352078
12.097	952.766	121.191	0.854198	821.302	0.0094	0.000262662
13.441	948.6	117.025	0.824834	821.293	0	0
14.785	943.982	112.407	0.792285	821.402	0.1089	0.00304296
16.129	939.174	107.599	0.758396	821.495	0.2018	0.00563884
17.473	934.452	102.877	0.725114	821.652	0.3588	0.0100258
18.817	929.738	98.163	0.691888	822.084	0.7911	0.0221055
20.161	924.836	93.261	0.657337	822.545	1.2518	0.0349787
21.505	919.869	88.294	0.622328	823.101	1.8082	0.050526
22.849	915.203	83.628	0.58944	823.938	2.6449	0.0739057
24.194	910.338	78.763	0.55515	824.73	3.4375	0.0960531
25.538	905.918	74.343	0.523996	825.593	4.3	0.120154
26.882	901.492	69.917	0.4928	826.778	5.4848	0.15326
28.226	896.764	65.189	0.459475	827.796	6.5033	0.18172
29.57	892.535	60.96	0.429668	828.974	7.6813	0.214636
30.914	888.741	57.166	0.402926	830.368	9.0748	0.253575
32.258	884.637	53.062	0.374	831.638	10.3454	0.289079
33.602	880.991	49.416	0.348302	833	11.707	0.327125
34.946	877.677	46.102	0.324943	834.606	13.3135	0.372015
36.29	874.115	42.54	0.299837	836.107	14.8147	0.413963
37.634	870.903	39.328	0.277198	837.63	16.3369	0.456497
38.978	868.166	36.591	0.257906	839.266	17.9734	0.502226
40.323	865.002	33.427	0.235605	840.763	19.4701	0.544048
41.667	862.391	30.816	0.217202	842.215	20.9223	0.584626
43.011	860.087	28.512	0.200963	843.708	22.415	0.626336
44.355	857.628	26.053	0.183631	845.357	24.0646	0.67243
45.699	855.645	24.07	0.169654	846.852	25.5594	0.714199
47.043	853.891	22.316	0.157291	848.256	26.9629	0.753417
48.387	852.002	20.427	0.143977	849.712	28.419	0.794104
49.731	850.548	18.973	0.133729	850.792	29.4994	0.824293
51.075	849.092	17.517	0.123466	851.887	30.5939	0.854877
52.419	847.727	16.152	0.113845	853.024	31.7308	0.886645
53.763	846.721	15.146	0.106754	853.696	32.4034	0.905439
55.108	845.701	14.126	0.0995651	854.541	33.2483	0.929048
56.452	844.84	13.265	0.0934965	855.311	34.0182	0.950561
57.796	844.152	12.577	0.0886472	855.617	34.3238	0.9591
59.14	843.432	11.857	0.0835724	856.262	34.9692	0.977134
60.484	842.846	11.271	0.0794421	856.632	35.3393	0.987476
61.828	842.359	10.784	0.0760095	856.7	35.4072	0.989373
63.172	841.811	10.236	0.072147	856.92	35.6268	0.99551
64.516	841.212	9.637	0.067925	857.08	35.7875	1
65.86	841.054	9.479	0.0668114	856.377	35.0845	0.980356
67.204	840.411	8.836	0.0622793	856.592	35.2989	0.986347
68.548	839.903	8.328	0.0586987	856.576	35.2833	0.985911
69.892	839.698	8.123	0.0572538	856.088	34.7955	0.972281
71.237	839.187	7.612	0.0536521	856.086	34.793	0.972211
72.581	838.659	7.084	0.0499306	856.14	34.8475	0.973734
73.925	838.498	6.923	0.0487958	855.318	34.0253	0.950759
75.269	837.754	6.179	0.0435518	855.431	34.1384	0.95392
76.613	837.246	5.671	0.0399712	855.07	33.7776	0.943838
77.957	837.095	5.52	0.0389069	854.383	33.0906	0.924641
79.301	836.444	4.869	0.0343185	854.458	33.1648	0.926715
80.645	835.952	4.377	0.0308507	854.343	33.0498	0.923501
81.989	835.939	4.364	0.030759	853.611	32.3183	0.903061
83.333	835.408	3.833	0.0270164	853.769	32.4758	0.907462
84.677	835.039	3.464	0.0244155	853.41	32.1168	0.897431
86.022	834.751	3.176	0.0223856	852.995	31.7021	0.885843
87.366	834.443	2.868	0.0202147	852.861	31.5684	0.882107
88.71	834.222	2.647	0.018657	852.494	31.2015	0.871855
90.054	833.875	2.3	0.0162112	852.108	30.8154	0.861066
91.398	833.623	2.048	0.014435	851.882	30.5893	0.854748
92.742	833.486	1.911	0.0134694	851.365	30.0721	0.840296
94.086	833.193	1.618	0.0114042	850.966	29.6737	0.829164
95.43	833.205	1.63	0.0114888	850.676	29.3827	0.821032
96.774	833.208	1.633	0.01151	850.206	28.9132	0.807913
98.118	833.105	1.53	0.010784	849.693	28.4007	0.793593
99.462	833.194	1.619	0.0114113	849.195	27.9024	0.779669
100.806	832.857	1.282	0.009036	848.45	27.1569	0.758838
102.151	832.981	1.406	0.00990999	847.869	26.5759	0.742603
103.495	832.9	1.325	0.00933908	847.215	25.9223	0.72434
104.839	832.895	1.32	0.00930383	846.668	25.3747	0.709038
106.183	832.861	1.286	0.00906419	846.065	24.7724	0.692208
107.527	832.909	1.334	0.00940251	845.391	24.0978	0.673358
108.871	832.93	1.355	0.00955053	845.016	23.723	0.662885
110.215	833.049	1.474	0.0103893	844.464	23.1714	0.647472
111.559	832.977	1.402	0.0098818	843.801	22.5084	0.628946
112.903	832.776	1.201	0.00846508	843.361	22.068	0.61664
114.247	832.748	1.173	0.00826772	842.857	21.5641	0.60256
115.591	832.868	1.293	0.00911353	842.485	21.1923	0.59217
116.935	832.594	1.019	0.00718228	842.286	20.9928	0.586596
118.28	832.27	0.695	0.00489861	841.639	20.3467	0.568542
119.624	832.175	0.6	0.00422902	841.397	20.1044	0.561772
120.968	831.792	0.217	0.00152949	841.326	20.0331	0.559779
122.312	831.816	0.241	0.00169865	841.087	19.7942	0.553104
123.656	831.575	0	0	840.766	19.4734	0.54414
125	836.254	4.679	0.0329793	838.545	17.2522	0.482073

## Sheet: SPTBN_AP2live
CHC300	CHC			SPTBN
1.3333	4389.13	2434.8	1	2443.62	0	0
2.6667	4372.97	2418.64	0.993363	2443.65	0.024	0.000239428
4	4318.8	2364.47	0.971115	2443.84	0.214	0.0021349
5.3333	4262.64	2308.31	0.948049	2444.52	0.899	0.00896857
6.6667	4205.56	2251.23	0.924606	2446.01	2.384	0.0237832
8	4123.62	2169.29	0.890952	2446.2	2.576	0.0256986
9.3333	4025.65	2071.32	0.850715	2447.55	3.93	0.0392063
10.6667	3928.53	1974.2	0.810826	2446.65	3.024	0.0301679
12	3823.07	1868.74	0.767513	2446.16	2.53	0.0252397
13.3333	3704.74	1750.41	0.718913	2450.14	6.512	0.0649647
14.6667	3588.48	1634.15	0.671164	2455.5	11.876	0.118477
16	3465.52	1511.19	0.620663	2459.77	16.148	0.161095
17.3333	3344.18	1389.85	0.570827	2466.83	23.209	0.231537
18.6667	3230.88	1276.55	0.524294	2471.58	27.955	0.278883
20	3110.6	1156.27	0.474893	2477.41	33.789	0.337084
21.3333	2993.74	1039.41	0.426897	2482.45	38.83	0.387374
22.6667	2891.02	936.69	0.384709	2487.72	44.1	0.439949
24	2786.44	832.11	0.341757	2490.31	46.689	0.465777
25.3333	2690.29	735.96	0.302267	2495.52	51.894	0.517703
26.6667	2605.84	651.51	0.267583	2496.98	53.359	0.532318
28	2525.83	571.5	0.234722	2501.03	57.409	0.572721
29.3333	2456.2	501.87	0.206124	2506.21	62.584	0.624348
30.6667	2396.01	441.68	0.181403	2510.94	67.312	0.671515
32	2338.28	383.95	0.157693	2518.06	74.433	0.742555
33.3333	2289.95	335.62	0.137843	2522.6	78.979	0.787907
34.6667	2250.94	296.61	0.121821	2526.56	82.933	0.827353
36	2213.89	259.56	0.106604	2531.49	87.864	0.876545
37.3333	2177.76	223.43	0.0917652	2534.58	90.956	0.907391
38.6667	2149.25	194.92	0.0800559	2535.87	92.245	0.920251
40	2126.29	171.96	0.0706259	2539.57	95.941	0.957122
41.3333	2101.94	147.61	0.0606251	2538.49	94.867	0.946408
42.6667	2082.66	128.33	0.0527066	2539.87	96.243	0.960135
44	2067	112.67	0.0462748	2543.17	99.546	0.993087
45.3333	2050.6	96.27	0.0395392	2542.2	98.571	0.98336
46.6667	2037.94	83.61	0.0343396	2542.37	98.748	0.985126
48	2029.41	75.08	0.0308362	2543.86	100.239	1
49.3333	2019.9	65.57	0.0269303	2538.73	95.109	0.948822
50.6667	2013.78	59.45	0.0244168	2535.6	91.975	0.917557
52	2010.57	56.24	0.0230984	2535.82	92.195	0.919752
53.3333	2004.52	50.19	0.0206136	2530.71	87.089	0.868814
54.6667	2000.37	46.04	0.0189092	2526.1	82.473	0.822764
56	1996.16	41.83	0.0171801	2527.35	83.722	0.835224
57.3333	1992.32	37.99	0.0156029	2521.41	77.783	0.775975
58.6667	1990.46	36.13	0.014839	2518.07	74.448	0.742705
60	1987.44	33.11	0.0135987	2518.34	74.72	0.745418
61.3333	1985.21	30.88	0.0126828	2513.36	69.737	0.695707
62.6667	1984.07	29.74	0.0122146	2509.78	66.155	0.659973
64	1981.86	27.53	0.0113069	2510.99	67.364	0.672034
65.3333	1980.93	26.6	0.0109249	2505.53	61.905	0.617574
66.6667	1978.78	24.45	0.0100419	2502.23	58.602	0.584623
68	1975.8	21.47	0.00881797	2504.63	61.003	0.608576
69.3333	1973.34	19.01	0.00780762	2499.07	55.442	0.553098
70.6667	1969.77	15.44	0.00634138	2495.35	51.722	0.515987
72	1966.29	11.96	0.00491211	2500.53	56.905	0.567693
73.3333	1963.5	9.17	0.00376622	2492.66	49.031	0.489141
74.6667	1961.03	6.7	0.00275177	2491.04	47.411	0.47298
76	1958.88	4.55	0.00186874	2498.81	55.184	0.550524
77.3333	1956.54	2.21	0.000907672	2490.05	46.421	0.463103
78.6667	1954.82	0.49	0.000201249	2489.68	46.05	0.459402
80	1954.33	0	0	2478.45	34.828	0.34745
