# Supplementary material for: Complementary mesoscale dynamics of spectrin and acto-myosin shape membrane territories during mechanoresponse
Source: Nat Commun. 2020 Oct 9;11:5108. doi: 10.1038/s41467-020-18825-7 (PMC7547731; doi:10.1038/s41467-020-18825-7)
Supplement: Supplementary file 13 — Source Data [file 41467_2020_18825_MOESM13_ESM.zip › Ghisleni et al Source Data/Figure 8/8G-AP2_osmotic_shocks_quantification.xlsx]

## Sheet: Sheet1
	AP2raw
0	1312.07	1
4	1300.85	0.991452
8	1312.61	1.00041
12	1310.49	0.9988
16	1308.92	0.997598
20	1304.86	0.994506
24	1307.76	0.996716
28	1296.52	0.988153
32	1297.7	0.989049
36	1306.78	0.99597
40	1298.98	0.990028
44	1306.15	0.99549
48	1299.54	0.990455
52	1299.16	0.990164
56	1291.3	0.984171
60	1287.15	0.981007
64	1294.81	0.986843
68	1292.95	0.985433
72	1295.09	0.987063
76	1303.68	0.993604
80	1297.7	0.989051
84	1298.07	0.989332
88	1295.79	0.987593
92	1279.24	0.974982
96	1286.76	0.980712
100	1273.69	0.970749
104	1283.76	0.978428
108	1270.5	0.968322
112	1281.74	0.976883
116	1281.69	0.976851
120	1276.29	0.972729
124	1299.64	0.990527
128	1302.77	0.992917
132	1308.31	0.997137
136	1301.03	0.99159
140	1304.7	0.994384
144
148
152
156	1291.04	0.98397
160	1188.59	0.905888
164	1145.25	0.872859
168	1117.65	0.851825
172	1114.28	0.849252
176	1103.71	0.841197
180	1090.75	0.831324
184	1077.41	0.821153
188	1059.48	0.807489
192	1048.07	0.798791
196	1030.69	0.785548
200	1023.76	0.780265
204	1008.55	0.768674
208	996.323	0.759353
212	985.414	0.751039
216	979.718	0.746698
220	958.637	0.730631
224	957.293	0.729606
228	949.203	0.72344
232	934.482	0.712221
236	928.918	0.70798
240	922.924	0.703412
244	911.018	0.694337
248	911.567	0.694756
252	905.668	0.69026
256	900.241	0.686124
260	885.226	0.67468
264	884.271	0.673952
268	877.3	0.668639
272	898.996	0.685175
276	896.617	0.683362
280	890.662	0.678823
284	884.191	0.673891
288	908.182	0.692176
292
296
300
304	1018.51	0.776266
308	1051.25	0.801215
312	1078.83	0.822235
316	1085.48	0.827302
320	1095.37	0.834841
324	1087.42	0.828783
328	1085.38	0.827231
332	1079.34	0.822627
336	1083.45	0.82576
340	1088.14	0.829333
344	1075.11	0.819397
348	1073.39	0.818089
352	1076.3	0.82031
356	1082.16	0.824773
360	1071.91	0.816965
364	1073.02	0.817809
368	1066.4	0.812761
372	1071.87	0.816929
376	1072.31	0.81727
380	1073.74	0.818361
384	1073.4	0.818101
388	1070.67	0.816021
392	1064.8	0.811539
396	1062.97	0.810147
400	1062.94	0.810123
404	1054.17	0.803445
408	1054.84	0.803953
412	1059.32	0.807364
416	1061.79	0.809248
420	1064.65	0.811428
424	1066.39	0.812756
428	1085.7	0.827475
432	1069.12	0.814832
436	1100.65	0.838865
440	1102.72	0.840447
444
448
452	1178.29	0.898043
456	1024.04	0.780477
460	855.167	0.65177
464	779.265	0.593921
468	807.2	0.615212
472	829.25	0.632018
476	851.391	0.648892
480	854.989	0.651635
484	845.061	0.644068
488	844.895	0.643941
492	841.781	0.641568
496	830.57	0.633024
500	828.125	0.63116
504	822.257	0.626688
508	818.835	0.62408
512	808.055	0.615864
516	806.99	0.615052
520	803.08	0.612072
524	788.026	0.600598
528	788.568	0.601012
532	781.007	0.595249
536	766.684	0.584333
540	780.116	0.59457
544	769.29	0.586319
548	771.499	0.588002
552	754.027	0.574686
556	753.985	0.574654
560	752.197	0.573291
564	746.617	0.569038
568	744.011	0.567052
572	760.457	0.579587
576	765.598	0.583505
580	760.848	0.579885
584	761.838	0.580639
588	781.48	0.595609
592
596
600	823.732	0.627812
604	839.679	0.639966
608	915.544	0.697787
612	964.075	0.734775
616	995.032	0.758369
620	1009.68	0.769536
624	1020.28	0.777611
628	1024.79	0.781046
632	1028.04	0.783529
636	1032.05	0.786582
640	1045.62	0.796921
644	1041.73	0.793963
648	1053.96	0.803279
652	1042.21	0.794327
656	1055.96	0.804807
660	1052.94	0.802502
664	1045.73	0.797006
668	1046.09	0.797284
672	1040.99	0.793397
676	1048.87	0.7994
680	1049.7	0.800033
684	1052.47	0.802144
688	1056.09	0.804904
692	1052.53	0.802189
696	1061.69	0.809177
700	1068.73	0.814536
704	1066.88	0.813126
708	1068.77	0.814571
712	1073.98	0.81854
716	1064.98	0.811679
720	1069.83	0.815375
724	1068.96	0.814714
728	1065.03	0.811721
732	1068.12	0.814075
736	1062.57	0.809843
740	1051.23	0.801203

## Sheet: AP2_20180718serie11PE
	raw	bg	corrected	norm
0	1423.23	552.965	870.261	1
2	1424.81	550.58	874.229	1.00456
4	1418.77	545.843	872.925	1.00306
6	1433.14	552.565	880.574	1.01185
8	1432.84	546.414	886.423	1.01857
10	1436.57	551.49	885.078	1.01703
12	1448.13	554.004	894.124	1.02742
14	1446.32	555.017	891.302	1.02418
16	1447.81	552.754	895.059	1.02849
18	1451.59	553.836	897.758	1.0316
20	1460.18	558.413	901.768	1.0362
22	1458.41	559.667	898.747	1.03273
24	1453.87	549.217	904.65	1.03952
26	1460.13	554.236	905.891	1.04094
28	1457.13	553.162	903.972	1.03874
30	1459.38	552.308	907.067	1.04229
32	1464.85	557.842	907.008	1.04223
34	1468.57	560.793	907.776	1.04311
36	1470.04	562.494	907.541	1.04284
38	1459.17	551.397	907.771	1.0431
40	1472.27	564.519	907.746	1.04307
42	1466.35	557.079	909.275	1.04483
44	1471.13	558.282	912.853	1.04894
46	1463.04	549.838	913.197	1.04934
48	1473.2	561.536	911.668	1.04758
50	1466.52	553.892	912.626	1.04868
52	1472.3	559.399	912.897	1.04899
54	1468.65	553.018	915.633	1.05214
56	1474.46	560.936	913.526	1.04971
58	1467.5	558.413	909.09	1.04462
60	1471.37	561.442	909.925	1.04558
62	1465.74	557.346	908.395	1.04382
64	1466.12	556.776	909.348	1.04491
66	1468.92	559.354	909.564	1.04516
68	1466.56	556.755	909.8	1.04543
70	1467.78	558.565	909.21	1.04476
72
74	1466.42	557.137	909.285	1.04484
76	1452.89	546.982	905.906	1.04096
78	1466.96	559.836	907.122	1.04236
80	1461.03	554.372	906.657	1.04182
82	1461.07	554.169	906.9	1.0421
84	1465.16	557.553	907.608	1.04291
86	1461.01	555.631	905.376	1.04035
88	1467.17	559.791	907.378	1.04265
90	1471.3	562.332	908.964	1.04447
92	1457.3	550.028	907.267	1.04252
94	1461.6	553.023	908.581	1.04403
96	1459.07	553.447	905.625	1.04064
98	1461.1	551.432	909.665	1.04528
100	1462.15	554.095	908.051	1.04342
102	1459.69	554.076	905.611	1.04062
104	1470.33	562.602	907.725	1.04305
106	1457.96	553.174	904.789	1.03968
108	1466.31	556.107	910.206	1.0459
110	1463.07	554.519	908.548	1.04399
112	1459.2	551.733	907.468	1.04275
114	1463.97	557.097	906.873	1.04207
116	1458.38	552.138	906.24	1.04134
118	1455.41	551.315	904.1	1.03888
120	1464.39	558.472	905.92	1.04098
122	1463.79	561.316	902.473	1.03701
124	1459.28	552.643	906.641	1.0418
126	1455.85	554.447	901.4	1.03578
128	1459.9	554.961	904.942	1.03985
130	1462.6	554.817	907.784	1.04312
132	1465.39	558.225	907.163	1.0424
134	1464.15	558.001	906.151	1.04124
136	1457.77	552.103	905.664	1.04068
138	1457.5	552.847	904.65	1.03952
140	1460.8	556.394	904.408	1.03924
142	1453.64	546.314	907.324	1.04259
144	1455.82	552.704	903.111	1.03775
146	1455.09	551.918	903.175	1.03782
148	1457.96	553.628	904.334	1.03915
150	1467.33	562.38	904.95	1.03986
152	1469.4	568.28	901.122	1.03546
154	1465.15	561.493	903.661	1.03838
156	1464.39	563.679	900.713	1.03499
158	1464.27	561.223	903.05	1.03768
160	1469.37	564.237	905.135	1.04007
162	1462.47	558.134	904.34	1.03916
164	1454.73	551.922	902.804	1.03739
166	1477.91	573.224	904.691	1.03956
168	1480.05	573.912	906.141	1.04123
170	1474.19	570.092	904.095	1.03888
172	1480.59	575.867	904.726	1.0396
174
176
178
180
182
184
186
188	1582.47	579.377	1003.09	1.15263
190	1487.38	568.643	918.74	1.05571
192	397.956	338.002	59.954	0.068892
194	387.326	328.723	58.603	0.0673396
196	1381.81	577.203	804.602	0.924553
198	1358.48	567.66	790.817	0.908712
200	1337.84	560.799	777.045	0.892887
202	1320.16	547.394	772.771	0.887976
204	1327.05	550.726	776.324	0.892059
206	1321.75	547.615	774.133	0.889541
208	1326.62	549.257	777.368	0.893258
210	1332.43	550.486	781.941	0.898513
212	1325.97	540.78	785.19	0.902247
214	1342.36	552.22	790.143	0.907938
216	1340.82	548.181	792.638	0.910805
218	1343.39	552.781	790.609	0.908473
220	1341.49	546.75	794.745	0.913226
222	1344.3	550.375	793.926	0.912285
224	1347.92	551.82	796.099	0.914782
226	1341.38	546.432	794.951	0.913463
228	1337.04	542.795	794.241	0.912647
230	1349.32	556.178	793.139	0.911381
232	1347.03	553.15	793.876	0.912227
234	1349.13	556.023	793.103	0.911339
236	1347.52	555.181	792.343	0.910466
238	1349.84	552.978	796.86	0.915656
240	1346.87	550.464	796.402	0.91513
242	1344.4	547.138	797.263	0.916119
244	1348.05	552.875	795.174	0.913719
246	1340.62	542.921	797.697	0.916618
248	1346.96	554.175	792.782	0.91097
250	1341.38	549.041	792.334	0.910456
252	1340.09	545.445	794.649	0.913116
254	1345.99	553.466	792.529	0.91068
256	1333.37	542.727	790.644	0.908514
258	1335.34	548.183	787.16	0.90451
260	1339.29	549.451	789.834	0.907583
262	1340.25	552.87	787.382	0.904765
264	1334.47	548.19	786.283	0.903503
266	1330.73	547.495	783.237	0.900002
268	1333.47	551.656	781.812	0.898365
270	1324.95	547.601	777.35	0.893238
272	1325.36	547.565	777.793	0.893747
274	1321.95	546.293	775.654	0.891289
276	1318.57	543.909	774.663	0.89015
278	1320.83	550.331	770.498	0.885364
280	1313.6	547.184	766.415	0.880673
282	1312.14	544.798	767.343	0.881739
284	1313.47	548.184	765.282	0.879371
286	1313.92	545.962	767.956	0.882443
288	1315.53	550.983	764.542	0.87852
290	1312.64	550.789	761.854	0.875432
292	1307.04	548.723	758.318	0.871368
294	1310.44	548.761	761.678	0.875229
296	1305.34	547.55	757.794	0.870766
298	1304.29	547.599	756.695	0.869504
300	1294.65	539.851	754.798	0.867324
302	1299.22	546.443	752.778	0.865003
304	1292.87	545.251	747.621	0.859077
306	1290.58	539.759	750.821	0.862754
308	1297.24	546.22	751.025	0.862988
310	1292.74	543.764	748.974	0.860631
312	1290.63	545.396	745.234	0.856334
314	1284.24	539	745.238	0.856339
316	1282.96	540.801	742.159	0.8528
318	1290.47	547.57	742.896	0.853647
320	1283.86	544.923	738.934	0.849095
322	1282.99	540.134	742.858	0.853604
324	1286.52	545.345	741.178	0.851673
326	1288.29	545.985	742.305	0.852968
328	1287.41	547.739	739.675	0.849946
330	1289.22	551.749	737.468	0.84741
332	1288.33	552.101	736.224	0.845981
334	1284.06	553.512	730.544	0.839454
336	1283.76	548.559	735.205	0.84481
338	1281.93	547.235	734.696	0.844225
340	1279.49	546.245	733.246	0.842559
342	1283.8	552.892	730.903	0.839866
344	1283.22	551.834	731.389	0.840425
346	1277.07	549.695	727.378	0.835816
348	1286.69	556.918	729.773	0.838568
350	1291.98	565.299	726.684	0.835018
352	1284.48	557.302	727.175	0.835583
354
356
358
360
362
364
366
368	1320.89	553.361	767.534	0.881958
370	1320.24	554.337	765.901	0.880082
372	1325.11	552.8	772.311	0.887448
374	1325.3	551.148	774.15	0.889561
376	1334.1	554.077	780.022	0.896308
378	1333.01	548.842	784.172	0.901077
380	1337.38	548.562	788.815	0.906412
382	1347.32	555.886	791.431	0.909418
384	1344.41	554.727	789.687	0.907414
386	1341.46	548.889	792.576	0.910734
388	1353.75	557.006	796.745	0.915524
390	1351.93	550.529	801.398	0.920871
392	1358.55	550.554	807.993	0.928449
394	1354.32	548.848	805.472	0.925552
396	1358.03	550.245	807.781	0.928205
398	1362.9	551.034	811.865	0.932898
400	1357.66	546.919	810.744	0.93161
402	1363.49	553.907	809.587	0.930281
404	1364.1	548.135	815.966	0.937611
406	1366.07	549.673	816.392	0.9381
408	1371.1	553.086	818.014	0.939964
410	1368.16	548.439	819.725	0.94193
412	1364.42	545.104	819.314	0.941458
414	1366.83	548.344	818.489	0.94051
416	1362.07	545.865	816.201	0.937881
418	1363.86	547.453	816.407	0.938117
420	1366.66	545.488	821.173	0.943594
422	1376	553.789	822.215	0.944791
424	1372.65	547.005	825.65	0.948738
426	1369.38	549.794	819.588	0.941773
428	1358.71	540.299	818.407	0.940416
430	1368.15	547.053	821.1	0.94351
432	1366.17	545.482	820.692	0.943041
434	1369.82	552.866	816.952	0.938744
436	1370.81	548.906	821.903	0.944433
438	1372.38	551.949	820.426	0.942736
440	1366.22	548.195	818.027	0.939979
442	1365.59	544.667	820.918	0.943301
444	1363.13	544.216	818.915	0.940999
446	1366.74	548.711	818.025	0.939977
448	1366.32	549.299	817.018	0.93882
450	1368.79	547.752	821.042	0.943443
452	1366.57	546.042	820.524	0.942848
454	1372.36	547.097	825.265	0.948296
456	1370.01	551.915	818.091	0.940052
458	1372.41	550.469	821.944	0.94448
460	1371.52	549.358	822.163	0.944732
462	1377.62	554.616	823.003	0.945697
464	1363.15	543.28	819.872	0.942099
466	1370.78	547.689	823.089	0.945796
468	1366.47	544.471	821.995	0.944538
470	1373.82	550.393	823.43	0.946187
472	1367.73	542.22	825.512	0.94858
474	1375.07	552.233	822.838	0.945507
476	1363.16	544.346	818.816	0.940886
478	1372.55	549.547	823.007	0.945701
480	1364.6	542.419	822.182	0.944753
482	1368.8	546.559	822.237	0.944817
484	1372.16	548.9	823.258	0.94599
486	1370.88	548.825	822.054	0.944606
488	1375.42	548.752	826.664	0.949904
490	1370.84	540.012	830.832	0.954693
492	1373.64	550.223	823.413	0.946168
494	1367.62	543.753	823.869	0.946692
496	1375.47	551.156	824.311	0.9472
498	1372.92	549.356	823.564	0.946341
500	1376.07	552.652	823.413	0.946168
502	1382.63	558.042	824.586	0.947516
504	1376.57	553.509	823.063	0.945766
506	1381.7	555.095	826.606	0.949837
508	1379.3	555.38	823.917	0.946747
510	1371.41	552.291	819.122	0.941237
512	1372.61	548.73	823.883	0.946708
514	1377.41	554.495	822.917	0.945598
516	1381.42	556.962	824.454	0.947364
518	1389.82	570.502	819.319	0.941464
520	1394.72	570.926	823.795	0.946607
522	1396	577.276	818.727	0.940783
524	1395.85	573.358	822.49	0.945107
526	1382.99	563.9	819.086	0.941196
528	1395.02	576.717	818.306	0.9403
530	1393.66	568.578	825.082	0.948086
532	1394.92	570.916	824.007	0.94685
534
536
538
540
542
544
546
548	1616.2	554.938	1061.26	1.21948
550	1457.77	540.484	917.283	1.05403
552	1300.99	537.895	763.092	0.876854
554	1207.43	535.627	671.801	0.771953
556	1176.62	535.041	641.574	0.73722
558	1181.13	541.173	639.954	0.735359
560	1185.8	537.973	647.829	0.744408
562	1201.17	546.445	654.725	0.752332
564	1208.2	542.103	666.099	0.765401
566	1214.15	538.973	675.178	0.775834
568	1214.97	538.476	676.495	0.777347
570	1217.62	536.209	681.408	0.782993
572	1225.24	542.543	682.701	0.784478
574	1226.88	539.355	687.52	0.790016
576	1233.99	547.833	686.153	0.788445
578	1232.89	540.421	692.465	0.795698
580	1236.97	544.125	692.842	0.796131
582	1235.11	540.606	694.5	0.798036
584	1235.87	536.692	699.182	0.803416
586	1239.4	536.468	702.931	0.807724
588	1240.5	540.83	699.668	0.803975
590	1237.07	535.985	701.089	0.805608
592	1242.81	541.046	701.76	0.806379
594	1241.15	539.582	701.571	0.806162
596	1246.24	541.12	705.122	0.810242
598	1243.24	534.54	708.702	0.814356
600	1239.29	537.11	702.183	0.806865
602	1247.21	541.048	706.163	0.811438
604	1246.75	541.109	705.645	0.810843
606	1239.25	534.207	705.045	0.810154
608	1242.91	533.208	709.705	0.815508
610	1243.7	536.902	706.802	0.812172
612	1246.41	541.196	705.218	0.810352
614	1237.33	531.164	706.168	0.811444
616	1242	534.814	707.183	0.81261
618	1238.92	530.061	708.856	0.814533
620	1242.57	536.058	706.515	0.811843
622	1239.1	534.758	704.339	0.809342
624	1241.9	533.238	708.667	0.814315
626	1240.8	532.907	707.895	0.813428
628	1239.56	535.214	704.345	0.809349
630	1242.14	539.175	702.965	0.807763
632	1239.51	534.135	705.372	0.810529
634	1238.39	533.21	705.177	0.810305
636	1233.94	534.461	699.483	0.803762
638	1236.1	534.813	701.282	0.80583
640	1233.24	537.25	695.994	0.799753
642	1224.25	526.493	697.758	0.80178
644	1231.3	535.427	695.876	0.799618
646	1226.13	531.212	694.916	0.798514
648	1227.5	532.614	694.888	0.798482
650	1225.56	531.2	694.363	0.797879
652	1223.2	532.997	690.202	0.793098
654	1228.33	535.879	692.455	0.795687
656	1223.11	535.243	687.867	0.790415
658	1218.61	530.86	687.753	0.790284
660	1218.15	535.814	682.336	0.784059
662	1209.57	521.008	688.566	0.791218
664	1217.57	533.666	683.907	0.785864
666	1213.74	531.921	681.818	0.783464
668	1206.21	526.788	679.418	0.780706
670	1211.71	533.693	678.016	0.779095
672	1207.52	533.209	674.307	0.774833
674	1209.21	536.796	672.413	0.772657
676	1204.02	531.063	672.956	0.773281
678	1203.4	533.596	669.801	0.769655
680	1204.2	535.131	669.065	0.76881
682	1195.5	529.989	665.512	0.764727
684	1209.66	547.701	661.959	0.760644
686	1197.51	534.517	662.992	0.761831
688	1199.02	536.945	662.077	0.76078
690	1198.27	541.195	657.071	0.755028
692	1189.97	533.878	656.097	0.753908
694	1190.36	535.741	654.618	0.752209
696	1194.14	538.172	655.972	0.753765
698	1188.7	536.371	652.333	0.749583
700	1189.33	537.188	652.141	0.749363
702	1187.55	537.787	649.758	0.746624
704	1189.44	544.922	644.52	0.740605
706	1188.77	547.062	641.707	0.737373
708	1189.58	546.355	643.224	0.739116
710	1194.33	555.053	639.28	0.734584
712	1187.98	551.072	636.906	0.731856
714
716
718
720
722
724
726	1217.11	560.785	656.322	0.754167
728	1221.89	547.57	674.319	0.774847
730	1232.25	545.327	686.924	0.789331
732	1247.16	549.902	697.259	0.801207
734	1259.71	552.418	707.295	0.812739
736	1259.46	546.579	712.882	0.819159
738	1265.63	546.284	719.344	0.826584
740	1275.51	554.089	721.425	0.828975
742	1277.55	551.796	725.753	0.833949
744	1277.39	550.333	727.053	0.835442
746	1283.55	551.35	732.199	0.841356
748	1285.38	550.851	734.528	0.844032
750	1289.53	552.567	736.958	0.846824
752	1282.08	544.321	737.754	0.847739
754	1289.28	548.898	740.386	0.850763
756	1285.71	544.308	741.405	0.851934
758	1294.4	552.336	742.061	0.852688
760	1294.34	545.273	749.064	0.860735
762	1297.95	549.731	748.217	0.859762
764	1297.37	548.018	749.356	0.86107
766	1301.13	548.971	752.162	0.864295
768	1297.26	548.433	748.831	0.860467
770	1298.98	548.65	750.332	0.862192
772	1305.09	549.596	755.491	0.86812
774	1306.85	551.578	755.276	0.867873
776	1306.35	552.163	754.184	0.866618
778	1301	547.312	753.688	0.866048
780	1305.09	547.18	757.907	0.870896
782	1300.34	546.581	753.754	0.866124
784	1307.05	549.946	757.106	0.869976
786	1300.92	545.931	754.993	0.867548
788	1300.53	540.089	760.443	0.87381
790	1308.43	544.315	764.116	0.878031
792	1307.02	549.318	757.698	0.870656
794	1307.97	547.706	760.265	0.873606
796	1311.47	548.887	762.584	0.87627
798	1314.19	551.012	763.18	0.876955
800	1314.49	551.587	762.905	0.876639
802	1314.53	547.431	767.099	0.881459
804	1309.65	542.856	766.797	0.881112
806	1317.54	551.293	766.247	0.88048
808	1309.2	543.504	765.697	0.879848
810	1316.03	548.459	767.574	0.882004
812	1316.78	547.619	769.163	0.88383
814	1320.33	549.064	771.263	0.886243
816	1322.13	556.213	765.921	0.880105
818	1314.09	547.297	766.788	0.881101
820	1317.67	549.528	768.141	0.882656
822	1318.65	549.791	768.855	0.883476
824	1315.52	544.916	770.603	0.885485
826	1316.6	545.642	770.954	0.885888
828	1316.23	542.55	773.681	0.889022
830	1322.42	549.286	773.135	0.888394
832	1322.78	550.663	772.113	0.88722
834	1324.07	552.849	771.218	0.886192
836	1315.42	545.214	770.205	0.885028
838	1317.12	544.675	772.45	0.887607
840	1322.65	547.77	774.876	0.890395
842	1322.73	550.431	772.301	0.887436
844	1326.73	550.02	776.709	0.892501
846	1328.25	550.298	777.952	0.89393
848	1322.27	548.387	773.886	0.889257
850	1326.61	552.171	774.439	0.889893
852	1320.01	547.55	772.462	0.887621
854	1331.08	552.412	778.672	0.894757
856	1331.79	553.832	777.959	0.893938
858	1324.19	548.457	775.735	0.891382
860	1327.07	551.504	775.562	0.891183
862	1329.83	546.314	783.511	0.900317
864	1327.56	545.843	781.716	0.898255
866	1338.3	555.901	782.401	0.899042
868	1329.04	547.263	781.775	0.898322
870	1340.09	556.34	783.749	0.900591
872	1334.08	549.415	784.666	0.901644
874	1331.1	549.06	782.039	0.898626
876	1336.66	551.008	785.652	0.902777
878	1339.58	554.15	785.431	0.902523
880	1329.5	547.657	781.841	0.898398
882	1332.88	549.639	783.239	0.900005
884	1328.84	547.156	781.688	0.898222
886	1336.75	549.171	787.581	0.904994
888	1333.93	550.675	783.256	0.900024
890	1338.66	551.381	787.281	0.904649
892	1336.1	549.667	786.428	0.903669
894	1333.72	547.137	786.581	0.903845
896	1336.42	548.392	788.026	0.905505
898	1336.89	548.889	787.999	0.905474

## Sheet: AP2_20180718serie2SPTBN
	raw	bg	corrected	norm
0	1638.3	511.739	1126.56	1
4	1626.19	506.917	1119.28	0.993534
8	1639.05	512.991	1126.06	0.999553
12	1643.44	517.762	1125.68	0.999214
16	1642.62	510.471	1132.15	1.00496
20	1649.9	514.55	1135.35	1.00781
24	1648.53	515.912	1132.62	1.00538
28	1645.55	512.898	1132.65	1.0054
32	1640.88	508.334	1132.55	1.00531
36	1634.29	507.38	1126.91	1.00031
40	1643.46	509.788	1133.67	1.00631
44	1642.27	511.556	1130.71	1.00368
48	1647.84	521.291	1126.55	0.999986
52	1643.66	513.161	1130.5	1.0035
56	1635.33	514.513	1120.82	0.994904
60	1624.82	506.876	1117.94	0.992349
64	1638.13	521.177	1116.96	0.991476
68	1643.8	521.547	1122.25	0.996175
72	1635.29	518.021	1117.27	0.991749
76	1632.34	510.525	1121.81	0.995784
80	1636.41	516.685	1119.73	0.993936
84	1630.02	515.96	1114.06	0.988901
88	1636.46	521.996	1114.46	0.989258
92	1632.23	515.117	1117.11	0.991612
96	1624.33	511.211	1113.12	0.988067
100	1626.15	511.101	1115.05	0.989785
104	1625.56	510.424	1115.13	0.989857
108	1620.38	508.598	1111.79	0.986884
112	1624.63	514.631	1110	0.985299
116	1624.33	514.012	1110.31	0.985578
120	1650.64	549.45	1101.19	0.97748
124	1657.38	553.372	1104.01	0.97998
128	1649.73	550.09	1099.64	0.9761
132	1621.22	522.524	1098.7	0.975269
136	1611.69	516.761	1094.93	0.971924
140	1609.33	521.054	1088.27	0.966013
144	1667.39	575.209	1092.18	0.96948
148	15905	15905	0
152	15911	15911	0
156	1844.12	522.883	1321.23	1.1728
160	1594.6	520.716	1073.88	0.953238
164	1462.55	525.389	937.158	0.831875
168	1391	520.341	870.659	0.772847
172	1369.73	523.466	846.263	0.751191
176	1340.64	513.979	826.666	0.733796
180	1342	518.306	823.695	0.731159
184	1327.07	515.039	812.032	0.720806
188	1319.43	510.003	809.431	0.718497
192	1321.46	508.637	812.827	0.721512
196	1332.45	515.381	817.074	0.725282
200	1338.89	516.223	822.664	0.730244
204	1332.36	506.785	825.57	0.732823
208	1346.87	515.925	830.945	0.737594
212	1352.72	518.357	834.364	0.740629
216	1350.51	519.015	831.499	0.738086
220	1349.77	515.512	834.256	0.740533
224	1343.26	512.554	830.706	0.737382
228	1347.09	513.323	833.766	0.740098
232	1346.34	514.219	832.123	0.73864
236	1333.84	504.774	829.064	0.735925
240	1337.4	509.504	827.899	0.734891
244	1341.84	514.021	827.818	0.734819
248	1342.13	513.777	828.353	0.735294
252	1336.82	509.824	826.994	0.734087
256	1328.81	503.749	825.058	0.732369
260	1342.29	515.427	826.865	0.733973
264	1341.81	516.319	825.489	0.732751
268	1336.07	512.037	824.028	0.731454
272	1339.71	519.201	820.505	0.728327
276	1323.84	502.272	821.566	0.729269
280	1372.95	554.776	818.178	0.726262
284	1373.46	553.594	819.869	0.727763
288	1371.98	555.329	816.647	0.724903
292	1369.83	556.053	813.772	0.722351
296	15924	15924	0
300	15919	15919	0
304	15921	15921	0
308	1382.58	519.545	863.035	0.766079
312	1373.37	517.635	855.736	0.7596
316	1367.33	514.506	852.821	0.757013
320	1365.82	511.963	853.855	0.757931
324	1380.62	518.234	862.381	0.765499
328	1375.1	509.614	865.483	0.768252
332	1382.02	514.657	867.365	0.769923
336	1382.69	515.254	867.438	0.769988
340	1391.18	517.351	873.827	0.775659
344	1379.34	510.554	868.788	0.771186
348	1383.58	506.603	876.979	0.778457
352	1382.27	505.925	876.344	0.777893
356	1386.95	510.8	876.15	0.777721
360	1384.72	508.302	876.414	0.777955
364	1392.62	508.746	883.872	0.784575
368	1380.51	500.201	880.311	0.781414
372	1402.93	516.379	886.553	0.786955
376	1399.49	512.77	886.718	0.787102
380	1400.75	514.869	885.884	0.786361
384	1391.26	508.992	882.27	0.783153
388	1398.24	513.764	884.476	0.785112
392	1386.39	507.83	878.564	0.779864
396	1395.78	509.263	886.515	0.786921
400	1398.49	511.501	886.985	0.787339
404	1400.29	511.914	888.372	0.78857
408	1398.99	507.509	891.479	0.791328
412	1392.92	501.332	891.592	0.791428
416	1393.92	504.873	889.049	0.789171
420	1437.55	550.102	887.447	0.787749
424	1441.75	549.828	891.919	0.791718
428	1437.8	550.253	887.544	0.787835
432	1405.17	519.114	886.058	0.786516
436	1483.76	591.527	892.233	0.791997
440	1486.05	595.235	890.81	0.790734
444	15907	15907	0
448	15897	15897	0
452	15927	15927	0
456	1573.29	530.471	1042.81	0.925661
460	1421.33	526.761	894.565	0.794067
464	1323.61	527.557	796.053	0.706622
468	1245.27	522.751	722.522	0.641352
472	1181.99	520.592	661.401	0.587097
476	1146.8	521.993	624.803	0.554611
480	1118.52	515.863	602.656	0.534952
484	1110.21	511.905	598.303	0.531088
488	1110.71	515.921	594.788	0.527968
492	1109.69	508.469	601.225	0.533682
496	1121.55	516.667	604.88	0.536926
500	1122.85	514.644	608.201	0.539874
504	1125.84	510.835	615.008	0.545916
508	1137.66	515.622	622.042	0.55216
512	1133.43	512.966	620.465	0.55076
516	1141.21	514.483	626.726	0.556318
520	1138.87	510.56	628.31	0.557724
524	1143.88	512.594	631.287	0.560366
528	1142.35	509.345	633.006	0.561892
532	1145.08	507.104	637.979	0.566307
536	1147.73	507.232	640.495	0.56854
540	1154.73	511.197	643.529	0.571233
544	1151.3	508.533	642.77	0.570559
548	1155.85	509.936	645.914	0.57335
552	1162.99	513.04	649.949	0.576932
556	1158.3	507.434	650.864	0.577744
560	1167.58	513.185	654.392	0.580876
564	1167.63	510.941	656.686	0.582912
568	1162.31	509.726	652.582	0.579269
572	1191.11	537.178	653.927	0.580463
576	1195.48	542.379	653.098	0.579727
580	1195.12	543.81	651.309	0.578139
584	1213.88	562.186	651.69	0.578477
588	1205.06	552.692	652.372	0.579083
592	15907	15907	0
596	15916	15916	0
600	15926	15926	0
604	1271.68	522.636	749.048	0.664898
608	1291.06	511.802	779.258	0.691714
612	1324.47	523.646	800.827	0.71086
616	1340.41	517.183	823.223	0.73074
620	1349.44	507.791	841.647	0.747094
624	1367.99	515.05	852.945	0.757123
628	1374.44	517.707	856.729	0.760482
632	1374.9	513.444	861.453	0.764675
636	1366.93	506.446	860.487	0.763817
640	1368.23	509.152	859.075	0.762564
644	1362.98	502.983	859.999	0.763384
648	1373.31	506.845	866.469	0.769127
652	1375.94	506.345	869.596	0.771903
656	1382.07	506.283	875.789	0.7774
660	1383.06	504.296	878.761	0.780039
664	1393	509.388	883.611	0.784344
668	1382.79	498.616	884.174	0.784843
672	1394.36	505.84	888.521	0.788702
676	1389.35	503.092	886.256	0.786692
680	1390.83	501.532	889.298	0.789392
684	1394.31	502.841	891.464	0.791314
688	1396.7	505.483	891.219	0.791097
692	1406.2	510.567	895.638	0.79502
696	1411.82	512.532	899.286	0.798258
700	1406.71	506.739	899.971	0.798866
704	1402.14	503.098	899.045	0.798044
708	1397.66	496.709	900.952	0.799737
712	1398.83	493.908	904.921	0.80326
716	1409.47	506.908	902.561	0.801165
720	1408.55	505.402	903.143	0.801681
724	1406.78	505.969	900.81	0.79961
728	1401.07	499.037	902.032	0.800695
732	1418.91	516.739	902.175	0.800822
736	1401.72	496.993	904.723	0.803084
740	1402.86	498.217	904.644	0.803014
