# Supplementary material for: Complementary mesoscale dynamics of spectrin and acto-myosin shape membrane territories during mechanoresponse
Source: Nat Commun. 2020 Oct 9;11:5108. doi: 10.1038/s41467-020-18825-7 (PMC7547731; doi:10.1038/s41467-020-18825-7)
Supplement: Supplementary file 13 — Source Data [file 41467_2020_18825_MOESM13_ESM.zip › Ghisleni et al Source Data/Figure 8/8I-Hi_Lo_spectrin_AP2_lifetime.xlsx]

## Sheet: Sheet1
20200421	20200421	Hi	Lo
	serie1	145	185
	serie3	74	104
	serie5	150	191
	serie7	96	121
20200428	serie9	89	144
	serie9_2	65	113
	serie11	75	124
	serie1	94	167
	serie4	107	142
		99.4444	143.444
		30.1459	31.4448
		t-Test: Paired Two Sample for Means
			Variable 1	Variable 2
		Mean	99.4444	143.444
		Variance	908.778	988.778
		Observations	9	9
		Pearson Correlation	0.891046
		Hypothesized Mean Difference	0
		df	8
		t Stat	-9.14706
		P(T<=t) one-tail	8.22352e-06
		t Critical one-tail	1.85955
		P(T<=t) two-tail	1.6447e-05
		t Critical two-tail	2.306

## Sheet: Hi
	Var1	Freq	Freq.corr	Density					Freq.corr
1	1	5	20	Hi		33.5777			20		52.2297
2	2	29	116	Hi					116
3	3	25	100	Hi					100
4	4	2	8	Hi					28
5	5	7	28	Hi					16
6	6	4	16	Hi					24
7	7	2	8	Hi					72
8	8	6	24	Hi					32
9	9	18	72	Hi					56
10	10	2	8	Hi					16
11	11	8	32	Hi					16
12	12	14	56	Hi					20
13	13	4	16	Hi					24
14	14	2	8	Hi					76
15	15	4	16	Hi					64
16	16	5	20	Hi					132
17	17	2	8	Hi					16
18	18	3	12	Hi					16
19	19	3	12	Hi					36
20	20	2	8	Hi					48
21	21	2	8	Hi					32
22	22	6	24	Hi					16
23	23	19	76	Hi					28
24	24	2	8	Hi					28
25	25	2	8	Hi					60
26	26	16	64	Hi					112
27	27	3	12	Hi					124
28	28	33	132	Hi					40
29	29	2	8	Hi					144
30	30	4	16	Hi					20
31	31	4	16	Hi					64
32	32	9	36	Hi					16
33	33	3	12	Hi					132
34	34	12	48	Hi					16
35	35	8	32	Hi					44
36	36	4	16	Hi					36
37	37	3	12	Hi					20
38	38	3	12	Hi					36
39	39	2	8	Hi					104
40	40	2	8	Hi					140
41	41	7	28	Hi					16
42	42	7	28	Hi					20
43	43	15	60	Hi					28
44	44	3	12	Hi					56
45	45	28	112	Hi					20
46	46	31	124	Hi					48
47	47	10	40	Hi					16
48	48	2	8	Hi					40
49	49	36	144	Hi					60
50	50	2	8	Hi					52
51	51	2	8	Hi					28
52	52	5	20	Hi					76
53	53	16	64	Hi					28
54	54	2	8	Hi					32
55	55	4	16	Hi					68
56	56	2	8	Hi					32
57	57	33	132	Hi					72
58	58	4	16	Hi					20
59	59	2	8	Hi					40
60	60	2	8	Hi					36
61	61	2	8	Hi					72
62	62	2	8	Hi					28
63	63	2	8	Hi					24
64	64	2	8	Hi					24
65	65	11	44	Hi					16
66	66	9	36	Hi					20
67	67	2	8	Hi					16
68	68	5	20	Hi					28
69	69	3	12	Hi					24
70	70	9	36	Hi					20
71	71	26	104	Hi					20
72	72	35	140	Hi					64
73	73	4	16	Hi					96
74	74	5	20	Hi					44
75	75	2	8	Hi					208
76	76	7	28	Hi					28
77	77	2	8	Hi					28
78	78	2	8	Hi					60
79	79	14	56	Hi					252
80	80	2	8	Hi					116
81	81	2	8	Hi					76
82	82	3	12	Hi					80
83	83	5	20	Hi					116
84	84	12	48	Hi					20
85	85	2	8	Hi					28
86	86	2	8	Hi					28
87	87	4	16	Hi					48
88	88	2	8	Hi					48
89	89	10	40	Hi					300
90	90	3	12	Hi					16
91	91	3	12	Hi					64
92	92	2	8	Hi					20
93	93	15	60	Hi					16
94	94	2	8	Hi					24
95	95	3	12	Hi					96
96	96	3	12	Hi					20
97	97	2	8	Hi					20
98	98	3	12	Hi					220
99	99	13	52	Hi					140
100	100	2	8	Hi					20
101	101	3	12	Hi					16
102	102	2	8	Hi					16
103	103	2	8	Hi					116
104	104	2	8	Hi					16
105	105	3	12	Hi					32
106	106	7	28	Hi					64
107	107	19	76	Hi					116
108	108	2	8	Hi					96
109	109	7	28	Hi					28
110	110	2	8	Hi					32
111	111	8	32	Hi					76
112	112	2	8	Hi					56
113	113	17	68	Hi					48
114	114	8	32	Hi					24
115	115	3	12	Hi					72
116	116	18	72	Hi					24
117	117	3	12	Hi					100
118	118	2	8	Hi					100
119	119	2	8	Hi					16
120	120	3	12	Hi					32
121	121	5	20	Hi					16
122	122	10	40	Hi					80
123	123	2	8	Hi					24
124	124	3	12	Hi					40
125	125	9	36	Hi					28
126	126	18	72	Hi					84
127	127	7	28	Hi					24
128	128	2	8	Hi					32
129	129	6	24	Hi					248
130	130	6	24	Hi					16
131	131	3	12	Hi					16
132	132	4	16	Hi					64
133	133	2	8	Hi					36
134	134	5	20	Hi					148
135	135	4	16	Hi					36
136	136	3	12	Hi					68
137	137	7	28	Hi					16
138	138	2	8	Hi					24
139	139	6	24	Hi					20
140	140	2	8	Hi					64
141	141	5	20	Hi					24
142	142	5	20	Hi					20
143	143	3	12	Hi					16
144	144	2	8	Hi					16
145	145	2	8	Hi					24
1	1	16	64	Hi					68
2	2	24	96	Hi					36
3	3	11	44	Hi					60
4	4	2	8	Hi					24
5	5	52	208	Hi					36
6	6	2	8	Hi					28
7	7	7	28	Hi					32
8	8	3	12	Hi					28
9	9	7	28	Hi					32
10	10	15	60	Hi					40
11	11	2	8	Hi					20
12	12	63	252	Hi					32
13	13	29	116	Hi					48
14	14	19	76	Hi					128
15	15	2	8	Hi					172
16	16	3	12	Hi					24
17	17	3	12	Hi					32
18	18	20	80	Hi					24
19	19	29	116	Hi					24
20	20	2	8	Hi					16
21	21	2	8	Hi					48
22	22	5	20	Hi					16
23	23	7	28	Hi					20
24	24	2	8	Hi					52
25	25	7	28	Hi					32
26	26	3	12	Hi					16
27	27	12	48	Hi					16
28	28	12	48	Hi					32
29	29	75	300	Hi					16
30	30	4	16	Hi					24
31	31	2	8	Hi					48
32	32	2	8	Hi					16
33	33	2	8	Hi					24
34	34	3	12	Hi					72
35	35	16	64	Hi					44
36	36	5	20	Hi					16
37	37	2	8	Hi					76
38	38	4	16	Hi					28
39	39	6	24	Hi					20
40	40	24	96	Hi					20
41	41	3	12	Hi					20
42	42	5	20	Hi					44
43	43	2	8	Hi					24
44	44	5	20	Hi					28
45	45	55	220	Hi					24
46	46	35	140	Hi					20
47	47	3	12	Hi					56
48	48	2	8	Hi					220
49	49	5	20	Hi					40
50	50	4	16	Hi					64
51	51	2	8	Hi					16
52	52	2	8	Hi					80
53	53	2	8	Hi					156
54	54	4	16	Hi					16
55	55	3	12	Hi					56
56	56	29	116	Hi					304
57	57	4	16	Hi					28
58	58	3	12	Hi					16
59	59	8	32	Hi					16
60	60	3	12	Hi					84
61	61	2	8	Hi					16
62	62	3	12	Hi					16
63	63	16	64	Hi					100
64	64	2	8	Hi					28
65	65	29	116	Hi					180
66	66	2	8	Hi					40
67	67	24	96	Hi					28
68	68	7	28	Hi					20
69	69	8	32	Hi					56
70	70	19	76	Hi					20
71	71	14	56	Hi					16
72	72	12	48	Hi					16
73	73	6	24	Hi					20
74	74	3	12	Hi					80
1	1	3	12	Hi					24
2	2	18	72	Hi					100
3	3	6	24	Hi					48
4	4	25	100	Hi					96
5	5	2	8	Hi					36
6	6	25	100	Hi					96
7	7	4	16	Hi					32
8	8	8	32	Hi					136
9	9	4	16	Hi					16
10	10	20	80	Hi					32
11	11	2	8	Hi					28
12	12	2	8	Hi					20
13	13	6	24	Hi					16
14	14	10	40	Hi					48
15	15	7	28	Hi					116
16	16	21	84	Hi					20
17	17	6	24	Hi					32
18	18	3	12	Hi					64
19	19	8	32	Hi					64
20	20	2	8	Hi					16
21	21	62	248	Hi					24
22	22	2	8	Hi					28
23	23	4	16	Hi					24
24	24	4	16	Hi					20
25	25	16	64	Hi					28
26	26	9	36	Hi					92
27	27	3	12	Hi					88
28	28	2	8	Hi					56
29	29	3	12	Hi					24
30	30	37	148	Hi					32
31	31	9	36	Hi					152
32	32	3	12	Hi					16
33	33	2	8	Hi					44
34	34	17	68	Hi					32
35	35	4	16	Hi					20
36	36	2	8	Hi					36
37	37	2	8	Hi					28
38	38	6	24	Hi					40
39	39	3	12	Hi					472
40	40	5	20	Hi					28
41	41	3	12	Hi					16
42	42	2	8	Hi					24
43	43	3	12	Hi					52
44	44	2	8	Hi					24
45	45	16	64	Hi					16
46	46	3	12	Hi					88
47	47	6	24	Hi					36
48	48	5	20	Hi					16
49	49	2	8	Hi					36
50	50	2	8	Hi					28
51	51	2	8	Hi					88
52	52	4	16	Hi					20
53	53	2	8	Hi					20
54	54	2	8	Hi					44
55	55	3	12	Hi					72
56	56	2	8	Hi					40
57	57	4	16	Hi					32
58	58	2	8	Hi					44
59	59	2	8	Hi					28
60	60	6	24	Hi					16
61	61	17	68	Hi					32
62	62	3	12	Hi					40
63	63	2	8	Hi					28
64	64	3	12	Hi					36
65	65	9	36	Hi					84
66	66	3	12	Hi					28
67	67	2	8	Hi					20
68	68	15	60	Hi					32
69	69	3	12	Hi					72
70	70	6	24	Hi					24
71	71	9	36	Hi					116
72	72	3	12	Hi					40
73	73	3	12	Hi					52
74	74	3	12	Hi					40
75	75	2	8	Hi					36
76	76	7	28	Hi					40
77	77	3	12	Hi					32
78	78	8	32	Hi					32
79	79	7	28	Hi					20
80	80	8	32	Hi					16
81	81	2	8	Hi					32
82	82	10	40	Hi					20
83	83	3	12	Hi					116
84	84	5	20	Hi					32
85	85	8	32	Hi					448
86	86	12	48	Hi					84
87	87	2	8	Hi					36
88	88	3	12	Hi					24
89	89	32	128	Hi					56
90	90	43	172	Hi					36
91	91	6	24	Hi					24
92	92	2	8	Hi					28
93	93	8	32	Hi					52
94	94	2	8	Hi					28
95	95	6	24	Hi					20
96	96	3	12	Hi					40
97	97	2	8	Hi					28
98	98	6	24	Hi					20
99	99	4	16	Hi					44
100	100	2	8	Hi					28
101	101	12	48	Hi					16
102	102	2	8	Hi					20
103	103	4	16	Hi					36
104	104	3	12	Hi					44
105	105	5	20	Hi					20
106	106	2	8	Hi					44
107	107	13	52	Hi					144
108	108	8	32	Hi					72
109	109	2	8	Hi					36
110	110	3	12	Hi					52
111	111	4	16	Hi					16
112	112	4	16	Hi					76
113	113	2	8	Hi					32
114	114	8	32	Hi					52
115	115	4	16	Hi					20
116	116	3	12	Hi					16
117	117	2	8	Hi					148
118	118	6	24	Hi					20
119	119	2	8	Hi					44
120	120	12	48	Hi					56
121	121	4	16	Hi					36
122	122	3	12	Hi					20
123	123	2	8	Hi					32
124	124	6	24	Hi					16
125	125	2	8	Hi					112
126	126	3	12	Hi					16
127	127	3	12	Hi					48
128	128	18	72	Hi					16
129	129	2	8	Hi					48
130	130	11	44	Hi					16
131	131	4	16	Hi					16
132	132	19	76	Hi					24
133	133	2	8	Hi					76
134	134	3	12	Hi					16
135	135	7	28	Hi					72
136	136	2	8	Hi					32
137	137	5	20	Hi					36
138	138	5	20	Hi					40
139	139	5	20	Hi					32
140	140	11	44	Hi					24
141	141	6	24	Hi					16
142	142	2	8	Hi					68
143	143	7	28	Hi					64
144	144	2	8	Hi					224
145	145	6	24	Hi					52
146	146	5	20	Hi					168
147	147	2	8	Hi					16
148	148	3	12	Hi					92
149	149	3	12	Hi					40
150	150	2	8	Hi					36
1	1	14	56	Hi					24
2	2	2	8	Hi					44
3	3	55	220	Hi					88
4	4	10	40	Hi					16
5	5	16	64	Hi					16
6	6	4	16	Hi					20
7	7	20	80	Hi					96
8	8	39	156	Hi					56
9	9	2	8	Hi					128
10	10	2	8	Hi					16
11	11	4	16	Hi					24
12	12	14	56	Hi					44
13	13	2	8	Hi					24
14	14	76	304	Hi					32
15	15	2	8	Hi					92
16	16	2	8	Hi					92
17	17	2	8	Hi					32
18	18	2	8	Hi					24
19	19	3	12	Hi					20
20	20	2	8	Hi					132
21	21	2	8	Hi					44
22	22	3	12	Hi					48
23	23	7	28	Hi					132
24	24	2	8	Hi					52
25	25	2	8	Hi					128
26	26	4	16	Hi					28
27	27	4	16	Hi					52
28	28	2	8	Hi					20
29	29	21	84	Hi					52
30	30	4	16	Hi					72
31	31	2	8	Hi					196
32	32	2	8	Hi					124
33	33	4	16	Hi					52
34	34	25	100	Hi					16
35	35	7	28	Hi					140
36	36	45	180	Hi					88
37	37	3	12	Hi					36
38	38	3	12	Hi					100
39	39	2	8	Hi					52
40	40	2	8	Hi					44
41	41	10	40	Hi					68
42	42	7	28	Hi					40
43	43	5	20	Hi					16
44	44	3	12	Hi					84
45	45	3	12	Hi					100
46	46	14	56	Hi					80
47	47	5	20	Hi					40
48	48	4	16	Hi					36
49	49	4	16	Hi					96
50	50	2	8	Hi					52
51	51	3	12	Hi					24
52	52	2	8	Hi					48
53	53	5	20	Hi					80
54	54	20	80	Hi					20
55	55	6	24	Hi					32
56	56	25	100	Hi					52
57	57	2	8	Hi					16
58	58	2	8	Hi					48
59	59	12	48	Hi					44
60	60	24	96	Hi					60
61	61	2	8	Hi					32
62	62	9	36	Hi					152
63	63	2	8	Hi					44
64	64	2	8	Hi					32
65	65	2	8	Hi					24
66	66	2	8	Hi					36
67	67	24	96	Hi					196
68	68	8	32	Hi					108
69	69	34	136	Hi					40
70	70	4	16	Hi					68
71	71	2	8	Hi					20
72	72	8	32	Hi					32
73	73	7	28	Hi					24
74	74	3	12	Hi					24
75	75	5	20	Hi					116
76	76	4	16	Hi					28
77	77	12	48	Hi					16
78	78	29	116	Hi					48
79	79	5	20	Hi					48
80	80	2	8	Hi					16
81	81	8	32	Hi					16
82	82	3	12	Hi					20
83	83	3	12	Hi					40
84	84	2	8	Hi					32
85	85	16	64	Hi					24
86	86	16	64	Hi					100
87	87	3	12	Hi					80
88	88	3	12	Hi					16
89	89	2	8	Hi					116
90	90	4	16	Hi					124
91	91	6	24	Hi					36
92	92	7	28	Hi					188
93	93	3	12	Hi					20
94	94	3	12	Hi					40
95	95	2	8	Hi					16
96	96	2	8	Hi					16
1	1	6	24	Hi					36
2	2	5	20	Hi					76
3	3	7	28	Hi					84
4	4	23	92	Hi					20
5	5	22	88	Hi					20
6	6	2	8	Hi					64
7	7	2	8	Hi					60
8	8	14	56	Hi					20
9	9	6	24	Hi					28
10	10	8	32	Hi					40
11	11	2	8	Hi					120
12	12	38	152	Hi					28
13	13	2	8	Hi					16
14	14	4	16	Hi					56
15	15	2	8	Hi					56
16	16	11	44	Hi					84
17	17	8	32	Hi					16
18	18	5	20	Hi					32
19	19	2	8	Hi					84
20	20	9	36	Hi					24
21	21	7	28	Hi					24
22	22	10	40	Hi					276
23	23	118	472	Hi					40
24	24	7	28	Hi					32
25	25	2	8	Hi					16
26	26	4	16	Hi					64
27	27	6	24	Hi					88
28	28	13	52	Hi					28
29	29	2	8	Hi					60
30	30	6	24	Hi					16
31	31	4	16	Hi					92
32	32	3	12	Hi					24
33	33	22	88	Hi					36
34	34	9	36	Hi					36
35	35	2	8	Hi					24
36	36	4	16	Hi					52
37	37	2	8	Hi					20
38	38	9	36	Hi					68
39	39	7	28	Hi					36
40	40	2	8	Hi					44
41	41	22	88	Hi
42	42	2	8	Hi
43	43	3	12	Hi
44	44	5	20	Hi
45	45	2	8	Hi
46	46	5	20	Hi
47	47	2	8	Hi
48	48	2	8	Hi
49	49	11	44	Hi
50	50	18	72	Hi
51	51	3	12	Hi
52	52	2	8	Hi
53	53	2	8	Hi
54	54	10	40	Hi
55	55	8	32	Hi
56	56	11	44	Hi
57	57	7	28	Hi
58	58	3	12	Hi
59	59	4	16	Hi
60	60	8	32	Hi
61	61	10	40	Hi
62	62	7	28	Hi
63	63	2	8	Hi
64	64	2	8	Hi
65	65	9	36	Hi
66	66	3	12	Hi
67	67	21	84	Hi
68	68	7	28	Hi
69	69	2	8	Hi
70	70	5	20	Hi
71	71	8	32	Hi
72	72	18	72	Hi
73	73	3	12	Hi
74	74	3	12	Hi
75	75	2	8	Hi
76	76	2	8	Hi
77	77	6	24	Hi
78	78	2	8	Hi
79	79	29	116	Hi
80	80	10	40	Hi
81	81	3	12	Hi
82	82	13	52	Hi
83	83	10	40	Hi
84	84	9	36	Hi
85	85	10	40	Hi
86	86	8	32	Hi
87	87	8	32	Hi
88	88	5	20	Hi
89	89	4	16	Hi
90	90	8	32	Hi
91	91	2	8	Hi
92	92	5	20	Hi
93	93	3	12	Hi
94	94	3	12	Hi
1	1	29	116	Hi
2	2	8	32	Hi
3	3	112	448	Hi
4	4	21	84	Hi
5	5	2	8	Hi
6	6	3	12	Hi
7	7	2	8	Hi
8	8	2	8	Hi
9	9	2	8	Hi
10	10	2	8	Hi
11	11	3	12	Hi
12	12	9	36	Hi
13	13	6	24	Hi
14	14	2	8	Hi
15	15	14	56	Hi
16	16	9	36	Hi
17	17	6	24	Hi
18	18	7	28	Hi
19	19	13	52	Hi
20	20	7	28	Hi
21	21	2	8	Hi
22	22	5	20	Hi
23	23	10	40	Hi
24	24	3	12	Hi
25	25	3	12	Hi
26	26	3	12	Hi
27	27	3	12	Hi
28	28	2	8	Hi
29	29	7	28	Hi
30	30	2	8	Hi
31	31	2	8	Hi
32	32	3	12	Hi
33	33	5	20	Hi
34	34	2	8	Hi
35	35	3	12	Hi
36	36	11	44	Hi
37	37	3	12	Hi
38	38	7	28	Hi
39	39	4	16	Hi
40	40	5	20	Hi
41	41	9	36	Hi
42	42	11	44	Hi
43	43	5	20	Hi
44	44	11	44	Hi
45	45	2	8	Hi
46	46	36	144	Hi
47	47	18	72	Hi
48	48	9	36	Hi
49	49	13	52	Hi
50	50	4	16	Hi
51	51	19	76	Hi
52	52	3	12	Hi
53	53	8	32	Hi
54	54	13	52	Hi
55	55	5	20	Hi
56	56	2	8	Hi
57	57	2	8	Hi
58	58	4	16	Hi
59	59	37	148	Hi
60	60	5	20	Hi
61	61	11	44	Hi
62	62	14	56	Hi
63	63	2	8	Hi
64	64	3	12	Hi
65	65	2	8	Hi
66	66	9	36	Hi
67	67	5	20	Hi
68	68	2	8	Hi
69	69	8	32	Hi
70	70	2	8	Hi
71	71	4	16	Hi
72	72	28	112	Hi
73	73	4	16	Hi
74	74	12	48	Hi
75	75	4	16	Hi
76	76	3	12	Hi
77	77	3	12	Hi
78	78	3	12	Hi
79	79	3	12	Hi
80	80	2	8	Hi
81	81	3	12	Hi
82	82	12	48	Hi
83	83	4	16	Hi
84	84	4	16	Hi
85	85	2	8	Hi
86	86	3	12	Hi
87	87	6	24	Hi
88	88	2	8	Hi
89	89	19	76	Hi
90	90	4	16	Hi
91	91	2	8	Hi
92	92	18	72	Hi
93	93	3	12	Hi
94	94	3	12	Hi
95	95	2	8	Hi
96	96	8	32	Hi
97	97	2	8	Hi
98	98	3	12	Hi
99	99	2	8	Hi
100	100	9	36	Hi
101	101	10	40	Hi
102	102	2	8	Hi
103	103	8	32	Hi
104	104	6	24	Hi
105	105	2	8	Hi
106	106	2	8	Hi
107	107	2	8	Hi
1	1	4	16	Hi
2	2	17	68	Hi
3	3	16	64	Hi
4	4	56	224	Hi
5	5	13	52	Hi
6	6	42	168	Hi
7	7	3	12	Hi
8	8	4	16	Hi
9	9	23	92	Hi
10	10	2	8	Hi
11	11	10	40	Hi
12	12	3	12	Hi
13	13	9	36	Hi
14	14	2	8	Hi
15	15	6	24	Hi
16	16	3	12	Hi
17	17	3	12	Hi
18	18	11	44	Hi
19	19	22	88	Hi
20	20	4	16	Hi
21	21	4	16	Hi
22	22	5	20	Hi
23	23	2	8	Hi
24	24	24	96	Hi
25	25	14	56	Hi
26	26	3	12	Hi
27	27	32	128	Hi
28	28	2	8	Hi
29	29	4	16	Hi
30	30	2	8	Hi
31	31	6	24	Hi
32	32	2	8	Hi
33	33	2	8	Hi
34	34	2	8	Hi
35	35	11	44	Hi
36	36	6	24	Hi
37	37	8	32	Hi
38	38	3	12	Hi
39	39	23	92	Hi
40	40	23	92	Hi
41	41	8	32	Hi
42	42	6	24	Hi
43	43	3	12	Hi
44	44	2	8	Hi
45	45	2	8	Hi
46	46	3	12	Hi
47	47	3	12	Hi
48	48	5	20	Hi
49	49	33	132	Hi
50	50	11	44	Hi
51	51	3	12	Hi
52	52	12	48	Hi
53	53	3	12	Hi
54	54	3	12	Hi
55	55	2	8	Hi
56	56	33	132	Hi
57	57	13	52	Hi
58	58	32	128	Hi
59	59	7	28	Hi
60	60	13	52	Hi
61	61	2	8	Hi
62	62	3	12	Hi
63	63	2	8	Hi
64	64	2	8	Hi
65	65	5	20	Hi
1	1	2	8	Hi
2	2	13	52	Hi
3	3	18	72	Hi
4	4	49	196	Hi
5	5	2	8	Hi
6	6	31	124	Hi
7	7	2	8	Hi
8	8	3	12	Hi
9	9	13	52	Hi
10	10	2	8	Hi
11	11	4	16	Hi
12	12	35	140	Hi
13	13	3	12	Hi
14	14	22	88	Hi
15	15	9	36	Hi
16	16	25	100	Hi
17	17	2	8	Hi
18	18	13	52	Hi
19	19	11	44	Hi
20	20	17	68	Hi
21	21	10	40	Hi
22	22	4	16	Hi
23	23	21	84	Hi
24	24	25	100	Hi
25	25	20	80	Hi
26	26	10	40	Hi
27	27	2	8	Hi
28	28	9	36	Hi
29	29	2	8	Hi
30	30	2	8	Hi
31	31	24	96	Hi
32	32	13	52	Hi
33	33	2	8	Hi
34	34	2	8	Hi
35	35	6	24	Hi
36	36	12	48	Hi
37	37	20	80	Hi
38	38	2	8	Hi
39	39	5	20	Hi
40	40	8	32	Hi
41	41	13	52	Hi
42	42	3	12	Hi
43	43	2	8	Hi
44	44	4	16	Hi
45	45	12	48	Hi
46	46	2	8	Hi
47	47	11	44	Hi
48	48	15	60	Hi
49	49	2	8	Hi
50	50	8	32	Hi
51	51	2	8	Hi
52	52	38	152	Hi
53	53	11	44	Hi
54	54	2	8	Hi
55	55	8	32	Hi
56	56	6	24	Hi
57	57	2	8	Hi
58	58	9	36	Hi
59	59	49	196	Hi
60	60	27	108	Hi
61	61	10	40	Hi
62	62	17	68	Hi
63	63	5	20	Hi
64	64	2	8	Hi
65	65	8	32	Hi
66	66	6	24	Hi
67	67	6	24	Hi
68	68	2	8	Hi
69	69	29	116	Hi
70	70	7	28	Hi
71	71	2	8	Hi
72	72	4	16	Hi
73	73	2	8	Hi
74	74	12	48	Hi
75	75	12	48	Hi
76	76	2	8	Hi
77	77	3	12	Hi
78	78	4	16	Hi
79	79	3	12	Hi
80	80	2	8	Hi
81	81	4	16	Hi
82	82	2	8	Hi
83	83	5	20	Hi
84	84	2	8	Hi
85	85	10	40	Hi
86	86	2	8	Hi
87	87	8	32	Hi
88	88	6	24	Hi
89	89	3	12	Hi
1	1	25	100	Hi
2	2	20	80	Hi
3	3	4	16	Hi
4	4	29	116	Hi
5	5	31	124	Hi
6	6	9	36	Hi
7	7	47	188	Hi
8	8	5	20	Hi
9	9	10	40	Hi
10	10	4	16	Hi
11	11	4	16	Hi
12	12	2	8	Hi
13	13	2	8	Hi
14	14	9	36	Hi
15	15	19	76	Hi
16	16	21	84	Hi
17	17	3	12	Hi
18	18	5	20	Hi
19	19	2	8	Hi
20	20	5	20	Hi
21	21	16	64	Hi
22	22	3	12	Hi
23	23	15	60	Hi
24	24	3	12	Hi
25	25	5	20	Hi
26	26	2	8	Hi
27	27	7	28	Hi
28	28	10	40	Hi
29	29	30	120	Hi
30	30	7	28	Hi
31	31	4	16	Hi
32	32	14	56	Hi
33	33	14	56	Hi
34	34	21	84	Hi
35	35	4	16	Hi
36	36	2	8	Hi
37	37	8	32	Hi
38	38	3	12	Hi
39	39	21	84	Hi
40	40	6	24	Hi
41	41	6	24	Hi
42	42	3	12	Hi
43	43	69	276	Hi
44	44	10	40	Hi
45	45	8	32	Hi
46	46	3	12	Hi
47	47	4	16	Hi
48	48	3	12	Hi
49	49	16	64	Hi
50	50	2	8	Hi
51	51	22	88	Hi
52	52	7	28	Hi
53	53	3	12	Hi
54	54	15	60	Hi
55	55	2	8	Hi
56	56	4	16	Hi
57	57	3	12	Hi
58	58	23	92	Hi
59	59	2	8	Hi
60	60	2	8	Hi
61	61	6	24	Hi
62	62	9	36	Hi
63	63	9	36	Hi
64	64	2	8	Hi
65	65	6	24	Hi
66	66	13	52	Hi
67	67	3	12	Hi
68	68	5	20	Hi
69	69	3	12	Hi
70	70	17	68	Hi
71	71	2	8	Hi
72	72	9	36	Hi
73	73	2	8	Hi
74	74	11	44	Hi
75	75	2	8	Hi

## Sheet: Lo
	Var1	Freq	Freq.corr	Density				Freq.corr
1	1	2	8	Lo		28.44		48		41.873
2	2	12	48	Lo				28
3	3	7	28	Lo				52
4	4	2	8	Lo				16
5	5	2	8	Lo				32
6	6	13	52	Lo				128
7	7	4	16	Lo				28
8	8	8	32	Lo				20
9	9	32	128	Lo				56
10	10	7	28	Lo				112
11	11	2	8	Lo				20
12	12	5	20	Lo				68
13	13	2	8	Lo				20
14	14	2	8	Lo				28
15	15	14	56	Lo				20
16	16	28	112	Lo				28
17	17	5	20	Lo				28
18	18	2	8	Lo				44
19	19	17	68	Lo				76
20	20	5	20	Lo				16
21	21	2	8	Lo				56
22	22	7	28	Lo				20
23	23	3	12	Lo				24
24	24	2	8	Lo				20
25	25	2	8	Lo				80
26	26	5	20	Lo				28
27	27	2	8	Lo				16
28	28	7	28	Lo				20
29	29	2	8	Lo				32
30	30	7	28	Lo				56
31	31	11	44	Lo				32
32	32	2	8	Lo				16
33	33	19	76	Lo				80
34	34	4	16	Lo				76
35	35	3	12	Lo				20
36	36	14	56	Lo				28
37	37	2	8	Lo				20
38	38	3	12	Lo				28
39	39	5	20	Lo				44
40	40	2	8	Lo				20
41	41	6	24	Lo				88
42	42	5	20	Lo				24
43	43	20	80	Lo				96
44	44	2	8	Lo				44
45	45	2	8	Lo				28
46	46	7	28	Lo				16
47	47	4	16	Lo				52
48	48	5	20	Lo				40
49	49	2	8	Lo				16
50	50	8	32	Lo				56
51	51	2	8	Lo				64
52	52	2	8	Lo				72
53	53	3	12	Lo				32
54	54	2	8	Lo				24
55	55	14	56	Lo				32
56	56	3	12	Lo				44
57	57	3	12	Lo				64
58	58	8	32	Lo				24
59	59	2	8	Lo				48
60	60	4	16	Lo				32
61	61	20	80	Lo				24
62	62	2	8	Lo				20
63	63	19	76	Lo				40
64	64	5	20	Lo				20
65	65	7	28	Lo				16
66	66	2	8	Lo				52
67	67	3	12	Lo				20
68	68	3	12	Lo				16
69	69	2	8	Lo				24
70	70	5	20	Lo				44
71	71	3	12	Lo				20
72	72	7	28	Lo				88
73	73	11	44	Lo				32
74	74	5	20	Lo				60
75	75	2	8	Lo				16
76	76	22	88	Lo				16
77	77	2	8	Lo				16
78	78	6	24	Lo				48
79	79	2	8	Lo				36
80	80	3	12	Lo				32
81	81	24	96	Lo				40
82	82	3	12	Lo				20
83	83	11	44	Lo				32
84	84	3	12	Lo				20
85	85	2	8	Lo				68
86	86	3	12	Lo				16
87	87	2	8	Lo				16
88	88	3	12	Lo				24
89	89	2	8	Lo				16
90	90	3	12	Lo				16
91	91	7	28	Lo				16
92	92	2	8	Lo				20
93	93	2	8	Lo				16
94	94	4	16	Lo				16
95	95	13	52	Lo				16
96	96	2	8	Lo				16
97	97	10	40	Lo				144
98	98	4	16	Lo				24
99	99	14	56	Lo				68
100	100	16	64	Lo				36
101	101	2	8	Lo				32
102	102	18	72	Lo				80
103	103	8	32	Lo				48
104	104	3	12	Lo				116
105	105	2	8	Lo				44
106	106	6	24	Lo				72
107	107	3	12	Lo				32
108	108	2	8	Lo				64
109	109	8	32	Lo				144
110	110	11	44	Lo				64
111	111	16	64	Lo				36
112	112	6	24	Lo				52
113	113	12	48	Lo				160
114	114	8	32	Lo				16
115	115	6	24	Lo				48
116	116	5	20	Lo				84
117	117	3	12	Lo				28
118	118	2	8	Lo				24
119	119	10	40	Lo				28
120	120	5	20	Lo				24
121	121	4	16	Lo				96
122	122	3	12	Lo				20
123	123	2	8	Lo				16
124	124	2	8	Lo				64
125	125	13	52	Lo				44
126	126	5	20	Lo				20
127	127	4	16	Lo				76
128	128	2	8	Lo				72
129	129	6	24	Lo				16
130	130	11	44	Lo				60
131	131	3	12	Lo				16
132	132	5	20	Lo				20
133	133	2	8	Lo				28
134	134	22	88	Lo				16
135	135	8	32	Lo				88
136	136	15	60	Lo				40
137	137	2	8	Lo				76
138	138	3	12	Lo				48
139	139	3	12	Lo				24
140	140	2	8	Lo				24
141	141	2	8	Lo				48
142	142	4	16	Lo				48
143	143	4	16	Lo				88
144	144	3	12	Lo				16
145	145	4	16	Lo				20
146	146	12	48	Lo				32
147	147	2	8	Lo				32
148	148	9	36	Lo				36
149	149	3	12	Lo				172
150	150	3	12	Lo				20
151	151	2	8	Lo				16
152	152	2	8	Lo				160
153	153	8	32	Lo				48
154	154	10	40	Lo				16
155	155	5	20	Lo				48
156	156	8	32	Lo				24
157	157	5	20	Lo				44
158	158	2	8	Lo				56
159	159	2	8	Lo				16
160	160	17	68	Lo				36
161	161	2	8	Lo				16
162	162	3	12	Lo				80
163	163	4	16	Lo				36
164	164	2	8	Lo				28
165	165	4	16	Lo				24
166	166	2	8	Lo				36
167	167	6	24	Lo				32
168	168	4	16	Lo				24
169	169	3	12	Lo				40
170	170	3	12	Lo				28
171	171	4	16	Lo				40
172	172	2	8	Lo				32
173	173	2	8	Lo				16
174	174	4	16	Lo				16
175	175	2	8	Lo				44
176	176	2	8	Lo				100
177	177	5	20	Lo				24
178	178	4	16	Lo				28
179	179	4	16	Lo				64
180	180	4	16	Lo				28
181	181	4	16	Lo				28
182	182	2	8	Lo				36
183	183	3	12	Lo				16
184	184	2	8	Lo				20
185	185	2	8	Lo				32
1	1	3	12	Lo				112
2	2	36	144	Lo				44
3	3	6	24	Lo				52
4	4	17	68	Lo				56
5	5	9	36	Lo				44
6	6	8	32	Lo				24
7	7	3	12	Lo				56
8	8	20	80	Lo				40
9	9	12	48	Lo				32
10	10	29	116	Lo				84
11	11	11	44	Lo				20
12	12	18	72	Lo				24
13	13	2	8	Lo				80
14	14	3	12	Lo				16
15	15	2	8	Lo				48
16	16	8	32	Lo				16
17	17	16	64	Lo				24
18	18	2	8	Lo				16
19	19	36	144	Lo				52
20	20	16	64	Lo				72
21	21	2	8	Lo				36
22	22	2	8	Lo				44
23	23	3	12	Lo				68
24	24	9	36	Lo				48
25	25	13	52	Lo				20
26	26	40	160	Lo				16
27	27	4	16	Lo				20
28	28	12	48	Lo				52
29	29	3	12	Lo				36
30	30	21	84	Lo				16
31	31	2	8	Lo				44
32	32	2	8	Lo				60
33	33	3	12	Lo				28
34	34	7	28	Lo				100
35	35	2	8	Lo				36
36	36	6	24	Lo				16
37	37	7	28	Lo				76
38	38	6	24	Lo				64
39	39	24	96	Lo				32
40	40	2	8	Lo				16
41	41	5	20	Lo				20
42	42	4	16	Lo				36
43	43	16	64	Lo				36
44	44	11	44	Lo				28
45	45	5	20	Lo				116
46	46	3	12	Lo				44
47	47	2	8	Lo				64
48	48	3	12	Lo				16
49	49	19	76	Lo				16
50	50	18	72	Lo				16
51	51	4	16	Lo				24
52	52	3	12	Lo				40
53	53	3	12	Lo				16
54	54	2	8	Lo				20
55	55	15	60	Lo				72
56	56	4	16	Lo				48
57	57	5	20	Lo				20
58	58	3	12	Lo				16
59	59	7	28	Lo				24
60	60	2	8	Lo				56
61	61	4	16	Lo				16
62	62	22	88	Lo				24
63	63	10	40	Lo				20
64	64	19	76	Lo				40
65	65	2	8	Lo				36
66	66	12	48	Lo				16
67	67	6	24	Lo				64
68	68	6	24	Lo				68
69	69	3	12	Lo				16
70	70	12	48	Lo				16
71	71	12	48	Lo				64
72	72	3	12	Lo				20
73	73	22	88	Lo				16
74	74	4	16	Lo				16
75	75	5	20	Lo				16
76	76	8	32	Lo				36
77	77	8	32	Lo				20
78	78	9	36	Lo				20
79	79	43	172	Lo				16
80	80	5	20	Lo				52
81	81	4	16	Lo				24
82	82	40	160	Lo				64
83	83	12	48	Lo				92
84	84	4	16	Lo				24
85	85	12	48	Lo				88
86	86	2	8	Lo				24
87	87	2	8	Lo				28
88	88	2	8	Lo				128
89	89	6	24	Lo				24
90	90	11	44	Lo				52
91	91	14	56	Lo				16
92	92	4	16	Lo				28
93	93	9	36	Lo				52
94	94	4	16	Lo				16
95	95	20	80	Lo				32
96	96	2	8	Lo				52
97	97	9	36	Lo				44
98	98	7	28	Lo				56
99	99	6	24	Lo				16
100	100	2	8	Lo				100
101	101	2	8	Lo				20
102	102	9	36	Lo				32
103	103	8	32	Lo				52
104	104	2	8	Lo				104
1	1	6	24	Lo				16
2	2	2	8	Lo				20
3	3	10	40	Lo				32
4	4	7	28	Lo				16
5	5	10	40	Lo				148
6	6	8	32	Lo				20
7	7	2	8	Lo				20
8	8	4	16	Lo				32
9	9	3	12	Lo				20
10	10	4	16	Lo				32
11	11	2	8	Lo				80
12	12	11	44	Lo				24
13	13	25	100	Lo				24
14	14	2	8	Lo				36
15	15	6	24	Lo				28
16	16	7	28	Lo				28
17	17	3	12	Lo				28
18	18	16	64	Lo				56
19	19	7	28	Lo				16
20	20	7	28	Lo				100
21	21	9	36	Lo				204
22	22	4	16	Lo				56
23	23	3	12	Lo				16
24	24	2	8	Lo				40
25	25	2	8	Lo				24
26	26	2	8	Lo				72
27	27	5	20	Lo				64
28	28	2	8	Lo				28
29	29	8	32	Lo				48
30	30	3	12	Lo				20
31	31	28	112	Lo				48
32	32	11	44	Lo				148
33	33	2	8	Lo				16
34	34	13	52	Lo				64
35	35	2	8	Lo				84
36	36	14	56	Lo				16
37	37	11	44	Lo				16
38	38	3	12	Lo				16
39	39	3	12	Lo				44
40	40	6	24	Lo				16
41	41	2	8	Lo				32
42	42	14	56	Lo				44
43	43	3	12	Lo				44
44	44	2	8	Lo				32
45	45	2	8	Lo				20
46	46	2	8	Lo				16
47	47	2	8	Lo				20
48	48	2	8	Lo				36
49	49	3	12	Lo				32
50	50	2	8	Lo				16
51	51	10	40	Lo				24
52	52	2	8	Lo				20
53	53	8	32	Lo				44
54	54	3	12	Lo				28
55	55	2	8	Lo				48
56	56	21	84	Lo				76
57	57	5	20	Lo				16
58	58	3	12	Lo				40
59	59	6	24	Lo				24
60	60	20	80	Lo				52
61	61	3	12	Lo				16
62	62	2	8	Lo				16
63	63	4	16	Lo				52
64	64	3	12	Lo				28
65	65	3	12	Lo				16
66	66	2	8	Lo				48
67	67	2	8	Lo				52
68	68	12	48	Lo				20
69	69	4	16	Lo				20
70	70	2	8	Lo				16
71	71	2	8	Lo				16
72	72	6	24	Lo				20
73	73	4	16	Lo				32
74	74	2	8	Lo				24
75	75	2	8	Lo				52
76	76	13	52	Lo				36
77	77	18	72	Lo				24
78	78	9	36	Lo				80
79	79	3	12	Lo				92
80	80	11	44	Lo				136
81	81	17	68	Lo				32
82	82	12	48	Lo				20
83	83	2	8	Lo				52
84	84	3	12	Lo				32
85	85	3	12	Lo				16
86	86	2	8	Lo				48
87	87	5	20	Lo				28
88	88	2	8	Lo				36
89	89	4	16	Lo				24
90	90	3	12	Lo				16
91	91	5	20	Lo				16
92	92	2	8	Lo				20
93	93	13	52	Lo				24
94	94	9	36	Lo				28
95	95	4	16	Lo				16
96	96	11	44	Lo				16
97	97	3	12	Lo				20
98	98	15	60	Lo				56
99	99	7	28	Lo				44
100	100	25	100	Lo				20
101	101	9	36	Lo				28
102	102	2	8	Lo				32
103	103	2	8	Lo				20
104	104	4	16	Lo				44
105	105	3	12	Lo				16
106	106	19	76	Lo				16
107	107	16	64	Lo				16
108	108	8	32	Lo				28
109	109	3	12	Lo				56
110	110	2	8	Lo				20
111	111	2	8	Lo				16
112	112	2	8	Lo				32
113	113	4	16	Lo				20
114	114	5	20	Lo				24
115	115	9	36	Lo				20
116	116	9	36	Lo				32
117	117	2	8	Lo				28
118	118	3	12	Lo				20
119	119	2	8	Lo				32
120	120	2	8	Lo				28
121	121	2	8	Lo				20
122	122	2	8	Lo				24
123	123	2	8	Lo				16
124	124	7	28	Lo				16
125	125	29	116	Lo				36
126	126	11	44	Lo				16
127	127	16	64	Lo				32
128	128	2	8	Lo				28
129	129	4	16	Lo				24
130	130	2	8	Lo				48
131	131	4	16	Lo				16
132	132	2	8	Lo				28
133	133	4	16	Lo				16
134	134	2	8	Lo				24
135	135	6	24	Lo				20
136	136	3	12	Lo				108
137	137	10	40	Lo				80
138	138	2	8	Lo				32
139	139	2	8	Lo				24
140	140	4	16	Lo				72
141	141	2	8	Lo				28
142	142	3	12	Lo				16
143	143	5	20	Lo				20
144	144	2	8	Lo				20
145	145	18	72	Lo				64
146	146	2	8	Lo				24
147	147	12	48	Lo				240
148	148	2	8	Lo				32
149	149	5	20	Lo				48
150	150	2	8	Lo				52
151	151	4	16	Lo				108
152	152	6	24	Lo				24
153	153	14	56	Lo				36
154	154	4	16	Lo				56
155	155	6	24	Lo				24
156	156	5	20	Lo				16
157	157	2	8	Lo				152
158	158	10	40	Lo				28
159	159	9	36	Lo				16
160	160	2	8	Lo				16
161	161	3	12	Lo				16
162	162	4	16	Lo				24
163	163	16	64	Lo				32
164	164	3	12	Lo				120
165	165	3	12	Lo				20
166	166	17	68	Lo				24
167	167	2	8	Lo				16
168	168	4	16	Lo				48
169	169	2	8	Lo				24
170	170	4	16	Lo				16
171	171	16	64	Lo				20
172	172	2	8	Lo				44
173	173	2	8	Lo				44
174	174	2	8	Lo				28
175	175	2	8	Lo				76
176	176	3	12	Lo				28
177	177	5	20	Lo				60
178	178	2	8	Lo				136
179	179	2	8	Lo				96
180	180	4	16	Lo				52
181	181	4	16	Lo				20
182	182	2	8	Lo				56
183	183	4	16	Lo				16
184	184	9	36	Lo				16
185	185	3	12	Lo				24
186	186	5	20	Lo				104
187	187	5	20	Lo				16
188	188	2	8	Lo				16
189	189	4	16	Lo				40
190	190	2	8	Lo				108
191	191	2	8	Lo				16
1	1	13	52	Lo				40
2	2	6	24	Lo				124
3	3	16	64	Lo				36
4	4	23	92	Lo				68
5	5	6	24	Lo				28
6	6	22	88	Lo				28
7	7	3	12	Lo				172
8	8	3	12	Lo				20
9	9	3	12	Lo				24
10	10	3	12	Lo				36
11	11	6	24	Lo				16
12	12	7	28	Lo				44
13	13	3	12	Lo				24
14	14	2	8	Lo				72
15	15	2	8	Lo				20
16	16	32	128	Lo				68
17	17	2	8	Lo				24
18	18	6	24	Lo				64
19	19	13	52	Lo				28
20	20	3	12	Lo				16
21	21	4	16	Lo				36
22	22	7	28	Lo				36
23	23	13	52	Lo				44
24	24	2	8	Lo				32
25	25	4	16	Lo				32
26	26	8	32	Lo				20
27	27	3	12	Lo				16
28	28	13	52	Lo				20
29	29	11	44	Lo				40
30	30	2	8	Lo				36
31	31	2	8	Lo				80
32	32	14	56	Lo				40
33	33	3	12	Lo				28
34	34	4	16	Lo				24
35	35	3	12	Lo				36
36	36	2	8	Lo				16
37	37	25	100	Lo				20
38	38	5	20	Lo				32
39	39	2	8	Lo				20
40	40	8	32	Lo				88
41	41	13	52	Lo				20
42	42	2	8	Lo				16
43	43	26	104	Lo				16
44	44	2	8	Lo				60
45	45	4	16	Lo				28
46	46	5	20	Lo				56
47	47	8	32	Lo				100
48	48	4	16	Lo				20
49	49	37	148	Lo				28
50	50	5	20	Lo				60
51	51	5	20	Lo				40
52	52	2	8	Lo				108
53	53	8	32	Lo				28
54	54	2	8	Lo				16
55	55	5	20	Lo				40
56	56	8	32	Lo				20
57	57	3	12	Lo				72
58	58	20	80	Lo				16
59	59	3	12	Lo				20
60	60	2	8	Lo				192
61	61	6	24	Lo				16
62	62	3	12	Lo				52
63	63	6	24	Lo				140
64	64	2	8	Lo				32
65	65	9	36	Lo				36
66	66	7	28	Lo				36
67	67	7	28	Lo				40
68	68	2	8	Lo				84
69	69	7	28	Lo				44
70	70	14	56	Lo				16
71	71	4	16	Lo				36
72	72	25	100	Lo				24
73	73	2	8	Lo				68
74	74	2	8	Lo				20
75	75	2	8	Lo				28
76	76	2	8	Lo				32
77	77	3	12	Lo				20
78	78	51	204	Lo				32
79	79	14	56	Lo				48
80	80	3	12	Lo				56
81	81	2	8	Lo				24
82	82	4	16	Lo				24
83	83	10	40	Lo				68
84	84	6	24	Lo				56
85	85	2	8	Lo				24
86	86	18	72	Lo				20
87	87	2	8	Lo				72
88	88	16	64	Lo				44
89	89	7	28	Lo				16
90	90	12	48	Lo				92
91	91	5	20	Lo				24
92	92	3	12	Lo				32
93	93	2	8	Lo				92
94	94	12	48	Lo				20
95	95	2	8	Lo				28
96	96	37	148	Lo				56
97	97	4	16	Lo				40
98	98	16	64	Lo				72
99	99	21	84	Lo				52
100	100	4	16	Lo				40
101	101	3	12	Lo				24
102	102	3	12	Lo				16
103	103	4	16	Lo				32
104	104	4	16	Lo				40
105	105	2	8	Lo				60
106	106	2	8	Lo				32
107	107	11	44	Lo				44
108	108	4	16	Lo				40
109	109	2	8	Lo				84
110	110	8	32	Lo				76
111	111	11	44	Lo				20
112	112	2	8	Lo				20
113	113	2	8	Lo				20
114	114	2	8	Lo				108
115	115	11	44	Lo				88
116	116	2	8	Lo				16
117	117	3	12	Lo				20
118	118	8	32	Lo				32
119	119	5	20	Lo				24
120	120	4	16	Lo				20
121	121	2	8	Lo				52
1	1	5	20	Lo				24
2	2	3	12	Lo				20
3	3	9	36	Lo				16
4	4	8	32	Lo				80
5	5	2	8	Lo				36
6	6	4	16	Lo				16
7	7	2	8	Lo				16
8	8	3	12	Lo				32
9	9	2	8	Lo				36
10	10	3	12	Lo				20
11	11	6	24	Lo				60
12	12	5	20	Lo				64
13	13	11	44	Lo				56
14	14	7	28	Lo				20
15	15	2	8	Lo				60
16	16	12	48	Lo				20
17	17	2	8	Lo				60
18	18	19	76	Lo				20
19	19	4	16	Lo				20
20	20	2	8	Lo				16
21	21	10	40	Lo				24
22	22	2	8	Lo				92
23	23	3	12	Lo				16
24	24	6	24	Lo				40
25	25	13	52	Lo				64
26	26	4	16	Lo				44
27	27	3	12	Lo				20
28	28	4	16	Lo				40
29	29	3	12	Lo				72
30	30	13	52	Lo				44
31	31	7	28	Lo				52
32	32	4	16	Lo				56
33	33	12	48	Lo				48
34	34	13	52	Lo				28
35	35	3	12	Lo				28
36	36	5	20	Lo				44
37	37	3	12	Lo				40
38	38	5	20	Lo				64
39	39	4	16	Lo				64
40	40	3	12	Lo				28
41	41	3	12	Lo				100
42	42	2	8	Lo				56
43	43	4	16	Lo				64
44	44	5	20	Lo				52
45	45	2	8	Lo				72
46	46	2	8	Lo				76
47	47	8	32	Lo				24
48	48	2	8	Lo				32
49	49	2	8	Lo				20
50	50	6	24	Lo				40
51	51	13	52	Lo				96
52	52	2	8	Lo				16
53	53	2	8	Lo				104
54	54	9	36	Lo				20
55	55	6	24	Lo				36
56	56	3	12	Lo				44
57	57	2	8	Lo				64
58	58	20	80	Lo				40
59	59	23	92	Lo				60
60	60	3	12	Lo				32
61	61	34	136	Lo				60
62	62	2	8	Lo				32
63	63	8	32	Lo				60
64	64	5	20	Lo				88
65	65	2	8	Lo				52
66	66	13	52	Lo				20
67	67	8	32	Lo				60
68	68	4	16	Lo				32
69	69	12	48	Lo				28
70	70	7	28	Lo				40
71	71	9	36	Lo				32
72	72	2	8	Lo				16
73	73	3	12	Lo				72
74	74	2	8	Lo				40
75	75	3	12	Lo				80
76	76	6	24	Lo				16
77	77	2	8	Lo				56
78	78	4	16	Lo				36
79	79	2	8	Lo				64
80	80	4	16	Lo				16
81	81	5	20	Lo				28
82	82	6	24	Lo				36
83	83	7	28	Lo				56
84	84	4	16	Lo				60
85	85	3	12	Lo				32
86	86	2	8	Lo				88
87	87	2	8	Lo				208
88	88	2	8	Lo				60
89	89	4	16	Lo				20
90	90	5	20	Lo				84
91	91	3	12	Lo				36
92	92	2	8	Lo				20
93	93	14	56	Lo				72
94	94	2	8	Lo				20
95	95	11	44	Lo				104
96	96	3	12	Lo				28
97	97	3	12	Lo				76
98	98	5	20	Lo				48
99	99	2	8	Lo				16
100	100	7	28	Lo				20
101	101	8	32	Lo				100
102	102	5	20	Lo				28
103	103	2	8	Lo				16
104	104	3	12	Lo				76
105	105	3	12	Lo				16
106	106	2	8	Lo				48
107	107	3	12	Lo				68
108	108	11	44	Lo				36
109	109	4	16	Lo				40
110	110	4	16	Lo				20
111	111	2	8	Lo				20
112	112	2	8	Lo				36
113	113	2	8	Lo				20
114	114	4	16	Lo				16
115	115	7	28	Lo				16
116	116	14	56	Lo				104
117	117	5	20	Lo				104
118	118	4	16	Lo				132
119	119	8	32	Lo				28
120	120	3	12	Lo				32
121	121	5	20	Lo				24
122	122	6	24	Lo				32
123	123	2	8	Lo				20
124	124	3	12	Lo				28
125	125	5	20	Lo				32
126	126	8	32	Lo				84
127	127	3	12	Lo				20
128	128	2	8	Lo				64
129	129	7	28	Lo				88
130	130	5	20	Lo				16
131	131	8	32	Lo				40
132	132	2	8	Lo				52
133	133	7	28	Lo				28
134	134	2	8	Lo				68
135	135	5	20	Lo				40
136	136	2	8	Lo				132
137	137	3	12	Lo				68
138	138	3	12	Lo				32
139	139	6	24	Lo				24
140	140	2	8	Lo				68
141	141	4	16	Lo				64
142	142	4	16	Lo				20
143	143	3	12	Lo				60
144	144	9	36	Lo				16
145	145	2	8	Lo				48
146	146	4	16	Lo				24
147	147	8	32	Lo				16
148	148	7	28	Lo				64
149	149	6	24	Lo				64
150	150	2	8	Lo				44
151	151	2	8	Lo				16
152	152	12	48	Lo				16
153	153	3	12	Lo				24
154	154	4	16	Lo				32
155	155	2	8	Lo				28
156	156	3	12	Lo
157	157	3	12	Lo
158	158	2	8	Lo
159	159	7	28	Lo
160	160	4	16	Lo
161	161	6	24	Lo
162	162	2	8	Lo
163	163	5	20	Lo
164	164	2	8	Lo
165	165	2	8	Lo
166	166	3	12	Lo
167	167	2	8	Lo
1	1	27	108	Lo
2	2	20	80	Lo
3	3	8	32	Lo
4	4	6	24	Lo
5	5	18	72	Lo
6	6	7	28	Lo
7	7	3	12	Lo
8	8	2	8	Lo
9	9	2	8	Lo
10	10	3	12	Lo
11	11	4	16	Lo
12	12	5	20	Lo
13	13	5	20	Lo
14	14	3	12	Lo
15	15	2	8	Lo
16	16	3	12	Lo
17	17	16	64	Lo
18	18	2	8	Lo
19	19	6	24	Lo
20	20	60	240	Lo
21	21	8	32	Lo
22	22	2	8	Lo
23	23	12	48	Lo
24	24	13	52	Lo
25	25	27	108	Lo
26	26	3	12	Lo
27	27	6	24	Lo
28	28	2	8	Lo
29	29	2	8	Lo
30	30	9	36	Lo
31	31	14	56	Lo
32	32	6	24	Lo
33	33	2	8	Lo
34	34	2	8	Lo
35	35	4	16	Lo
36	36	38	152	Lo
37	37	7	28	Lo
38	38	4	16	Lo
39	39	4	16	Lo
40	40	2	8	Lo
41	41	2	8	Lo
42	42	4	16	Lo
43	43	6	24	Lo
44	44	8	32	Lo
45	45	2	8	Lo
46	46	2	8	Lo
47	47	3	12	Lo
48	48	30	120	Lo
49	49	2	8	Lo
50	50	5	20	Lo
51	51	6	24	Lo
52	52	2	8	Lo
53	53	4	16	Lo
54	54	12	48	Lo
55	55	6	24	Lo
56	56	2	8	Lo
57	57	4	16	Lo
58	58	5	20	Lo
59	59	11	44	Lo
60	60	11	44	Lo
61	61	7	28	Lo
62	62	2	8	Lo
63	63	3	12	Lo
64	64	19	76	Lo
65	65	7	28	Lo
66	66	15	60	Lo
67	67	34	136	Lo
68	68	2	8	Lo
69	69	24	96	Lo
70	70	13	52	Lo
71	71	5	20	Lo
72	72	14	56	Lo
73	73	2	8	Lo
74	74	2	8	Lo
75	75	2	8	Lo
76	76	4	16	Lo
77	77	4	16	Lo
78	78	6	24	Lo
79	79	3	12	Lo
80	80	26	104	Lo
81	81	3	12	Lo
82	82	4	16	Lo
83	83	4	16	Lo
84	84	10	40	Lo
85	85	3	12	Lo
86	86	27	108	Lo
87	87	3	12	Lo
88	88	2	8	Lo
89	89	4	16	Lo
90	90	2	8	Lo
91	91	10	40	Lo
92	92	31	124	Lo
93	93	3	12	Lo
94	94	9	36	Lo
95	95	2	8	Lo
96	96	17	68	Lo
97	97	2	8	Lo
98	98	2	8	Lo
99	99	7	28	Lo
100	100	7	28	Lo
101	101	3	12	Lo
102	102	43	172	Lo
103	103	3	12	Lo
104	104	5	20	Lo
105	105	6	24	Lo
106	106	9	36	Lo
107	107	2	8	Lo
108	108	4	16	Lo
109	109	2	8	Lo
110	110	11	44	Lo
111	111	2	8	Lo
112	112	6	24	Lo
113	113	18	72	Lo
114	114	2	8	Lo
115	115	5	20	Lo
116	116	3	12	Lo
117	117	17	68	Lo
118	118	2	8	Lo
119	119	2	8	Lo
120	120	3	12	Lo
121	121	6	24	Lo
122	122	2	8	Lo
123	123	2	8	Lo
124	124	2	8	Lo
125	125	16	64	Lo
126	126	2	8	Lo
127	127	2	8	Lo
128	128	2	8	Lo
129	129	7	28	Lo
130	130	2	8	Lo
131	131	2	8	Lo
132	132	4	16	Lo
133	133	9	36	Lo
134	134	9	36	Lo
135	135	2	8	Lo
136	136	11	44	Lo
137	137	8	32	Lo
138	138	2	8	Lo
139	139	8	32	Lo
140	140	2	8	Lo
141	141	5	20	Lo
142	142	3	12	Lo
1	1	4	16	Lo
2	2	3	12	Lo
3	3	5	20	Lo
4	4	10	40	Lo
5	5	3	12	Lo
6	6	9	36	Lo
7	7	20	80	Lo
8	8	10	40	Lo
9	9	3	12	Lo
10	10	3	12	Lo
11	11	7	28	Lo
12	12	6	24	Lo
13	13	9	36	Lo
14	14	4	16	Lo
15	15	5	20	Lo
16	16	8	32	Lo
17	17	5	20	Lo
18	18	2	8	Lo
19	19	22	88	Lo
20	20	3	12	Lo
21	21	5	20	Lo
22	22	2	8	Lo
23	23	2	8	Lo
24	24	4	16	Lo
25	25	4	16	Lo
26	26	3	12	Lo
27	27	2	8	Lo
28	28	15	60	Lo
29	29	7	28	Lo
30	30	14	56	Lo
31	31	25	100	Lo
32	32	2	8	Lo
33	33	5	20	Lo
34	34	7	28	Lo
35	35	15	60	Lo
36	36	10	40	Lo
37	37	2	8	Lo
38	38	2	8	Lo
39	39	27	108	Lo
40	40	2	8	Lo
41	41	7	28	Lo
42	42	4	16	Lo
43	43	10	40	Lo
44	44	5	20	Lo
45	45	3	12	Lo
46	46	18	72	Lo
47	47	3	12	Lo
48	48	2	8	Lo
49	49	4	16	Lo
50	50	5	20	Lo
51	51	48	192	Lo
52	52	4	16	Lo
53	53	3	12	Lo
54	54	13	52	Lo
55	55	35	140	Lo
56	56	8	32	Lo
57	57	9	36	Lo
58	58	9	36	Lo
59	59	2	8	Lo
60	60	3	12	Lo
61	61	3	12	Lo
62	62	10	40	Lo
63	63	21	84	Lo
64	64	11	44	Lo
65	65	4	16	Lo
66	66	3	12	Lo
67	67	2	8	Lo
68	68	9	36	Lo
69	69	3	12	Lo
70	70	3	12	Lo
71	71	6	24	Lo
72	72	17	68	Lo
73	73	5	20	Lo
74	74	7	28	Lo
75	75	8	32	Lo
76	76	5	20	Lo
77	77	8	32	Lo
78	78	12	48	Lo
79	79	3	12	Lo
80	80	2	8	Lo
81	81	3	12	Lo
82	82	14	56	Lo
83	83	2	8	Lo
84	84	6	24	Lo
85	85	6	24	Lo
86	86	17	68	Lo
87	87	14	56	Lo
88	88	2	8	Lo
89	89	6	24	Lo
90	90	5	20	Lo
91	91	2	8	Lo
92	92	18	72	Lo
93	93	11	44	Lo
94	94	4	16	Lo
95	95	3	12	Lo
96	96	23	92	Lo
97	97	3	12	Lo
98	98	6	24	Lo
99	99	8	32	Lo
100	100	23	92	Lo
101	101	5	20	Lo
102	102	3	12	Lo
103	103	3	12	Lo
104	104	7	28	Lo
105	105	3	12	Lo
106	106	14	56	Lo
107	107	2	8	Lo
108	108	10	40	Lo
109	109	3	12	Lo
110	110	2	8	Lo
111	111	2	8	Lo
112	112	3	12	Lo
113	113	2	8	Lo
1	1	3	12	Lo
2	2	18	72	Lo
3	3	13	52	Lo
4	4	10	40	Lo
5	5	6	24	Lo
6	6	4	16	Lo
7	7	8	32	Lo
8	8	10	40	Lo
9	9	3	12	Lo
10	10	2	8	Lo
11	11	15	60	Lo
12	12	8	32	Lo
13	13	2	8	Lo
14	14	11	44	Lo
15	15	10	40	Lo
16	16	3	12	Lo
17	17	21	84	Lo
18	18	19	76	Lo
19	19	5	20	Lo
20	20	5	20	Lo
21	21	3	12	Lo
22	22	5	20	Lo
23	23	27	108	Lo
24	24	22	88	Lo
25	25	4	16	Lo
26	26	5	20	Lo
27	27	8	32	Lo
28	28	6	24	Lo
29	29	2	8	Lo
30	30	5	20	Lo
31	31	13	52	Lo
32	32	6	24	Lo
33	33	5	20	Lo
34	34	4	16	Lo
35	35	3	12	Lo
36	36	2	8	Lo
37	37	20	80	Lo
38	38	2	8	Lo
39	39	2	8	Lo
40	40	9	36	Lo
41	41	3	12	Lo
42	42	4	16	Lo
43	43	2	8	Lo
44	44	2	8	Lo
45	45	4	16	Lo
46	46	8	32	Lo
47	47	3	12	Lo
48	48	9	36	Lo
49	49	3	12	Lo
50	50	3	12	Lo
51	51	5	20	Lo
52	52	2	8	Lo
53	53	2	8	Lo
54	54	15	60	Lo
55	55	3	12	Lo
56	56	2	8	Lo
57	57	16	64	Lo
58	58	14	56	Lo
59	59	2	8	Lo
60	60	5	20	Lo
61	61	3	12	Lo
62	62	3	12	Lo
63	63	15	60	Lo
64	64	5	20	Lo
65	65	15	60	Lo
66	66	5	20	Lo
67	67	5	20	Lo
68	68	4	16	Lo
69	69	6	24	Lo
70	70	23	92	Lo
71	71	4	16	Lo
72	72	2	8	Lo
73	73	10	40	Lo
74	74	2	8	Lo
75	75	2	8	Lo
76	76	16	64	Lo
77	77	11	44	Lo
78	78	5	20	Lo
79	79	10	40	Lo
80	80	18	72	Lo
81	81	11	44	Lo
82	82	13	52	Lo
83	83	3	12	Lo
84	84	14	56	Lo
85	85	12	48	Lo
86	86	7	28	Lo
87	87	7	28	Lo
88	88	11	44	Lo
89	89	10	40	Lo
90	90	16	64	Lo
91	91	16	64	Lo
92	92	3	12	Lo
93	93	7	28	Lo
94	94	25	100	Lo
95	95	14	56	Lo
96	96	2	8	Lo
97	97	16	64	Lo
98	98	2	8	Lo
99	99	13	52	Lo
100	100	3	12	Lo
101	101	18	72	Lo
102	102	19	76	Lo
103	103	6	24	Lo
104	104	8	32	Lo
105	105	5	20	Lo
106	106	3	12	Lo
107	107	10	40	Lo
108	108	24	96	Lo
109	109	4	16	Lo
110	110	2	8	Lo
111	111	26	104	Lo
112	112	5	20	Lo
113	113	2	8	Lo
114	114	9	36	Lo
115	115	11	44	Lo
116	116	16	64	Lo
117	117	2	8	Lo
118	118	2	8	Lo
119	119	10	40	Lo
120	120	2	8	Lo
121	121	2	8	Lo
122	122	2	8	Lo
123	123	15	60	Lo
124	124	8	32	Lo
125	125	2	8	Lo
126	126	15	60	Lo
127	127	8	32	Lo
128	128	15	60	Lo
129	129	22	88	Lo
130	130	13	52	Lo
131	131	3	12	Lo
132	132	2	8	Lo
133	133	5	20	Lo
134	134	2	8	Lo
135	135	15	60	Lo
136	136	2	8	Lo
137	137	8	32	Lo
138	138	7	28	Lo
139	139	10	40	Lo
140	140	2	8	Lo
141	141	8	32	Lo
142	142	2	8	Lo
143	143	3	12	Lo
144	144	4	16	Lo
1	1	3	12	Lo
2	2	18	72	Lo
3	3	10	40	Lo
4	4	20	80	Lo
5	5	4	16	Lo
6	6	14	56	Lo
7	7	3	12	Lo
8	8	3	12	Lo
9	9	9	36	Lo
10	10	16	64	Lo
11	11	3	12	Lo
12	12	3	12	Lo
13	13	2	8	Lo
14	14	4	16	Lo
15	15	7	28	Lo
16	16	2	8	Lo
17	17	9	36	Lo
18	18	14	56	Lo
19	19	15	60	Lo
20	20	8	32	Lo
21	21	22	88	Lo
22	22	52	208	Lo
23	23	15	60	Lo
24	24	5	20	Lo
25	25	21	84	Lo
26	26	9	36	Lo
27	27	5	20	Lo
28	28	2	8	Lo
29	29	18	72	Lo
30	30	5	20	Lo
31	31	26	104	Lo
32	32	7	28	Lo
33	33	19	76	Lo
34	34	12	48	Lo
35	35	4	16	Lo
36	36	5	20	Lo
37	37	2	8	Lo
38	38	25	100	Lo
39	39	7	28	Lo
40	40	4	16	Lo
41	41	19	76	Lo
42	42	4	16	Lo
43	43	12	48	Lo
44	44	17	68	Lo
45	45	9	36	Lo
46	46	10	40	Lo
47	47	5	20	Lo
48	48	5	20	Lo
49	49	2	8	Lo
50	50	3	12	Lo
51	51	9	36	Lo
52	52	5	20	Lo
53	53	3	12	Lo
54	54	2	8	Lo
55	55	4	16	Lo
56	56	2	8	Lo
57	57	4	16	Lo
58	58	3	12	Lo
59	59	26	104	Lo
60	60	26	104	Lo
61	61	33	132	Lo
62	62	7	28	Lo
63	63	3	12	Lo
64	64	2	8	Lo
65	65	2	8	Lo
66	66	8	32	Lo
67	67	3	12	Lo
68	68	2	8	Lo
69	69	6	24	Lo
70	70	8	32	Lo
71	71	5	20	Lo
72	72	3	12	Lo
73	73	3	12	Lo
74	74	2	8	Lo
75	75	2	8	Lo
76	76	7	28	Lo
77	77	8	32	Lo
78	78	3	12	Lo
79	79	21	84	Lo
80	80	5	20	Lo
81	81	16	64	Lo
82	82	2	8	Lo
83	83	3	12	Lo
84	84	22	88	Lo
85	85	4	16	Lo
86	86	2	8	Lo
87	87	10	40	Lo
88	88	2	8	Lo
89	89	13	52	Lo
90	90	7	28	Lo
91	91	17	68	Lo
92	92	10	40	Lo
93	93	2	8	Lo
94	94	2	8	Lo
95	95	33	132	Lo
96	96	17	68	Lo
97	97	8	32	Lo
98	98	6	24	Lo
99	99	17	68	Lo
100	100	16	64	Lo
101	101	5	20	Lo
102	102	3	12	Lo
103	103	15	60	Lo
104	104	4	16	Lo
105	105	2	8	Lo
106	106	12	48	Lo
107	107	6	24	Lo
108	108	4	16	Lo
109	109	2	8	Lo
110	110	16	64	Lo
111	111	16	64	Lo
112	112	2	8	Lo
113	113	11	44	Lo
114	114	4	16	Lo
115	115	2	8	Lo
116	116	2	8	Lo
117	117	4	16	Lo
118	118	6	24	Lo
119	119	2	8	Lo
120	120	8	32	Lo
121	121	7	28	Lo
122	122	3	12	Lo
123	123	3	12	Lo
124	124	3	12	Lo
