# Supplementary material for: Complementary mesoscale dynamics of spectrin and acto-myosin shape membrane territories during mechanoresponse
Source: Nat Commun. 2020 Oct 9;11:5108. doi: 10.1038/s41467-020-18825-7 (PMC7547731; doi:10.1038/s41467-020-18825-7)
Supplement: Supplementary file 13 — Source Data [file 41467_2020_18825_MOESM13_ESM.zip › Ghisleni et al Source Data/Figure 8/8L-pits density 10um2.xlsx]

## Sheet: pits density
serie	20-120sec	Hi-spec	Lo-spec		total	Hi-spec	Lo-spec
7		86	104			342	379
9		89	99			452	438
11		89	111			282	354
13		104	108			286	343
15		103	103			298	414
17		100	109			288	323
21		103	103			300	338
23		117	127			400	433
		Hi-spec	Lo-spec			Hi-spec	Lo-spec
		98.875	108			331	377.75
		10.357	8.60233			63.0737	45.273
		t-Test: Paired Two Sample for Means				t-Test: Paired Two Sample for Means
			Variable 1	Variable 2			Variable 1	Variable 2
		Mean	98.875	108		Mean	331	377.75
		Variance	107.268	74		Variance	3978.29	2049.64
		Observations	8	8		Observations	8	8
		Pearson Correlation	0.665425			Pearson Correlation	0.812158
		Hypothesized Mean Difference	0			Hypothesized Mean Difference	0
		df	7			df	7
		t Stat	-3.25954			t Stat	-3.54711
		P(T<=t) one-tail	0.00693659			P(T<=t) one-tail	0.00468998
		t Critical one-tail	1.89458			t Critical one-tail	1.89458
		P(T<=t) two-tail	0.0138732			P(T<=t) two-tail	0.00937997
		t Critical two-tail	2.36462			t Critical two-tail	2.36462

## Sheet: Hi_spec
Hi spec		Trajectory	Trajectory length	MSS: slope	MSS: y-axis intercept	MSD: slope	MSD: y-axis intercept	Diffusion Coefficient D2 (m^2/s)	Distance (m)	AvgDistance (m/frame)	Straightness	Bending	Bending (linear)	Efficiency	Pixel size	Time interval		Trajectory lentgh corrected
serie7	1	3	27	0.315	-0.062	0.57	-33.714	5.704e-16	1.731e-06	6.656e-08	-0.177	0.356	0.845	0.01	8.169e-08	4		108
	2	8	16	0.22	0.086	0.504	-33.8	5.236e-16	9.024e-07	6.016e-08	-0.192	0.178	0.439	0.005	8.169e-08	4		64
	3	9	10	-0.172	0.625	0.288	-33.524	6.898e-16	4.911e-07	5.456e-08	-0.591	-0.215	0.408	0.007	8.169e-08	4		40
	4	12	8	0.54	0.033	1.059	-34.606	2.338e-16	4.167e-07	5.952e-08	0.151	0.161	0.514	0.078	8.169e-08	4		32
	5	14	31	-0.019	0.526	0.525	-30.952	9.031e-15	4.566e-06	1.522e-07	-0.315	0.276	0.712	0.0005209	8.169e-08	4		124
	6	18	10	0.107	-0.021	0.182	-32.279	2.394e-15	8.29e-07	9.211e-08	-0.632	0.223	0.902	0.045	8.169e-08	4		40
	7	19	7	0.02	0.872	0.904	-34.465	2.692e-16	3.245e-07	5.409e-08	0.049	-0.322	-1.124	0.286	8.169e-08	4		28
	8	28	7	0.059	0.187	0.378	-33.043	1.115e-15	4.689e-07	7.816e-08	-0.103	0.106	-0.424	0.03	8.169e-08	4		28
	9	29	7	0.725	0.047	1.471	-36.067	5.421e-17	2.175e-07	3.625e-08	0.156	0.384	0.236	0.431	8.169e-08	4		28
	10	31	6	0.096	0.17	0.399	-32.766	1.471e-15	4.386e-07	8.771e-08	-0.126	0.877	1.733	0.014	8.169e-08	4		24
	11	33	7	-0.142	0.294	0.022	-34.104	3.86e-16	1.967e-07	3.278e-08	-0.059	0.062	0.345	0.03	8.169e-08	4		28
	12	35	7	0.389	0.525	1.308	-35.507	9.494e-17	2.619e-07	4.365e-08	0.113	-0.25	-0.257	0.212	8.169e-08	4		28
	13	36	6	0.63	0.085	1.298	-34.608	2.332e-16	3.367e-07	6.733e-08	-0.098	0.04	0.423	0.042	8.169e-08	4		24
	14	38	10	0.033	0.223	0.319	-31.244	6.741e-15	1.274e-06	1.415e-07	-0.648	0.194	0.424	0.125	8.169e-08	4		40
	15	41	7	0.785	-1.032	0.474	-34.279	3.241e-16	2.79e-07	4.649e-08	-0.523	-0.449	-1.097	0.073	8.169e-08	4		28
	16	44	16	0.038	0.287	0.331	-33.852	4.97e-16	7.807e-07	5.205e-08	-0.4	0.083	0.448	0.021	8.169e-08	4		64
	17	45	12	0.677	-0.56	0.751	-34.095	3.895e-16	6.866e-07	6.241e-08	-0.126	-0.283	-1.478	0.043	8.169e-08	4		48
	18	53	7	-0.037	0.464	0.4	-34.305	3.159e-16	2.534e-07	4.223e-08	-0.538	-0.158	-0.426	0.069	8.169e-08	4		28
	19	57	7	0.506	0.033	0.987	-34.982	1.605e-16	2.917e-07	4.862e-08	0.017	-0.258	-0.187	0.002	8.169e-08	4		28
	20	58	20	0.171	-0.082	0.264	-33.326	8.406e-16	1.222e-06	6.431e-08	-0.426	-0.162	-0.177	0.034	8.169e-08	4		80
	21	59	13	0.164	0.886	1.286	-33.278	8.825e-16	1.035e-06	8.624e-08	-0.113	-0.046	0.002	0.072	8.169e-08	4		52
	22	66	13	-0.072	0.231	0.064	-32.743	1.507e-15	8.246e-07	6.872e-08	-0.389	0.068	-0.043	0.002	8.169e-08	4		52
	23	67	10	0.052	0.305	0.437	-34.286	3.218e-16	3.524e-07	3.916e-08	0.065	-0.372	-0.901	0.116	8.169e-08	4		40
	24	70	11	0.057	-0.031	0.096	-33.369	8.052e-16	5.531e-07	5.531e-08	-0.367	-0.141	-0.433	0.016	8.169e-08	4		44
	25	71	23	0.132	-0.024	0.231	-33.446	7.455e-16	1.278e-06	5.809e-08	-0.307	0.045	-0.127	0.011	8.169e-08	4		92
	26	75	16	-0.01	-0.14	-0.156	-32.183	2.637e-15	1.194e-06	7.957e-08	-0.394	0.012	0.522	0.0009299	8.169e-08	4		64
	27	78	6	0.221	0.019	0.445	-34.305	3.159e-16	2.331e-07	4.661e-08	-0.044	0.162	0.6	0.04	8.169e-08	4		24
	28	81	19	0.302	-0.084	0.533	-32.512	1.897e-15	1.858e-06	1.032e-07	0.039	0.292	0.777	0.013	8.169e-08	4		76
	29	91	8	0.772	-0.265	1.207	-35.284	1.186e-16	3.109e-07	4.442e-08	-0.286	-0.452	-1.027	0.08	8.169e-08	4		32
	30	93	10	0.041	0.124	0.189	-33.789	5.291e-16	4.249e-07	4.721e-08	-0.569	0.553	1.582	0.046	8.169e-08	4		40
	31	94	7	-0.541	0.8	-0.28	-32.541	1.843e-15	3.879e-07	6.465e-08	-0.557	0.584	1.119	0.019	8.169e-08	4		28
	32	97	9	0.102	-0.021	0.146	-33.3	8.627e-16	5.199e-07	6.499e-08	-0.633	-0.144	-0.183	0.019	8.169e-08	4		36
	33	103	11	-0.228	0.315	-0.145	-33.117	1.036e-15	5.564e-07	5.564e-08	-0.55	0.07	-0.925	0.009	8.169e-08	4		44
	34	105	8	-0.032	0.249	0.196	-30.263	1.799e-14	1.154e-06	1.649e-07	-0.468	0.339	1.274	0.151	8.169e-08	4		32
	35	110	33	0.135	0.062	0.312	-33.572	6.573e-16	1.867e-06	5.836e-08	-0.151	0.126	0.377	0.004	8.169e-08	4		132
	36	111	18	0.348	0.376	1.066	-33.813	5.165e-16	1.421e-06	8.358e-08	-0.241	-0.362	-0.92	0.114	8.169e-08	4		72
	37	113	10	-0.088	1.021	0.926	-32.086	2.907e-15	1.052e-06	1.169e-07	-0.03	-0.141	0.134	0.089	8.169e-08	4		40
	38	116	17	0.392	0.16	0.93	-34.321	3.107e-16	9.535e-07	5.959e-08	-0.169	0.08	0.793	0.021	8.169e-08	4		68
	39	118	8	-0.035	0.438	0.438	-33.58	6.518e-16	3.869e-07	5.527e-08	-0.046	0.119	-0.292	0.155	8.169e-08	4		32
	40	123	8	0.097	-0.429	-0.188	-31.927	3.407e-15	6.483e-07	9.261e-08	-0.56	0.175	0.693	0.013	8.169e-08	4		32
	41	126	8	0.472	-0.616	0.278	-33.449	7.433e-16	4.339e-07	6.199e-08	-0.43	0.329	0.385	0.005	8.169e-08	4		32
	42	130	6	0.248	0.173	0.672	-31.175	7.226e-15	9.663e-07	1.933e-07	-0.175	-0.383	-1.286	0.199	8.169e-08	4		24
	43	135	16	-0.041	0.257	0.171	-33.476	7.236e-16	7.235e-07	4.823e-08	-0.163	-0.141	-0.57	0.01	8.169e-08	4		64
	44	141	10	0.159	0.347	0.601	-33.763	5.433e-16	6.049e-07	6.722e-08	-0.303	-0.057	-0.927	0.004	8.169e-08	4		40
	45	146	9	-0.142	0.982	0.686	-34.801	1.923e-16	2.724e-07	3.405e-08	-0.362	0.44	1.387	0.071	8.169e-08	4		36
	46	149	6	-0.003	0.692	0.744	-34.438	2.766e-16	2.319e-07	4.638e-08	0.083	-0.149	-0.866	0.154	8.169e-08	4		24
	47	155	8	0.47	-1.014	-0.107	-33.244	9.123e-16	3.755e-07	5.364e-08	-0.673	-0.409	-1.541	0.0001542	8.169e-08	4		32
	48	160	10	0.311	0.029	0.662	-33.37	8.046e-16	7.402e-07	8.224e-08	-0.348	-0.146	-0.133	0.112	8.169e-08	4		40
	49	161	27	0.262	-0.031	0.49	-33.164	9.884e-16	2.142e-06	8.24e-08	-0.369	0.061	-0.074	0.008	8.169e-08	4		108
	50	167	8	0.111	-0.198	-0.042	-33.108	1.045e-15	3.733e-07	5.333e-08	-0.534	-0.64	-2.27	0.105	8.169e-08	4		32
	51	168	7	-0.095	-0.739	-1.023	-30.94	9.14e-15	5.492e-07	9.153e-08	-0.815	0.404	1.429	0.032	8.169e-08	4		28
	52	179	8	0.019	0.271	0.292	-30.485	1.44e-14	1.012e-06	1.446e-07	0.52	-0.059	-0.485	0.162	8.169e-08	4		32
	53	180	10	-0.037	-0.184	-0.275	-28.8	7.766e-14	3.444e-06	3.827e-07	-0.419	-0.441	-1.402	0.000487	8.169e-08	4		40
	54	181	19	0.351	0.039	0.718	-33.773	5.378e-16	1.137e-06	6.319e-08	0.097	0.304	0.666	0.113	8.169e-08	4		76
	55	186	6	-0.175	0.05	-0.335	-32.949	1.225e-15	2.417e-07	4.834e-08	-0.829	-0.158	0.198	0.074	8.169e-08	4		24
	56	187	54	0.168	0.226	0.553	-34.176	3.594e-16	3.123e-06	5.893e-08	-0.431	0.051	0.646	0.001	8.169e-08	4		216
	57	199	9	-0.156	0.167	-0.171	-32.652	1.649e-15	5.459e-07	6.824e-08	-0.42	-0.225	-1.624	0.048	8.169e-08	4		36
	58	208	14	0.065	0.125	0.256	-32.966	1.205e-15	1.011e-06	7.779e-08	-0.65	0.247	0.144	0.022	8.169e-08	4		56
	59	212	6	0.623	0.051	1.305	-35.503	9.529e-17	2.263e-07	4.525e-08	0.164	0.451	0.066	0.133	8.169e-08	4		24
	60	213	6	0.548	-0.516	0.595	-33.624	6.239e-16	3.531e-07	7.061e-08	-0.352	0.59	0.603	0.141	8.169e-08	4		24
	61	218	7	-0.058	0.083	-0.052	-32.625	1.694e-15	4.559e-07	7.598e-08	-0.231	-0.681	-1.887	0.006	8.169e-08	4		28
	62	220	15	0.241	0.218	0.702	-33.225	9.303e-16	1.144e-06	8.168e-08	-0.374	-0.065	-0.194	0.033	8.169e-08	4		60
	63	224	7	0.527	-0.521	0.453	-34.249	3.34e-16	2.893e-07	4.822e-08	-0.354	0.488	2.012	0.084	8.169e-08	4		28
	64	227	7	0.029	1.133	1.246	-31.812	3.819e-15	1.012e-06	1.686e-07	0.294	-0.297	-1.001	0.175	8.169e-08	4		28
	65	231	6	0.007	1.131	1.219	-32.806	1.414e-15	5.863e-07	1.173e-07	-0.1	0.164	0.267	0.296	8.169e-08	4		24
	66	232	6	0.072	9.572e-05	0.136	-32.804	1.417e-15	3.875e-07	7.749e-08	-0.085	-0.429	-1.645	0.101	8.169e-08	4		24
	67	239	14	0.351	-0.273	0.416	-33.472	7.265e-16	9.103e-07	7.002e-08	-0.426	0.231	0.693	0.022	8.169e-08	4		56
	68	242	10	0.107	0.611	0.877	-31.815	3.811e-15	1.338e-06	1.487e-07	-0.436	-0.099	-0.455	0.071	8.169e-08	4		40
	69	253	7	-0.021	1.117	1.146	-31.855	3.661e-15	9.046e-07	1.508e-07	-0.404	0.297	-0.318	0.137	8.169e-08	4		28
	70	263	26	0.053	0.334	0.428	-33.365	8.089e-16	1.699e-06	6.797e-08	-0.499	-0.102	0.13	0.0008357	8.169e-08	4		104
	71	272	13	0.054	0.568	0.73	-31.478	5.336e-15	1.373e-06	1.145e-07	-0.109	-0.17	-0.675	0.081	8.169e-08	4		52
	72	278	16	0.085	0.261	0.368	-33.484	7.18e-16	9.448e-07	6.299e-08	-0.248	0.171	0.278	0.01	8.169e-08	4		64
	73	280	10	-0.076	0.307	0.174	-32.81	1.408e-15	6.172e-07	6.858e-08	-0.308	-0.089	-0.766	0.003	8.169e-08	4		40
	74	286	25	0.405	-0.191	0.597	-33.569	6.596e-16	1.583e-06	6.596e-08	-0.137	0.041	0.397	0.008	8.169e-08	4		100
	75	290	6	0.523	-0.505	0.521	-34.213	3.461e-16	2.555e-07	5.11e-08	-0.274	0.397	0.608	0.038	8.169e-08	4		24
	76	292	14	0.559	-0.337	0.771	-34.292	3.2e-16	6.795e-07	5.227e-08	0.221	0.355	0.554	0.037	8.169e-08	4		56
	77	298	7	0.289	-0.171	0.409	-32.958	1.215e-15	5.231e-07	8.719e-08	-0.377	0.533	1.072	0.055	8.169e-08	4		28
	78	300	7	0.499	-0.265	0.748	-32.835	1.374e-15	7.249e-07	1.208e-07	-0.216	-0.529	-1.494	0.049	8.169e-08	4		28
	79	304	16	0.16	-0.224	0.111	-32.768	1.468e-15	1.061e-06	7.076e-08	-0.329	-0.081	0.432	0.024	8.169e-08	4		64
	80	310	7	-0.358	0.499	-0.19	-32.65	1.653e-15	3.912e-07	6.52e-08	-0.688	0.289	0.223	0.023	8.169e-08	4		28
	81	315	9	0.004	0.385	0.42	-32.937	1.241e-15	6.39e-07	7.988e-08	-0.336	-0.183	-0.317	0.011	8.169e-08	4		36
	82	318	9	0.35	-0.111	0.564	-33.68	5.901e-16	5.127e-07	6.409e-08	-0.231	0.316	1.361	0.08	8.169e-08	4		36
	83	322	8	-0.153	0.141	-0.165	-32.77	1.466e-15	4.042e-07	5.774e-08	-0.602	0.124	0.053	0.007	8.169e-08	4		32
	84	323	6	-0.815	0.377	-1.315	-30.226	1.865e-14	5.141e-07	1.028e-07	-0.791	0.307	1.175	0.016	8.169e-08	4		24
	85	326	6	0.271	0.075	0.585	-33.075	1.08e-15	4.649e-07	9.298e-08	-0.139	0.191	1.053	0.023	8.169e-08	4		24
	86	327	6	-0.285	0.921	0.372	-32.984	1.183e-15	3.861e-07	7.723e-08	-0.698	0.118	-0.214	0.011	8.169e-08	4		24
serie9	1	2	8	0.335	-0.712	-0.122	-29.421	4.174e-14	2.189e-06	3.127e-07	-0.337	0.04	1.959	0.000345	8.169e-08	4		32
	2	3	6	0.186	0.44	0.821	-33.221	9.337e-16	4.647e-07	9.294e-08	0.266	0.528	1.248	0.008	8.169e-08	4		24
	3	4	23	-0.15	0.246	-0.059	-30.577	1.314e-14	3.533e-06	1.606e-07	-0.23	-0.075	0.0009885	0.008	8.169e-08	4		92
	4	6	10	0.038	-0.45	-0.363	-31.629	4.588e-15	8.743e-07	9.715e-08	-0.61	-0.39	-1.063	0.01	8.169e-08	4		40
	5	8	26	0.002	0.281	0.277	-32.298	2.349e-15	2.382e-06	9.528e-08	-0.352	0.08	0.601	0.002	8.169e-08	4		104
	6	25	8	-0.532	0.448	-0.65	-32.199	2.595e-15	4.19e-07	5.985e-08	-0.733	0.327	1.669	0.013	8.169e-08	4		32
	7	28	25	0.019	0.63	0.707	-31.979	3.232e-15	2.739e-06	1.141e-07	-0.382	-0.054	-0.308	0.023	8.169e-08	4		100
	8	32	18	0.235	-0.151	0.337	-32.426	2.068e-15	1.711e-06	1.007e-07	-0.174	-0.042	-0.416	0.007	8.169e-08	4		72
	9	36	6	0.26	0.867	1.419	-32.276	2.402e-15	9.422e-07	1.884e-07	-0.002	0.486	1.463	0.072	8.169e-08	4		24
	10	42	9	0.2	0.026	0.417	-30.806	1.045e-14	1.65e-06	2.062e-07	-0.475	0.159	0.908	0.125	8.169e-08	4		36
	11	60	6	0.612	-0.247	1.003	-32.398	2.126e-15	8.222e-07	1.644e-07	0.107	-0.37	-0.103	0.166	8.169e-08	4		24
	12	64	20	0.153	-0.027	0.296	-32.764	1.474e-15	1.769e-06	9.31e-08	-0.639	-0.125	0.085	0.006	8.169e-08	4		80
	13	67	7	-0.025	-0.629	-0.715	-28.273	1.315e-13	1.764e-06	2.94e-07	-0.41	0.664	2.124	0.0008522	8.169e-08	4		28
	14	75	6	0.64	0.111	1.356	-32.242	2.486e-15	1.117e-06	2.235e-07	0.088	0.401	1.422	0.201	8.169e-08	4		24
	15	76	10	-0.522	0.954	-0.073	-30.837	1.013e-14	1.399e-06	1.555e-07	-0.275	-0.03	0.433	0.035	8.169e-08	4		40
	16	79	6	0.015	-0.504	-0.516	-28.276	1.312e-13	1.952e-06	3.904e-07	-0.239	0.249	0.401	0.002	8.169e-08	4		24
	17	80	13	-0.121	0.037	-0.191	-31.587	4.783e-15	1.294e-06	1.078e-07	-0.54	-0.043	-0.74	0.013	8.169e-08	4		52
	18	88	9	-0.228	0.528	0.1	-32.43	2.06e-15	6.276e-07	7.845e-08	-0.015	-0.132	-0.219	0.081	8.169e-08	4		36
	19	92	13	0.01	0.107	0.078	-31.285	6.473e-15	1.768e-06	1.473e-07	-0.3	-0.285	-0.373	0.001	8.169e-08	4		52
	20	94	8	0.26	0.431	0.976	-32.861	1.339e-15	8.715e-07	1.245e-07	-0.012	0.068	-0.271	0.136	8.169e-08	4		32
	21	101	45	0.164	0.024	0.368	-32.186	2.628e-15	4.581e-06	1.041e-07	-0.079	-0.092	-0.129	0.0005089	8.169e-08	4		180
	22	104	6	0.11	-1.267	-1.092	-30.998	8.619e-15	4.314e-07	8.629e-08	-0.803	0.343	1.163	0.048	8.169e-08	4		24
	23	108	7	0.325	0.195	0.82	-32.69	1.588e-15	7.787e-07	1.298e-07	-0.188	0.362	-0.508	0.216	8.169e-08	4		28
	24	110	7	0.024	1.005	1.124	-31.462	5.423e-15	1.343e-06	2.238e-07	-0.206	-0.588	-1.777	0.14	8.169e-08	4		28
	25	115	17	0.24	0.204	0.692	-32.154	2.713e-15	2.263e-06	1.414e-07	-0.008	-0.182	-0.022	0.124	8.169e-08	4		68
	26	117	7	-1.438	-0.095	-2.926	-25.623	1.862e-12	1.95e-06	3.249e-07	-0.958	-0.035	0.667	0.0008113	8.169e-08	4		28
	27	120	13	0.01	0.563	0.545	-33.899	4.742e-16	6.741e-07	5.617e-08	-0.306	-0.095	-0.412	0.007	8.169e-08	4		52
	28	121	8	0.829	-0.858	0.834	-33.249	9.082e-16	6.765e-07	9.664e-08	-0.071	0.081	0.605	0.043	8.169e-08	4		32
	29	126	9	-0.298	-0.023	-0.573	-30.666	1.202e-14	9.831e-07	1.229e-07	-0.595	0.085	0.176	0.004	8.169e-08	4		36
	30	137	21	0.103	0.227	0.422	-32.986	1.181e-15	1.708e-06	8.54e-08	-0.343	-0.145	0.368	0.009	8.169e-08	4		84
	31	138	6	0.524	-0.533	0.486	-32.742	1.507e-15	5.091e-07	1.018e-07	-0.323	-0.137	0.814	0.175	8.169e-08	4		24
	32	144	6	0.688	-0.664	0.694	-33.756	5.469e-16	3.601e-07	7.202e-08	-0.213	0.442	1.776	0.194	8.169e-08	4		24
	33	149	6	-0.32	-0.209	-0.893	-28.154	1.483e-13	1.593e-06	3.186e-07	-0.93	0.13	-0.147	0.003	8.169e-08	4		24
	34	157	6	0.112	0.556	0.841	-30.654	1.216e-14	1.534e-06	3.067e-07	-0.439	-0.146	-0.894	0.019	8.169e-08	4		24
	35	158	15	0.043	-0.125	-0.019	-31.646	4.509e-15	1.666e-06	1.19e-07	-0.535	-0.221	-0.68	0.004	8.169e-08	4		60
	36	163	8	-0.219	0.768	0.344	-32.369	2.189e-15	6.993e-07	9.989e-08	-0.064	0.354	-0.35	0.003	8.169e-08	4		32
	37	164	38	0.129	-0.01	0.251	-31.543	4.998e-15	4.854e-06	1.312e-07	-0.25	-0.12	-0.209	0.004	8.169e-08	4		152
	38	171	9	-0.133	0.728	0.454	-34.056	4.053e-16	3.817e-07	4.771e-08	-0.005	0.146	0.845	0.032	8.169e-08	4		36
	39	172	9	-0.046	-0.182	-0.285	-30.563	1.333e-14	1.414e-06	1.767e-07	-0.485	-0.35	-0.812	0.026	8.169e-08	4		36
	40	176	7	0.315	-0.056	0.546	-30.549	1.35e-14	1.53e-06	2.549e-07	-0.505	0.067	0.814	0.125	8.169e-08	4		28
	41	180	20	0.085	0.143	0.315	-31.485	5.3e-15	2.206e-06	1.161e-07	-0.456	-0.169	-0.556	0.000976	8.169e-08	4		80
	42	181	25	0.077	0.665	0.861	-32.096	2.877e-15	3.46e-06	1.442e-07	-0.443	0.177	0.325	0.0004827	8.169e-08	4		100
	43	193	7	-1.022	0.944	-1.125	-31.176	7.22e-15	4.138e-07	6.897e-08	-0.888	-0.052	0.698	0.017	8.169e-08	4		28
	44	196	6	-0.479	0.926	-0.021	-33.268	8.907e-16	2.52e-07	5.04e-08	0.338	-0.33	0.35	0.124	8.169e-08	4		24
	45	199	8	0.923	-0.453	1.429	-35.978	5.93e-17	2.613e-07	3.734e-08	-0.047	-0.424	-1.524	0.077	8.169e-08	4		32
	46	200	7	-0.036	1.089	1.049	-33.308	8.562e-16	5.001e-07	8.336e-08	-0.322	-0.027	-1.007	0.028	8.169e-08	4		28
	47	206	7	-0.038	0.164	0.107	-32.803	1.419e-15	4.242e-07	7.07e-08	-0.631	-0.278	-1.525	0.031	8.169e-08	4		28
	48	209	9	0.014	0.513	0.594	-31.663	4.437e-15	1.113e-06	1.391e-07	-0.131	0.01	-0.379	0.091	8.169e-08	4		36
	49	211	7	-0.057	-0.424	-0.574	-28.594	9.542e-14	1.902e-06	3.17e-07	-0.581	0.399	1.311	0.001	8.169e-08	4		28
	50	217	20	0.126	0.084	0.313	-33.339	8.295e-16	1.257e-06	6.613e-08	-0.316	-0.383	-1.229	0.005	8.169e-08	4		80
	51	220	13	-0.001	0.039	-0.018	-33.134	1.019e-15	7.165e-07	5.971e-08	-0.609	0.436	0.215	0.006	8.169e-08	4		52
	52	223	13	-0.03	1.002	1	-31.988	3.204e-15	1.504e-06	1.253e-07	-0.156	-0.028	-0.047	0.05	8.169e-08	4		52
	53	226	6	-0.104	0.734	0.56	-32.544	1.837e-15	4.999e-07	9.998e-08	0.052	0.027	0.081	0.021	8.169e-08	4		24
	54	238	9	0.218	-0.379	0.05	-31.429	5.603e-15	1.163e-06	1.453e-07	-0.593	-0.052	0.137	0.002	8.169e-08	4		36
	55	249	9	0.043	0.164	0.276	-32.715	1.549e-15	6.653e-07	8.317e-08	-0.355	0.167	-0.275	0.062	8.169e-08	4		36
	56	252	17	-0.011	0.5	0.522	-33.375	8.001e-16	9.235e-07	5.772e-08	-0.013	0.056	-0.379	0.005	8.169e-08	4		68
	57	261	18	0.282	-0.14	0.435	-33.456	7.38e-16	1.171e-06	6.888e-08	-0.291	-0.059	-0.394	0.014	8.169e-08	4		72
	58	262	6	0.336	-0.148	0.484	-33.099	1.055e-15	4.344e-07	8.688e-08	-0.097	-0.441	-1.454	0.129	8.169e-08	4		24
	59	282	14	0.084	0.448	0.668	-31.358	6.019e-15	2.054e-06	1.58e-07	-0.259	-0.138	0.11	0.058	8.169e-08	4		56
	60	284	8	0.075	0.556	0.717	-34.859	1.814e-16	2.64e-07	3.772e-08	0.148	-0.554	-1.403	0.083	8.169e-08	4		32
	61	286	8	-0.04	0.053	-0.029	-31.87	3.604e-15	7.166e-07	1.024e-07	-0.561	-0.349	-1.375	0.0003795	8.169e-08	4		32
	62	288	9	0.677	-0.264	1.123	-35.488	9.678e-17	3.112e-07	3.89e-08	-0.302	0.248	0.195	0.318	8.169e-08	4		36
	63	289	6	-0.728	-0.349	-1.78	-28.688	8.69e-14	7.936e-07	1.587e-07	-0.619	-0.194	0.499	0.008	8.169e-08	4		24
	64	295	15	0.011	0.499	0.531	-30.383	1.595e-14	3.194e-06	2.281e-07	-0.222	-0.176	0.043	0.0005827	8.169e-08	4		60
	65	305	7	0.018	0.765	0.742	-33.436	7.528e-16	4.839e-07	8.065e-08	0.031	0.106	0.72	0.047	8.169e-08	4		28
	66	307	6	-0.102	0.246	0.071	-29.275	4.831e-14	1.671e-06	3.342e-07	-0.461	-0.109	-0.651	0.008	8.169e-08	4		24
	67	311	29	0.024	0.264	0.311	-32.966	1.206e-15	2.154e-06	7.692e-08	-0.28	-0.037	-0.134	3.5e-05	8.169e-08	4		116
	68	315	43	-0.031	0.188	0.128	-32.14	2.752e-15	3.815e-06	9.084e-08	-0.282	-0.165	-0.411	0.005	8.169e-08	4		172
	69	325	9	-0.312	0.451	-0.177	-31.898	3.505e-15	7.317e-07	9.147e-08	-0.266	0.235	1.09	0.123	8.169e-08	4		36
	70	341	13	0.012	0.113	0.127	-31.21	6.978e-15	1.929e-06	1.607e-07	-0.301	-0.165	-0.923	0.0009832	8.169e-08	4		52
	71	344	9	0.079	-0.285	-0.116	-31.098	7.8e-15	1.114e-06	1.392e-07	-0.234	0.22	0.029	0.013	8.169e-08	4		36
	72	346	8	0.093	0.265	0.477	-34.155	3.671e-16	3.334e-07	4.762e-08	-0.145	0.093	0.239	0.000585	8.169e-08	4		32
	73	352	7	-0.046	0.559	0.42	-33.123	1.03e-15	4.444e-07	7.407e-08	-0.187	0.515	0.582	0.007	8.169e-08	4		28
	74	354	11	0.276	-0.105	0.449	-32.702	1.569e-15	9.592e-07	9.592e-08	-0.386	-0.015	-0.167	0.01	8.169e-08	4		44
	75	368	9	-0.002	0.161	0.122	-32.235	2.504e-15	9.255e-07	1.157e-07	-0.969	0.063	-0.515	0.001	8.169e-08	4		36
	76	369	7	-0.747	1.104	-0.344	-31.379	5.889e-15	6.021e-07	1.003e-07	-0.196	-0.107	0.595	0.028	8.169e-08	4		28
	77	371	6	-0.132	0.364	0.109	-30.626	1.251e-14	1.082e-06	2.163e-07	-0.037	0.401	1.647	0.112	8.169e-08	4		24
	78	379	8	0.748	-0.168	1.325	-34.526	2.533e-16	4.821e-07	6.887e-08	-0.016	-0.0006126	0.968	0.089	8.169e-08	4		32
	79	396	20	0.148	0.438	0.74	-30.878	9.725e-15	4.552e-06	2.396e-07	-0.474	-0.098	-0.107	0.018	8.169e-08	4		80
	80	399	14	0.411	0.442	1.313	-31.503	5.202e-15	2.903e-06	2.233e-07	-0.088	-0.122	0.283	0.172	8.169e-08	4		56
	81	402	7	0.063	0.251	0.386	-29.728	3.071e-14	2.13e-06	3.55e-07	0.209	-0.217	0.069	0.142	8.169e-08	4		28
	82	404	6	-0.018	0.282	0.25	-32.187	2.627e-15	5.399e-07	1.08e-07	-0.44	-0.329	-0.921	0.008	8.169e-08	4		24
	83	416	8	-0.208	0.426	-0.053	-32.304	2.336e-15	6.223e-07	8.89e-08	-0.313	-0.201	-1.106	0.03	8.169e-08	4		32
	84	422	13	0.159	-0.073	0.256	-32.173	2.664e-15	1.306e-06	1.089e-07	-0.102	-0.233	-0.031	0.004	8.169e-08	4		52
	85	423	8	0.16	0.394	0.789	-32.669	1.621e-15	8.262e-07	1.18e-07	-0.309	0.593	1.046	0.041	8.169e-08	4		32
	86	424	6	-0.015	0.71	0.711	-32.491	1.938e-15	6.053e-07	1.211e-07	-0.004	-0.801	-1.574	0.082	8.169e-08	4		24
	87	432	7	0.198	0.231	0.641	-33.199	9.549e-16	4.847e-07	8.078e-08	-0.249	-0.293	-0.786	0.043	8.169e-08	4		28
	88	439	6	-0.841	1.021	-0.624	-30.69	1.173e-14	5.813e-07	1.163e-07	-0.429	-0.06	-0.053	0.1	8.169e-08	4		24
	89	440	6	0.929	-1.465	0.295	-32.14	2.752e-15	6.318e-07	1.264e-07	-0.535	-0.14	0.634	0.028	8.169e-08	4		24
serie11	1	2	14	0.064	0.279	0.385	-32.605	1.73e-15	1.25e-06	9.64e-08	-0.302	-0.061	0.173	0.028	8.17e-08	4		56
	2	3	17	0.363	-0.018	0.688	-33.425	7.62e-16	1.29e-06	8.07e-08	-0.284	0.288	0.96	0.109	8.17e-08	4		68
	3	4	14	0.176	-0.259	0.063	-32.113	2.83e-15	1.28e-06	9.82e-08	-0.347	-0.146	-0.918	0.008	8.17e-08	4		56
	4	5	20	0.018	0.782	0.872	-32.833	1.38e-15	1.87e-06	9.84e-08	-0.329	0.11	0.408	0.022	8.17e-08	4		80
	5	7	7	-0.055	0.783	0.722	-33.815	5.16e-16	3.61e-07	6.02e-08	0.131	-0.124	0.231	0.068	8.17e-08	4		28
	6	11	12	0.029	0.084	0.142	-33.38	7.97e-16	6.35e-07	5.77e-08	-0.276	0.317	0.953	0.021	8.17e-08	4		48
	7	13	6	0.202	-0.138	0.29	-33.694	5.82e-16	2.5e-07	5.01e-08	-0.211	0.41	1.759	0.105	8.17e-08	4		24
	8	15	6	-0.13	0.371	0.124	-30.223	1.87e-14	9.4e-07	1.88e-07	-0.162	0.395	1.49	0.155	8.17e-08	4		24
	9	17	6	0.796	-0.749	0.837	-34.005	4.26e-16	3.68e-07	7.36e-08	-0.076	0.131	-0.886	0.05	8.17e-08	4		24
	10	18	19	0.036	0.128	0.185	-33.036	1.12e-15	1.18e-06	6.55e-08	-0.103	0.125	0.219	0.003	8.17e-08	4		76
	11	21	7	0.325	0.324	0.92	-32.677	1.61e-15	8.27e-07	1.38e-07	0.019	-0.304	-1.309	0.033	8.17e-08	4		28
	12	23	6	0.363	-1.134	-0.418	-31.303	6.36e-15	5.68e-07	1.14e-07	-0.445	0.077	0.502	0.014	8.17e-08	4		24
	13	25	12	-0.125	0.335	0.041	-32.121	2.8e-15	1.1e-06	9.97e-08	-0.413	0.048	-0.155	0.019	8.17e-08	4		48
	14	26	9	0.07	0.128	0.278	-30.654	1.22e-14	1.3e-06	1.62e-07	-0.491	0.069	0.704	0.126	8.17e-08	4		36
	15	27	14	0.607	-0.053	1.121	-34.032	4.15e-16	1.01e-06	7.78e-08	-0.32	0.007	-0.557	0.079	8.17e-08	4		56
	16	31	11	0.133	-0.056	0.211	-32.761	1.48e-15	8.23e-07	8.23e-08	-0.527	-0.141	-0.13	0.000491	8.17e-08	4		44
	17	32	8	-0.434	0.531	-0.344	-31.322	6.24e-15	7.46e-07	1.07e-07	-0.311	0.122	0.999	0.111	8.17e-08	4		32
	18	33	14	0.449	0.016	0.892	-33.271	8.88e-16	1.3e-06	1e-07	0.179	-0.415	-0.858	0.001	8.17e-08	4		56
	19	37	6	0.044	0.43	0.518	-32.716	1.55e-15	4.65e-07	9.29e-08	-0.049	0.255	1.164	0.048	8.17e-08	4		24
	20	38	11	0.733	-0.22	1.201	-34.025	4.18e-16	9.07e-07	9.07e-08	0.185	0.396	0.695	0.191	8.17e-08	4		44
	21	40	18	-0.076	0.347	0.149	-32.378	2.17e-15	1.62e-06	9.53e-08	-0.401	-0.05	-0.063	0.007	8.17e-08	4		72
	22	43	6	-0.647	0.432	-0.847	-28.802	7.75e-14	1.3e-06	2.6e-07	-0.869	0.17	1.375	0.133	8.17e-08	4		24
	23	44	6	0.889	-0.655	1.074	-33.464	7.33e-16	5.45e-07	1.09e-07	0.018	-0.228	-1.331	0.072	8.17e-08	4		24
	24	45	11	0.075	0.141	0.305	-33.179	9.73e-16	6.72e-07	6.72e-08	-0.356	0.237	0.427	0.04	8.17e-08	4		44
	25	46	12	0.48	-0.097	0.852	-33.412	7.71e-16	1.04e-06	9.48e-08	-0.402	0.227	0.287	0.04	8.17e-08	4		48
	26	47	21	0.102	-0.029	0.18	-32.229	2.52e-15	2.06e-06	1.03e-07	-0.186	-0.008	0.163	0.000519	8.17e-08	4		84
	27	48	10	-0.263	0.144	-0.372	-31.129	7.56e-15	9.01e-07	1e-07	-0.238	0.138	-0.108	0.012	8.17e-08	4		40
	28	49	6	0.937	-0.821	1.029	-33.053	1.11e-15	6.24e-07	1.25e-07	-0.103	-0.377	-0.388	0.045	8.17e-08	4		24
	29	52	6	-0.149	0.376	0.097	-32.912	1.27e-15	3.43e-07	6.86e-08	-0.416	0.011	-0.01	0.124	8.17e-08	4		24
	30	53	14	0.038	-0.044	0.05	-32.505	1.91e-15	1.08e-06	8.32e-08	-0.461	0.057	-0.008	0.036	8.17e-08	4		56
	31	54	7	0.659	-0.598	0.672	-32.259	2.44e-15	8.85e-07	1.48e-07	-0.192	-0.337	-1.826	0.004	8.17e-08	4		28
	32	58	15	-0.065	0.184	0.067	-32.092	2.89e-15	1.47e-06	1.05e-07	-0.667	-0.031	1.016	0.004	8.17e-08	4		60
	33	61	6	-0.847	0.382	-1.352	-30.609	1.27e-14	4.26e-07	8.51e-08	-0.884	-0.142	0.164	0.024	8.17e-08	4		24
	34	63	11	0.092	-0.237	-0.082	-31	8.6e-15	1.58e-06	1.58e-07	-0.229	0.141	-0.026	0.018	8.17e-08	4		44
	35	72	7	0.124	0.278	0.524	-30.405	1.56e-14	1.6e-06	2.67e-07	0.125	0.393	1.277	0.006	8.17e-08	4		28
	36	74	12	0.081	0.34	0.455	-32.493	1.93e-15	1.17e-06	1.07e-07	-0.19	-0.147	0.562	0.059	8.17e-08	4		48
	37	75	10	-0.005	0.238	0.229	-32.412	2.1e-15	9.39e-07	1.04e-07	-0.651	-0.052	-1.733	0.042	8.17e-08	4		40
	38	87	8	0.993	-0.754	1.187	-32.904	1.28e-15	1.09e-06	1.56e-07	-0.071	-0.065	0.09	0.435	8.17e-08	4		32
	39	88	17	0.259	0.129	0.627	-32.186	2.63e-15	2.04e-06	1.28e-07	-0.197	-0.013	-0.532	0.041	8.17e-08	4		68
	40	89	10	-0.521	0.767	-0.213	-30.946	9.08e-15	1.15e-06	1.27e-07	-0.691	0.322	0.323	0.008	8.17e-08	4		40
	41	90	6	0.523	-0.746	0.27	-32.231	2.51e-15	5.96e-07	1.19e-07	-0.363	-0.045	-0.002	0.163	8.17e-08	4		24
	42	91	17	0.376	-0.063	0.69	-33.967	4.43e-16	1.04e-06	6.49e-08	-0.299	-0.097	-0.667	0.013	8.17e-08	4		68
	43	94	6	0.43	-0.005	0.899	-34.947	1.66e-16	2.23e-07	4.47e-08	-0.244	0.72	1.848	0.017	8.17e-08	4		24
	44	95	10	0.494	-0.544	0.441	-32.787	1.44e-15	7.97e-07	8.85e-08	-0.259	0.439	0.898	0.075	8.17e-08	4		40
	45	96	10	0.337	0.457	1.094	-34.065	4.01e-16	6.86e-07	7.63e-08	-0.221	0.136	0.153	0.005	8.17e-08	4		40
	46	99	8	0.701	-0.006	1.38	-34.25	3.34e-16	6.34e-07	9.05e-08	0.369	-0.071	0.27	0.195	8.17e-08	4		32
	47	100	45	-0.06	0.429	0.33	-31.302	6.37e-15	5.81e-06	1.32e-07	-0.104	-0.056	0.134	0.003	8.17e-08	4		180
	48	103	25	0.368	0.038	0.764	-32.821	1.39e-15	2.66e-06	1.11e-07	-0.105	0.015	-0.473	0.04	8.17e-08	4		100
	49	104	12	0.126	0.029	0.293	-32.491	1.94e-15	9.6e-07	8.73e-08	-0.161	0.199	-0.048	0.003	8.17e-08	4		48
	50	106	15	-0.038	0.328	0.257	-32.197	2.6e-15	1.3e-06	9.28e-08	-0.171	0.02	0.083	0.021	8.17e-08	4		60
	51	108	6	0.396	0.086	0.878	-32.907	1.28e-15	6.12e-07	1.22e-07	0.048	0.035	0.157	0.213	8.17e-08	4		24
	52	109	14	0.048	0.189	0.275	-32.679	1.61e-15	1.11e-06	8.54e-08	-0.389	0.049	0.187	0.000618	8.17e-08	4		56
	53	117	9	0.216	-0.252	0.19	-31.759	4.03e-15	1.19e-06	1.49e-07	-0.768	-0.06	0.517	0.031	8.17e-08	4		36
	54	118	21	-0.073	0.238	0.139	-31.046	8.22e-15	2.87e-06	1.43e-07	-0.322	-0.159	-0.089	0.000434	8.17e-08	4		84
	55	127	9	0.178	0.284	0.654	-31.819	3.8e-15	1.35e-06	1.69e-07	0.03	-0.096	-0.425	0.009	8.17e-08	4		36
	56	128	7	-0.316	0.414	-0.175	-31.018	8.46e-15	8.46e-07	1.41e-07	-0.252	-0.151	-0.044	0.085	8.17e-08	4		28
	57	130	8	0.728	0.124	1.574	-32.601	1.74e-15	1.54e-06	2.2e-07	0.206	-0.228	-0.377	0.351	8.17e-08	4		32
	58	132	6	-0.179	0.374	0.012	-28.875	7.21e-14	2.33e-06	4.65e-07	-0.397	-0.862	-1.999	0.122	8.17e-08	4		24
	59	133	8	-0.159	0.539	0.281	-29.937	2.49e-14	2.17e-06	3.11e-07	-0.119	-0.61	-1.511	0.075	8.17e-08	4		32
	60	154	8	-0.113	0.449	0.187	-31.185	7.15e-15	1.22e-06	1.74e-07	-0.092	0.099	0.777	0.042	8.17e-08	4		32
	61	155	12	-0.115	0.182	-0.062	-30.966	8.91e-15	1.98e-06	1.8e-07	-0.706	0.084	0.071	0.005	8.17e-08	4		48
	62	160	12	0.145	-0.054	0.224	-32.294	2.36e-15	1.09e-06	9.87e-08	-0.308	-0.234	-0.036	0.015	8.17e-08	4		48
	63	164	12	0.284	0.116	0.678	-32.349	2.23e-15	1.63e-06	1.48e-07	-0.421	-0.103	-0.165	0.036	8.17e-08	4		48
	64	177	21	0.211	-0.294	0.107	-31.258	6.65e-15	2.81e-06	1.41e-07	-0.102	-0.152	-0.548	0.015	8.17e-08	4		84
	65	180	14	0.192	-0.085	0.295	-32.381	2.16e-15	1.34e-06	1.03e-07	-0.246	-0.248	0.049	0.027	8.17e-08	4		56
	66	186	33	0.135	0.146	0.418	-31.866	3.62e-15	4.22e-06	1.32e-07	-0.246	0.161	0.218	0.000209	8.17e-08	4		132
	67	191	8	-0.504	0.836	-0.198	-31.141	7.48e-15	9.27e-07	1.33e-07	-0.264	0.393	0.9	0.036	8.17e-08	4		32
	68	203	11	0.332	0.577	1.265	-31.485	5.3e-15	2.63e-06	2.63e-07	0.246	0.195	0.923	0.278	8.17e-08	4		44
	69	208	8	-0.111	0.032	-0.195	-30.881	9.7e-15	8.82e-07	1.26e-07	-0.811	-0.014	0.034	0.15	8.17e-08	4		32
	70	219	9	0.417	-0.408	0.402	-32.337	2.26e-15	9.92e-07	1.24e-07	-0.372	-0.197	-1.033	0.078	8.17e-08	4		36
	71	224	9	0.003	0.276	0.289	-30.12	2.07e-14	2.18e-06	2.72e-07	-0.494	-0.24	-0.145	0.174	8.17e-08	4		36
	72	226	25	-0.06	0.251	0.122	-32.689	1.59e-15	1.93e-06	8.04e-08	-0.412	-0.361	-0.69	0.000276	8.17e-08	4		100
	73	230	6	0.167	0.453	0.726	-32.786	1.44e-15	5.72e-07	1.14e-07	-0.212	-0.021	0.758	0.019	8.17e-08	4		24
	74	239	10	-0.374	0.51	-0.272	-31.888	3.54e-15	8.36e-07	9.29e-08	-0.639	0.202	0.37	0.013	8.17e-08	4		40
	75	242	11	-0.028	0.283	0.235	-32.307	2.33e-15	9.96e-07	9.96e-08	-0.237	0.287	1.141	0.005	8.17e-08	4		44
	76	245	15	0.212	0.283	0.714	-32.877	1.32e-15	1.53e-06	1.1e-07	-0.384	-0.058	0.276	0.004	8.17e-08	4		60
	77	252	9	0.06	-0.186	-0.071	-32.818	1.4e-15	5.39e-07	6.74e-08	-0.22	0.147	0.651	0.01	8.17e-08	4		36
	78	254	21	0.224	0.09	0.546	-33.24	9.16e-16	1.57e-06	7.85e-08	-0.28	0.405	0.718	0.005	8.17e-08	4		84
	79	255	6	0.517	0.31	1.337	-34.32	3.11e-16	3.86e-07	7.73e-08	0.248	0.079	-0.469	0.007	8.17e-08	4		24
	80	256	11	0.238	0.485	0.919	-33.893	4.77e-16	7.21e-07	7.21e-08	-0.169	0.024	0.071	0.135	8.17e-08	4		44
	81	260	10	-0.242	0.306	-0.238	-31.281	6.5e-15	1.17e-06	1.3e-07	-0.716	0.024	-0.324	0.008	8.17e-08	4		40
	82	262	19	0.072	0.157	0.317	-31.383	5.87e-15	2.43e-06	1.35e-07	-0.41	-0.014	0.602	0.037	8.17e-08	4		76
	83	263	20	0.003	0.102	0.074	-31.556	4.93e-15	2.23e-06	1.17e-07	-0.169	-0.18	-0.255	0.004	8.17e-08	4		80
	84	264	11	-0.065	0.658	0.515	-32.91	1.28e-15	8.24e-07	8.24e-08	-0.251	0.111	0.436	0.02	8.17e-08	4		44
	85	265	17	0.061	0.149	0.26	-34.069	4e-16	6.96e-07	4.35e-08	-0.319	-0.056	0.206	0.016	8.17e-08	4		68
	86	266	16	0.087	-0.012	0.136	-30.875	9.76e-15	1.83e-06	1.22e-07	-0.216	-0.079	0.31	0.001	8.17e-08	4		64
	87	267	15	-0.009	-0.01	-0.005	-31.63	4.59e-15	1.52e-06	1.09e-07	-0.354	0.142	0.561	0.014	8.17e-08	4		60
	88	271	8	0.318	-0.772	-0.192	-32.137	2.76e-15	5.52e-07	7.89e-08	-0.421	0.11	-0.029	0.098	8.17e-08	4		32
	89	273	6	0.598	0.106	1.324	-30.664	1.2e-14	2.52e-06	5.04e-07	0.039	-0.546	-1.58	0.452	8.17e-08	4		24
serie13	1	3	7	0.159	-0.33	-0.005	-33.025	1.14e-15	3.63e-07	6.05e-08	-0.69	0.132	-0.852	0.052	8.17e-08	4		28
	2	12	9	0.355	-0.352	0.395	-34.126	3.78e-16	3.72e-07	4.65e-08	-0.366	-0.081	-0.761	0.106	8.17e-08	4		36
	3	13	13	0.348	0.091	0.782	-33.8	5.23e-16	8.61e-07	7.17e-08	-0.053	-0.09	0.288	0.057	8.17e-08	4		52
	4	14	10	-0.041	1.099	1.046	-34.417	2.82e-16	5.05e-07	5.62e-08	0.47	0.043	0.18	0.193	8.17e-08	4		40
	5	16	30	-0.129	0.471	0.229	-31.683	4.35e-15	3.21e-06	1.11e-07	0.02	-0.297	-0.597	0.003	8.17e-08	4		120
	6	20	6	-0.002	0.491	0.502	-33.734	5.59e-16	2.72e-07	5.44e-08	-0.518	-0.269	-1.331	0.17	8.17e-08	4		24
	7	25	19	0.147	0.897	1.252	-32.988	1.18e-15	1.89e-06	1.05e-07	0.066	0.108	-0.046	0.116	8.17e-08	4		76
	8	26	7	0.122	0.453	0.679	-33.741	5.55e-16	4.11e-07	6.85e-08	0.025	-0.042	0.23	0.221	8.17e-08	4		28
	9	33	8	0.281	0.414	1.035	-33.983	4.36e-16	5.1e-07	7.29e-08	0.465	-0.445	-0.45	0.05	8.17e-08	4		32
	10	40	6	0.249	0.632	1.205	-32.188	2.62e-15	8.99e-07	1.8e-07	-0.169	-0.31	-0.358	0.318	8.17e-08	4		24
	11	42	13	-0.03	0.872	0.858	-31.511	5.16e-15	1.74e-06	1.45e-07	-0.28	0.175	-0.015	0.059	8.17e-08	4		52
	12	47	11	0.601	-0.028	1.187	-32.529	1.87e-15	1.69e-06	1.69e-07	-0.396	-0.247	0.195	0.119	8.17e-08	4		44
	13	50	10	0.198	0.583	0.982	-34.183	3.57e-16	5.5e-07	6.12e-08	-0.156	0.057	-0.546	0.029	8.17e-08	4		40
	14	53	7	-0.181	-0.796	-1.205	-31.222	6.89e-15	3.95e-07	6.59e-08	-0.602	0.145	1.26	0.046	8.17e-08	4		28
	15	55	17	0.658	-0.409	0.878	-34.587	2.38e-16	8.39e-07	5.24e-08	0.033	-0.12	-0.1	0.109	8.17e-08	4		68
	16	59	6	0.029	0.639	0.703	-35.066	1.48e-16	1.7e-07	3.4e-08	-0.13	0.283	0.087	0.401	8.17e-08	4		24
	17	60	9	0.084	0.843	1.064	-33.81	5.18e-16	4.59e-07	5.73e-08	0.392	-0.058	-0.132	0.188	8.17e-08	4		36
	18	64	9	0.432	0.195	1.036	-34.569	2.43e-16	4.7e-07	5.88e-08	0.399	-0.089	0.295	0.101	8.17e-08	4		36
	19	65	8	-0.514	1.454	0.443	-34.478	2.66e-16	2.59e-07	3.7e-08	-0.146	-0.045	0.812	0.015	8.17e-08	4		32
	20	66	24	0.27	0.171	0.686	-34.353	3.01e-16	1.17e-06	5.1e-08	-0.103	0.037	0.034	0.058	8.17e-08	4		96
	21	68	6	0.408	0.435	1.231	-32.787	1.44e-15	8.35e-07	1.67e-07	0.32	0.677	1.033	0.009	8.17e-08	4		24
	22	69	9	0.141	0.205	0.505	-31.626	4.6e-15	1.09e-06	1.37e-07	-0.214	-0.023	-0.021	0.014	8.17e-08	4		36
	23	73	8	0.939	-0.643	1.239	-35.078	1.46e-16	3.65e-07	5.21e-08	-0.079	0.21	1.156	0.315	8.17e-08	4		32
	24	74	9	0.041	0.323	0.381	-32.081	2.92e-15	9.62e-07	1.2e-07	-0.427	0.207	0.77	0.128	8.17e-08	4		36
	25	76	20	0.172	0.252	0.571	-32.408	2.1e-15	2.18e-06	1.15e-07	-0.125	0.261	1.036	0.008	8.17e-08	4		80
	26	78	15	0.096	0.759	0.937	-31.932	3.39e-15	2.26e-06	1.61e-07	-0.039	-0.018	-0.987	0.032	8.17e-08	4		60
	27	79	7	0.553	-0.101	0.991	-35.299	1.17e-16	2.46e-07	4.11e-08	-0.059	-0.565	-0.523	0.094	8.17e-08	4		28
	28	83	8	0.425	0.032	0.847	-35.479	9.77e-17	2.07e-07	2.95e-08	0.034	0.243	0.58	0.088	8.17e-08	4		32
	29	85	8	-0.587	0.03	-1.118	-30.128	2.06e-14	7.94e-07	1.14e-07	-0.665	-0.151	0.294	0.008	8.17e-08	4		32
	30	86	13	0.195	0.398	0.791	-32.708	1.56e-15	1.22e-06	1.02e-07	-0.191	-0.238	-1.549	0.107	8.17e-08	4		52
	31	95	8	0.308	0.102	0.707	-32.175	2.66e-15	1.07e-06	1.53e-07	-0.34	0.298	1.416	0.059	8.17e-08	4		32
	32	96	9	-0.02	0.072	0.061	-33.127	1.03e-15	5.23e-07	6.54e-08	-0.692	0.16	-0.789	0.004	8.17e-08	4		36
	33	97	6	0.604	-0.214	0.941	-34.109	3.84e-16	3.72e-07	7.44e-08	0.07	0.082	0.877	0.036	8.17e-08	4		24
	34	98	12	0.159	0.236	0.549	-33.157	9.95e-16	9.03e-07	8.21e-08	-0.377	0.062	0.364	0.008	8.17e-08	4		48
	35	101	7	0.147	0.388	0.737	-34.148	3.69e-16	2.69e-07	4.48e-08	0.455	0.313	0.691	0.253	8.17e-08	4		28
	36	107	7	0.169	0.021	0.379	-33.655	6.05e-16	3.48e-07	5.8e-08	0.177	0.23	-0.227	0.241	8.17e-08	4		28
	37	108	12	0.503	-0.427	0.599	-34.558	2.45e-16	5.1e-07	4.64e-08	-0.412	0.08	0.802	0.029	8.17e-08	4		48
	38	109	28	0.018	0.342	0.368	-32.235	2.5e-15	2.57e-06	9.51e-08	-0.259	-0.036	0.057	0.007	8.17e-08	4		112
	39	113	11	0.346	0.203	0.846	-34.842	1.85e-16	4.64e-07	4.64e-08	-0.336	0.055	0.83	0.059	8.17e-08	4		44
	40	114	7	-0.068	0.645	0.523	-32.27	2.42e-15	7.14e-07	1.19e-07	-0.105	0.312	1.266	0.135	8.17e-08	4		28
	41	116	11	0.542	-0.035	1.055	-34.585	2.39e-16	5.7e-07	5.7e-08	0.023	0.057	-0.392	0.168	8.17e-08	4		44
	42	120	7	0.357	-0.458	0.23	-31.925	3.41e-15	7.67e-07	1.28e-07	-0.421	0.649	2.129	0.00044	8.17e-08	4		28
	43	122	7	0.243	0.323	0.822	-34.78	1.96e-16	2.78e-07	4.63e-08	-0.131	0.693	1.675	0.105	8.17e-08	4		28
	44	125	8	-0.146	0.341	0.057	-32.204	2.58e-15	6.62e-07	9.45e-08	-0.003	-0.209	-0.635	0.004	8.17e-08	4		32
	45	128	6	0.831	-0.068	1.633	-33.78	5.34e-16	6.25e-07	1.25e-07	0.414	0.085	0.281	0.152	8.17e-08	4		24
	46	130	7	0.108	-0.473	-0.265	-32.445	2.03e-15	4e-07	6.67e-08	-0.628	-0.096	-0.68	0.05	8.17e-08	4		28
	47	136	11	0.467	-0.208	0.751	-34.147	3.7e-16	5.8e-07	5.8e-08	-0.317	-0.08	0.731	0.202	8.17e-08	4		44
	48	137	16	0.4	-0.051	0.754	-34.682	2.17e-16	6.62e-07	4.41e-08	-0.076	0.145	0.611	0.032	8.17e-08	4		64
	49	138	6	0.163	0.219	0.54	-34.368	2.97e-16	2.28e-07	4.57e-08	0.038	-0.045	0.531	0.085	8.17e-08	4		24
	50	139	8	0.09	-0.034	0.108	-33.211	9.43e-16	3.95e-07	5.65e-08	-0.508	-0.31	0.606	0.017	8.17e-08	4		32
	51	142	6	0.182	0.253	0.573	-33.13	1.02e-15	4.14e-07	8.27e-08	-0.418	0.29	2.061	0.117	8.17e-08	4		24
	52	145	6	0.561	-0.095	0.97	-35.667	8.09e-17	1.57e-07	3.14e-08	-0.137	0.223	0.593	0.354	8.17e-08	4		24
	53	146	10	0.803	-0.137	1.46	-34.177	3.59e-16	8.68e-07	9.65e-08	0.016	-0.18	-0.155	0.229	8.17e-08	4		40
	54	148	23	0.086	0.098	0.288	-33.306	8.58e-16	1.29e-06	5.85e-08	-0.216	0.139	0.726	0.02	8.17e-08	4		92
	55	150	6	-0.177	0.854	0.481	-33.238	9.18e-16	3.7e-07	7.4e-08	-0.227	0.296	1.622	0.106	8.17e-08	4		24
	56	156	6	0.034	0.145	0.241	-31.929	3.4e-15	5.85e-07	1.17e-07	-0.576	0.409	-0.623	0.022	8.17e-08	4		24
	57	161	11	0.093	0.294	0.551	-33.543	6.77e-16	5.58e-07	5.58e-08	0.064	-0.803	-1.503	0.007	8.17e-08	4		44
	58	162	10	0.591	0.055	1.242	-33.721	5.66e-16	8.75e-07	9.73e-08	0.168	-0.137	0.036	0.268	8.17e-08	4		40
	59	165	10	0.264	0.268	0.777	-34.684	2.16e-16	3.86e-07	4.29e-08	0.158	0.268	0.233	0.109	8.17e-08	4		40
	60	170	11	0.15	0.501	0.842	-34.443	2.75e-16	5.14e-07	5.14e-08	-0.429	0.085	0.325	0.024	8.17e-08	4		44
	61	171	15	0.644	-0.101	1.177	-34.791	1.94e-16	7.87e-07	5.62e-08	0.143	0.143	0.157	0.038	8.17e-08	4		60
	62	174	12	-0.04	0.405	0.34	-33.402	7.79e-16	6.93e-07	6.3e-08	-0.482	-0.252	-1.477	0.006	8.17e-08	4		48
	63	177	6	0.537	-0.228	0.873	-33.247	9.1e-16	5.31e-07	1.06e-07	-0.151	0.039	0.576	0.212	8.17e-08	4		24
	64	178	15	0.463	0.512	1.444	-34.139	3.73e-16	1.24e-06	8.87e-08	0.122	-0.101	-0.063	0.105	8.17e-08	4		60
	65	179	8	-0.095	-0.567	-0.83	-28.246	1.35e-13	1.8e-06	2.57e-07	-0.504	-0.33	0.59	0.000578	8.17e-08	4		32
	66	182	7	0.22	-0.579	-0.198	-32.727	1.53e-15	3.92e-07	6.54e-08	-0.488	0.236	1.795	0.02	8.17e-08	4		28
	67	185	11	0.071	0.109	0.311	-33.698	5.8e-16	5.12e-07	5.12e-08	-0.125	0.295	-0.074	0.012	8.17e-08	4		44
	68	186	35	0.229	-0.071	0.39	-33.733	5.6e-16	1.91e-06	5.62e-08	-0.384	0.222	0.929	0.002	8.17e-08	4		140
	69	191	9	0.506	-0.403	0.565	-34.191	3.54e-16	3.89e-07	4.86e-08	-0.235	-0.189	-0.83	0.053	8.17e-08	4		36
	70	197	9	0.506	0.046	1.101	-33.671	5.95e-16	7.6e-07	9.5e-08	0.456	-0.073	-0.25	0.294	8.17e-08	4		36
	71	200	7	0.654	0.317	1.658	-34.088	3.92e-16	6.02e-07	1e-07	-0.153	0.077	-0.144	0.334	8.17e-08	4		28
	72	204	11	-0.087	0.489	0.336	-30.58	1.31e-14	1.94e-06	1.94e-07	-0.462	-0.08	0.211	0.113	8.17e-08	4		44
	73	205	15	0.309	-0.275	0.358	-33.545	6.76e-16	8.68e-07	6.2e-08	-0.653	-0.201	-0.762	3.24e-05	8.17e-08	4		60
	74	207	8	-0.144	0.64	0.395	-33.023	1.14e-15	4.89e-07	6.98e-08	-0.8	0.018	-0.036	0.007	8.17e-08	4		32
	75	209	11	-0.067	0.596	0.447	-34.152	3.68e-16	4.61e-07	4.61e-08	-0.087	0.32	0.633	0.023	8.17e-08	4		44
	76	211	8	0.77	-0.768	0.721	-33.421	7.64e-16	6.14e-07	8.76e-08	-0.402	-0.275	-0.922	0.142	8.17e-08	4		32
	77	212	18	0.173	0.104	0.461	-32.822	1.39e-15	1.62e-06	9.55e-08	-0.431	-0.069	-0.889	0.012	8.17e-08	4		72
	78	214	7	0.364	0.467	1.213	-34.415	2.83e-16	4.14e-07	6.9e-08	0.442	-0.212	-0.821	0.226	8.17e-08	4		28
	79	220	6	-0.665	0.819	-0.385	-31.969	3.27e-15	3.31e-07	6.62e-08	-0.166	0.23	-0.553	0.042	8.17e-08	4		24
	80	221	8	0.918	-0.671	1.166	-33.557	6.67e-16	7.2e-07	1.03e-07	0.023	-0.53	-1.462	0.082	8.17e-08	4		32
	81	224	7	0.433	-1.069	-0.253	-32.605	1.73e-15	4.11e-07	6.84e-08	-0.645	0.286	-1.102	0.092	8.17e-08	4		28
	82	226	8	-0.456	-0.14	-1.097	-31.648	4.5e-15	4.12e-07	5.89e-08	-0.842	-0.013	0.02	0.113	8.17e-08	4		32
	83	227	7	0.062	0.163	0.286	-29.707	3.14e-14	2.05e-06	3.42e-07	-0.445	0.293	0.837	0.039	8.17e-08	4		28
	84	229	9	0.113	0.382	0.608	-34.362	2.98e-16	3.64e-07	4.55e-08	-0.359	0.283	-0.523	0.03	8.17e-08	4		36
	85	231	12	-0.011	0.239	0.243	-31.926	3.41e-15	1.15e-06	1.04e-07	-0.312	-0.089	0.293	0.000104	8.17e-08	4		48
	86	232	13	0.339	-0.177	0.52	-32.225	2.53e-15	1.57e-06	1.31e-07	-0.113	0.172	0.049	0.071	8.17e-08	4		52
	87	233	6	0.331	-0.018	0.661	-34.529	2.52e-16	2.32e-07	4.65e-08	-0.377	0.113	-0.393	0.046	8.17e-08	4		24
	88	240	19	0.017	0.975	1.084	-32.769	1.47e-15	1.57e-06	8.7e-08	-0.279	-0.125	0.015	0.047	8.17e-08	4		76
	89	243	6	0.21	0.308	0.733	-31.627	4.6e-15	8.35e-07	1.67e-07	0.779	0.1	0.181	0.458	8.17e-08	4		24
	90	246	6	0.009	0.76	0.821	-33.689	5.85e-16	3.46e-07	6.92e-08	0.297	0.145	0.325	0.327	8.17e-08	4		24
	91	248	6	0.515	-0.528	0.426	-32.541	1.84e-15	5.41e-07	1.08e-07	-0.379	-0.179	-0.138	0.249	8.17e-08	4		24
	92	250	12	0.173	0.151	0.498	-33.257	9.01e-16	8.03e-07	7.3e-08	-0.123	-0.176	-0.265	0.027	8.17e-08	4		48
	93	251	8	0.168	0.462	0.714	-34.568	2.43e-16	3.31e-07	4.73e-08	-0.26	-0.151	0.421	0.001	8.17e-08	4		32
	94	253	7	-0.079	0.633	0.458	-34.176	3.59e-16	2.86e-07	4.76e-08	-0.183	0.152	-0.217	0.137	8.17e-08	4		28
	95	254	8	0.004	0.407	0.466	-34.473	2.67e-16	2.72e-07	3.89e-08	0.06	-0.295	-0.673	0.105	8.17e-08	4		32
	96	256	21	0.062	0.252	0.409	-33.12	1.03e-15	1.53e-06	7.64e-08	-0.306	-0.305	-0.505	0.002	8.17e-08	4		84
	97	258	8	0.249	0.696	1.194	-33.254	9.04e-16	7.97e-07	1.14e-07	0.177	0.337	1.172	0.29	8.17e-08	4		32
	98	260	20	0.609	-0.198	1.011	-33.926	4.61e-16	1.55e-06	8.13e-08	-0.215	0.037	0.548	0.005	8.17e-08	4		80
	99	263	12	0.334	0.654	1.329	-33.633	6.19e-16	9.9e-07	9e-08	0.345	0.212	0.545	0.061	8.17e-08	4		48
	100	266	9	0.276	0.037	0.551	-34.226	3.42e-16	4e-07	5e-08	-0.034	0.295	0.706	0.033	8.17e-08	4		36
	101	269	7	0.518	-0.194	0.818	-33.182	9.71e-16	6.16e-07	1.03e-07	-0.354	0.264	-0.081	0.333	8.17e-08	4		28
	102	270	8	0.269	0.425	0.949	-34.276	3.25e-16	4.23e-07	6.05e-08	-0.135	0.141	0.184	0.004	8.17e-08	4		32
	103	275	11	0.032	0.478	0.571	-31.768	3.99e-15	1.55e-06	1.55e-07	-0.156	-0.09	-0.055	0.023	8.17e-08	4		44
	104	277	9	0.206	0.433	0.797	-34.479	2.65e-16	4.33e-07	5.41e-08	-0.518	0.083	0.157	0.133	8.17e-08	4		36
serie15	1	2	7	0.485	-0.156	0.82	-32.406	2.11e-15	8.95e-07	1.49e-07	-0.311	-0.085	0.447	0.014	8.17e-08	4		28
	2	3	8	0.931	-0.71	1.125	-34.225	3.42e-16	5.03e-07	7.19e-08	-0.158	-0.293	-0.857	0.238	8.17e-08	4		32
	3	6	17	0.142	0.132	0.399	-33.332	8.36e-16	1.06e-06	6.65e-08	-0.484	0.201	0.679	0.012	8.17e-08	4		68
	4	7	7	-0.178	0.126	-0.223	-31.718	4.2e-15	5.79e-07	9.65e-08	-0.75	0.016	0.616	0.191	8.17e-08	4		28
	5	11	6	0.168	0.05	0.366	-33.112	1.04e-15	3.91e-07	7.82e-08	-0.348	-0.682	-2.067	0.115	8.17e-08	4		24
	6	15	11	0.037	0.08	0.192	-31.842	3.71e-15	1.07e-06	1.07e-07	-0.216	0.196	0.295	0.014	8.17e-08	4		44
	7	21	8	0.87	-0.956	0.75	-33.844	5.01e-16	4.95e-07	7.07e-08	-0.231	0.182	0.049	0.068	8.17e-08	4		32
	8	26	15	-0.065	0.535	0.447	-31.633	4.57e-15	1.57e-06	1.12e-07	0.038	-0.057	-0.753	0.035	8.17e-08	4		60
	9	30	7	0.231	0.384	0.808	-34.884	1.77e-16	2.56e-07	4.26e-08	-0.085	-0.299	-0.39	0.082	8.17e-08	4		28
	10	33	6	-0.061	0.153	-0.003	-33.392	7.87e-16	2.64e-07	5.28e-08	-0.442	0.257	-0.452	0.004	8.17e-08	4		24
	11	34	7	0.201	0.903	1.366	-32.789	1.44e-15	7.98e-07	1.33e-07	0.017	-0.067	-0.708	0.214	8.17e-08	4		28
	12	46	7	0.767	-0.201	1.318	-33.342	8.27e-16	8.17e-07	1.36e-07	0.045	0.059	0.722	0.383	8.17e-08	4		28
	13	49	8	-0.033	0.881	0.882	-32.176	2.66e-15	8.91e-07	1.27e-07	-0.44	-0.101	0.325	0.031	8.17e-08	4		32
	14	51	10	-0.069	0.127	0.000551	-30.007	2.32e-14	1.98e-06	2.2e-07	-0.465	-0.505	-0.692	0.031	8.17e-08	4		40
	15	52	11	0.04	1.062	1.218	-32.055	3e-15	1.3e-06	1.3e-07	0.185	-0.134	-0.321	0.118	8.17e-08	4		44
	16	55	6	-0.124	-0.232	-0.533	-31.486	5.3e-15	4.42e-07	8.84e-08	-0.445	-0.159	-0.965	0.02	8.17e-08	4		24
	17	59	28	0.277	0.492	1.013	-34.942	1.67e-16	1.2e-06	4.46e-08	0.026	-0.173	-0.152	0.002	8.17e-08	4		112
	18	69	6	0.574	-0.469	0.672	-35.038	1.52e-16	1.93e-07	3.86e-08	-0.129	-0.034	-0.295	0.134	8.17e-08	4		24
	19	75	11	-0.119	0.19	-0.041	-30.303	1.73e-14	1.38e-06	1.38e-07	-0.168	0.293	0.452	0.084	8.17e-08	4		44
	20	76	8	0.134	0.214	0.534	-30.999	8.62e-15	1.44e-06	2.05e-07	-0.186	-0.181	0.707	0.02	8.17e-08	4		32
	21	84	6	0.272	0.648	1.251	-35.686	7.93e-17	1.66e-07	3.32e-08	-0.211	0.392	1.117	0.205	8.17e-08	4		24
	22	94	11	0.06	0.446	0.556	-33.982	4.36e-16	5.26e-07	5.26e-08	-0.434	0.142	0.541	0.028	8.17e-08	4		44
	23	97	7	0.035	1.064	1.188	-31.299	6.38e-15	1.59e-06	2.65e-07	-0.246	0.331	-0.169	0.004	8.17e-08	4		28
	24	105	7	0.036	0.145	0.195	-33.246	9.11e-16	3.97e-07	6.61e-08	-0.5	0.728	2.194	0.001	8.17e-08	4		28
	25	106	6	-0.001	0.343	0.334	-31.655	4.47e-15	4.84e-07	9.67e-08	0.038	0.042	-0.659	0.184	8.17e-08	4		24
	26	118	12	-0.051	0.071	-0.05	-31.422	5.65e-15	1.39e-06	1.27e-07	-0.25	0.448	0.48	0.011	8.17e-08	4		48
	27	119	7	0.328	-0.145	0.43	-33.495	7.1e-16	4.16e-07	6.94e-08	-0.348	0.563	2.074	0.017	8.17e-08	4		28
	28	121	9	0.198	0.328	0.737	-31.636	4.56e-15	1.51e-06	1.88e-07	0.21	0.426	1.194	0.162	8.17e-08	4		36
	29	124	6	0.308	0.01	0.634	-34.821	1.89e-16	2.05e-07	4.09e-08	-0.169	-0.219	0.589	0.207	8.17e-08	4		24
	30	126	8	0.327	0.289	0.963	-34.69	2.15e-16	3.4e-07	4.86e-08	0.015	0.578	1.415	0.134	8.17e-08	4		32
	31	128	9	0.303	-0.299	0.28	-33.281	8.79e-16	5.15e-07	6.44e-08	-0.237	0.697	1.789	0.022	8.17e-08	4		36
	32	135	7	0.136	0.783	1.071	-31.973	3.25e-15	1.16e-06	1.93e-07	-0.039	0.008	-0.389	0.072	8.17e-08	4		28
	33	137	19	-0.097	0.573	0.434	-31.186	7.15e-15	2.1e-06	1.17e-07	-0.482	-0.008	0.119	0.011	8.17e-08	4		76
	34	138	10	-0.201	-0.094	-0.52	-29.107	5.71e-14	1.72e-06	1.92e-07	-0.438	-0.095	0.19	0.000598	8.17e-08	4		40
	35	146	29	0.17	0.723	1.085	-33.692	5.83e-16	2.34e-06	8.36e-08	-0.261	0.192	0.64	0.018	8.17e-08	4		116
	36	150	9	0.537	-0.514	0.529	-32.99	1.18e-15	8.19e-07	1.02e-07	-0.537	0.276	1.076	0.135	8.17e-08	4		36
	37	152	15	-0.021	0.977	1.011	-32.067	2.96e-15	1.8e-06	1.28e-07	-0.508	0.077	0.144	0.057	8.17e-08	4		60
	38	156	17	0.353	0.153	0.85	-34.242	3.36e-16	8.63e-07	5.39e-08	-0.195	-0.033	0.328	0.000143	8.17e-08	4		68
	39	172	10	0.232	0.48	0.877	-33.342	8.27e-16	9.06e-07	1.01e-07	-0.196	-0.058	-0.338	0.016	8.17e-08	4		40
	40	174	13	-0.164	0.194	-0.142	-31.738	4.11e-15	9.79e-07	8.16e-08	-0.021	0.108	0.695	0.06	8.17e-08	4		52
	41	177	15	-0.328	0.899	0.28	-31.383	5.87e-15	1.95e-06	1.39e-07	-0.19	0.107	0.367	0.04	8.17e-08	4		60
	42	178	18	-0.16	0.521	0.272	-30.856	9.94e-15	2.99e-06	1.76e-07	-0.368	0.169	-0.429	0.022	8.17e-08	4		72
	43	179	8	0.107	0.897	1.207	-32.322	2.29e-15	1.04e-06	1.48e-07	-0.332	-0.16	-0.649	0.173	8.17e-08	4		32
	44	184	14	-0.025	0.677	0.676	-32.631	1.68e-15	1.18e-06	9.08e-08	-0.332	0.432	1.252	0.047	8.17e-08	4		56
	45	185	6	-0.016	0.694	0.751	-33.564	6.63e-16	3.6e-07	7.2e-08	-0.052	-0.517	-0.121	0.029	8.17e-08	4		24
	46	186	8	-0.256	0.724	0.238	-33.104	1.05e-15	4.34e-07	6.2e-08	-0.274	0.256	0.659	0.064	8.17e-08	4		32
	47	196	10	0.352	0.249	0.938	-33.464	7.32e-16	8.18e-07	9.09e-08	-0.301	0.283	-0.263	0.142	8.17e-08	4		40
	48	203	9	0.501	0.441	1.439	-33.858	4.94e-16	7.27e-07	9.08e-08	0.332	0.128	0.616	0.333	8.17e-08	4		36
	49	206	11	0.027	0.094	0.146	-32.882	1.31e-15	6.96e-07	6.96e-08	-0.263	0.303	0.442	0.000112	8.17e-08	4		44
	50	207	14	0.283	0.606	1.152	-34.939	1.68e-16	6.02e-07	4.63e-08	-0.13	-0.198	-0.824	0.04	8.17e-08	4		56
	51	209	16	0.182	0.572	0.968	-31.791	3.9e-15	2.79e-06	1.86e-07	-0.218	0.2	0.957	0.052	8.17e-08	4		64
	52	216	6	0.348	-0.487	0.215	-33.926	4.62e-16	2.49e-07	4.98e-08	-0.43	-0.658	-0.643	0.124	8.17e-08	4		24
	53	219	7	-0.802	0.747	-0.906	-31.661	4.44e-15	3.98e-07	6.63e-08	-0.821	-0.226	-0.344	0.02	8.17e-08	4		28
	54	220	36	0.129	0.608	0.907	-33.023	1.14e-15	2.46e-06	7.01e-08	-0.159	-0.05	-0.011	0.042	8.17e-08	4		144
	55	228	14	0.235	0.067	0.542	-32.934	1.24e-15	1.1e-06	8.45e-08	-0.164	-0.23	-0.387	0.022	8.17e-08	4		56
	56	232	7	-0.162	-0.403	-0.659	-31.409	5.72e-15	5.22e-07	8.7e-08	-0.482	0.189	0.028	0.102	8.17e-08	4		28
	57	234	9	0.119	-0.232	-0.005	-33.343	8.27e-16	4.2e-07	5.25e-08	-0.524	0.393	2.059	0.011	8.17e-08	4		36
	58	237	7	0.356	0.091	0.744	-33.59	6.46e-16	4.66e-07	7.77e-08	-0.366	-0.504	0.245	0.236	8.17e-08	4		28
	59	240	6	0.033	-0.565	-0.544	-28.288	1.3e-13	1.71e-06	3.41e-07	-0.319	-0.238	-1.35	0.000568	8.17e-08	4		24
	60	241	6	0.255	0.249	0.75	-33.591	6.45e-16	3.86e-07	7.71e-08	-0.053	-0.199	-0.141	0.342	8.17e-08	4		24
	61	246	16	0.251	0.533	1.047	-32.348	2.24e-15	2.04e-06	1.36e-07	-0.276	-0.307	0.051	0.054	8.17e-08	4		64
	62	249	6	0.115	0.11	0.373	-33.961	4.46e-16	2.28e-07	4.55e-08	-0.249	0.325	1.598	0.312	8.17e-08	4		24
	63	255	10	-0.037	0.319	0.257	-31.962	3.29e-15	8.67e-07	9.64e-08	-0.291	-0.159	-0.772	0.009	8.17e-08	4		40
	64	256	9	0.007	0.884	0.987	-31.741	4.1e-15	1.13e-06	1.41e-07	-0.381	-0.092	-0.239	0.075	8.17e-08	4		36
	65	257	10	0.085	1.017	1.239	-31.933	3.39e-15	1.36e-06	1.51e-07	-0.129	0.279	-0.134	0.148	8.17e-08	4		40
	66	258	7	0.78	-0.227	1.293	-33.382	7.95e-16	7.06e-07	1.18e-07	-0.182	-0.019	0.485	0.244	8.17e-08	4		28
	67	264	11	0.107	-0.087	0.159	-33.696	5.81e-16	4.69e-07	4.69e-08	-0.32	-0.198	-0.397	0.038	8.17e-08	4		44
	68	265	8	0.903	-0.635	1.074	-33.804	5.21e-16	6.28e-07	8.97e-08	-0.188	0.082	0.047	0.08	8.17e-08	4		32
	69	268	9	0.089	0.649	0.797	-33.74	5.56e-16	6.08e-07	7.59e-08	-0.484	0.054	0.694	0.215	8.17e-08	4		36
	70	273	26	-0.103	0.449	0.287	-31.812	3.82e-15	2.82e-06	1.13e-07	-0.319	-0.052	-0.256	0.009	8.17e-08	4		104
	71	274	14	0.178	0.228	0.563	-33.946	4.52e-16	7.35e-07	5.65e-08	-0.393	-0.164	-0.361	0.048	8.17e-08	4		56
	72	286	9	0.125	0.056	0.351	-33.599	6.4e-16	4.6e-07	5.75e-08	-0.127	0.116	-0.622	0.089	8.17e-08	4		36
	73	289	6	-0.017	-0.189	-0.289	-32.596	1.74e-15	3.3e-07	6.59e-08	-0.727	0.089	-0.129	0.1	8.17e-08	4		24
	74	290	6	-0.069	0.81	0.645	-35.258	1.22e-16	1.6e-07	3.2e-08	-0.133	0.002	0.387	0.178	8.17e-08	4		24
	75	292	7	-0.018	1.107	1.128	-30.913	9.39e-15	1.77e-06	2.94e-07	-0.444	0.121	0.195	0.013	8.17e-08	4		28
	76	295	7	0.000102	0.632	0.626	-32.308	2.33e-15	7.31e-07	1.22e-07	-0.693	0.145	0.447	0.201	8.17e-08	4		28
	77	302	8	0.451	-0.499	0.342	-32.997	1.17e-15	5.45e-07	7.78e-08	-0.196	0.248	0.427	0.03	8.17e-08	4		32
	78	305	8	-0.138	0.807	0.554	-34.086	3.93e-16	3.48e-07	4.98e-08	-0.636	-0.021	0.098	0.066	8.17e-08	4		32
	79	306	14	0.661	-0.595	0.715	-33.763	5.43e-16	8.77e-07	6.74e-08	-0.225	0.038	0.108	0.066	8.17e-08	4		56
	80	312	12	0.122	0.064	0.289	-32.2	2.59e-15	9.93e-07	9.03e-08	-0.57	-0.294	-0.789	0.057	8.17e-08	4		48
	81	315	6	-0.273	0.473	-0.087	-33.155	9.97e-16	2.76e-07	5.52e-08	-0.379	-0.36	-0.886	0.036	8.17e-08	4		24
	82	319	8	-0.059	0.996	0.955	-32.497	1.93e-15	8.86e-07	1.27e-07	0.035	0.259	1.384	0.018	8.17e-08	4		32
	83	326	21	0.08	0.811	1.018	-31.802	3.86e-15	2.4e-06	1.2e-07	0.06	-0.044	-0.118	0.002	8.17e-08	4		84
	84	327	10	-0.339	0.406	-0.284	-31.262	6.62e-15	9.18e-07	1.02e-07	0.001	-0.02	0.214	0.006	8.17e-08	4		40
	85	329	10	0.421	0.155	0.995	-34.07	4e-16	6.2e-07	6.89e-08	0.029	0.289	1.059	0.025	8.17e-08	4		40
	86	338	6	0.426	-0.202	0.619	-33.572	6.57e-16	3.69e-07	7.37e-08	-0.115	0.1	0.259	0.149	8.17e-08	4		24
	87	341	9	-0.126	-0.222	-0.477	-30.626	1.25e-14	1.06e-06	1.33e-07	-0.443	0.063	-0.4	0.006	8.17e-08	4		36
	88	342	13	-0.182	0.319	0.005	-30.952	9.03e-15	1.35e-06	1.12e-07	-0.267	-0.068	-1.069	0.044	8.17e-08	4		52
	89	343	8	-0.37	0.653	0.012	-30.302	1.73e-14	1.52e-06	2.18e-07	-0.129	-0.096	-0.534	0.012	8.17e-08	4		32
	90	354	11	0.018	0.868	0.959	-31.706	4.25e-15	1.68e-06	1.68e-07	-0.214	0.601	0.982	0.012	8.17e-08	4		44
	91	357	17	-0.044	0.019	-0.054	-30.609	1.27e-14	2.28e-06	1.42e-07	-0.113	0.008	0.292	0.003	8.17e-08	4		68
	92	360	7	0.863	-0.701	1.048	-35.018	1.55e-16	2.91e-07	4.84e-08	0.039	0.117	0.369	0.107	8.17e-08	4		28
	93	364	6	0.141	-0.011	0.268	-32.312	2.32e-15	5.38e-07	1.08e-07	-0.35	-0.323	-0.972	0.076	8.17e-08	4		24
	94	369	7	0.545	-0.077	0.981	-32.987	1.18e-15	6.52e-07	1.09e-07	-0.227	0.043	0.251	0.223	8.17e-08	4		28
	95	377	12	0.184	0.381	0.794	-31.483	5.31e-15	1.76e-06	1.6e-07	-0.378	0.149	0.74	0.042	8.17e-08	4		48
	96	378	8	0.836	-0.92	0.737	-33.666	5.98e-16	5.64e-07	8.06e-08	-0.229	0.13	0.51	0.034	8.17e-08	4		32
	97	379	8	0.194	0.65	1.096	-34.091	3.91e-16	4.65e-07	6.65e-08	-0.02	0.189	0.115	0.029	8.17e-08	4		32
	98	384	6	-0.117	1.115	0.953	-31.989	3.2e-15	6.84e-07	1.37e-07	-0.305	0.013	0.615	0.138	8.17e-08	4		24
	99	385	13	0.179	0.28	0.637	-33.428	7.59e-16	8.61e-07	7.17e-08	-0.015	0.029	-0.437	0.067	8.17e-08	4		52
	100	389	7	0.763	-0.506	0.988	-33.402	7.79e-16	6.08e-07	1.01e-07	-0.007	-0.079	0.424	0.028	8.17e-08	4		28
	101	399	8	0.929	-0.593	1.192	-35.659	8.15e-17	2.62e-07	3.75e-08	-0.121	-0.044	-0.265	0.145	8.17e-08	4		32
	102	401	7	0.325	0.199	0.858	-33.663	6e-16	4.89e-07	8.15e-08	0.025	-0.152	-0.216	0.163	8.17e-08	4		28
	103	403	6	-0.006	1.158	1.166	-33.872	4.87e-16	4.01e-07	8.03e-08	0.326	-0.092	-0.024	0.253	8.17e-08	4		24
serie17	1	2	8	-0.037	0.007	-0.027	-31.137	7.51e-15	1.09e-06	1.56e-07	-0.593	-0.043	-0.002	0.063	8.17e-08	4		32
	2	3	20	0.412	-0.437	0.372	-31.902	3.49e-15	2.61e-06	1.37e-07	-0.456	-0.264	-0.25	0.03	8.17e-08	4		80
	3	7	13	0.773	0.007	1.542	-33.763	5.43e-16	1.39e-06	1.16e-07	0.183	0.214	1.019	0.249	8.17e-08	4		52
	4	8	6	0.073	0.624	0.727	-32.9	1.29e-15	5.44e-07	1.09e-07	-0.053	0.357	0.355	0.014	8.17e-08	4		24
	5	10	39	-0.004	0.381	0.379	-32.417	2.09e-15	3.97e-06	1.05e-07	-0.293	0.059	0.364	0.000478	8.17e-08	4		156
	6	11	13	0.229	-0.154	0.28	-32.37	2.19e-15	1.18e-06	9.83e-08	-0.281	0.023	0.471	0.013	8.17e-08	4		52
	7	15	22	0.663	-0.143	1.154	-33.987	4.34e-16	1.87e-06	8.88e-08	-0.154	0.219	0.915	0.025	8.17e-08	4		88
	8	20	12	0.232	0.24	0.676	-33.559	6.66e-16	8.25e-07	7.5e-08	-0.374	-0.275	-0.538	0.087	8.17e-08	4		48
	9	22	6	0.705	-0.799	0.547	-32.747	1.5e-15	5.19e-07	1.04e-07	-0.118	-0.405	-0.33	0.012	8.17e-08	4		24
	10	25	39	0.355	0.339	1.043	-33.759	5.45e-16	3.41e-06	8.98e-08	-0.11	0.151	0.624	0.051	8.17e-08	4		156
	11	26	6	-0.095	0.54	0.368	-34.186	3.56e-16	2.09e-07	4.17e-08	-0.349	-0.177	0.433	0.23	8.17e-08	4		24
	12	29	6	0.015	0.829	0.894	-33.547	6.74e-16	4.21e-07	8.43e-08	-0.366	0.229	-0.388	0.03	8.17e-08	4		24
	13	31	34	0.233	-0.147	0.317	-32.404	2.11e-15	3.25e-06	9.84e-08	-0.329	0.096	0.088	0.009	8.17e-08	4		136
	14	32	6	0.354	0.189	0.942	-34.062	4.03e-16	3.59e-07	7.18e-08	-0.000848	-0.005	-0.688	0.237	8.17e-08	4		24
	15	34	25	0.314	0.043	0.668	-33.145	1.01e-15	2.21e-06	9.19e-08	-0.287	-0.12	-0.426	0.007	8.17e-08	4		100
	16	35	6	0.433	-0.093	0.742	-34.439	2.76e-16	2.56e-07	5.11e-08	0.000313	-0.198	0.253	0.343	8.17e-08	4		24
	17	40	7	-0.104	0.082	-0.052	-31.223	6.89e-15	8.46e-07	1.41e-07	-0.439	0.134	-0.162	0.012	8.17e-08	4		28
	18	45	13	-0.02	0.063	0.011	-32.121	2.81e-15	1.12e-06	9.32e-08	-0.15	-0.28	-0.611	0.001	8.17e-08	4		52
	19	50	10	0.256	0.063	0.569	-33.337	8.32e-16	7.47e-07	8.3e-08	-0.476	-0.147	0.633	0.098	8.17e-08	4		40
	20	52	13	-0.145	0.002	-0.282	-29.485	3.92e-14	2.92e-06	2.44e-07	-0.325	0.355	0.619	0.024	8.17e-08	4		52
	21	53	13	-0.303	0.316	-0.298	-30.836	1.01e-14	1.7e-06	1.42e-07	-0.222	-0.102	-0.593	0.002	8.17e-08	4		52
	22	55	6	0.518	-0.638	0.356	-33.332	8.36e-16	3.36e-07	6.73e-08	-0.17	-0.251	-0.625	0.043	8.17e-08	4		24
	23	59	14	0.243	-0.131	0.33	-32.858	1.34e-15	1.13e-06	8.67e-08	-0.276	0.005	0.296	0.005	8.17e-08	4		56
	24	65	17	-0.049	0.016	-0.102	-30.708	1.15e-14	2.85e-06	1.78e-07	-0.381	-0.017	-0.009	0.014	8.17e-08	4		68
	25	69	7	-0.543	0.034	-1.098	-30.265	1.79e-14	7.37e-07	1.23e-07	-0.811	0.145	0.44	0.051	8.17e-08	4		28
	26	70	22	0.285	-0.139	0.417	-32.406	2.11e-15	2.37e-06	1.13e-07	-0.158	0.032	-0.382	0.035	8.17e-08	4		88
	27	72	7	-0.75	0.466	-1.026	-30.784	1.07e-14	5.55e-07	9.25e-08	-0.828	0.016	-0.662	0.019	8.17e-08	4		28
	28	73	6	-0.893	-0.18	-1.978	-28.828	7.55e-14	6.23e-07	1.25e-07	-0.476	0.074	0.661	0.013	8.17e-08	4		24
	29	80	6	-0.049	0.714	0.663	-33.642	6.13e-16	3.26e-07	6.52e-08	-0.127	0.315	-0.043	0.049	8.17e-08	4		24
	30	81	7	-0.275	1.063	0.51	-32.94	1.24e-15	5.22e-07	8.69e-08	-0.392	0.171	-0.094	0.113	8.17e-08	4		28
	31	82	30	-0.097	0.353	0.134	-32.181	2.64e-15	2.62e-06	9.02e-08	-0.336	0.072	0.604	0.00072	8.17e-08	4		120
	32	88	6	0.194	-0.081	0.255	-32.225	2.53e-15	5.49e-07	1.1e-07	-0.346	-0.561	-0.549	0.086	8.17e-08	4		24
	33	95	11	-0.044	0.152	0.051	-32.955	1.22e-15	6.32e-07	6.32e-08	-0.17	-0.517	-1.419	0.003	8.17e-08	4		44
	34	100	8	-0.266	-0.327	-0.872	-30.617	1.26e-14	7.39e-07	1.06e-07	-0.474	-0.091	0.037	0.05	8.17e-08	4		32
	35	101	20	0.133	0.086	0.353	-32.205	2.58e-15	2.2e-06	1.16e-07	-0.25	-0.113	-0.506	0.007	8.17e-08	4		80
	36	104	7	0.639	-0.018	1.29	-34.027	4.17e-16	5.74e-07	9.56e-08	0.262	0.164	0.513	0.019	8.17e-08	4		28
	37	106	6	0.186	-0.282	0.061	-31.297	6.4e-15	7.72e-07	1.55e-07	-0.426	-0.27	-1.198	0.037	8.17e-08	4		24
	38	108	13	-0.357	0.318	-0.375	-30.521	1.39e-14	1.86e-06	1.55e-07	-0.646	0.089	0.7	0.009	8.17e-08	4		52
	39	115	7	0.285	0.045	0.618	-32.554	1.82e-15	6.9e-07	1.15e-07	-0.009	-0.246	-1.113	0.214	8.17e-08	4		28
	40	117	10	0.269	0.162	0.732	-32.951	1.22e-15	9.21e-07	1.02e-07	-0.047	0.331	1.473	0.022	8.17e-08	4		40
	41	118	9	0.242	-0.231	0.228	-33.256	9.02e-16	4.96e-07	6.2e-08	-0.193	0.398	1.138	0.02	8.17e-08	4		36
	42	119	16	0.061	0.093	0.211	-32.26	2.44e-15	1.54e-06	1.03e-07	-0.492	-0.101	-0.21	0.001	8.17e-08	4		64
	43	120	7	0.488	-0.62	0.363	-32.479	1.96e-15	6.11e-07	1.02e-07	-0.239	-0.023	1.377	0.046	8.17e-08	4		28
	44	123	23	-0.062	0.008	-0.095	-31.64	4.54e-15	2.08e-06	9.46e-08	-0.195	0.381	0.6	0.013	8.17e-08	4		92
	45	126	13	-0.015	0.808	0.823	-31.653	4.48e-15	2.11e-06	1.76e-07	-0.402	-0.146	-0.096	0.016	8.17e-08	4		52
	46	131	11	0.335	-0.14	0.493	-33.547	6.74e-16	6.54e-07	6.54e-08	-0.486	0.029	-0.976	0.048	8.17e-08	4		44
	47	132	37	0.074	0.113	0.252	-32.907	1.28e-15	2.97e-06	8.25e-08	-0.451	0.047	0.426	0.007	8.17e-08	4		148
	48	135	13	0.296	-0.003	0.553	-32.865	1.33e-15	1.14e-06	9.51e-08	-0.174	0.154	0.425	0.027	8.17e-08	4		52
	49	142	13	0.675	-0.159	1.192	-33.941	4.55e-16	1.07e-06	8.93e-08	-0.132	-0.011	0.103	0.058	8.17e-08	4		52
	50	147	8	-0.248	-0.88	-1.34	-30.272	1.78e-14	6.87e-07	9.82e-08	-0.825	0.106	-0.135	0.062	8.17e-08	4		32
	51	148	17	0.077	0.337	0.456	-32.563	1.8e-15	1.62e-06	1.01e-07	-0.362	-0.003	0.106	0.039	8.17e-08	4		68
	52	149	6	0.111	0.306	0.511	-33.023	1.14e-15	4.63e-07	9.26e-08	-0.168	0.489	0.877	0.03	8.17e-08	4		24
	53	151	6	-0.544	-0.436	-1.536	-29.742	3.03e-14	4.79e-07	9.57e-08	-0.717	-0.508	-2.515	0.001	8.17e-08	4		24
	54	164	6	-0.055	0.479	0.409	-32.703	1.57e-15	4.77e-07	9.55e-08	-0.151	-0.699	-1.716	0.014	8.17e-08	4		24
	55	165	7	0.237	0.132	0.593	-32.303	2.34e-15	6.43e-07	1.07e-07	-0.102	-0.537	-1.607	0.119	8.17e-08	4		28
	56	167	7	-0.327	-0.364	-1.059	-31.403	5.75e-15	3.96e-07	6.59e-08	-0.747	-0.012	-0.663	0.002	8.17e-08	4		28
	57	168	6	0.467	0.225	1.196	-33.832	5.07e-16	4.45e-07	8.9e-08	0.125	0.046	0.212	0.066	8.17e-08	4		24
	58	172	7	-0.258	0.131	-0.331	-31.854	3.66e-15	5.07e-07	8.45e-08	-0.426	-0.376	0.073	0.004	8.17e-08	4		28
	59	176	9	-0.064	0.385	0.224	-32.349	2.23e-15	8.38e-07	1.05e-07	-0.209	0.189	0.616	0.004	8.17e-08	4		36
	60	177	8	0.917	-0.867	0.98	-32.968	1.2e-15	8.55e-07	1.22e-07	-0.203	-0.188	-0.192	0.113	8.17e-08	4		32
	61	181	7	0.501	-0.303	0.675	-32.469	1.98e-15	8.19e-07	1.37e-07	-0.245	-0.447	-0.583	0.063	8.17e-08	4		28
	62	182	8	-0.151	0.434	0.201	-32.5	1.92e-15	5.78e-07	8.26e-08	-0.299	-0.107	0.168	0.008	8.17e-08	4		32
	63	188	14	0.458	-0.508	0.419	-32.545	1.84e-15	1.34e-06	1.03e-07	-0.372	0.027	0.566	0.032	8.17e-08	4		56
	64	189	6	-0.163	-0.5	-0.84	-28.124	1.53e-13	1.74e-06	3.47e-07	-0.369	-0.382	-0.591	0.001	8.17e-08	4		24
	65	191	6	0.626	-0.463	0.795	-33.35	8.21e-16	4.38e-07	8.75e-08	-0.009	0.313	1.249	0.043	8.17e-08	4		24
	66	193	7	0.046	0.386	0.417	-32.93	1.25e-15	5.15e-07	8.58e-08	-0.171	0.062	-0.141	0.133	8.17e-08	4		28
	67	194	16	-0.009	0.645	0.673	-31.365	5.98e-15	2.76e-06	1.84e-07	0.246	-0.192	-0.627	0.118	8.17e-08	4		64
	68	200	7	-0.001	-0.252	-0.233	-32.159	2.7e-15	4.84e-07	8.07e-08	-0.328	0.33	1.08	0.006	8.17e-08	4		28
	69	204	11	0.753	-0.36	1.116	-33.659	6.02e-16	8.92e-07	8.92e-08	-0.209	0.548	1.207	0.095	8.17e-08	4		44
	70	206	24	0.156	-0.046	0.259	-32.767	1.47e-15	1.86e-06	8.11e-08	-0.198	0.021	0.412	0.002	8.17e-08	4		96
	71	210	6	0.148	0.243	0.552	-32.887	1.3e-15	5e-07	9.99e-08	-0.41	-0.9	-1.998	0.057	8.17e-08	4		24
	72	211	6	0.283	0.519	1.134	-33.986	4.35e-16	3.98e-07	7.96e-08	0.439	0.212	0.951	0.013	8.17e-08	4		24
	73	213	14	0.247	-0.181	0.283	-32.61	1.72e-15	1.32e-06	1.01e-07	-0.581	-0.264	-1.17	0.003	8.17e-08	4		56
	74	216	10	-0.182	0.404	0.021	-33.049	1.11e-15	5.65e-07	6.27e-08	-0.538	0.125	0.671	0.076	8.17e-08	4		40
	75	217	7	0.607	-0.152	1.101	-33.582	6.51e-16	5.9e-07	9.84e-08	0.225	0.011	0.243	0.128	8.17e-08	4		28
	76	220	17	-0.027	0.243	0.232	-31.557	4.93e-15	2.14e-06	1.34e-07	-0.279	0.202	-0.231	0.000584	8.17e-08	4		68
	77	221	9	0.4	-0.271	0.51	-32.731	1.52e-15	8.5e-07	1.06e-07	-0.349	0.044	-0.493	0.002	8.17e-08	4		36
	78	223	28	0.101	0.167	0.357	-33.11	1.04e-15	1.96e-06	7.27e-08	-0.317	-0.052	-0.583	0.005	8.17e-08	4		112
	79	226	22	0.34	0.246	0.938	-33.41	7.73e-16	1.92e-06	9.13e-08	0.055	-0.225	0.026	0.11	8.17e-08	4		88
	80	229	6	0.014	-0.359	-0.389	-29.948	2.47e-14	1.12e-06	2.24e-07	-0.599	-0.327	-0.924	0.015	8.17e-08	4		24
	81	231	6	0.639	-0.367	0.906	-33.793	5.27e-16	4.18e-07	8.36e-08	-0.162	-0.304	-1.174	0.008	8.17e-08	4		24
	82	232	9	0.103	-0.01	0.222	-32.507	1.91e-15	7.53e-07	9.41e-08	-0.26	-0.014	-0.748	0.005	8.17e-08	4		36
	83	236	11	-0.346	0.298	-0.349	-31.885	3.55e-15	8.15e-07	8.15e-08	-0.497	-0.032	0.487	0.005	8.17e-08	4		44
	84	241	10	0.648	-0.401	0.913	-32.715	1.55e-15	1.21e-06	1.34e-07	-0.056	-0.093	-1.094	0.026	8.17e-08	4		40
	85	242	6	0.519	-0.503	0.552	-32.106	2.85e-15	6.65e-07	1.33e-07	0.132	-0.068	-0.785	0.09	8.17e-08	4		24
	86	243	10	0.102	0.936	1.189	-32.597	1.74e-15	1.11e-06	1.23e-07	-0.197	-0.294	-0.442	0.146	8.17e-08	4		40
	87	245	7	0.068	-0.251	-0.106	-30.634	1.24e-14	1.04e-06	1.73e-07	-0.605	0.094	0.406	0.081	8.17e-08	4		28
	88	248	7	0.813	-0.752	0.91	-33.458	7.37e-16	5.79e-07	9.65e-08	0.133	-0.154	0.229	0.085	8.17e-08	4		28
	89	249	6	-0.206	0.604	0.236	-31.347	6.08e-15	7.24e-07	1.45e-07	-0.899	0.337	1.212	0.094	8.17e-08	4		24
	90	254	17	0.257	-0.135	0.394	-33.336	8.32e-16	1.08e-06	6.75e-08	-0.299	-0.078	0.343	0.058	8.17e-08	4		68
	91	255	6	0.925	-0.353	1.519	-33.596	6.42e-16	6.06e-07	1.21e-07	-0.283	0.288	0.211	0.259	8.17e-08	4		24
	92	256	9	0.124	0.181	0.403	-33.559	6.66e-16	4.99e-07	6.24e-08	-0.135	-0.052	-0.07	0.032	8.17e-08	4		36
	93	260	7	-0.451	0.678	-0.182	-30.886	9.65e-15	8.99e-07	1.5e-07	-0.642	-0.133	-1.492	0.098	8.17e-08	4		28
	94	266	6	-0.077	0.8	0.65	-32.112	2.83e-15	6.99e-07	1.4e-07	-0.133	-0.323	-0.619	0.198	8.17e-08	4		24
	95	268	9	0.115	0.629	0.868	-32.432	2.06e-15	1.06e-06	1.32e-07	-0.15	0.296	0.703	0.016	8.17e-08	4		36
	96	269	8	-0.245	0.61	0.169	-32.558	1.81e-15	5.77e-07	8.24e-08	-0.145	0.079	0.182	0.028	8.17e-08	4		32
	97	275	7	-0.821	1.133	-0.504	-30.687	1.18e-14	8.02e-07	1.34e-07	-0.485	-0.517	-1.048	0.008	8.17e-08	4		28
	98	276	6	0.812	-0.655	0.963	-33.882	4.82e-16	4.03e-07	8.05e-08	-0.211	0.105	0.218	0.057	8.17e-08	4		24
	99	278	6	-0.73	0.613	-0.902	-30.36	1.63e-14	6.54e-07	1.31e-07	-0.749	0.042	-0.119	0.022	8.17e-08	4		24
serie21	1	3	46	0.363	0.32	1.031	-33.274	8.851e-16	5.199e-06	1.155e-07	-0.127	-0.063	0.006	0.03	8.169e-08	4		184
	2	5	18	0.016	0.226	0.252	-32.166	2.681e-15	1.885e-06	1.109e-07	-0.353	-0.074	-0.012	0.0006571	8.169e-08	4		72
	3	6	23	0.083	0.059	0.267	-31.82	3.789e-15	2.737e-06	1.244e-07	-0.111	-0.09	0.311	0.0004246	8.169e-08	4		92
	4	7	7	0.012	0.873	0.947	-33.172	9.809e-16	5.876e-07	9.793e-08	-0.266	-0.189	-0.512	0.156	8.169e-08	4		28
	5	11	10	0.704	-0.326	1.054	-33.387	7.909e-16	9.327e-07	1.036e-07	0.079	-0.54	-1.27	0.058	8.169e-08	4		40
	6	15	6	0.787	-0.653	0.928	-35.232	1.249e-16	2.066e-07	4.132e-08	0.106	-0.056	-0.602	0.182	8.169e-08	4		24
	7	16	12	0.164	0.386	0.735	-31.447	5.505e-15	1.892e-06	1.72e-07	0.062	0.174	0.667	0.03	8.169e-08	4		48
	8	17	7	-0.958	1.112	-0.769	-31.762	4.018e-15	3.347e-07	5.578e-08	-0.28	0.037	1.261	0.03	8.169e-08	4		28
	9	21	12	0.079	-0.026	0.142	-31.954	3.316e-15	1.176e-06	1.069e-07	-0.168	0.151	0.294	0.033	8.169e-08	4		48
	10	24	25	0.027	0.207	0.283	-30.861	9.887e-15	3.418e-06	1.424e-07	-0.351	-0.075	-0.562	0.019	8.169e-08	4		100
	11	26	8	0.599	-0.537	0.625	-34.304	3.162e-16	3.344e-07	4.777e-08	-0.435	-0.086	-0.996	0.145	8.169e-08	4		32
	12	28	11	-0.003	-0.057	-0.111	-32.624	1.696e-15	7.209e-07	7.209e-08	-0.544	0.133	1.047	0.022	8.169e-08	4		44
	13	30	11	-0.084	0.141	-0.046	-33.286	8.752e-16	5.38e-07	5.38e-08	-0.41	-0.034	0.59	0.044	8.169e-08	4		44
	14	35	7	-0.628	0.655	-0.555	-31.268	6.586e-15	5.13e-07	8.549e-08	-0.139	0.057	0.952	0.041	8.169e-08	4		28
	15	37	8	0.086	-0.35	-0.179	-32.09	2.893e-15	6.376e-07	9.109e-08	-0.466	0.127	-0.21	0.024	8.169e-08	4		32
	16	44	6	0.491	0.273	1.266	-35.784	7.197e-17	1.583e-07	3.165e-08	0.715	0.166	0.264	0.372	8.169e-08	4		24
	17	45	9	0.17	0.085	0.39	-32.94	1.236e-15	6.884e-07	8.605e-08	-0.179	0.193	1.338	0.029	8.169e-08	4		36
	18	46	6	0.154	-0.592	-0.274	-32.236	2.501e-15	4.032e-07	8.064e-08	-0.578	0.057	1.728	0.004	8.169e-08	4		24
	19	47	9	0.117	0.936	1.26	-32.775	1.459e-15	9.148e-07	1.143e-07	-0.137	-0.101	-0.335	0.137	8.169e-08	4		36
	20	49	8	0.002	0.291	0.319	-32.487	1.945e-15	6.729e-07	9.613e-08	-0.201	-0.119	-0.295	0.056	8.169e-08	4		32
	21	50	14	0.176	0.224	0.586	-34.59	2.374e-16	5.115e-07	3.935e-08	-0.28	0.062	-0.378	0.025	8.169e-08	4		56
	22	55	12	0.072	0.254	0.37	-33.362	8.108e-16	6.876e-07	6.251e-08	-0.104	-0.01	-0.509	0.012	8.169e-08	4		48
	23	57	7	-0.21	0.921	0.517	-30.625	1.253e-14	1.312e-06	2.187e-07	-0.033	0.000475	0.498	0.005	8.169e-08	4		28
	24	62	10	-0.235	0.597	0.235	-30.871	9.794e-15	1.275e-06	1.416e-07	0.008	0.223	0.588	0.02	8.169e-08	4		40
	25	64	6	-0.286	-0.049	-0.621	-31.128	7.576e-15	5.262e-07	1.052e-07	-0.503	0.232	0.813	0.004	8.169e-08	4		24
	26	71	9	0.071	-0.093	0.063	-32.589	1.757e-15	6.763e-07	8.454e-08	-0.611	-0.264	0.049	0.008	8.169e-08	4		36
	27	74	23	0.101	0.137	0.331	-33.049	1.109e-15	1.474e-06	6.7e-08	-0.292	-0.054	-0.327	0.048	8.169e-08	4		92
	28	75	7	0.035	0.569	0.726	-33.251	9.064e-16	4.112e-07	6.854e-08	-0.455	-0.33	-1.214	0.05	8.169e-08	4		28
	29	76	6	-0.629	-0.541	-1.798	-29.612	3.45e-14	4.942e-07	9.883e-08	-0.8	0.218	-0.314	0.003	8.169e-08	4		24
	30	82	8	0.162	0.87	1.292	-32.862	1.337e-15	7.724e-07	1.103e-07	-0.323	-0.669	-1.986	0.136	8.169e-08	4		32
	31	89	11	0.403	0.295	1.11	-33.29	8.713e-16	1.052e-06	1.052e-07	-0.032	-0.112	-1.296	0.141	8.169e-08	4		44
	32	93	6	-0.811	0.069	-1.573	-28.865	7.281e-14	8.597e-07	1.719e-07	-0.962	0.131	-0.136	0.004	8.169e-08	4		24
	33	94	7	0.355	0.557	1.322	-35.403	1.053e-16	2.692e-07	4.486e-08	0.544	-0.509	-0.84	0.032	8.169e-08	4		28
	34	98	8	0.036	0.048	0.139	-32.121	2.806e-15	7.631e-07	1.09e-07	-0.476	-0.274	-0.872	0.011	8.169e-08	4		32
	35	99	36	0.163	-0.016	0.3	-32.836	1.372e-15	3.286e-06	9.388e-08	-0.431	-0.011	-0.532	0.004	8.169e-08	4		144
	36	100	19	0.114	0.126	0.33	-33.386	7.919e-16	1.127e-06	6.259e-08	-0.158	0.206	0.688	0.02	8.169e-08	4		76
	37	102	11	-0.145	0.745	0.55	-32.241	2.489e-15	1.121e-06	1.121e-07	0.149	0.309	0.278	0.066	8.169e-08	4		44
	38	104	8	0.637	-0.885	0.354	-33.467	7.299e-16	4.474e-07	6.391e-08	-0.471	0.445	1.266	0.113	8.169e-08	4		32
	39	105	16	0.366	-0.426	0.286	-33.337	8.315e-16	8.934e-07	5.956e-08	0.012	0.636	0.736	0.002	8.169e-08	4		64
	40	107	8	-0.262	1.113	0.549	-32.556	1.815e-15	7.814e-07	1.116e-07	0.104	-0.112	-1.036	0.099	8.169e-08	4		32
	41	111	8	0.175	-0.236	0.087	-31.86	3.641e-15	8.541e-07	1.22e-07	-0.526	0.533	1.262	0.125	8.169e-08	4		32
	42	112	15	-0.118	-0.065	-0.288	-32.131	2.777e-15	9.127e-07	6.519e-08	-0.15	0.115	-0.226	0.002	8.169e-08	4		60
	43	114	6	-0.709	1.182	-0.157	-33.03	1.13e-15	2.398e-07	4.797e-08	0.175	-0.336	0.275	0.094	8.169e-08	4		24
	44	117	11	0.06	0.084	0.201	-32.77	1.466e-15	7.809e-07	7.809e-08	-0.157	0.269	0.425	0.03	8.169e-08	4		44
	45	119	28	0.148	0.101	0.392	-32.624	1.696e-15	2.535e-06	9.387e-08	-0.208	-0.106	-0.413	0.006	8.169e-08	4		112
	46	124	7	-0.179	0.11	-0.273	-31.916	3.443e-15	5.553e-07	9.255e-08	-0.586	-0.022	0.769	0.113	8.169e-08	4		28
	47	125	7	0.084	1.07	1.316	-31.907	3.474e-15	1.047e-06	1.745e-07	-0.083	-0.556	-1.642	0.175	8.169e-08	4		28
	48	131	7	0.126	0.506	0.743	-33.132	1.021e-15	5.715e-07	9.526e-08	-0.122	0.413	1.052	0.082	8.169e-08	4		28
	49	134	7	-0.097	0.003	-0.216	-31.966	3.276e-15	5.26e-07	8.767e-08	-0.777	-0.005	-0.604	0.046	8.169e-08	4		28
	50	136	18	0.403	0.058	0.859	-33.884	4.814e-16	1.346e-06	7.919e-08	-0.396	-0.233	-0.825	0.067	8.169e-08	4		72
	51	140	7	0.081	1.006	1.18	-33.538	6.798e-16	5.85e-07	9.749e-08	0.391	-0.004	-0.295	0.236	8.169e-08	4		28
	52	143	12	-0.29	0.166	-0.445	-31.278	6.515e-15	1.097e-06	9.971e-08	-0.341	0.434	1.609	0.021	8.169e-08	4		48
	53	145	14	0.261	0.369	0.948	-31.264	6.612e-15	2.63e-06	2.023e-07	-0.198	0.432	1.048	0.087	8.169e-08	4		56
	54	147	6	-0.764	0.97	-0.556	-32.413	2.096e-15	2.588e-07	5.177e-08	-0.271	-0.111	-1.173	0.05	8.169e-08	4		24
	55	154	16	-0.012	0.098	0.085	-30.495	1.426e-14	2.123e-06	1.415e-07	-0.593	0.092	-0.263	0.02	8.169e-08	4		64
	56	157	19	0.095	-0.007	0.178	-31.8	3.869e-15	2.172e-06	1.207e-07	-0.135	0.173	0.317	0.002	8.169e-08	4		76
	57	159	16	0.14	0.218	0.491	-33.84	5.029e-16	8.849e-07	5.9e-08	-0.333	-0.171	-0.204	0.007	8.169e-08	4		64
	58	165	17	0.192	-0.193	0.184	-32.318	2.303e-15	1.671e-06	1.045e-07	-0.332	0.132	0.551	0.023	8.169e-08	4		68
	59	167	10	-0.137	0.393	0.092	-32.427	2.066e-15	7.747e-07	8.608e-08	-0.484	0.024	0.265	0.005	8.169e-08	4		40
	60	177	16	0.219	-0.19	0.265	-32.538	1.849e-15	1.422e-06	9.477e-08	-0.292	0.169	0.4	0.006	8.169e-08	4		64
	61	179	8	-0.118	0.259	-0.009	-33.044	1.115e-15	4.412e-07	6.303e-08	-0.338	-0.14	-0.972	0.156	8.169e-08	4		32
	62	182	8	-0.39	-0.048	-0.825	-31.056	8.141e-15	6.652e-07	9.503e-08	-0.453	-0.389	-1.335	0.042	8.169e-08	4		32
	63	185	7	0.412	-0.446	0.41	-34.028	4.166e-16	3.094e-07	5.156e-08	-0.172	-0.092	-0.811	0.038	8.169e-08	4		28
	64	186	7	0.624	-0.235	1.078	-34.296	3.186e-16	4.092e-07	6.82e-08	0.27	-0.146	-0.453	0.083	8.169e-08	4		28
	65	189	21	0.056	0.929	1.116	-32.63	1.687e-15	2.121e-06	1.06e-07	-0.309	0.097	-0.01	0.062	8.169e-08	4		84
	66	191	7	0.419	0.069	0.882	-32.917	1.266e-15	6.639e-07	1.107e-07	-0.447	0.098	0.892	0.089	8.169e-08	4		28
	67	194	10	0.114	0.296	0.523	-30.673	1.193e-14	2.02e-06	2.244e-07	-0.227	-0.13	-0.41	0.003	8.169e-08	4		40
	68	195	14	0.081	0.137	0.305	-29.685	3.206e-14	4.38e-06	3.369e-07	-0.252	0.273	0.847	0.012	8.169e-08	4		56
	69	198	6	0.214	0.041	0.456	-33.296	8.659e-16	3.692e-07	7.383e-08	-0.43	-0.538	-2.14	0.159	8.169e-08	4		24
	70	199	7	0.168	0.138	0.481	-32.667	1.624e-15	5.906e-07	9.843e-08	-0.119	0.729	1.705	0.078	8.169e-08	4		28
	71	200	20	0.009	0.548	0.549	-32.935	1.243e-15	1.731e-06	9.109e-08	-0.546	-0.01	0.013	0.007	8.169e-08	4		80
	72	201	15	-0.092	0.122	-0.073	-32.152	2.72e-15	1.117e-06	7.977e-08	-0.299	0.25	0.408	0.01	8.169e-08	4		60
	73	202	6	0.469	0.136	1.005	-34.024	4.183e-16	3.768e-07	7.536e-08	-0.387	0.091	0.131	0.212	8.169e-08	4		24
	74	203	8	-0.061	0.485	0.277	-33.078	1.077e-15	4.848e-07	6.926e-08	-0.39	0.198	0.062	0.038	8.169e-08	4		32
	75	207	25	0.083	0.161	0.307	-33.125	1.028e-15	1.613e-06	6.719e-08	-0.078	0.363	0.372	0.007	8.169e-08	4		100
	76	209	51	0.197	0.414	0.788	-33.814	5.16e-16	3.5e-06	7e-08	-0.224	-0.037	0.015	0.008	8.169e-08	4		204
	77	211	12	0.116	0.119	0.363	-32.667	1.624e-15	9.962e-07	9.057e-08	-0.348	0.405	0.317	0.033	8.169e-08	4		48
	78	215	6	-0.196	0.056	-0.352	-33.111	1.042e-15	2.371e-07	4.742e-08	-0.503	0.212	1.414	0.1	8.169e-08	4		24
	79	220	6	-0.116	0.736	0.497	-33.274	8.856e-16	3.631e-07	7.262e-08	-0.236	-0.799	-1.854	0.037	8.169e-08	4		24
	80	221	10	0.192	-0.033	0.31	-33.571	6.581e-16	5.374e-07	5.972e-08	-0.273	-0.152	0.091	0.031	8.169e-08	4		40
	81	225	7	0.546	-0.214	0.957	-34.646	2.245e-16	3.105e-07	5.175e-08	-0.033	0.425	0.662	0.034	8.169e-08	4		28
	82	226	24	0.064	0.268	0.412	-31.022	8.422e-15	2.989e-06	1.299e-07	-0.355	-0.123	0.196	0.000896	8.169e-08	4		96
	83	231	6	0.529	-0.525	0.559	-32.813	1.404e-15	5.457e-07	1.091e-07	-0.35	0.594	0.648	0.037	8.169e-08	4		24
	84	233	6	-0.616	1.204	-0.014	-32.772	1.464e-15	3.36e-07	6.72e-08	-0.372	-0.226	-1.239	0.189	8.169e-08	4		24
	85	235	8	0.056	0.784	0.965	-32.558	1.811e-15	8.182e-07	1.169e-07	-0.184	0.334	1.338	0.192	8.169e-08	4		32
	86	240	11	0.409	0.032	0.878	-33.681	5.893e-16	8.055e-07	8.055e-08	-0.01	0.034	0.324	0.173	8.169e-08	4		44
	87	241	10	-0.24	0.39	-0.039	-31.254	6.675e-15	1.172e-06	1.303e-07	-0.638	0.253	1.223	0.049	8.169e-08	4		40
	88	246	7	-0.753	0.707	-0.805	-30.967	8.894e-15	5.64e-07	9.4e-08	-0.261	-0.078	0.464	0.014	8.169e-08	4		28
	89	251	13	0.324	-0.222	0.439	-33.16	9.928e-16	9.845e-07	8.205e-08	-0.518	0.169	0.853	0.017	8.169e-08	4		52
	90	252	10	0.14	0.61	0.948	-31.108	7.725e-15	1.982e-06	2.202e-07	-0.027	-0.304	-1.099	0.004	8.169e-08	4		40
	91	254	7	-0.344	-0.059	-0.71	-32.673	1.616e-15	2.444e-07	4.073e-08	-0.845	0.368	2.714	0.016	8.169e-08	4		28
	92	260	6	0.869	-0.333	1.433	-34.456	2.717e-16	4.205e-07	8.409e-08	0.267	-0.257	0.378	0.202	8.169e-08	4		24
	93	261	7	0.168	0.038	0.363	-30.759	1.095e-14	1.253e-06	2.088e-07	-0.119	-0.208	0.694	0.151	8.169e-08	4		28
	94	263	11	0.029	0.592	0.67	-31.007	8.548e-15	1.792e-06	1.792e-07	-0.039	0.089	0.109	0.194	8.169e-08	4		44
	95	269	9	0.292	-0.437	0.17	-32.391	2.141e-15	7.772e-07	9.715e-08	-0.335	0.073	0.503	0.016	8.169e-08	4		36
	96	271	6	-0.215	-0.42	-0.843	-31.855	3.662e-15	2.956e-07	5.913e-08	-0.599	0.263	1.256	0.006	8.169e-08	4		24
	97	275	10	0.082	-0.084	0.075	-32.283	2.387e-15	7.86e-07	8.734e-08	-0.148	0.018	0.754	0.004	8.169e-08	4		40
	98	277	13	0.255	0.06	0.527	-33.791	5.283e-16	7.631e-07	6.359e-08	-0.32	0.117	-0.033	0.025	8.169e-08	4		52
	99	279	8	-0.054	0.027	-0.052	-29.726	3.076e-14	1.67e-06	2.385e-07	-0.65	0.076	-0.045	0.009	8.169e-08	4		32
	100	285	8	-0.027	1.156	1.09	-31.643	4.524e-15	1.557e-06	2.224e-07	-0.027	0.28	0.646	0.09	8.169e-08	4		32
	101	288	8	0.853	-0.885	0.844	-34.017	4.213e-16	4.672e-07	6.674e-08	-0.177	0.141	-0.392	0.037	8.169e-08	4		32
	102	290	7	-0.221	0.556	0.136	-33.388	7.903e-16	2.998e-07	4.997e-08	-0.286	0.243	0.373	0.053	8.169e-08	4		28
	103	293	6	-0.336	0.598	-0.022	-33.323	8.434e-16	2.352e-07	4.705e-08	-0.267	0.163	0.508	0.113	8.169e-08	4		24
serie23	1	1	19	0.205	-0.081	0.328	-33.229	9.26e-16	1.33e-06	7.38e-08	-0.25	-0.049	-0.234	0.01	8.17e-08	4		76
	2	2	17	0.419	0.118	0.946	-34.081	3.95e-16	1.24e-06	7.77e-08	-0.444	-0.119	-0.86	0.006	8.17e-08	4		68
	3	3	8	0.148	-0.065	0.263	-32.593	1.75e-15	5.84e-07	8.34e-08	-0.557	0.027	-0.811	0.158	8.17e-08	4		32
	4	5	6	0.563	-0.194	0.863	-33.857	4.95e-16	3.92e-07	7.84e-08	-0.052	-0.561	-1.582	0.012	8.17e-08	4		24
	5	6	6	0.231	0.156	0.598	-32.414	2.09e-15	6.06e-07	1.21e-07	-0.161	-0.111	-1.515	0.068	8.17e-08	4		24
	6	7	22	-0.253	0.366	-0.089	-30.623	1.26e-14	3.04e-06	1.45e-07	-0.334	0.343	1.211	0.006	8.17e-08	4		88
	7	8	13	0.147	-0.032	0.211	-33.112	1.04e-15	8.32e-07	6.94e-08	-0.349	0.177	-0.058	0.01	8.17e-08	4		52
	8	9	6	-0.455	-0.593	-1.505	-30.285	1.76e-14	4.52e-07	9.04e-08	-0.784	-0.218	0.307	0.007	8.17e-08	4		24
	9	11	15	-0.099	0.199	0.021	-32.018	3.11e-15	1.25e-06	8.91e-08	-0.155	0.076	0.712	0.007	8.17e-08	4		60
	10	13	11	0.538	-0.084	0.896	-33.947	4.52e-16	7.43e-07	7.43e-08	-0.255	-0.224	-1.159	0.073	8.17e-08	4		44
	11	14	6	0.054	1.228	1.385	-31.983	3.22e-15	9e-07	1.8e-07	0.118	0.055	-0.423	0.196	8.17e-08	4		24
	12	17	26	-0.176	0.958	0.683	-32.15	2.73e-15	3.36e-06	1.35e-07	-0.186	0.097	0.696	0.02	8.17e-08	4		104
	13	19	22	-0.012	0.814	0.871	-32.169	2.67e-15	2.39e-06	1.14e-07	-0.223	0.148	-0.185	0.019	8.17e-08	4		88
	14	20	20	-0.117	0.128	-0.102	-31.65	4.49e-15	1.95e-06	1.03e-07	-0.522	0.303	1.093	0.004	8.17e-08	4		80
	15	27	9	0.238	-0.098	0.345	-32.187	2.63e-15	9.91e-07	1.24e-07	-0.537	-0.242	0.022	0.157	8.17e-08	4		36
	16	28	12	0.12	0.063	0.266	-30.965	8.91e-15	1.87e-06	1.7e-07	-0.119	0.357	0.411	0.042	8.17e-08	4		48
	17	34	8	-0.247	0.753	0.234	-33.456	7.38e-16	4.06e-07	5.8e-08	-0.115	0.168	0.83	0.106	8.17e-08	4		32
	18	36	10	0.525	-0.404	0.638	-34.193	3.53e-16	5.04e-07	5.59e-08	-0.202	0.037	0.225	0.064	8.17e-08	4		40
	19	41	15	0.066	0.941	1.139	-32.268	2.42e-15	1.78e-06	1.27e-07	-0.1	-0.005	0.625	0.051	8.17e-08	4		60
	20	43	10	0.015	0.259	0.213	-33.009	1.16e-15	6.67e-07	7.41e-08	-0.532	0.506	0.786	0.06	8.17e-08	4		40
	21	44	13	0.564	-0.435	0.699	-32.708	1.56e-15	1.44e-06	1.2e-07	-0.09	0.014	0.033	0.001	8.17e-08	4		52
	22	45	11	0.249	-0.24	0.236	-32.945	1.23e-15	7.88e-07	7.88e-08	-0.188	-0.32	0.05	0.011	8.17e-08	4		44
	23	47	24	-0.171	0.412	0.105	-31.224	6.88e-15	2.9e-06	1.26e-07	-0.181	0.086	-0.198	0.011	8.17e-08	4		96
	24	48	20	0.102	0.773	1.068	-33.044	1.12e-15	1.89e-06	9.95e-08	0.077	-0.008	-0.41	0.05	8.17e-08	4		80
	25	53	12	0.204	-0.417	0.035	-31.49	5.27e-15	1.44e-06	1.31e-07	-0.191	0.48	0.885	0.002	8.17e-08	4		48
	26	56	8	0.313	0.238	0.959	-33.943	4.54e-16	4.93e-07	7.05e-08	0.242	0.511	0.462	0.21	8.17e-08	4		32
	27	59	9	0.456	-0.389	0.497	-31.512	5.16e-15	1.22e-06	1.52e-07	-0.198	-0.13	-0.124	0.146	8.17e-08	4		36
	28	60	8	-0.17	0.357	0.073	-31.523	5.1e-15	8.79e-07	1.26e-07	-0.334	-0.036	-0.653	0.067	8.17e-08	4		32
	29	62	11	-0.1	0.477	0.293	-33.147	1.01e-15	5.99e-07	5.99e-08	0.033	-0.085	-0.221	0.08	8.17e-08	4		44
	30	64	9	0.095	0.18	0.381	-30.077	2.17e-14	2.01e-06	2.52e-07	-0.194	0.163	0.058	0.002	8.17e-08	4		36
	31	66	11	0.008	0.627	0.75	-31.407	5.73e-15	1.59e-06	1.59e-07	0.419	-0.004	-0.364	0.107	8.17e-08	4		44
	32	73	9	0.391	0.238	0.992	-33.246	9.11e-16	9.04e-07	1.13e-07	0.257	0.223	0.469	0.007	8.17e-08	4		36
	33	76	19	0.312	0.448	1.064	-32.796	1.43e-15	2.29e-06	1.27e-07	-0.17	0.189	0.05	0.023	8.17e-08	4		76
	34	78	6	0.276	-0.313	0.238	-31.958	3.3e-15	5.66e-07	1.13e-07	-0.368	0.378	1.925	0.072	8.17e-08	4		24
	35	80	11	0.093	-0.013	0.19	-32.136	2.76e-15	1.04e-06	1.04e-07	-0.37	-0.101	-1.031	0.005	8.17e-08	4		44
	36	83	7	0.24	0.843	1.368	-31.711	4.23e-15	1.39e-06	2.32e-07	-0.012	-0.403	-0.439	0.152	8.17e-08	4		28
	37	84	9	0.068	0.53	0.664	-33.501	7.06e-16	5.58e-07	6.98e-08	-0.248	-0.372	-1.237	0.139	8.17e-08	4		36
	38	85	12	0.172	0.339	0.735	-30.994	8.66e-15	2.35e-06	2.13e-07	-0.33	-0.088	-0.107	0.032	8.17e-08	4		48
	39	87	9	0.022	0.394	0.416	-32.6	1.74e-15	8.2e-07	1.03e-07	-0.216	-0.32	-1.659	0.011	8.17e-08	4		36
	40	90	10	0.831	-0.238	1.437	-33.885	4.81e-16	1.01e-06	1.13e-07	0.059	0.078	-0.353	0.2	8.17e-08	4		40
	41	95	8	0.547	-0.9	0.18	-32.281	2.39e-15	7.07e-07	1.01e-07	-0.318	0.383	0.103	0.011	8.17e-08	4		32
	42	101	14	0.075	0.811	1.019	-32.629	1.69e-15	1.52e-06	1.17e-07	-0.095	0.079	-0.061	0.042	8.17e-08	4		56
	43	102	12	0.37	-0.023	0.759	-33.332	8.36e-16	1.02e-06	9.25e-08	-0.387	0.039	0.065	0.084	8.17e-08	4		48
	44	111	7	-0.148	0.473	0.175	-32.445	2.03e-15	4.76e-07	7.93e-08	-0.592	-0.659	-2.292	0.063	8.17e-08	4		28
	45	115	10	0.302	-0.207	0.436	-33.373	8.02e-16	6.43e-07	7.14e-08	-0.236	0.019	-0.255	0.042	8.17e-08	4		40
	46	118	9	-0.459	0.182	-0.713	-31.368	5.96e-15	6.62e-07	8.28e-08	-0.604	-0.476	-2.38	0.009	8.17e-08	4		36
	47	122	19	0.164	0.402	0.775	-31.283	6.49e-15	2.89e-06	1.61e-07	0.003	0.167	0.384	0.008	8.17e-08	4		76
	48	124	9	0.154	0.358	0.684	-33.613	6.31e-16	5.85e-07	7.31e-08	-0.401	-0.176	-0.087	0.203	8.17e-08	4		36
	49	125	6	0.552	-0.325	0.711	-34.288	3.21e-16	2.82e-07	5.63e-08	-0.305	0.542	1.994	0.029	8.17e-08	4		24
	50	130	10	0.024	0.797	0.927	-31.364	5.98e-15	1.64e-06	1.82e-07	0.054	0.662	1.326	0.054	8.17e-08	4		40
	51	134	6	0.008	0.068	0.115	-32.97	1.2e-15	3.18e-07	6.35e-08	-0.144	0.498	1.467	0.04	8.17e-08	4		24
	52	143	6	0.012	0.396	0.439	-30.394	1.58e-14	1.07e-06	2.13e-07	0.635	-0.248	-0.43	0.201	8.17e-08	4		24
	53	146	9	0.118	0.368	0.644	-33.96	4.46e-16	3.94e-07	4.92e-08	-0.283	-0.211	-0.451	0.114	8.17e-08	4		36
	54	147	8	0.198	0.076	0.565	-32.525	1.87e-15	7.77e-07	1.11e-07	-0.278	-0.22	-0.856	0.114	8.17e-08	4		32
	55	163	6	0.604	0.391	1.576	-34.417	2.82e-16	4.59e-07	9.18e-08	0.202	-0.648	-1.143	0.15	8.17e-08	4		24
	56	165	11	-0.11	0.61	0.342	-32.148	2.73e-15	1.21e-06	1.21e-07	-0.471	0.094	1.331	0.04	8.17e-08	4		44
	57	169	11	0.32	0.058	0.707	-32.443	2.03e-15	1.25e-06	1.25e-07	-0.17	0.203	0.376	0.078	8.17e-08	4		44
	58	173	8	-0.388	0.857	0.116	-31.945	3.35e-15	7.56e-07	1.08e-07	-0.286	-0.129	-0.877	0.011	8.17e-08	4		32
	59	174	6	-0.127	-0.284	-0.571	-31.785	3.93e-15	4.08e-07	8.15e-08	-0.617	0.462	0.878	0.012	8.17e-08	4		24
	60	182	6	-0.057	-0.101	-0.188	-33.282	8.78e-16	2.14e-07	4.27e-08	-0.4	0.591	2.079	0.024	8.17e-08	4		24
	61	189	9	0.68	-0.169	1.196	-33.976	4.39e-16	6.82e-07	8.52e-08	-0.004	0.346	0.062	0.355	8.17e-08	4		36
	62	191	11	0.257	-0.211	0.267	-32.832	1.38e-15	8.36e-07	8.36e-08	-0.767	0.087	0.35	0.039	8.17e-08	4		44
	63	206	10	-0.102	0.191	-0.058	-31.778	3.95e-15	9.53e-07	1.06e-07	-0.464	-0.038	-0.263	0.015	8.17e-08	4		40
	64	211	6	-0.187	0.826	0.474	-32.513	1.9e-15	5e-07	1e-07	-0.554	-0.598	-0.774	0.115	8.17e-08	4		24
	65	220	6	-0.126	-0.277	-0.51	-31.05	8.19e-15	5.81e-07	1.16e-07	-0.649	0.534	2.427	0.014	8.17e-08	4		24
	66	222	14	0.62	0.092	1.32	-34.105	3.86e-16	1.13e-06	8.67e-08	0.21	-0.111	-0.061	0.104	8.17e-08	4		56
	67	223	7	-0.1	0.065	-0.118	-33.121	1.03e-15	3.04e-07	5.06e-08	-0.276	0.095	0.993	0.061	8.17e-08	4		28
	68	229	8	0.463	0.023	0.978	-33.465	7.31e-16	6.58e-07	9.4e-08	0.129	-0.096	0.379	0.032	8.17e-08	4		32
	69	236	10	0.554	0.251	1.374	-33.781	5.33e-16	9.04e-07	1e-07	-0.222	-0.046	0.245	0.2	8.17e-08	4		40
	70	238	9	0.288	0.663	1.238	-35.843	6.79e-17	2.65e-07	3.31e-08	-0.133	-0.24	-0.802	0.07	8.17e-08	4		36
	71	240	6	-0.241	0.825	0.339	-35.042	1.51e-16	1.3e-07	2.61e-08	-0.398	0.091	0.568	0.196	8.17e-08	4		24
	72	241	6	0.101	0.41	0.618	-33.334	8.34e-16	4.12e-07	8.23e-08	-0.102	-0.039	0.551	0.123	8.17e-08	4		24
	73	244	9	0.388	0.286	1.017	-33.94	4.55e-16	6.44e-07	8.05e-08	-0.181	0.373	0.378	0.029	8.17e-08	4		36
	74	245	30	0.059	0.337	0.499	-31.18	7.19e-15	4.23e-06	1.46e-07	-0.09	0.083	0.7	0.016	8.17e-08	4		120
	75	247	8	0.053	1.017	1.194	-31.683	4.35e-15	1.17e-06	1.67e-07	-0.599	-0.206	-0.876	0.115	8.17e-08	4		32
	76	251	6	-0.024	0.368	0.348	-33.607	6.35e-16	2.86e-07	5.71e-08	-0.499	0.411	0.991	0.135	8.17e-08	4		24
	77	257	8	0.788	-0.47	1.072	-34.362	2.98e-16	4.65e-07	6.64e-08	-0.218	0.367	1.019	0.133	8.17e-08	4		32
	78	259	8	-0.245	-0.639	-1.113	-31.301	6.37e-15	5.08e-07	7.26e-08	-0.783	0.213	0.799	0.037	8.17e-08	4		32
	79	260	7	0.322	0.016	0.691	-33.156	9.97e-16	5.54e-07	9.23e-08	-0.249	-0.364	0.239	0.057	8.17e-08	4		28
	80	267	7	0.674	-0.001	1.258	-35.279	1.19e-16	3.04e-07	5.06e-08	0.086	0.211	1.235	0.313	8.17e-08	4		28
	81	272	6	0.069	0.98	1.205	-31.333	6.17e-15	1.25e-06	2.49e-07	-0.107	0.439	1.648	0.155	8.17e-08	4		24
	82	273	14	-0.023	0.007	-0.004	-33.296	8.67e-16	7.01e-07	5.39e-08	-0.484	0.193	0.319	0.023	8.17e-08	4		56
	83	275	13	0.174	0.382	0.748	-33.542	6.78e-16	9.03e-07	7.53e-08	0.052	-0.081	-0.19	0.027	8.17e-08	4		52
	84	277	6	-0.466	0.274	-0.707	-30.481	1.45e-14	6.89e-07	1.38e-07	-0.819	0.021	1.582	0.011	8.17e-08	4		24
	85	279	12	0.21	-0.205	0.242	-33.077	1.08e-15	7.97e-07	7.25e-08	-0.31	-0.208	-0.352	0.014	8.17e-08	4		48
	86	280	10	0.335	0.14	0.784	-34.573	2.42e-16	4.49e-07	4.99e-08	-0.197	0.147	0.627	0.172	8.17e-08	4		40
	87	282	9	-0.169	0.497	0.184	-31.935	3.38e-15	8.15e-07	1.02e-07	0.045	-0.033	-0.38	0.013	8.17e-08	4		36
	88	283	15	0.039	0.228	0.313	-32.709	1.56e-15	1.13e-06	8.1e-08	-0.15	-0.058	-0.383	0.025	8.17e-08	4		60
	89	291	7	-0.331	-0.081	-0.771	-32.342	2.25e-15	3.1e-07	5.16e-08	-0.665	-0.193	1.055	0.153	8.17e-08	4		28
	90	293	7	0.789	-0.911	0.549	-34.044	4.1e-16	3.43e-07	5.71e-08	-0.415	0.145	0.132	0.056	8.17e-08	4		28
	91	294	14	-0.083	0.218	0.083	-32.708	1.56e-15	9.82e-07	7.55e-08	-0.579	0.062	0.178	0.002	8.17e-08	4		56
	92	295	8	0.737	-0.35	1.065	-33.356	8.16e-16	7.51e-07	1.07e-07	-0.249	-0.146	-1.237	0.124	8.17e-08	4		32
	93	300	8	-0.163	-0.133	-0.457	-30.668	1.2e-14	9.42e-07	1.35e-07	-0.554	0.256	0.397	0.082	8.17e-08	4		32
	94	303	7	-0.012	0.215	0.195	-30.197	1.92e-14	1.06e-06	1.76e-07	-0.501	-0.268	-0.196	0.147	8.17e-08	4		28
	95	308	9	-0.215	-0.058	-0.459	-29.592	3.52e-14	1.62e-06	2.03e-07	-0.118	-0.448	-0.106	0.026	8.17e-08	4		36
	96	310	6	0.856	-0.58	1.016	-33.38	7.97e-16	5.38e-07	1.08e-07	-0.423	0.183	0.449	0.15	8.17e-08	4		24
	97	311	6	0.931	-0.247	1.625	-34.8	1.93e-16	3.99e-07	7.99e-08	0.414	0.103	0.264	0.509	8.17e-08	4		24
	98	313	8	0.227	-0.257	0.138	-32.757	1.49e-15	5.58e-07	7.97e-08	-0.282	-0.134	-0.625	0.061	8.17e-08	4		32
	99	314	11	0.018	0.939	1.062	-32.056	2.99e-15	1.36e-06	1.36e-07	-0.482	0.045	1.411	0.105	8.17e-08	4		44
	100	320	8	0.432	-0.616	0.224	-32.409	2.1e-15	7.19e-07	1.03e-07	-0.416	0.16	0.2	0.027	8.17e-08	4		32
	101	331	8	-0.429	0.03	-0.771	-30.859	9.91e-15	7.08e-07	1.01e-07	-0.667	0.015	-0.236	0.003	8.17e-08	4		32
	102	333	7	-0.018	0.36	0.355	-33.366	8.07e-16	3.91e-07	6.51e-08	-0.427	-0.609	-1.048	0.064	8.17e-08	4		28
	103	334	9	-0.061	0.514	0.438	-34.021	4.2e-16	3.46e-07	4.32e-08	0.026	0.23	-0.223	0.041	8.17e-08	4		36
	104	337	7	0.15	0.282	0.547	-32.965	1.21e-15	5.57e-07	9.29e-08	-0.281	0.033	-0.979	0.016	8.17e-08	4		28
	105	338	9	0.651	0.082	1.357	-34.773	1.98e-16	5.09e-07	6.36e-08	-0.161	0.13	0.748	0.18	8.17e-08	4		36
	106	343	14	0.436	-0.232	0.649	-33.309	8.55e-16	1.12e-06	8.63e-08	-0.143	0.356	0.9	0.002	8.17e-08	4		56
	107	345	6	0.286	-0.05	0.554	-32.315	2.31e-15	6.47e-07	1.29e-07	-0.068	0.555	1.628	0.102	8.17e-08	4		24
	108	346	7	0.808	-0.397	1.229	-34.718	2.09e-16	3.58e-07	5.97e-08	0.123	-0.188	0.015	0.196	8.17e-08	4		28
	109	349	21	-0.074	0.49	0.414	-31.903	3.49e-15	2.4e-06	1.2e-07	-0.266	0.038	0.64	0.009	8.17e-08	4		84
	110	356	8	0.005	-0.472	-0.506	-28.717	8.44e-14	1.94e-06	2.77e-07	-0.006	-0.109	-0.243	0.008	8.17e-08	4		32
	111	362	6	0.476	0.106	1.021	-34.051	4.07e-16	3.81e-07	7.61e-08	0.022	0.517	1.233	0.131	8.17e-08	4		24
	112	365	6	-0.551	1.062	0.025	-31.655	4.47e-15	5.26e-07	1.05e-07	-0.015	0.582	1.561	0.067	8.17e-08	4		24
	113	367	11	0.228	0.081	0.528	-31.195	7.08e-15	1.87e-06	1.87e-07	-0.134	0.091	-0.082	0.003	8.17e-08	4		44
	114	369	8	-0.018	0.315	0.324	-32.559	1.81e-15	6.11e-07	8.73e-08	-0.225	0.209	0.136	0.132	8.17e-08	4		32
	115	373	10	0.133	-0.222	0.05	-30.013	2.31e-14	2.48e-06	2.76e-07	-0.486	-0.025	0.018	0.041	8.17e-08	4		40
	116	376	12	-0.095	0.027	-0.141	-32.023	3.09e-15	1.02e-06	9.25e-08	-0.297	0.175	0.727	0.017	8.17e-08	4		48
	117	387	7	0.061	-0.022	0.04	-31.954	3.32e-15	6.61e-07	1.1e-07	-0.503	0.191	1.528	0.032	8.17e-08	4		28

## Sheet: lifetime
Trajectory length	Hi-spec	Lo-spec			Hi-spec	Lo-spec
	108	44		avg	44.3899	43.6616
	64	40		SD	26.5183	25.8243
	40	24		n	790	863
	32	28
	124	68			t-Test: Two-Sample Assuming Equal Variances
	40	32
	28	24				Variable 1	Variable 2
	28	28			Mean	44.3899	43.6616
	28	40			Variance	703.219	666.892
	24	32			Observations	790	863
	28	24			Pooled Variance	684.253
	28	64			Hypothesized Mean Difference	0
	24	148			df	1651
	40	52			t Stat	0.565382
	28	36			P(T<=t) one-tail	0.285946
	64	44			t Critical one-tail	1.64578
	48	24			P(T<=t) two-tail	0.571891
	28	24			t Critical two-tail	1.9614
	28	72
	80	32
	52	24
	52	40
	40	32
	44	56
	92	24
	64	76
	24	40
	76	28
	32	36
	40	32
	28	28
	36	60
	44	44
	32	92
	132	24
	72	32
	40	32
	68	56
	32	48
	32	28
	32	60
	24	44
	64	32
	40	144
	36	48
	24	32
	32	32
	40	24
	108	36
	32	28
	28	36
	32	28
	40	40
	76	24
	24	108
	216	48
	36	36
	56	56
	24	44
	24	28
	28	44
	60	88
	28	32
	28	24
	24	56
	24	40
	56	28
	40	60
	28	68
	104	64
	52	32
	64	32
	40	24
	100	36
	24	24
	56	28
	28	28
	28	24
	64	32
	28	28
	36	28
	36	40
	32	104
	24	36
	24	28
	24	28
	32	44
	24	36
	92	28
	40	32
	104	32
	32	60
	100	40
	72	32
	24	60
	36	52
	24	24
	80	56
	28	44
	24	24
	40	36
	24	24
	52	24
	36	24
	52	104
	32	28
	180	24
	24	88
	28	28
	28	44
	68	32
	28	36
	52	28
	32	24
	36	56
	84	124
	24	44
	24	48
	24	28
	24	32
	60	84
	32	84
	152	32
	36	56
	36	24
	28	24
	80	32
	100	56
	28	76
	24	28
	32	36
	28	24
	28	28
	36	48
	28	236
	80	32
	52	24
	52	28
	24	28
	36	32
	36	32
	68	24
	72	96
	24	24
	56	104
	32	28
	32	32
	36	40
	24	24
	60	24
	28	80
	24	104
	116	32
	172	32
	36	40
	52	32
	36	56
	32	232
	28	24
	44	52
	36	24
	28	24
	24	44
	32	72
	80	28
	56	28
	28	60
	24	76
	32	28
	52	24
	32	32
	24	36
	28	60
	24	36
	24	32
	56	24
	68	28
	56	44
	80	72
	28	24
	48	28
	24	36
	24	24
	24	40
	76	32
	28	52
	24	28
	48	24
	36	28
	56	48
	44	28
	32	24
	56	28
	24	40
	44	32
	72	36
	24	60
	24	56
	44	24
	48	40
	84	24
	40	28
	24	24
	24	36
	56	76
	28	36
	60	36
	24	68
	44	120
	28	24
	48	32
	40	80
	32	96
	68	64
	40	24
	24	72
	68	24
	24	40
	40	44
	40	80
	32	28
	180	60
	100	52
	48	60
	60	24
	24	76
	56	28
	36	24
	84	36
	36	24
	28	44
	32	32
	24	28
	32	24
	32	72
	48	36
	48	40
	48	28
	84	36
	56	36
	132	28
	32	156
	44	64
	32	40
	36	32
	36	40
	100	24
	24	60
	40	24
	44	28
	60	24
	36	24
	84	100
	24	52
	44	24
	40	24
	76	52
	80	124
	44	24
	68	32
	64	40
	60	56
	32	40
	24	32
	28	44
	36	24
	52	32
	40	52
	120	40
	24	24
	76	28
	28	40
	32	44
	24	36
	52	28
	44	32
	40	60
	28	64
	68	32
	24	36
	36	40
	36	52
	32	48
	96	28
	24	36
	36	32
	32	36
	36	36
	80	28
	60	40
	28	36
	32	40
	32	32
	52	36
	32	24
	36	28
	24	72
	48	32
	28	44
	28	32
	48	36
	112	52
	44	32
	28	84
	44	24
	28	48
	28	56
	32	24
	24	24
	28	32
	44	32
	64	32
	24	24
	32	24
	24	24
	24	32
	40	64
	92	36
	24	24
	24	40
	44	24
	40	72
	40	44
	44	24
	60	28
	48	44
	24	28
	60	32
	32	24
	28	44
	44	24
	140	24
	36	28
	36	48
	28	80
	44	32
	60	28
	32	36
	44	24
	32	40
	72	56
	28	40
	24	36
	32	24
	28	72
	32	24
	28	40
	36	52
	48	32
	52	56
	24	52
	76	64
	24	84
	24	32
	24	84
	48	52
	32	24
	28	32
	32	44
	84	32
	32	44
	80	60
	48	40
	36	48
	28	36
	32	36
	44	24
	36	24
	28	88
	32	52
	68	32
	28	48
	24	48
	44	28
	32	32
	60	44
	28	104
	24	24
	28	60
	28	44
	32	24
	40	24
	44	68
	24	36
	112	28
	24	36
	44	36
	32	32
	24	48
	44	44
	28	28
	28	36
	24	60
	48	24
	28	28
	36	28
	24	40
	32	24
	36	32
	28	28
	76	28
	40	28
	116	60
	36	48
	60	52
	68	28
	40	28
	52	24
	60	56
	72	24
	32	28
	56	68
	24	52
	32	56
	40	24
	36	24
	44	28
	56	32
	64	28
	24	32
	28	28
	144	28
	56	28
	28	32
	36	68
	28	28
	24	24
	24	44
	64	32
	24	60
	40	28
	36	24
	40	28
	28	28
	44	32
	32	40
	36	44
	104	24
	56	112
	36	24
	24	44
	24	32
	28	24
	28	44
	32	28
	32	28
	56	24
	48	48
	24	28
	32	36
	84	24
	40	32
	40	36
	24	28
	36	76
	52	40
	32	116
	44	36
	68	60
	28	68
	24	40
	28	52
	48	60
	32	72
	32	32
	24	56
	52	24
	28	32
	32	40
	28	36
	24	44
	32	56
	80	64
	52	24
	24	28
	156	144
	52	56
	88	28
	48	36
	24	28
	156	24
	24	24
	24	64
	136	24
	24	40
	100	36
	24	40
	28	28
	52	44
	40	32
	52	36
	52	104
	24	56
	56	36
	68	24
	28	24
	88	28
	28	28
	24	32
	24	32
	28	56
	120	48
	24	24
	44	32
	32	84
	80	40
	28	40
	24	24
	52	36
	28	52
	40	32
	36	44
	64	68
	28	28
	92	24
	52	28
	44	48
	148	32
	52	32
	52	24
	32	52
	68	28
	24	32
	24	28
	24	24
	28	32
	28	88
	24	24
	28	44
	36	36
	32	24
	28	64
	32	44
	56	36
	24	28
	24	44
	28	88
	64	56
	28	44
	44	160
	96	24
	24	24
	24	24
	56	24
	40	24
	28	52
	68	24
	36	60
	112	28
	88	36
	24	100
	24	48
	36	32
	44	32
	40	24
	24	24
	40	124
	28	28
	28	36
	24	72
	68	24
	24	32
	36	24
	28	48
	24	88
	36	28
	32	24
	28	32
	24	40
	24	52
	184	28
	72	36
	92	52
	28	28
	40	28
	24	24
	48	48
	28	72
	48	52
	100	60
	32	24
	44	32
	44	32
	28	100
	32	24
	24	36
	36	24
	24	28
	36	32
	32	24
	56	48
	48	56
	28	60
	40	24
	24	88
	36	36
	92	32
	28	40
	24	28
	32	48
	44	40
	24	152
	28	24
	32	76
	144	24
	76	36
	44	52
	32	44
	64	24
	32	32
	32	32
	60	24
	24	72
	44	64
	112	24
	28	72
	28	24
	28	32
	28	24
	72	28
	28	32
	48	28
	56	24
	24	44
	64	64
	76	24
	64	56
	68	40
	40	28
	64	44
	32	40
	32	36
	28	28
	28	28
	84	84
	28	48
	40	72
	56	32
	24	24
	28	28
	80	104
	60	32
	24	32
	32	140
	100	36
	204	60
	48	52
	24	24
	24	28
	40	36
	28	28
	96	28
	24	80
	24	28
	32	40
	44	56
	40	28
	28	40
	52	28
	40	36
	28	36
	24	104
	28	40
	44	24
	36	116
	24	108
	40	32
	52	36
	32	92
	32	32
	32	56
	28	32
	24	24
	76	32
	68	52
	32	208
	24	28
	24	36
	88	32
	52	32
	24	52
	60	28
	44	32
	24	52
	104	28
	88	88
	80	40
	36	52
	48	104
	32	36
	40	44
	60	56
	40	64
	52	92
	44	48
	96	48
	80	24
	48	60
	32	88
	36	44
	32	68
	44	84
	36	28
	44	152
	36	220
	76	44
	24	24
	44	60
	28	64
	36	24
	48	96
	36	28
	40	24
	32	28
	56	28
	48	32
	28	64
	40	28
	36	108
	76	64
	36	24
	24	28
	40	32
	24	72
	24	32
	36	100
	32	56
	24	24
	44	80
	44	64
	32	32
	24	36
	24	40
	36	36
	44	32
	40	28
	24	52
	24	68
	56	36
	28	72
	32	36
	40	80
	36	68
	24	56
	24	40
	36	28
	120	68
	32	24
	24	36
	32	96
	32	52
	28	60
	28	40
	24	44
	56	24
	52	36
	24	32
	48	32
	40	32
	36	32
	60	44
	28	60
	28	76
	56	32
	32	76
	32	28
	28	52
	36	56
	24	64
	24	24
	32	28
	44	28
	32	28
	32	56
	28	28
	36	40
	28	40
	36	32
	56	24
	24	52
	28	40
	84	32
	32	40
	24	68
	24	32
	44	32
	32	52
	40	24
	48	32
	28	48
		28
		24
		68
		40
		28
		36
		24
		24
		28
		52
		40
		64
		24
		56
		32
		28
		24
		32
		32
		40
		80
		72
		36
		88
		32
		28
		60
		176
		24
		64
		36
		24
		24
		40
		44
		24
		24
		28
		60
		28
		64
		88
		28
		72
		32
		28
		72
		24
		24
		24
		32
		40
		28
		24
		32
		56
		28
		32
		44
		32
		36
		56
		40
		44
		36
		24
		40
		32
		36
		36
		32
		28
		24

## Sheet: Lo_spec
Lo_spec		Trajectory	Trajectory length	MSS: slope	MSS: y-axis intercept	MSD: slope	MSD: y-axis intercept	Diffusion Coefficient D2 (m^2/s)	Distance (m)	AvgDistance (m/frame)	Straightness	Bending	Bending (linear)	Efficiency	Pixel size	Time interval		Trajectroy length corrected
serie7	1	2	11	-0.003	0.226	0.222	-32.972	1.198e-15	6.82e-07	6.82e-08	-0.209	0.163	0.711	0.006	8.169e-08	4		44
	2	4	10	0.106	0.919	1.206	-32.474	1.97e-15	1.153e-06	1.281e-07	-0.108	-0.041	0.715	0.171	8.169e-08	4		40
	3	9	6	0.123	-0.093	0.14	-33.035	1.124e-15	3.564e-07	7.128e-08	-0.462	-0.704	-0.623	0.095	8.169e-08	4		24
	4	11	7	-0.044	0.453	0.377	-33.544	6.763e-16	3.591e-07	5.984e-08	-0.536	0.096	0.542	0.155	8.169e-08	4		28
	5	14	17	0.482	-0.19	0.754	-33.834	5.06e-16	1.106e-06	6.912e-08	-0.132	0.289	0.927	0.023	8.169e-08	4		68
	6	17	8	-0.016	-0.109	-0.117	-32.628	1.689e-15	4.815e-07	6.878e-08	-0.354	0.211	1.089	0.005	8.169e-08	4		32
	7	21	6	0.224	-0.189	0.242	-32.652	1.649e-15	4.408e-07	8.816e-08	-0.21	-0.054	0.961	0.048	8.169e-08	4		24
	8	23	7	0.374	-0.382	0.403	-33.255	9.023e-16	4.422e-07	7.371e-08	-0.165	0.424	0.838	0.051	8.169e-08	4		28
	9	25	10	0.058	-0.175	-0.053	-31.8	3.868e-15	9.638e-07	1.071e-07	-0.735	-0.078	-0.642	0.001	8.169e-08	4		40
	10	31	8	0.524	-0.181	0.851	-34.783	1.958e-16	3.202e-07	4.574e-08	-0.061	-0.525	-1.349	0.23	8.169e-08	4		32
	11	36	6	0.05	1.158	1.324	-31.663	4.436e-15	9.806e-07	1.961e-07	-0.01	0.23	0.452	0.252	8.169e-08	4		24
	12	40	16	0.238	0.247	0.719	-33.376	7.995e-16	1.162e-06	7.749e-08	-0.429	-0.107	-1.004	0.021	8.169e-08	4		64
	13	42	37	-0.055	0.219	0.145	-31.458	5.445e-15	4.033e-06	1.12e-07	-0.273	0.015	0.208	0.0007152	8.169e-08	4		148
	14	45	13	0.102	0.936	1.211	-32.416	2.088e-15	1.528e-06	1.273e-07	-0.175	-0.461	-0.567	0.073	8.169e-08	4		52
	15	46	9	-0.05	0.71	0.658	-30.645	1.228e-14	1.938e-06	2.423e-07	-0.186	0.178	1.153	0.004	8.169e-08	4		36
	16	48	11	0.43	-0.142	0.718	-34.284	3.227e-16	5.161e-07	5.161e-08	0.14	-0.139	-0.569	0.027	8.169e-08	4		44
	17	49	6	0.458	0.211	1.139	-34.429	2.789e-16	3.182e-07	6.364e-08	0.044	0.014	-0.156	0.028	8.169e-08	4		24
	18	50	6	0.385	-0.12	0.628	-33.981	4.365e-16	3.067e-07	6.135e-08	-0.247	-0.021	-0.284	0.139	8.169e-08	4		24
	19	52	18	-0.08	0.486	0.275	-33.905	4.713e-16	7.985e-07	4.697e-08	-0.405	-0.03	-0.669	0.007	8.169e-08	4		72
	20	54	8	0.39	0.317	1.022	-34.335	3.064e-16	4.662e-07	6.659e-08	0.035	-0.149	-0.051	0.033	8.169e-08	4		32
	21	55	6	-0.098	0.42	0.284	-32.168	2.676e-15	5.126e-07	1.025e-07	-0.315	-0.063	-0.953	0.147	8.169e-08	4		24
	22	58	10	0.358	-0.302	0.407	-33.366	8.078e-16	5.927e-07	6.585e-08	-0.203	-0.409	-1.766	0.049	8.169e-08	4		40
	23	66	8	-0.257	0.556	0.098	-32.231	2.513e-15	5.626e-07	8.038e-08	-0.447	-0.086	-1.119	0.025	8.169e-08	4		32
	24	69	14	-0.025	0.204	0.121	-32.905	1.281e-15	9.978e-07	7.675e-08	-0.616	0.282	0.582	0.013	8.169e-08	4		56
	25	74	6	0.634	-0.099	1.229	-34.284	3.226e-16	3.824e-07	7.648e-08	-0.033	-0.61	-1.586	0.051	8.169e-08	4		24
	26	77	19	0.181	0.084	0.422	-33.394	7.851e-16	1.304e-06	7.244e-08	-0.207	-0.192	-0.268	0.01	8.169e-08	4		76
	27	78	10	0.061	0.489	0.61	-31.229	6.843e-15	1.37e-06	1.522e-07	0.162	0.048	-0.143	0.017	8.169e-08	4		40
	28	86	7	0.234	0.915	1.437	-32.366	2.196e-15	9.733e-07	1.622e-07	-0.04	0.197	0.515	0.198	8.169e-08	4		28
	29	87	9	-0.016	0.5	0.463	-32.78	1.451e-15	7.496e-07	9.37e-08	-0.571	0.002	-0.385	0.024	8.169e-08	4		36
	30	96	8	-0.384	0.62	-0.149	-31.782	3.938e-15	6.785e-07	9.693e-08	-0.564	0.27	1.406	0.107	8.169e-08	4		32
	31	104	7	-0.577	0.935	-0.221	-32.224	2.531e-15	4.539e-07	7.565e-08	-0.543	-0.1	-0.667	0.005	8.169e-08	4		28
	32	105	15	-0.105	0.741	0.603	-31.082	7.928e-15	2.237e-06	1.598e-07	-0.429	0.047	0.456	0.053	8.169e-08	4		60
	33	107	11	-0.169	0.247	-0.048	-32.449	2.02e-15	7.492e-07	7.492e-08	-0.154	0.073	0.486	0.068	8.169e-08	4		44
	34	108	23	0.092	0.237	0.406	-32.871	1.325e-15	1.679e-06	7.63e-08	-0.162	0.109	0.546	0.016	8.169e-08	4		92
	35	113	6	-0.498	0.805	-0.07	-32.959	1.214e-15	2.339e-07	4.678e-08	0.347	0.135	0.957	0.029	8.169e-08	4		24
	36	120	8	0.163	0.878	1.256	-32.376	2.175e-15	1.033e-06	1.476e-07	-0.306	0.353	0.124	0.182	8.169e-08	4		32
	37	124	8	0.693	-0.992	0.358	-34.065	4.014e-16	3.543e-07	5.062e-08	-0.261	0.17	0.841	0.119	8.169e-08	4		32
	38	132	14	0.532	-0.262	0.793	-33.869	4.882e-16	8.622e-07	6.632e-08	-0.195	0.051	0.093	0.035	8.169e-08	4		56
	39	133	12	0.037	0.526	0.634	-31.122	7.616e-15	2.265e-06	2.059e-07	-0.441	0.277	1.316	0.002	8.169e-08	4		48
	40	134	7	-0.201	0.432	-0.032	-32.493	1.934e-15	4.799e-07	7.998e-08	-0.356	0.138	1.051	0.102	8.169e-08	4		28
	41	138	15	0.27	0.075	0.617	-33.866	4.899e-16	9.213e-07	6.581e-08	-0.486	-0.33	-0.912	0.013	8.169e-08	4		60
	42	139	11	-0.33	0.559	-0.094	-32.608	1.724e-15	6.909e-07	6.909e-08	-0.167	-0.207	0.312	0.023	8.169e-08	4		44
	43	141	8	-0.667	0.443	-0.931	-32.237	2.498e-15	3.256e-07	4.652e-08	-0.591	-0.255	-1.412	0.036	8.169e-08	4		32
	44	144	36	0.128	0.264	0.502	-33.539	6.798e-16	2.182e-06	6.235e-08	-0.084	0.158	0.434	0.001	8.169e-08	4		144
	45	149	12	-0.096	0.188	-0.046	-32.998	1.168e-15	6.445e-07	5.859e-08	-0.558	0.007	0.225	0.023	8.169e-08	4		48
	46	150	8	-0.286	0.205	-0.398	-33.356	8.156e-16	2.644e-07	3.777e-08	-0.688	0.15	0.878	0.178	8.169e-08	4		32
	47	153	8	-0.3	0.478	-0.117	-32.431	2.057e-15	5.45e-07	7.786e-08	-0.355	-0.119	-0.469	0.025	8.169e-08	4		32
	48	157	6	0.72	-0.455	0.983	-33.335	8.335e-16	5.464e-07	1.093e-07	-0.172	-0.447	-0.356	0.007	8.169e-08	4		24
	49	160	9	0.034	1.04	1.171	-32.926	1.254e-15	8.088e-07	1.011e-07	-0.462	-0.047	0.827	0.098	8.169e-08	4		36
	50	163	7	0.772	-0.022	1.525	-33.929	4.599e-16	7.198e-07	1.2e-07	0.355	-0.027	-0.327	0.449	8.169e-08	4		28
	51	166	9	0.557	-0.045	1.049	-35.061	1.483e-16	3.823e-07	4.779e-08	0.105	0.037	0.58	0.09	8.169e-08	4		36
	52	168	7	0.238	0.903	1.468	-32.639	1.671e-15	8.597e-07	1.433e-07	-0.01	-0.209	0.217	0.185	8.169e-08	4		28
	53	172	10	-0.039	0.551	0.449	-32.767	1.471e-15	8.411e-07	9.346e-08	-0.679	-0.191	0.372	0.065	8.169e-08	4		40
	54	175	6	0.719	-0.645	0.782	-33.373	8.022e-16	4.531e-07	9.062e-08	-0.024	0.323	1.633	0.13	8.169e-08	4		24
	55	177	27	0.329	-0.149	0.535	-33.919	4.645e-16	1.623e-06	6.243e-08	-0.332	-0.018	-0.104	0.014	8.169e-08	4		108
	56	180	12	0.046	0.198	0.299	-31.571	4.862e-15	9.873e-07	8.975e-08	-0.374	-0.08	0.156	0.117	8.169e-08	4		48
	57	183	9	0.134	1.028	1.365	-32.186	2.628e-15	1.251e-06	1.563e-07	-0.255	0.127	0.618	0.135	8.169e-08	4		36
	58	184	14	0.172	-0.146	0.202	-33.332	8.355e-16	7.922e-07	6.094e-08	-0.223	-0.053	0.26	0.013	8.169e-08	4		56
	59	189	11	0.007	0.129	0.152	-31.093	7.841e-15	1.669e-06	1.669e-07	-0.538	-0.113	-0.587	0.084	8.169e-08	4		44
	60	191	7	0.146	0.144	0.44	-34.137	3.737e-16	2.968e-07	4.947e-08	-0.315	-0.709	-1.944	0.016	8.169e-08	4		28
	61	194	11	0.342	-0.23	0.461	-32.987	1.181e-15	8.366e-07	8.366e-08	-0.136	-0.186	-0.746	0.005	8.169e-08	4		44
	62	197	22	-0.052	0.392	0.314	-31.223	6.884e-15	2.111e-06	1.005e-07	-0.136	0.042	0.364	0.028	8.169e-08	4		88
	63	199	8	0.428	-0.401	0.427	-34.217	3.45e-16	3.036e-07	4.337e-08	-0.33	0.265	0.403	0.042	8.169e-08	4		32
	64	205	6	0.129	1.155	1.473	-32.623	1.699e-15	6.477e-07	1.295e-07	-0.036	0.779	1.54	0.216	8.169e-08	4		24
	65	214	14	-0.006	-0.077	-0.06	-30.449	1.494e-14	2.091e-06	1.609e-07	0.018	-0.225	-0.617	0.002	8.169e-08	4		56
	66	231	10	0.048	0.775	0.929	-32.001	3.163e-15	1.157e-06	1.286e-07	0.196	0.191	0.03	0.104	8.169e-08	4		40
	67	232	7	0.337	0.75	1.415	-34.071	3.99e-16	5.177e-07	8.628e-08	0.684	-0.308	-0.421	0.42	8.169e-08	4		28
	68	237	15	-0.002	0.478	0.542	-31.048	8.2e-15	2.289e-06	1.635e-07	-0.16	-0.061	0.474	0.058	8.169e-08	4		60
	69	245	17	0.281	0.144	0.696	-33.547	6.739e-16	1.237e-06	7.729e-08	-0.006	0.302	0.54	0.009	8.169e-08	4		68
	70	253	16	0.202	0.017	0.392	-32.435	2.049e-15	1.671e-06	1.114e-07	-0.474	-0.219	-0.128	0.038	8.169e-08	4		64
	71	254	8	-0.377	0.798	0.067	-31.973	3.253e-15	7.268e-07	1.038e-07	-0.649	0.279	0.58	0.038	8.169e-08	4		32
	72	255	8	0.041	0.303	0.377	-30.375	1.607e-14	1.488e-06	2.126e-07	0.06	-0.021	-0.112	0.002	8.169e-08	4		32
	73	260	6	-0.001	1.138	1.202	-31.352	6.054e-15	1.111e-06	2.222e-07	-0.646	0.012	-1.642	0.144	8.169e-08	4		24
	74	264	9	0.324	0.014	0.604	-32.78	1.451e-15	8.264e-07	1.033e-07	-0.144	-0.099	-0.014	0.146	8.169e-08	4		36
	75	268	6	0.111	-0.698	-0.441	-32.189	2.621e-15	3.743e-07	7.487e-08	-0.659	0.088	-0.147	0.022	8.169e-08	4		24
	76	276	7	0.543	0.003	1.102	-35.27	1.203e-16	2.677e-07	4.462e-08	0.178	0.257	0.525	0.172	8.169e-08	4		28
	77	280	7	0.594	0.19	1.35	-35.121	1.397e-16	3.278e-07	5.463e-08	0.097	0.144	0.339	0.213	8.169e-08	4		28
	78	281	6	0.134	0.054	0.303	-32.325	2.287e-15	5.575e-07	1.115e-07	-0.349	-0.254	0.484	0.073	8.169e-08	4		24
	79	284	8	0.175	0.24	0.651	-31.324	6.223e-15	1.146e-06	1.638e-07	0.253	0.077	1.02	0.226	8.169e-08	4		32
	80	285	7	-0.393	0.879	0.117	-33.542	6.775e-16	2.98e-07	4.967e-08	-0.642	0.435	1.288	0.044	8.169e-08	4		28
	81	286	7	0.131	-0.817	-0.592	-30.679	1.186e-14	7.771e-07	1.295e-07	-0.306	0.303	-0.27	0.021	8.169e-08	4		28
	82	292	10	0.084	0.306	0.505	-33.179	9.738e-16	6.083e-07	6.759e-08	-0.203	-0.39	-0.524	0.084	8.169e-08	4		40
	83	294	26	0.159	0.219	0.526	-33.907	4.702e-16	1.383e-06	5.53e-08	-0.167	0.108	0.422	0.012	8.169e-08	4		104
	84	303	9	-0.048	-0.118	-0.201	-32.672	1.617e-15	5.428e-07	6.785e-08	-0.624	-0.201	-0.837	0.015	8.169e-08	4		36
	85	305	7	-0.265	0.637	0.179	-32.192	2.613e-15	5.68e-07	9.467e-08	-0.154	0.051	-0.043	0.034	8.169e-08	4		28
	86	306	7	0.138	0.44	0.786	-32.771	1.464e-15	6.325e-07	1.054e-07	0.1	-0.182	0.643	0.012	8.169e-08	4		28
	87	308	11	0.233	-0.128	0.361	-33.07	1.086e-15	8.054e-07	8.054e-08	-0.296	-0.367	-0.185	0.056	8.169e-08	4		44
	88	312	9	0.059	0.953	1.124	-31.023	8.412e-15	2.036e-06	2.544e-07	-0.13	0.067	0.657	0.000409	8.169e-08	4		36
	89	316	7	0.282	-0.708	-0.16	-31.688	4.327e-15	6.852e-07	1.142e-07	-0.424	-0.004	0.088	0.165	8.169e-08	4		28
	90	321	8	-0.05	1.131	1.072	-31.171	7.254e-15	1.736e-06	2.48e-07	-0.161	-0.377	-0.869	0.003	8.169e-08	4		32
	91	323	8	0.73	-0.514	0.924	-33.696	5.805e-16	5.969e-07	8.527e-08	-0.105	0.619	1.621	0.004	8.169e-08	4		32
	92	328	15	0.005	0.077	0.13	-31.369	5.949e-15	1.962e-06	1.401e-07	-0.117	0.317	0.814	0.0001366	8.169e-08	4		60
	93	329	10	-0.25	0.606	0.116	-33.065	1.091e-15	5.488e-07	6.098e-08	-0.26	-0.29	-0.532	0.018	8.169e-08	4		40
	94	333	8	0.298	-0.139	0.39	-30.153	2.007e-14	2.15e-06	3.071e-07	-0.298	0.264	1.162	0.119	8.169e-08	4		32
	95	338	15	-0.062	0.126	0.013	-32.714	1.55e-15	9.886e-07	7.061e-08	-0.479	0.115	0.323	0.006	8.169e-08	4		60
	96	341	13	0.175	0.828	1.225	-32.483	1.952e-15	1.775e-06	1.479e-07	-0.307	-0.357	-1.464	0.064	8.169e-08	4		52
	97	347	6	-0.211	-0.803	-1.284	-31.461	5.425e-15	2.821e-07	5.642e-08	-0.866	0.264	-0.306	0.078	8.169e-08	4		24
	98	353	14	0.211	-0.21	0.229	-33.236	9.197e-16	9.042e-07	6.955e-08	-0.465	-0.073	-0.598	0.013	8.169e-08	4		56
	99	357	11	-0.366	0.452	-0.251	-30.985	8.738e-15	1.126e-06	1.126e-07	-0.317	0.233	1.162	0.007	8.169e-08	4		44
	100	358	6	-0.593	0.276	-0.913	-29.09	5.81e-14	1.17e-06	2.34e-07	-0.465	-0.199	-0.956	0.006	8.169e-08	4		24
	101	360	9	0.091	0.235	0.421	-32.814	1.402e-15	6.636e-07	8.295e-08	-0.19	-0.195	-0.774	0.006	8.169e-08	4		36
	102	362	6	-0.819	-0.624	-2.283	-29.557	3.645e-14	3.892e-07	7.784e-08	-0.925	-0.054	-1.518	0.043	8.169e-08	4		24
	103	367	6	0.001	0.533	0.556	-34.192	3.537e-16	2.345e-07	4.69e-08	0.036	0.065	-0.653	0.069	8.169e-08	4		24
	104	368	6	-0.089	-0.281	-0.467	-30.82	1.03e-14	6.695e-07	1.339e-07	-0.603	-0.179	0.35	0.087	8.169e-08	4		24
serie7	1	4	26	0.03	0.07	0.141	-31.702	4.27e-15	2.85e-06	1.14e-07	-0.299	-0.06	-0.167	0.003	8.17e-08	4		104
	2	11	7	0.087	-0.408	-0.301	-31.024	8.4e-15	8.63e-07	1.44e-07	-0.576	-0.442	-1.141	0.024	8.17e-08	4		28
	3	16	6	-0.007	-0.668	-0.717	-31.92	3.43e-15	3.34e-07	6.69e-08	-0.477	-0.024	-0.626	0.019	8.17e-08	4		24
	4	19	22	0.16	0.011	0.32	-33.121	1.03e-15	1.54e-06	7.32e-08	-0.357	-0.184	-0.954	0.002	8.17e-08	4		88
	5	24	7	-0.2	0.302	-0.097	-30.833	1.02e-14	1.06e-06	1.77e-07	-0.72	-0.354	-1.479	0.02	8.17e-08	4		28
	6	25	11	0.074	0.121	0.25	-32.847	1.36e-15	8.24e-07	8.24e-08	-0.589	-0.234	-1.466	0.01	8.17e-08	4		44
	7	28	8	-0.087	0.758	0.685	-32.668	1.62e-15	7.02e-07	1e-07	-0.077	-0.071	0.481	0.04	8.17e-08	4		32
	8	29	9	0.237	-0.28	0.185	-31.871	3.6e-15	1.02e-06	1.27e-07	-0.604	-0.371	-0.842	0.066	8.17e-08	4		36
	9	34	7	0.106	0.092	0.324	-32.76	1.48e-15	5.13e-07	8.55e-08	-0.217	-0.12	-0.367	0.055	8.17e-08	4		28
	10	36	6	-0.343	0.787	0.235	-33.57	6.59e-16	2.36e-07	4.73e-08	0.076	-0.292	-1.059	0.148	8.17e-08	4		24
	11	37	14	-0.082	0.157	-0.042	-31.786	3.92e-15	1.46e-06	1.12e-07	-0.403	-0.076	-0.121	0.00049	8.17e-08	4		56
	12	39	31	-0.052	0.29	0.169	-32.374	2.18e-15	2.65e-06	8.82e-08	-0.248	-0.101	0.065	0.000153	8.17e-08	4		124
	13	41	11	0.004	0.02	0.007	-32.154	2.71e-15	9.82e-07	9.82e-08	-0.674	0.452	1.174	0.029	8.17e-08	4		44
	14	46	12	-0.059	0.146	0.016	-30.735	1.12e-14	2.11e-06	1.92e-07	-0.422	-0.245	-0.626	0.014	8.17e-08	4		48
	15	50	7	-0.626	-0.1	-1.312	-29.964	2.43e-14	7.3e-07	1.22e-07	-0.745	-0.109	-0.571	0.001	8.17e-08	4		28
	16	55	8	-0.573	-0.226	-1.352	-29.145	5.5e-14	1.11e-06	1.58e-07	-0.639	0.258	1.482	0.009	8.17e-08	4		32
	17	59	21	0.129	0.037	0.298	-32.718	1.54e-15	1.75e-06	8.73e-08	-0.387	-0.031	-0.007	0.000619	8.17e-08	4		84
	18	67	21	0.231	0.262	0.716	-32.302	2.34e-15	2.97e-06	1.48e-07	-0.201	-0.057	-0.396	0.023	8.17e-08	4		84
	19	68	8	-0.375	0.122	-0.661	-30.688	1.18e-14	9.04e-07	1.29e-07	-0.544	-0.057	-0.226	0.001	8.17e-08	4		32
	20	69	14	0.177	0.247	0.567	-31.428	5.61e-15	2.32e-06	1.78e-07	0.03	0.398	1.216	0.072	8.17e-08	4		56
	21	75	6	-0.335	0.318	-0.286	-30.633	1.24e-14	7.84e-07	1.57e-07	-0.047	-0.264	-1.351	0.024	8.17e-08	4		24
	22	76	6	-0.193	0.224	-0.182	-31.052	8.17e-15	7.15e-07	1.43e-07	-0.629	-0.188	-1.408	0.209	8.17e-08	4		24
	23	81	8	0.292	0.247	0.799	-33.338	8.31e-16	6.65e-07	9.5e-08	-0.173	0.006	-0.698	0.014	8.17e-08	4		32
	24	86	14	0.091	-0.088	0.084	-31.511	5.16e-15	1.76e-06	1.36e-07	-0.214	-0.153	0.39	0.013	8.17e-08	4		56
	25	87	19	-0.09	0.641	0.485	-30.918	9.34e-15	3.86e-06	2.15e-07	-0.242	-0.143	-0.348	0.021	8.17e-08	4		76
	26	89	7	-0.056	0.949	0.802	-34.176	3.59e-16	3.59e-07	5.98e-08	0.155	-0.459	-0.543	0.015	8.17e-08	4		28
	27	95	9	0.25	-0.508	-0.103	-32.106	2.85e-15	7.38e-07	9.22e-08	-0.44	-0.009	-0.635	0.015	8.17e-08	4		36
	28	101	6	0.066	-0.104	0.033	-32.41	2.1e-15	4.08e-07	8.16e-08	-0.563	0.374	1.01	0.095	8.17e-08	4		24
	29	106	7	-0.485	0.762	-0.239	-31.998	3.17e-15	5.23e-07	8.72e-08	-0.457	0.359	2.048	0.02	8.17e-08	4		28
	30	110	12	0.06	0.035	0.159	-31.707	4.24e-15	1.43e-06	1.3e-07	-0.257	0.492	1.554	0.005	8.17e-08	4		48
	31	113	59	0.005	0.133	0.127	-32.371	2.19e-15	4.91e-06	8.46e-08	-0.331	-0.133	0.029	0.006	8.17e-08	4		236
	32	122	8	0.083	0.198	0.432	-31.888	3.54e-15	8.93e-07	1.28e-07	-0.204	0.326	-0.087	0.006	8.17e-08	4		32
	33	132	6	-0.098	-0.674	-0.895	-28.166	1.46e-13	1.6e-06	3.21e-07	-0.78	-0.31	-1.183	0.003	8.17e-08	4		24
	34	135	7	-0.035	0.344	0.3	-30.201	1.91e-14	1.39e-06	2.32e-07	-0.151	0.541	1.008	0.096	8.17e-08	4		28
	35	136	7	0.698	-0.12	1.251	-33.465	7.31e-16	7.34e-07	1.22e-07	0.147	-0.268	-0.812	2.52e-06	8.17e-08	4		28
	36	140	8	-0.224	0.393	-0.095	-31.728	4.16e-15	7.73e-07	1.1e-07	-0.625	0.126	-0.241	0.013	8.17e-08	4		32
	37	141	8	0.329	0.145	0.778	-33.306	8.58e-16	6.34e-07	9.05e-08	-0.361	0.004	0.898	0.212	8.17e-08	4		32
	38	152	6	-0.343	-1.343	-2.11	-25.713	1.7e-12	2.75e-06	5.5e-07	-0.954	-0.167	-2.965	0.001	8.17e-08	4		24
	39	157	24	0.139	-0.084	0.198	-32.146	2.74e-15	2.47e-06	1.07e-07	-0.46	-0.144	-0.461	0.011	8.17e-08	4		96
	40	160	6	0.828	-0.443	1.136	-33.892	4.77e-16	4.65e-07	9.3e-08	-0.015	0.043	0.231	0.032	8.17e-08	4		24
	41	162	26	0.1	0.323	0.549	-31.746	4.08e-15	2.11e-06	8.46e-08	-0.109	0.058	-0.056	0.042	8.17e-08	4		104
	42	166	7	0.44	-0.506	0.369	-32.549	1.83e-15	6.06e-07	1.01e-07	-0.383	-0.031	0.53	0.065	8.17e-08	4		28
	43	171	8	-0.264	0.5	-0.055	-32.266	2.43e-15	6.26e-07	8.94e-08	-0.413	-0.274	-1.208	0.027	8.17e-08	4		32
	44	173	10	0.179	0.188	0.572	-33.633	6.19e-16	5.68e-07	6.31e-08	0.035	-0.147	-0.233	0.014	8.17e-08	4		40
	45	181	6	0.203	0.147	0.589	-33.593	6.44e-16	3.29e-07	6.58e-08	-0.31	-0.278	-0.248	0.211	8.17e-08	4		24
	46	191	6	-0.035	-0.363	-0.487	-30.967	8.89e-15	5.82e-07	1.16e-07	-0.498	-0.242	-0.769	0.000454	8.17e-08	4		24
	47	192	20	0.035	-0.111	-0.035	-32.159	2.7e-15	1.68e-06	8.86e-08	-0.336	-0.053	0.427	0.003	8.17e-08	4		80
	48	193	26	0.113	-0.053	0.16	-32.556	1.82e-15	2.12e-06	8.49e-08	-0.325	-0.09	-0.674	0.003	8.17e-08	4		104
	49	194	8	-0.046	0.549	0.381	-33.149	1e-15	5.33e-07	7.62e-08	-0.332	0.124	0.223	0.000635	8.17e-08	4		32
	50	197	8	0.183	-0.287	0.073	-33.348	8.22e-16	3.92e-07	5.61e-08	-0.541	0.281	0.807	0.01	8.17e-08	4		32
	51	198	10	0.039	0.299	0.376	-30.318	1.7e-14	1.76e-06	1.96e-07	0.058	-0.331	-0.673	0.000393	8.17e-08	4		40
	52	202	8	0.661	-1.03	0.241	-32.664	1.63e-15	6.22e-07	8.88e-08	-0.405	0.257	0.435	0.026	8.17e-08	4		32
	53	210	14	0.366	-0.121	0.593	-32.143	2.74e-15	1.91e-06	1.47e-07	-0.355	0.148	-0.256	0.005	8.17e-08	4		56
	54	212	58	0.029	0.033	0.086	-32.709	1.56e-15	3.9e-06	6.85e-08	-0.252	0.05	0.306	0.000777	8.17e-08	4		232
	55	223	6	-0.381	0.868	0.109	-32.248	2.47e-15	4.7e-07	9.39e-08	-0.682	0.137	-0.126	0.085	8.17e-08	4		24
	56	224	13	-0.057	0.483	0.349	-33.516	6.95e-16	7.04e-07	5.87e-08	-0.432	-0.004	-0.323	0.000498	8.17e-08	4		52
	57	231	6	0.593	0.216	1.391	-34.34	3.05e-16	4.2e-07	8.39e-08	0.246	-0.285	0.365	0.05	8.17e-08	4		24
	58	240	6	0.058	0.296	0.427	-30.447	1.5e-14	9.38e-07	1.88e-07	0.074	0.003	-0.801	0.169	8.17e-08	4		24
	59	242	11	0.158	-0.234	0.066	-31.998	3.17e-15	1.12e-06	1.12e-07	-0.434	0.005	0.754	0.002	8.17e-08	4		44
	60	243	18	-0.355	0.413	-0.275	-30.96	8.96e-15	1.94e-06	1.14e-07	-0.209	-0.098	-0.559	0.003	8.17e-08	4		72
	61	245	7	-0.004	0.124	0.15	-29.544	3.69e-14	2.01e-06	3.35e-07	-0.575	0.262	1.168	0.054	8.17e-08	4		28
	62	253	7	0.006	0.356	0.376	-30.403	1.56e-14	1.13e-06	1.89e-07	-0.051	0.478	1.503	0.151	8.17e-08	4		28
	63	256	15	-0.056	0.48	0.409	-31.185	7.15e-15	1.55e-06	1.11e-07	-0.592	0.147	0.753	0.046	8.17e-08	4		60
	64	260	19	0.259	0.208	0.783	-30.94	9.14e-15	4.68e-06	2.6e-07	-0.375	0.006	-0.267	0.051	8.17e-08	4		76
	65	273	7	0.297	0.004	0.578	-33.213	9.41e-16	5.28e-07	8.79e-08	-0.282	-0.322	0.008	0.11	8.17e-08	4		28
	66	279	6	0.733	-0.271	1.186	-34.921	1.71e-16	2.89e-07	5.77e-08	0.259	0.477	-0.14	0.185	8.17e-08	4		24
	67	289	8	0.635	-1.173	0.1	-32.971	1.2e-15	5.03e-07	7.19e-08	-0.607	-0.415	-1.426	0.071	8.17e-08	4		32
	68	294	9	0.054	0.18	0.317	-30.625	1.25e-14	1.34e-06	1.67e-07	-0.16	-0.196	-0.305	0.123	8.17e-08	4		36
	69	297	15	0.293	-0.029	0.548	-33.773	5.38e-16	9.24e-07	6.6e-08	-0.267	0.046	0.614	0.000283	8.17e-08	4		60
	70	298	9	-0.005	0.648	0.709	-31.086	7.9e-15	1.38e-06	1.73e-07	-0.508	0.262	0.989	0.058	8.17e-08	4		36
	71	301	8	0.406	-0.818	-0.004	-32.106	2.85e-15	6.69e-07	9.55e-08	-0.313	0.086	-0.018	0.076	8.17e-08	4		32
	72	302	6	-0.15	0.173	-0.189	-32.856	1.35e-15	3.04e-07	6.08e-08	-0.561	-0.067	-0.029	0.071	8.17e-08	4		24
	73	307	7	-0.046	0.303	0.218	-33.612	6.32e-16	2.73e-07	4.56e-08	-0.834	-0.264	-0.322	0.027	8.17e-08	4		28
	74	308	11	0.479	-0.248	0.703	-33.014	1.15e-15	9.87e-07	9.87e-08	-0.066	-0.324	-0.677	0.132	8.17e-08	4		44
	75	311	18	0.03	0.181	0.254	-30.973	8.84e-15	2.46e-06	1.45e-07	-0.41	0.29	1.016	0.003	8.17e-08	4		72
	76	321	6	-0.473	0.862	-0.084	-32.23	2.52e-15	3.84e-07	7.68e-08	-0.92	-0.004	0.001	0.019	8.17e-08	4		24
	77	322	7	0.137	0.88	1.194	-35.2	1.29e-16	2.59e-07	4.32e-08	0.023	0.466	0.713	0.021	8.17e-08	4		28
	78	323	9	-0.113	0.198	-0.009	-30.619	1.26e-14	1.38e-06	1.72e-07	-0.505	-0.336	-2.016	0.108	8.17e-08	4		36
	79	325	6	0.121	0.808	1.084	-32.952	1.22e-15	6.07e-07	1.22e-07	-0.047	0.035	0.323	0.315	8.17e-08	4		24
	80	327	10	-0.164	0.062	-0.322	-32.252	2.46e-15	6.3e-07	7e-08	-0.371	0.361	1.804	0.002	8.17e-08	4		40
	81	330	8	-0.112	0.472	0.256	-32.822	1.39e-15	5.53e-07	7.89e-08	-0.499	-0.013	-0.113	0.000605	8.17e-08	4		32
	82	333	13	-0.261	0.136	-0.371	-30.554	1.35e-14	1.44e-06	1.2e-07	-0.184	0.238	0.199	0.003	8.17e-08	4		52
	83	340	7	0.467	-0.3	0.618	-32.844	1.36e-15	6.35e-07	1.06e-07	-0.487	-0.069	-0.507	0.035	8.17e-08	4		28
	84	341	6	0.016	0.088	0.024	-32.63	1.69e-15	3.93e-07	7.86e-08	-0.553	-0.551	-0.79	0.039	8.17e-08	4		24
	85	342	7	-0.218	0.34	-0.077	-31.933	3.39e-15	5.9e-07	9.83e-08	-0.363	-0.03	0.849	0.002	8.17e-08	4		28
	86	345	12	-0.213	0.403	-0.017	-31.957	3.31e-15	1.09e-06	9.89e-08	-0.451	0.276	1.372	0.048	8.17e-08	4		48
	87	350	7	-0.556	0.185	-0.896	-31.133	7.54e-15	5.23e-07	8.72e-08	-0.882	-0.052	-0.565	0.023	8.17e-08	4		28
	88	355	6	-0.254	-0.342	-0.806	-30.927	9.26e-15	5.28e-07	1.06e-07	-0.555	0.528	2.296	0.004	8.17e-08	4		24
	89	369	7	0.009	0.847	0.957	-31.227	6.86e-15	1.28e-06	2.13e-07	-0.679	-0.08	0.938	0.109	8.17e-08	4		28
	90	380	10	-0.021	0.178	0.089	-32.695	1.58e-15	6.87e-07	7.64e-08	-0.265	0.341	1.346	0.018	8.17e-08	4		40
	91	385	8	-0.107	0.448	0.172	-32.438	2.04e-15	6.87e-07	9.82e-08	-0.423	-0.006	-0.132	0.071	8.17e-08	4		32
	92	386	9	-0.311	0.123	-0.484	-29.997	2.35e-14	1.17e-06	1.46e-07	-0.28	-0.241	-1.757	0.009	8.17e-08	4		36
	93	387	15	0.418	-0.217	0.649	-30.687	1.18e-14	3.04e-06	2.17e-07	-0.061	-0.047	-0.321	0.023	8.17e-08	4		60
	94	388	14	0.03	-0.151	-0.092	-31.935	3.38e-15	1.44e-06	1.11e-07	-0.646	-0.306	-1.146	0.012	8.17e-08	4		56
	95	398	6	0.177	1.025	1.469	-31.796	3.88e-15	1.11e-06	2.22e-07	-0.234	-0.255	-0.166	0.249	8.17e-08	4		24
	96	411	10	-0.078	0.137	0.018	-32.465	1.99e-15	7.32e-07	8.13e-08	-0.583	-0.384	-1.091	0.007	8.17e-08	4		40
	97	415	6	0.351	-0.023	0.629	-33.266	8.93e-16	4.51e-07	9.02e-08	-0.292	0.215	-0.33	0.106	8.17e-08	4		24
	98	419	7	-0.053	0.33	0.216	-29.968	2.42e-14	1.6e-06	2.66e-07	-0.268	-0.017	-0.623	0.000407	8.17e-08	4		28
	99	425	6	0.061	0.778	0.941	-34.367	2.97e-16	2.7e-07	5.39e-08	-0.248	0.454	2.069	0.064	8.17e-08	4		24
serie11	1	2	9	0.365	0.188	0.91	-33.866	4.9e-16	5.8e-07	7.25e-08	-0.044	-0.184	-0.373	0.026	8.17e-08	4		36
	2	3	19	0.026	0.284	0.332	-32.37	2.19e-15	1.71e-06	9.5e-08	-0.292	-0.047	-0.609	0.01	8.17e-08	4		76
	3	4	9	0.398	-0.33	0.45	-34.115	3.82e-16	4.15e-07	5.19e-08	-0.456	0.157	0.091	0.069	8.17e-08	4		36
	4	5	9	0.02	0.217	0.28	-32.967	1.2e-15	5.42e-07	6.78e-08	-0.313	-0.28	-1.874	0.089	8.17e-08	4		36
	5	6	17	0.1	0.434	0.621	-32.574	1.78e-15	1.73e-06	1.08e-07	-0.13	-0.01	0.15	0.015	8.17e-08	4		68
	6	8	30	0.072	0.144	0.29	-32.187	2.63e-15	2.71e-06	9.35e-08	-0.356	0.134	-0.195	0.019	8.17e-08	4		120
	7	12	6	0.524	0.096	1.09	-33.98	4.37e-16	4.31e-07	8.62e-08	0.348	-0.074	-0.867	0.16	8.17e-08	4		24
	8	15	8	0.1	-0.052	0.151	-33.216	9.39e-16	4.5e-07	6.43e-08	-0.388	0.046	0.509	0.005	8.17e-08	4		32
	9	16	20	0.165	-0.111	0.236	-33.315	8.5e-16	1.38e-06	7.25e-08	-0.612	-0.251	-0.544	0.000376	8.17e-08	4		80
	10	18	24	0.119	0.472	0.727	-33.284	8.77e-16	1.66e-06	7.2e-08	-0.298	-0.263	-0.491	0.012	8.17e-08	4		96
	11	20	16	0.171	-0.003	0.366	-33.016	1.15e-15	1.23e-06	8.22e-08	-0.149	-0.072	-0.045	0.003	8.17e-08	4		64
	12	23	6	0.621	-0.806	0.398	-33.683	5.89e-16	3.17e-07	6.34e-08	-0.414	-0.121	-1.37	0.236	8.17e-08	4		24
	13	24	18	0.147	-0.224	0.1	-32.677	1.61e-15	1.32e-06	7.74e-08	-0.425	-0.012	-0.761	0.017	8.17e-08	4		72
	14	25	6	-1.334	0.483	-2.144	-29.585	3.54e-14	3.69e-07	7.38e-08	-0.903	0.205	-0.223	0.007	8.17e-08	4		24
	15	28	10	0.152	-0.175	0.125	-32.827	1.39e-15	5.92e-07	6.58e-08	-0.059	0.446	1.448	0.016	8.17e-08	4		40
	16	31	11	-0.065	0.854	0.681	-33.102	1.05e-15	9.33e-07	9.33e-08	-0.358	0.044	-0.605	0.072	8.17e-08	4		44
	17	35	20	0.082	0.043	0.216	-33.018	1.14e-15	1.39e-06	7.34e-08	-0.602	0.009	0.353	0.005	8.17e-08	4		80
	18	36	7	0.039	0.219	0.312	-32.633	1.68e-15	5.51e-07	9.18e-08	-0.459	0.441	0.999	0.058	8.17e-08	4		28
	19	38	15	0.364	0.137	0.899	-31.621	4.63e-15	2.9e-06	2.07e-07	-0.26	0.186	0.905	0.005	8.17e-08	4		60
	20	41	13	0.09	0.136	0.336	-30.85	1e-14	2.03e-06	1.69e-07	-0.534	-0.119	-0.748	0.084	8.17e-08	4		52
	21	43	15	0.289	0.291	0.846	-33.328	8.39e-16	1.31e-06	9.37e-08	-0.009	0.229	0.236	0.102	8.17e-08	4		60
	22	45	6	-0.136	0.545	0.241	-33.591	6.45e-16	2.75e-07	5.49e-08	-0.432	0.48	0.704	0.049	8.17e-08	4		24
	23	47	19	0.269	0.179	0.685	-32.928	1.25e-15	1.97e-06	1.09e-07	-0.255	0.102	0.458	0.016	8.17e-08	4		76
	24	49	7	-0.457	0.285	-0.536	-31.105	7.75e-15	6.31e-07	1.05e-07	-0.196	0.099	-0.423	0.044	8.17e-08	4		28
	25	53	6	-0.238	-0.111	-0.656	-30.904	9.47e-15	5.96e-07	1.19e-07	-0.524	-0.541	-0.771	0.009	8.17e-08	4		24
	26	54	9	0.354	-0.153	0.585	-32.888	1.3e-15	7.09e-07	8.86e-08	-0.081	-0.208	0.039	0.007	8.17e-08	4		36
	27	55	6	-0.061	0.421	0.288	-32.849	1.36e-15	3.94e-07	7.87e-08	-0.355	0.186	0.192	0.009	8.17e-08	4		24
	28	56	11	-0.257	0.773	0.296	-30.955	9e-15	1.99e-06	1.99e-07	-0.45	-0.025	-1.002	0.012	8.17e-08	4		44
	29	58	8	0.157	0.63	0.941	-31.82	3.79e-15	1.45e-06	2.07e-07	0.071	0.376	0.898	0.045	8.17e-08	4		32
	30	59	7	0.031	0.904	1.028	-32.139	2.76e-15	8.77e-07	1.46e-07	0.065	0.502	0.326	0.174	8.17e-08	4		28
	31	60	6	0.36	-0.105	0.567	-32.832	1.38e-15	5.35e-07	1.07e-07	-0.108	0.585	1.59	0.105	8.17e-08	4		24
	32	62	18	0.232	0.113	0.544	-32.46	2e-15	2.02e-06	1.19e-07	-0.32	0.036	0.586	0.016	8.17e-08	4		72
	33	64	9	-0.179	0.228	-0.122	-31.789	3.91e-15	7.95e-07	9.94e-08	-0.582	0.09	0.005	0.008	8.17e-08	4		36
	34	65	10	0.485	-0.034	0.95	-33.869	4.89e-16	6.96e-07	7.74e-08	-0.234	0.375	0.744	0.000164	8.17e-08	4		40
	35	71	7	0.036	0.62	0.621	-32.446	2.03e-15	7.84e-07	1.31e-07	-0.065	-0.086	0.046	0.047	8.17e-08	4		28
	36	75	9	0.172	-0.049	0.304	-33.266	8.93e-16	5.48e-07	6.85e-08	-0.301	0.46	0.236	0.007	8.17e-08	4		36
	37	77	9	-0.065	0.191	0.115	-30.516	1.4e-14	1.47e-06	1.83e-07	-0.269	-0.218	-0.576	0.006	8.17e-08	4		36
	38	84	7	-0.083	0.273	0.15	-32.125	2.79e-15	5.22e-07	8.7e-08	-0.483	0.118	-1.139	0.224	8.17e-08	4		28
	39	85	39	0.16	0.455	0.762	-32.118	2.81e-15	5.78e-06	1.52e-07	-0.191	-0.069	-0.043	0.029	8.17e-08	4		156
	40	90	16	0.06	0.351	0.423	-32.794	1.43e-15	1.39e-06	9.25e-08	-0.246	0.387	0.496	0.000985	8.17e-08	4		64
	41	91	10	-0.247	0.132	-0.385	-31.82	3.79e-15	6.63e-07	7.37e-08	-0.232	0.331	0.861	0.03	8.17e-08	4		40
	42	92	8	0.336	0.783	1.478	-33.136	1.02e-15	9.17e-07	1.31e-07	0.376	-0.231	0.156	0.217	8.17e-08	4		32
	43	98	10	-0.052	0.136	0.039	-30.531	1.38e-14	1.54e-06	1.72e-07	-0.306	-0.251	-0.515	0.048	8.17e-08	4		40
	44	99	6	-0.152	0.171	-0.122	-32.4	2.12e-15	3.86e-07	7.71e-08	-0.609	0.266	1.309	0.012	8.17e-08	4		24
	45	102	15	0.547	0.38	1.429	-33.926	4.61e-16	1.43e-06	1.02e-07	-0.093	0.158	0.282	0.131	8.17e-08	4		60
	46	104	6	0.257	0.032	0.546	-32.865	1.33e-15	5.02e-07	1e-07	0.066	0.453	0.182	0.334	8.17e-08	4		24
	47	105	7	0.23	0.155	0.644	-32.55	1.83e-15	6.97e-07	1.16e-07	0.207	0.002	0.051	0.284	8.17e-08	4		28
	48	107	6	0.14	0.384	0.701	-31.506	5.19e-15	9.05e-07	1.81e-07	0.379	-0.371	-0.585	0.172	8.17e-08	4		24
	49	110	6	0.524	0.262	1.227	-33.472	7.26e-16	6.09e-07	1.22e-07	0.089	-0.472	0.051	0.248	8.17e-08	4		24
	50	112	25	0.206	0.561	0.981	-32.372	2.18e-15	3.48e-06	1.45e-07	-0.411	-0.008	-0.633	0.006	8.17e-08	4		100
	51	116	13	-0.263	0.548	0.064	-31.189	7.13e-15	1.64e-06	1.37e-07	-0.062	-0.314	-0.877	0.009	8.17e-08	4		52
	52	121	6	0.43	0.091	0.881	-33.321	8.45e-16	4.95e-07	9.9e-08	-0.013	0.217	0.143	0.023	8.17e-08	4		24
	53	122	6	0.479	-0.212	0.78	-32.29	2.37e-15	7.51e-07	1.5e-07	-0.21	0.424	1.931	0.348	8.17e-08	4		24
	54	127	13	0.249	-0.028	0.478	-31.955	3.31e-15	1.8e-06	1.5e-07	-0.341	-0.283	-0.899	0.032	8.17e-08	4		52
	55	128	31	0.403	0.218	1.013	-33.462	7.34e-16	3.31e-06	1.1e-07	-0.429	-0.088	-0.323	0.032	8.17e-08	4		124
	56	131	6	-0.068	0.595	0.411	-32.179	2.65e-15	6.5e-07	1.3e-07	-0.151	0.264	0.835	0.014	8.17e-08	4		24
	57	139	8	0.219	-0.423	0.004	-31.392	5.82e-15	9.09e-07	1.3e-07	-0.219	0.14	0.866	0.038	8.17e-08	4		32
	58	143	10	0.044	0.285	0.416	-30.687	1.18e-14	1.79e-06	1.99e-07	-0.041	0.21	0.248	0.069	8.17e-08	4		40
	59	149	14	0.016	-0.062	-0.023	-30.018	2.3e-14	2.81e-06	2.16e-07	-0.245	0.000115	-0.229	0.006	8.17e-08	4		56
	60	150	10	0.352	0.188	0.846	-31.587	4.79e-15	2e-06	2.23e-07	0.013	-0.054	-0.482	0.102	8.17e-08	4		40
	61	152	8	0.575	-0.196	0.875	-33.406	7.76e-16	5.68e-07	8.12e-08	0.149	-0.286	-1.152	0.125	8.17e-08	4		32
	62	159	11	0.433	-0.17	0.648	-33.223	9.32e-16	8.7e-07	8.7e-08	-0.162	0.359	1.604	0.035	8.17e-08	4		44
	63	176	6	0.491	-0.755	0.156	-31.508	5.18e-15	7.88e-07	1.58e-07	-0.397	0.295	-0.746	0.024	8.17e-08	4		24
	64	184	8	0.532	-0.418	0.707	-30.419	1.54e-14	2.3e-06	3.29e-07	0.221	-0.278	-0.383	0.053	8.17e-08	4		32
	65	190	13	0.155	0.133	0.437	-32.387	2.15e-15	1.11e-06	9.24e-08	-0.171	-0.056	-0.377	0.067	8.17e-08	4		52
	66	197	10	0.012	0.147	0.166	-31.04	8.27e-15	1.38e-06	1.54e-07	-0.187	-0.04	0.608	0.073	8.17e-08	4		40
	67	199	6	0.222	0.308	0.768	-31.709	4.24e-15	9.16e-07	1.83e-07	-0.107	0.125	-0.004	0.231	8.17e-08	4		24
	68	204	7	0.523	0.266	1.304	-32.871	1.33e-15	9.89e-07	1.65e-07	0.12	0.091	0.106	0.203	8.17e-08	4		28
	69	215	10	0.17	-0.359	-0.029	-30.509	1.41e-14	1.8e-06	2e-07	-0.498	-0.005	-0.344	0.003	8.17e-08	4		40
	70	217	11	-0.085	0.146	-0.052	-30.659	1.21e-14	1.88e-06	1.88e-07	-0.429	-0.078	-0.33	0.012	8.17e-08	4		44
	71	220	9	-0.087	0.419	0.276	-31.362	5.99e-15	1.09e-06	1.36e-07	-0.474	-0.329	-0.596	0.08	8.17e-08	4		36
	72	222	7	0.728	-0.711	0.717	-32.908	1.28e-15	6.45e-07	1.08e-07	-0.183	-0.237	-0.79	0.034	8.17e-08	4		28
	73	229	8	0.119	0.185	0.397	-32.625	1.7e-15	6.98e-07	9.98e-08	-0.358	-0.303	-1.254	0.11	8.17e-08	4		32
	74	231	15	0.249	0.246	0.738	-32.39	2.14e-15	1.61e-06	1.15e-07	0.062	-0.092	-0.367	0.078	8.17e-08	4		60
	75	240	16	0.127	0.423	0.667	-32.582	1.77e-15	1.68e-06	1.12e-07	-0.275	-0.047	0.065	0.099	8.17e-08	4		64
	76	245	8	0.677	-0.281	1.1	-33.016	1.15e-15	9.07e-07	1.3e-07	-0.053	0.393	0.918	0.097	8.17e-08	4		32
	77	250	9	0.099	0.263	0.465	-32.434	2.05e-15	9.05e-07	1.13e-07	-0.406	-0.044	-0.461	0.029	8.17e-08	4		36
	78	251	10	-0.3	0.56	0.048	-30.408	1.56e-14	1.69e-06	1.88e-07	-0.103	0.087	-0.585	0.098	8.17e-08	4		40
	79	254	13	0.051	-0.116	-0.026	-32.198	2.6e-15	1.15e-06	9.56e-08	-0.568	-0.053	-0.805	0.002	8.17e-08	4		52
	80	259	12	0.431	0.2	1.02	-32.767	1.47e-15	1.53e-06	1.39e-07	-0.224	0.089	0.088	0.173	8.17e-08	4		48
	81	260	7	0.25	0.087	0.562	-31.641	4.53e-15	1.11e-06	1.84e-07	-0.097	0.603	1.624	0.225	8.17e-08	4		28
	82	261	9	0.177	0.112	0.406	-32.011	3.13e-15	1.14e-06	1.42e-07	-0.727	0.126	1.078	0.179	8.17e-08	4		36
	83	263	8	0.508	0.164	1.171	-30.75	1.11e-14	2.75e-06	3.94e-07	-0.297	0.115	0.697	0.116	8.17e-08	4		32
	84	264	9	-0.142	0.389	0.096	-31.412	5.7e-15	1.14e-06	1.42e-07	-0.517	-0.242	0.281	0.002	8.17e-08	4		36
	85	265	9	-0.033	0.283	0.254	-31.365	5.97e-15	9.45e-07	1.18e-07	0.076	-0.45	-0.574	0.12	8.17e-08	4		36
	86	266	7	-0.169	0.316	0.014	-31.394	5.8e-15	8.04e-07	1.34e-07	-0.364	-0.526	-1.843	0.007	8.17e-08	4		28
	87	271	10	0.029	0.174	0.244	-29.99	2.36e-14	2.02e-06	2.24e-07	-0.345	0.318	-0.042	0.000218	8.17e-08	4		40
	88	272	9	0.377	0.044	0.815	-32.691	1.59e-15	1.04e-06	1.3e-07	-0.139	0.074	-0.015	0.273	8.17e-08	4		36
	89	273	10	-0.097	0.302	0.126	-32.137	2.76e-15	8.84e-07	9.83e-08	-0.284	0.212	0.656	0.07	8.17e-08	4		40
	90	278	8	0.246	0.008	0.496	-30.109	2.1e-14	2.47e-06	3.53e-07	-0.209	-0.153	-0.772	0.048	8.17e-08	4		32
	91	281	9	0.087	-0.283	-0.113	-29.634	3.37e-14	2.27e-06	2.83e-07	-0.096	-0.289	-1.524	0.003	8.17e-08	4		36
	92	283	6	-0.281	-0.437	-1.023	-30.779	1.07e-14	4.84e-07	9.68e-08	-0.858	-0.108	-1.449	0.068	8.17e-08	4		24
	93	292	7	0.725	-0.045	1.353	-32.256	2.45e-15	1.18e-06	1.97e-07	0.178	-0.088	0.126	0.26	8.17e-08	4		28
	94	295	18	0.07	0.421	0.57	-31.169	7.27e-15	3.39e-06	1.99e-07	-0.33	0.189	0.488	0.008	8.17e-08	4		72
	95	296	8	0.543	0.21	1.267	-33.898	4.75e-16	6.33e-07	9.04e-08	0.514	0.465	0.514	0.154	8.17e-08	4		32
	96	298	11	0.598	-0.216	0.993	-33.375	8.01e-16	1.01e-06	1.01e-07	-0.056	0.024	0.698	0.098	8.17e-08	4		44
	97	300	8	-0.181	0.346	-0.029	-31.485	5.3e-15	8.7e-07	1.24e-07	-0.458	-0.094	-0.329	0.001	8.17e-08	4		32
	98	301	9	0.408	0.028	0.811	-32.306	2.33e-15	1.12e-06	1.4e-07	-0.158	-0.057	0.912	0.18	8.17e-08	4		36
	99	303	13	0.197	0.671	1.093	-32.159	2.7e-15	1.97e-06	1.65e-07	-0.342	0.01	-0.236	0.069	8.17e-08	4		52
	100	306	8	0.149	-0.186	0.114	-32.251	2.46e-15	6.24e-07	8.92e-08	-0.404	-0.183	-1.248	0.051	8.17e-08	4		32
	101	307	21	-0.124	0.24	-0.02	-31.865	3.62e-15	1.99e-06	9.94e-08	-0.311	-0.207	-0.787	0.005	8.17e-08	4		84
	102	310	6	-0.122	0.546	0.293	-32.716	1.55e-15	4.37e-07	8.75e-08	-0.279	-0.214	-1.486	0.058	8.17e-08	4		24
	103	314	12	-0.133	-0.13	-0.387	-29.294	4.74e-14	2.25e-06	2.05e-07	-0.286	0.02	0.306	0.002	8.17e-08	4		48
	104	319	14	-0.115	0.421	0.172	-32.831	1.38e-15	1.03e-06	7.89e-08	-0.525	-0.35	-0.888	0.002	8.17e-08	4		56
	105	324	6	0.659	-0.557	0.744	-32.915	1.27e-15	5.13e-07	1.03e-07	-0.073	-0.182	-0.636	0.062	8.17e-08	4		24
	106	326	6	0.157	0.819	1.2	-31.577	4.83e-15	1.21e-06	2.41e-07	-0.366	0.317	0.647	0.191	8.17e-08	4		24
	107	329	8	0.293	0.272	0.918	-33.212	9.42e-16	6.59e-07	9.41e-08	-0.473	0.122	-0.145	0.156	8.17e-08	4		32
	108	331	8	-0.294	0.329	-0.189	-29.9	2.59e-14	1.61e-06	2.3e-07	-0.687	-0.244	-1.754	0.102	8.17e-08	4		32
	109	334	8	-0.023	-0.525	-0.631	-32.056	2.99e-15	4.76e-07	6.8e-08	-0.491	-0.192	-0.574	0.006	8.17e-08	4		32
	110	337	6	0.139	0.494	0.822	-33.062	1.09e-15	4.99e-07	9.98e-08	0.15	0.195	0.221	0.311	8.17e-08	4		24
	111	338	6	-0.647	0.976	-0.347	-32.441	2.04e-15	3.16e-07	6.32e-08	-0.214	0.374	0.532	0.026	8.17e-08	4		24
serie13	1	4	6	0.163	0.74	1.064	-34.269	3.28e-16	3.11e-07	6.21e-08	0.026	-0.435	-0.382	0.118	8.17e-08	4		24
	2	5	8	0.932	-0.712	1.156	-34.027	4.17e-16	5.67e-07	8.09e-08	-0.033	-0.382	-0.492	0.233	8.17e-08	4		32
	3	6	16	0.375	-0.194	0.567	-34.265	3.29e-16	6.94e-07	4.63e-08	-0.153	0.177	-0.059	0.054	8.17e-08	4		64
	4	9	9	-0.038	0.291	0.229	-33.103	1.05e-15	3.47e-07	4.33e-08	-0.535	-0.027	0.632	0.113	8.17e-08	4		36
	5	13	6	0.5	-0.425	0.553	-33.003	1.16e-15	4.74e-07	9.49e-08	-0.339	-0.065	-0.18	0.136	8.17e-08	4		24
	6	14	10	-0.087	0.713	0.572	-32.631	1.69e-15	8.46e-07	9.4e-08	-0.07	0.328	0.622	0.035	8.17e-08	4		40
	7	21	6	0.408	0.323	1.13	-34.027	4.17e-16	4.05e-07	8.09e-08	-0.083	-0.716	-1.669	0.074	8.17e-08	4		24
	8	22	18	0.266	0.083	0.627	-34.733	2.06e-16	6.69e-07	3.93e-08	-0.224	0.015	0.356	0.102	8.17e-08	4		72
	9	23	11	0.087	0.724	0.873	-35.114	1.41e-16	3.9e-07	3.9e-08	-0.000692	0.522	0.283	0.064	8.17e-08	4		44
	10	29	6	0.493	0.41	1.348	-33.935	4.57e-16	5.27e-07	1.05e-07	0.456	0.271	0.269	0.376	8.17e-08	4		24
	11	31	7	0.337	0.553	1.22	-33.799	5.24e-16	5.31e-07	8.85e-08	-0.248	0.069	0.276	0.248	8.17e-08	4		28
	12	34	11	-0.147	0.704	0.406	-33.604	6.37e-16	5.85e-07	5.85e-08	-0.523	-0.236	-1.197	0.032	8.17e-08	4		44
	13	35	7	0.729	-0.376	1.141	-34.238	3.38e-16	4.7e-07	7.84e-08	-0.109	-0.008	0.437	0.183	8.17e-08	4		28
	14	37	8	-0.109	1.118	0.949	-30.954	9.01e-15	1.66e-06	2.37e-07	-0.55	0.158	0.85	0.007	8.17e-08	4		32
	15	41	6	0.073	0.31	0.458	-30.283	1.76e-14	1.24e-06	2.48e-07	-0.506	0.579	2.256	0.083	8.17e-08	4		24
	16	47	11	0.592	-0.145	1.002	-34.841	1.85e-16	5.23e-07	5.23e-08	-0.018	0.067	0.556	0.103	8.17e-08	4		44
	17	53	6	0.347	0.186	0.825	-33.809	5.18e-16	3.79e-07	7.57e-08	0.004	0.042	-0.385	0.337	8.17e-08	4		24
	18	57	6	0.946	-0.143	1.74	-35	1.58e-16	4.14e-07	8.27e-08	0.53	-0.046	-0.324	0.463	8.17e-08	4		24
	19	59	7	0.101	0.962	1.235	-31.934	3.38e-15	1.12e-06	1.87e-07	0.199	-0.116	-0.142	0.122	8.17e-08	4		28
	20	61	12	0.622	-0.536	0.702	-34.834	1.86e-16	4.39e-07	3.99e-08	0.098	0.459	0.749	0.108	8.17e-08	4		48
	21	62	20	0.118	0.761	1.07	-33.457	7.37e-16	1.4e-06	7.35e-08	-0.375	-0.242	-1.046	0.074	8.17e-08	4		80
	22	66	8	0.106	0.294	0.478	-33.745	5.53e-16	4.34e-07	6.19e-08	-0.325	0.204	0.873	0.097	8.17e-08	4		32
	23	67	7	-0.463	0.087	-0.804	-31.879	3.57e-15	3.37e-07	5.62e-08	-0.705	0.045	0.507	0.006	8.17e-08	4		28
	24	72	9	0.277	-0.002	0.542	-33.725	5.64e-16	5.07e-07	6.34e-08	-0.076	-0.021	0.273	0.011	8.17e-08	4		36
	25	76	6	0.559	-0.09	0.956	-34.961	1.64e-16	2.2e-07	4.4e-08	-0.179	-0.506	-1.577	0.31	8.17e-08	4		24
	26	77	10	-0.061	0.47	0.347	-32.433	2.05e-15	9.1e-07	1.01e-07	-0.025	0.16	0.493	0.025	8.17e-08	4		40
	27	82	14	0.632	-0.237	1.029	-34.956	1.65e-16	6.24e-07	4.8e-08	-0.182	-0.346	-1.476	0.098	8.17e-08	4		56
	28	83	10	0.244	-0.216	0.284	-31.967	3.27e-15	1.01e-06	1.12e-07	-0.187	-0.722	-1.748	0.124	8.17e-08	4		40
	29	84	9	-0.073	0.9	0.75	-33.966	4.43e-16	4.74e-07	5.93e-08	-0.21	0.124	0.369	0.176	8.17e-08	4		36
	30	86	6	0.412	-0.325	0.521	-32.518	1.89e-15	5.55e-07	1.11e-07	-0.06	0.626	1.661	0.077	8.17e-08	4		24
	31	88	18	0.806	-0.163	1.436	-35.223	1.26e-16	9.72e-07	5.72e-08	0.011	0.091	-0.349	0.298	8.17e-08	4		72
	32	90	6	0.719	-0.141	1.317	-34.054	4.06e-16	4.5e-07	9.01e-08	0.625	-0.042	-0.085	0.636	8.17e-08	4		24
	33	93	10	0.069	0.053	0.149	-32.783	1.45e-15	6.99e-07	7.76e-08	-0.346	-0.168	-0.476	0.038	8.17e-08	4		40
	34	94	13	0.276	0.165	0.722	-33.574	6.56e-16	8.78e-07	7.31e-08	-0.255	-0.089	0.116	0.079	8.17e-08	4		52
	35	102	8	-0.052	0.343	0.279	-32.465	1.99e-15	4.98e-07	7.12e-08	-0.512	0.078	-0.283	0.063	8.17e-08	4		32
	36	110	14	0.151	0.388	0.666	-34.261	3.3e-16	6.28e-07	4.83e-08	-0.113	-0.24	-0.231	0.025	8.17e-08	4		56
	37	114	13	0.469	-0.133	0.769	-34.001	4.28e-16	7.88e-07	6.57e-08	-0.129	0.25	0.223	0.009	8.17e-08	4		52
	38	117	16	0.055	0.248	0.355	-33.608	6.34e-16	9.1e-07	6.07e-08	-0.351	-0.107	-0.555	0.008	8.17e-08	4		64
	39	123	21	0.501	0.02	0.996	-34.078	3.96e-16	1.39e-06	6.96e-08	0.004	-0.003	-0.093	0.044	8.17e-08	4		84
	40	125	8	-0.597	-0.049	-1.283	-31.542	5.01e-15	3.65e-07	5.22e-08	-0.797	-0.183	0.268	0.004	8.17e-08	4		32
	41	129	21	0.192	0.087	0.456	-33.812	5.17e-16	1.17e-06	5.83e-08	-0.32	0.093	0.13	0.006	8.17e-08	4		84
	42	132	13	-0.337	0.75	0.039	-33.162	9.91e-16	6.21e-07	5.17e-08	-0.072	-0.325	-0.793	0.002	8.17e-08	4		52
	43	141	6	0.249	0.461	0.964	-35.379	1.08e-16	1.85e-07	3.69e-08	0.236	0.933	1.325	0.074	8.17e-08	4		24
	44	143	8	0.444	0.63	1.525	-34.092	3.91e-16	6.49e-07	9.26e-08	-0.162	0.096	-0.377	0.3	8.17e-08	4		32
	45	144	11	0.003	0.239	0.231	-32.609	1.72e-15	8.54e-07	8.54e-08	-0.319	0.138	-0.286	0.013	8.17e-08	4		44
	46	149	8	0.328	0.217	0.864	-34.589	2.38e-16	3.57e-07	5.09e-08	0.193	0.096	0.524	0.185	8.17e-08	4		32
	47	151	11	0.23	-0.202	0.293	-33.594	6.43e-16	5.66e-07	5.66e-08	-0.381	0.026	-0.727	0.008	8.17e-08	4		44
	48	153	15	-0.077	1.029	0.948	-32.661	1.64e-15	1.17e-06	8.35e-08	-0.249	0.217	0.381	0.02	8.17e-08	4		60
	49	155	10	0.192	0.422	0.773	-33.492	7.12e-16	6.8e-07	7.55e-08	-0.233	-0.283	-0.234	0.075	8.17e-08	4		40
	50	156	12	-0.016	0.135	0.069	-33.456	7.38e-16	5.09e-07	4.63e-08	-0.222	-0.293	-0.321	0.017	8.17e-08	4		48
	51	158	9	-0.232	0.655	0.21	-32.539	1.85e-15	6.89e-07	8.61e-08	-0.494	0.026	0.031	0.025	8.17e-08	4		36
	52	160	9	-0.327	0.793	0.175	-32.313	2.32e-15	6.48e-07	8.1e-08	-0.09	-0.155	0.06	0.021	8.17e-08	4		36
	53	164	6	0.189	-0.17	0.252	-34.076	3.97e-16	2.15e-07	4.3e-08	-0.551	-0.392	-0.984	0.14	8.17e-08	4		24
	54	167	6	-0.228	0.484	0.03	-31.147	7.43e-15	6.41e-07	1.28e-07	-0.478	-0.063	-0.146	0.264	8.17e-08	4		24
	55	169	22	0.518	0.177	1.194	-34.981	1.61e-16	1.1e-06	5.24e-08	-0.205	-0.068	-0.506	0.111	8.17e-08	4		88
	56	173	13	0.091	0.419	0.595	-33.694	5.82e-16	7.65e-07	6.37e-08	-0.07	-0.07	-0.216	0.001	8.17e-08	4		52
	57	175	8	-0.025	-0.003	-0.03	-32.831	1.38e-15	4.62e-07	6.6e-08	-0.572	-0.067	0.21	0.02	8.17e-08	4		32
	58	178	12	-0.007	0.171	0.164	-33.724	5.65e-16	4.95e-07	4.5e-08	-0.314	0.223	0.503	0.02	8.17e-08	4		48
	59	185	12	-0.099	0.175	-0.003	-32.456	2.01e-15	8.39e-07	7.63e-08	-0.427	0.563	1.722	0.005	8.17e-08	4		48
	60	186	7	0.134	0.47	0.779	-33.606	6.35e-16	4.26e-07	7.09e-08	-0.088	-0.471	-1.205	0.39	8.17e-08	4		28
	61	188	8	0.226	-0.336	0.063	-32.773	1.46e-15	4.89e-07	6.99e-08	-0.532	0.289	0.859	0.077	8.17e-08	4		32
	62	190	11	0.111	0.293	0.457	-33.795	5.26e-16	5.75e-07	5.75e-08	-0.305	-0.282	-0.666	0.062	8.17e-08	4		44
	63	192	26	-0.077	0.392	0.216	-33.117	1.04e-15	1.49e-06	5.95e-08	-0.011	0.012	-0.197	0.012	8.17e-08	4		104
	64	193	6	0.416	0.724	1.586	-36.024	5.66e-17	1.86e-07	3.71e-08	0.538	-0.283	-0.481	0.186	8.17e-08	4		24
	65	200	15	0.064	0.481	0.653	-32.4	2.12e-15	9.85e-07	7.04e-08	0.044	0.283	-0.175	0.045	8.17e-08	4		60
	66	202	11	0.292	-0.237	0.331	-33.106	1.05e-15	7.34e-07	7.34e-08	-0.061	0.464	0.378	0.075	8.17e-08	4		44
	67	204	6	0.629	0.183	1.434	-36.021	5.68e-17	1.68e-07	3.35e-08	-0.073	0.113	0.299	0.249	8.17e-08	4		24
	68	209	6	0.451	0.357	1.264	-35.16	1.34e-16	2.55e-07	5.1e-08	0.049	-0.205	-0.753	0.164	8.17e-08	4		24
	69	218	17	0.481	0.546	1.499	-33.888	4.79e-16	1.53e-06	9.59e-08	0.206	0.236	0.305	0.123	8.17e-08	4		68
	70	219	9	0.101	0.228	0.451	-32.567	1.8e-15	7.84e-07	9.8e-08	-0.289	-0.469	-1.487	0.069	8.17e-08	4		36
	71	222	7	0.644	0.272	1.589	-33.607	6.35e-16	7.35e-07	1.23e-07	0.277	0.324	0.993	0.239	8.17e-08	4		28
	72	224	9	0.287	0.222	0.799	-34.445	2.75e-16	4.1e-07	5.13e-08	0.304	-0.026	-0.034	0.053	8.17e-08	4		36
	73	225	9	0.168	0.404	0.771	-31.873	3.6e-15	1.11e-06	1.39e-07	-0.188	0.436	1.13	0.144	8.17e-08	4		36
	74	226	8	0.224	-0.647	-0.188	-32.279	2.39e-15	5.38e-07	7.69e-08	-0.62	0.021	0.475	0.013	8.17e-08	4		32
	75	227	12	0.442	-0.094	0.805	-34.359	2.99e-16	6.39e-07	5.81e-08	-0.502	-0.346	-1.067	0.000939	8.17e-08	4		48
	76	228	11	0.048	1.065	1.224	-32.051	3.01e-15	1.22e-06	1.22e-07	0.174	0.19	0.358	0.123	8.17e-08	4		44
	77	229	7	0.326	0.609	1.258	-34.982	1.61e-16	3.13e-07	5.22e-08	0.301	0.355	0.802	0.052	8.17e-08	4		28
	78	234	9	-0.038	-0.115	-0.231	-32.909	1.28e-15	4.7e-07	5.88e-08	-0.627	-0.137	-0.622	0.024	8.17e-08	4		36
	79	241	15	0.173	0.128	0.451	-33.716	5.69e-16	8.45e-07	6.04e-08	-0.334	0.009	0.453	0.002	8.17e-08	4		60
	80	247	6	0.201	0.006	0.407	-33.541	6.78e-16	3.25e-07	6.5e-08	0.081	-0.145	-0.655	0.12	8.17e-08	4		24
	81	250	7	-0.107	-0.249	-0.463	-32.295	2.36e-15	3.82e-07	6.37e-08	-0.406	0.204	-1.231	0.025	8.17e-08	4		28
	82	251	7	0.25	-0.439	0.072	-33.336	8.32e-16	3.08e-07	5.13e-08	-0.02	0.096	1.124	0.096	8.17e-08	4		28
	83	254	10	0.343	0.039	0.703	-33.771	5.39e-16	6.32e-07	7.02e-08	-0.458	-0.156	0.155	0.005	8.17e-08	4		40
	84	259	6	-0.313	0.466	-0.095	-32.383	2.16e-15	3.18e-07	6.35e-08	-0.148	0.307	1.217	0.091	8.17e-08	4		24
	85	267	8	-0.058	1.059	1.007	-31.992	3.19e-15	8.55e-07	1.22e-07	-0.011	-0.038	-0.081	0.121	8.17e-08	4		32
	86	268	7	-0.046	-0.029	-0.154	-32.273	2.41e-15	5.07e-07	8.44e-08	-0.27	-0.656	-1.973	0.02	8.17e-08	4		28
	87	270	7	0.843	-0.393	1.274	-32.428	2.06e-15	1.21e-06	2.01e-07	-0.037	0.096	0.172	0.367	8.17e-08	4		28
	88	274	7	0.328	-0.233	0.432	-32.768	1.47e-15	5.63e-07	9.38e-08	-0.272	-0.464	-0.836	0.056	8.17e-08	4		28
	89	278	15	0.377	0.093	0.845	-34.75	2.03e-16	6.54e-07	4.67e-08	-0.126	-0.227	-0.619	0.025	8.17e-08	4		60
	90	280	12	0.306	-0.272	0.31	-32.998	1.17e-15	8.39e-07	7.62e-08	-0.017	0.04	0.11	0.027	8.17e-08	4		48
	91	283	13	0.243	0.45	0.967	-33.658	6.03e-16	9.14e-07	7.61e-08	-0.215	0.213	-0.192	0.091	8.17e-08	4		52
	92	287	7	0.24	0.18	0.667	-33.886	4.8e-16	3.71e-07	6.19e-08	-0.255	0.253	0.08	0.124	8.17e-08	4		28
	93	289	7	-0.393	0.778	-0.01	-32.644	1.66e-15	4.23e-07	7.05e-08	-0.324	0.655	1.995	0.011	8.17e-08	4		28
	94	292	6	-0.22	0.697	0.287	-33.343	8.26e-16	3.13e-07	6.25e-08	-0.692	0.103	1.444	0.084	8.17e-08	4		24
	95	293	14	0.13	0.354	0.673	-32.081	2.92e-15	1.33e-06	1.02e-07	-0.207	0.356	1.464	0.148	8.17e-08	4		56
	96	300	6	0.942	-0.446	1.431	-35.809	7.02e-17	2.03e-07	4.07e-08	0.116	0.805	1.394	0.257	8.17e-08	4		24
	97	303	7	-0.000449	0.638	0.615	-33.886	4.8e-16	3.57e-07	5.96e-08	-0.385	0.053	0.749	0.051	8.17e-08	4		28
	98	309	17	0.417	-0.076	0.756	-34.444	2.75e-16	8.2e-07	5.12e-08	-0.132	-0.056	0.174	0.019	8.17e-08	4		68
	99	312	13	0.369	-0.072	0.641	-32.643	1.66e-15	1.2e-06	1e-07	0.058	0.425	1.003	0.029	8.17e-08	4		52
	100	313	14	0.176	0.311	0.632	-34.164	3.64e-16	6.7e-07	5.15e-08	-0.367	0.201	0.751	0.063	8.17e-08	4		56
	101	314	6	0.782	-1.028	0.523	-34.581	2.4e-16	2.2e-07	4.39e-08	-0.29	0.558	1.862	0.063	8.17e-08	4		24
	102	316	6	-0.505	0.495	-0.49	-31.599	4.73e-15	4.14e-07	8.27e-08	-0.582	0.174	1.127	0.057	8.17e-08	4		24
	103	320	7	0.527	0.391	1.383	-32.727	1.53e-15	1.14e-06	1.89e-07	0.08	0.06	0.581	0.007	8.17e-08	4		28
	104	327	8	0.426	-0.283	0.528	-33.868	4.89e-16	4.36e-07	6.22e-08	-0.217	-0.469	-0.781	0.066	8.17e-08	4		32
	105	328	7	-0.317	0.727	0.13	-33.474	7.25e-16	2.9e-07	4.83e-08	-0.042	0.292	1.403	0.192	8.17e-08	4		28
	106	331	8	-0.074	0.455	0.321	-33.758	5.46e-16	3.59e-07	5.13e-08	-0.571	-0.174	0.262	0.048	8.17e-08	4		32
	107	332	7	0.662	0.213	1.449	-33.826	5.1e-16	7.06e-07	1.18e-07	0.186	-0.032	0.676	0.133	8.17e-08	4		28
	108	333	7	-0.001	-0.146	-0.153	-31.827	3.77e-15	6.3e-07	1.05e-07	-0.573	0.199	0.302	0.031	8.17e-08	4		28
serie15	1	2	7	0.485	-0.156	0.82	-32.406	2.11e-15	8.95e-07	1.49e-07	-0.311	-0.085	0.447	0.014	8.17e-08	4		28
	2	3	8	0.931	-0.71	1.125	-34.225	3.42e-16	5.03e-07	7.19e-08	-0.158	-0.293	-0.857	0.238	8.17e-08	4		32
	3	6	17	0.142	0.132	0.399	-33.332	8.36e-16	1.06e-06	6.65e-08	-0.484	0.201	0.679	0.012	8.17e-08	4		68
	4	7	7	-0.178	0.126	-0.223	-31.718	4.2e-15	5.79e-07	9.65e-08	-0.75	0.016	0.616	0.191	8.17e-08	4		28
	5	11	6	0.168	0.05	0.366	-33.112	1.04e-15	3.91e-07	7.82e-08	-0.348	-0.682	-2.067	0.115	8.17e-08	4		24
	6	15	11	0.037	0.08	0.192	-31.842	3.71e-15	1.07e-06	1.07e-07	-0.216	0.196	0.295	0.014	8.17e-08	4		44
	7	21	8	0.87	-0.956	0.75	-33.844	5.01e-16	4.95e-07	7.07e-08	-0.231	0.182	0.049	0.068	8.17e-08	4		32
	8	26	15	-0.065	0.535	0.447	-31.633	4.57e-15	1.57e-06	1.12e-07	0.038	-0.057	-0.753	0.035	8.17e-08	4		60
	9	30	7	0.231	0.384	0.808	-34.884	1.77e-16	2.56e-07	4.26e-08	-0.085	-0.299	-0.39	0.082	8.17e-08	4		28
	10	33	6	-0.061	0.153	-0.003	-33.392	7.87e-16	2.64e-07	5.28e-08	-0.442	0.257	-0.452	0.004	8.17e-08	4		24
	11	34	7	0.201	0.903	1.366	-32.789	1.44e-15	7.98e-07	1.33e-07	0.017	-0.067	-0.708	0.214	8.17e-08	4		28
	12	46	7	0.767	-0.201	1.318	-33.342	8.27e-16	8.17e-07	1.36e-07	0.045	0.059	0.722	0.383	8.17e-08	4		28
	13	49	8	-0.033	0.881	0.882	-32.176	2.66e-15	8.91e-07	1.27e-07	-0.44	-0.101	0.325	0.031	8.17e-08	4		32
	14	51	10	-0.069	0.127	0.000551	-30.007	2.32e-14	1.98e-06	2.2e-07	-0.465	-0.505	-0.692	0.031	8.17e-08	4		40
	15	52	11	0.04	1.062	1.218	-32.055	3e-15	1.3e-06	1.3e-07	0.185	-0.134	-0.321	0.118	8.17e-08	4		44
	16	55	6	-0.124	-0.232	-0.533	-31.486	5.3e-15	4.42e-07	8.84e-08	-0.445	-0.159	-0.965	0.02	8.17e-08	4		24
	17	59	28	0.277	0.492	1.013	-34.942	1.67e-16	1.2e-06	4.46e-08	0.026	-0.173	-0.152	0.002	8.17e-08	4		112
	18	69	6	0.574	-0.469	0.672	-35.038	1.52e-16	1.93e-07	3.86e-08	-0.129	-0.034	-0.295	0.134	8.17e-08	4		24
	19	75	11	-0.119	0.19	-0.041	-30.303	1.73e-14	1.38e-06	1.38e-07	-0.168	0.293	0.452	0.084	8.17e-08	4		44
	20	76	8	0.134	0.214	0.534	-30.999	8.62e-15	1.44e-06	2.05e-07	-0.186	-0.181	0.707	0.02	8.17e-08	4		32
	21	84	6	0.272	0.648	1.251	-35.686	7.93e-17	1.66e-07	3.32e-08	-0.211	0.392	1.117	0.205	8.17e-08	4		24
	22	94	11	0.06	0.446	0.556	-33.982	4.36e-16	5.26e-07	5.26e-08	-0.434	0.142	0.541	0.028	8.17e-08	4		44
	23	97	7	0.035	1.064	1.188	-31.299	6.38e-15	1.59e-06	2.65e-07	-0.246	0.331	-0.169	0.004	8.17e-08	4		28
	24	105	7	0.036	0.145	0.195	-33.246	9.11e-16	3.97e-07	6.61e-08	-0.5	0.728	2.194	0.001	8.17e-08	4		28
	25	106	6	-0.001	0.343	0.334	-31.655	4.47e-15	4.84e-07	9.67e-08	0.038	0.042	-0.659	0.184	8.17e-08	4		24
	26	118	12	-0.051	0.071	-0.05	-31.422	5.65e-15	1.39e-06	1.27e-07	-0.25	0.448	0.48	0.011	8.17e-08	4		48
	27	119	7	0.328	-0.145	0.43	-33.495	7.1e-16	4.16e-07	6.94e-08	-0.348	0.563	2.074	0.017	8.17e-08	4		28
	28	121	9	0.198	0.328	0.737	-31.636	4.56e-15	1.51e-06	1.88e-07	0.21	0.426	1.194	0.162	8.17e-08	4		36
	29	124	6	0.308	0.01	0.634	-34.821	1.89e-16	2.05e-07	4.09e-08	-0.169	-0.219	0.589	0.207	8.17e-08	4		24
	30	126	8	0.327	0.289	0.963	-34.69	2.15e-16	3.4e-07	4.86e-08	0.015	0.578	1.415	0.134	8.17e-08	4		32
	31	128	9	0.303	-0.299	0.28	-33.281	8.79e-16	5.15e-07	6.44e-08	-0.237	0.697	1.789	0.022	8.17e-08	4		36
	32	135	7	0.136	0.783	1.071	-31.973	3.25e-15	1.16e-06	1.93e-07	-0.039	0.008	-0.389	0.072	8.17e-08	4		28
	33	137	19	-0.097	0.573	0.434	-31.186	7.15e-15	2.1e-06	1.17e-07	-0.482	-0.008	0.119	0.011	8.17e-08	4		76
	34	138	10	-0.201	-0.094	-0.52	-29.107	5.71e-14	1.72e-06	1.92e-07	-0.438	-0.095	0.19	0.000598	8.17e-08	4		40
	35	146	29	0.17	0.723	1.085	-33.692	5.83e-16	2.34e-06	8.36e-08	-0.261	0.192	0.64	0.018	8.17e-08	4		116
	36	150	9	0.537	-0.514	0.529	-32.99	1.18e-15	8.19e-07	1.02e-07	-0.537	0.276	1.076	0.135	8.17e-08	4		36
	37	152	15	-0.021	0.977	1.011	-32.067	2.96e-15	1.8e-06	1.28e-07	-0.508	0.077	0.144	0.057	8.17e-08	4		60
	38	156	17	0.353	0.153	0.85	-34.242	3.36e-16	8.63e-07	5.39e-08	-0.195	-0.033	0.328	0.000143	8.17e-08	4		68
	39	172	10	0.232	0.48	0.877	-33.342	8.27e-16	9.06e-07	1.01e-07	-0.196	-0.058	-0.338	0.016	8.17e-08	4		40
	40	174	13	-0.164	0.194	-0.142	-31.738	4.11e-15	9.79e-07	8.16e-08	-0.021	0.108	0.695	0.06	8.17e-08	4		52
	41	177	15	-0.328	0.899	0.28	-31.383	5.87e-15	1.95e-06	1.39e-07	-0.19	0.107	0.367	0.04	8.17e-08	4		60
	42	178	18	-0.16	0.521	0.272	-30.856	9.94e-15	2.99e-06	1.76e-07	-0.368	0.169	-0.429	0.022	8.17e-08	4		72
	43	179	8	0.107	0.897	1.207	-32.322	2.29e-15	1.04e-06	1.48e-07	-0.332	-0.16	-0.649	0.173	8.17e-08	4		32
	44	184	14	-0.025	0.677	0.676	-32.631	1.68e-15	1.18e-06	9.08e-08	-0.332	0.432	1.252	0.047	8.17e-08	4		56
	45	185	6	-0.016	0.694	0.751	-33.564	6.63e-16	3.6e-07	7.2e-08	-0.052	-0.517	-0.121	0.029	8.17e-08	4		24
	46	186	8	-0.256	0.724	0.238	-33.104	1.05e-15	4.34e-07	6.2e-08	-0.274	0.256	0.659	0.064	8.17e-08	4		32
	47	196	10	0.352	0.249	0.938	-33.464	7.32e-16	8.18e-07	9.09e-08	-0.301	0.283	-0.263	0.142	8.17e-08	4		40
	48	203	9	0.501	0.441	1.439	-33.858	4.94e-16	7.27e-07	9.08e-08	0.332	0.128	0.616	0.333	8.17e-08	4		36
	49	206	11	0.027	0.094	0.146	-32.882	1.31e-15	6.96e-07	6.96e-08	-0.263	0.303	0.442	0.000112	8.17e-08	4		44
	50	207	14	0.283	0.606	1.152	-34.939	1.68e-16	6.02e-07	4.63e-08	-0.13	-0.198	-0.824	0.04	8.17e-08	4		56
	51	209	16	0.182	0.572	0.968	-31.791	3.9e-15	2.79e-06	1.86e-07	-0.218	0.2	0.957	0.052	8.17e-08	4		64
	52	216	6	0.348	-0.487	0.215	-33.926	4.62e-16	2.49e-07	4.98e-08	-0.43	-0.658	-0.643	0.124	8.17e-08	4		24
	53	219	7	-0.802	0.747	-0.906	-31.661	4.44e-15	3.98e-07	6.63e-08	-0.821	-0.226	-0.344	0.02	8.17e-08	4		28
	54	220	36	0.129	0.608	0.907	-33.023	1.14e-15	2.46e-06	7.01e-08	-0.159	-0.05	-0.011	0.042	8.17e-08	4		144
	55	228	14	0.235	0.067	0.542	-32.934	1.24e-15	1.1e-06	8.45e-08	-0.164	-0.23	-0.387	0.022	8.17e-08	4		56
	56	232	7	-0.162	-0.403	-0.659	-31.409	5.72e-15	5.22e-07	8.7e-08	-0.482	0.189	0.028	0.102	8.17e-08	4		28
	57	234	9	0.119	-0.232	-0.005	-33.343	8.27e-16	4.2e-07	5.25e-08	-0.524	0.393	2.059	0.011	8.17e-08	4		36
	58	237	7	0.356	0.091	0.744	-33.59	6.46e-16	4.66e-07	7.77e-08	-0.366	-0.504	0.245	0.236	8.17e-08	4		28
	59	240	6	0.033	-0.565	-0.544	-28.288	1.3e-13	1.71e-06	3.41e-07	-0.319	-0.238	-1.35	0.000568	8.17e-08	4		24
	60	241	6	0.255	0.249	0.75	-33.591	6.45e-16	3.86e-07	7.71e-08	-0.053	-0.199	-0.141	0.342	8.17e-08	4		24
	61	246	16	0.251	0.533	1.047	-32.348	2.24e-15	2.04e-06	1.36e-07	-0.276	-0.307	0.051	0.054	8.17e-08	4		64
	62	249	6	0.115	0.11	0.373	-33.961	4.46e-16	2.28e-07	4.55e-08	-0.249	0.325	1.598	0.312	8.17e-08	4		24
	63	255	10	-0.037	0.319	0.257	-31.962	3.29e-15	8.67e-07	9.64e-08	-0.291	-0.159	-0.772	0.009	8.17e-08	4		40
	64	256	9	0.007	0.884	0.987	-31.741	4.1e-15	1.13e-06	1.41e-07	-0.381	-0.092	-0.239	0.075	8.17e-08	4		36
	65	257	10	0.085	1.017	1.239	-31.933	3.39e-15	1.36e-06	1.51e-07	-0.129	0.279	-0.134	0.148	8.17e-08	4		40
	66	258	7	0.78	-0.227	1.293	-33.382	7.95e-16	7.06e-07	1.18e-07	-0.182	-0.019	0.485	0.244	8.17e-08	4		28
	67	264	11	0.107	-0.087	0.159	-33.696	5.81e-16	4.69e-07	4.69e-08	-0.32	-0.198	-0.397	0.038	8.17e-08	4		44
	68	265	8	0.903	-0.635	1.074	-33.804	5.21e-16	6.28e-07	8.97e-08	-0.188	0.082	0.047	0.08	8.17e-08	4		32
	69	268	9	0.089	0.649	0.797	-33.74	5.56e-16	6.08e-07	7.59e-08	-0.484	0.054	0.694	0.215	8.17e-08	4		36
	70	273	26	-0.103	0.449	0.287	-31.812	3.82e-15	2.82e-06	1.13e-07	-0.319	-0.052	-0.256	0.009	8.17e-08	4		104
	71	274	14	0.178	0.228	0.563	-33.946	4.52e-16	7.35e-07	5.65e-08	-0.393	-0.164	-0.361	0.048	8.17e-08	4		56
	72	286	9	0.125	0.056	0.351	-33.599	6.4e-16	4.6e-07	5.75e-08	-0.127	0.116	-0.622	0.089	8.17e-08	4		36
	73	289	6	-0.017	-0.189	-0.289	-32.596	1.74e-15	3.3e-07	6.59e-08	-0.727	0.089	-0.129	0.1	8.17e-08	4		24
	74	290	6	-0.069	0.81	0.645	-35.258	1.22e-16	1.6e-07	3.2e-08	-0.133	0.002	0.387	0.178	8.17e-08	4		24
	75	292	7	-0.018	1.107	1.128	-30.913	9.39e-15	1.77e-06	2.94e-07	-0.444	0.121	0.195	0.013	8.17e-08	4		28
	76	295	7	0.000102	0.632	0.626	-32.308	2.33e-15	7.31e-07	1.22e-07	-0.693	0.145	0.447	0.201	8.17e-08	4		28
	77	302	8	0.451	-0.499	0.342	-32.997	1.17e-15	5.45e-07	7.78e-08	-0.196	0.248	0.427	0.03	8.17e-08	4		32
	78	305	8	-0.138	0.807	0.554	-34.086	3.93e-16	3.48e-07	4.98e-08	-0.636	-0.021	0.098	0.066	8.17e-08	4		32
	79	306	14	0.661	-0.595	0.715	-33.763	5.43e-16	8.77e-07	6.74e-08	-0.225	0.038	0.108	0.066	8.17e-08	4		56
	80	312	12	0.122	0.064	0.289	-32.2	2.59e-15	9.93e-07	9.03e-08	-0.57	-0.294	-0.789	0.057	8.17e-08	4		48
	81	315	6	-0.273	0.473	-0.087	-33.155	9.97e-16	2.76e-07	5.52e-08	-0.379	-0.36	-0.886	0.036	8.17e-08	4		24
	82	319	8	-0.059	0.996	0.955	-32.497	1.93e-15	8.86e-07	1.27e-07	0.035	0.259	1.384	0.018	8.17e-08	4		32
	83	326	21	0.08	0.811	1.018	-31.802	3.86e-15	2.4e-06	1.2e-07	0.06	-0.044	-0.118	0.002	8.17e-08	4		84
	84	327	10	-0.339	0.406	-0.284	-31.262	6.62e-15	9.18e-07	1.02e-07	0.001	-0.02	0.214	0.006	8.17e-08	4		40
	85	329	10	0.421	0.155	0.995	-34.07	4e-16	6.2e-07	6.89e-08	0.029	0.289	1.059	0.025	8.17e-08	4		40
	86	338	6	0.426	-0.202	0.619	-33.572	6.57e-16	3.69e-07	7.37e-08	-0.115	0.1	0.259	0.149	8.17e-08	4		24
	87	341	9	-0.126	-0.222	-0.477	-30.626	1.25e-14	1.06e-06	1.33e-07	-0.443	0.063	-0.4	0.006	8.17e-08	4		36
	88	342	13	-0.182	0.319	0.005	-30.952	9.03e-15	1.35e-06	1.12e-07	-0.267	-0.068	-1.069	0.044	8.17e-08	4		52
	89	343	8	-0.37	0.653	0.012	-30.302	1.73e-14	1.52e-06	2.18e-07	-0.129	-0.096	-0.534	0.012	8.17e-08	4		32
	90	354	11	0.018	0.868	0.959	-31.706	4.25e-15	1.68e-06	1.68e-07	-0.214	0.601	0.982	0.012	8.17e-08	4		44
	91	357	17	-0.044	0.019	-0.054	-30.609	1.27e-14	2.28e-06	1.42e-07	-0.113	0.008	0.292	0.003	8.17e-08	4		68
	92	360	7	0.863	-0.701	1.048	-35.018	1.55e-16	2.91e-07	4.84e-08	0.039	0.117	0.369	0.107	8.17e-08	4		28
	93	364	6	0.141	-0.011	0.268	-32.312	2.32e-15	5.38e-07	1.08e-07	-0.35	-0.323	-0.972	0.076	8.17e-08	4		24
	94	369	7	0.545	-0.077	0.981	-32.987	1.18e-15	6.52e-07	1.09e-07	-0.227	0.043	0.251	0.223	8.17e-08	4		28
	95	377	12	0.184	0.381	0.794	-31.483	5.31e-15	1.76e-06	1.6e-07	-0.378	0.149	0.74	0.042	8.17e-08	4		48
	96	378	8	0.836	-0.92	0.737	-33.666	5.98e-16	5.64e-07	8.06e-08	-0.229	0.13	0.51	0.034	8.17e-08	4		32
	97	379	8	0.194	0.65	1.096	-34.091	3.91e-16	4.65e-07	6.65e-08	-0.02	0.189	0.115	0.029	8.17e-08	4		32
	98	384	6	-0.117	1.115	0.953	-31.989	3.2e-15	6.84e-07	1.37e-07	-0.305	0.013	0.615	0.138	8.17e-08	4		24
	99	385	13	0.179	0.28	0.637	-33.428	7.59e-16	8.61e-07	7.17e-08	-0.015	0.029	-0.437	0.067	8.17e-08	4		52
	100	389	7	0.763	-0.506	0.988	-33.402	7.79e-16	6.08e-07	1.01e-07	-0.007	-0.079	0.424	0.028	8.17e-08	4		28
	101	399	8	0.929	-0.593	1.192	-35.659	8.15e-17	2.62e-07	3.75e-08	-0.121	-0.044	-0.265	0.145	8.17e-08	4		32
	102	401	7	0.325	0.199	0.858	-33.663	6e-16	4.89e-07	8.15e-08	0.025	-0.152	-0.216	0.163	8.17e-08	4		28
	103	403	6	-0.006	1.158	1.166	-33.872	4.87e-16	4.01e-07	8.03e-08	0.326	-0.092	-0.024	0.253	8.17e-08	4		24
serie17	1	1	8	-0.595	0.721	-0.458	-32.033	3.07e-15	4.69e-07	6.69e-08	-0.552	0.139	1.003	0.002	8.17e-08	4		32
	2	4	22	0.012	0.327	0.336	-32.882	1.31e-15	1.62e-06	7.72e-08	-0.193	0.024	-0.049	0.02	8.17e-08	4		88
	3	6	6	0.159	0.039	0.339	-31.543	5e-15	6.99e-07	1.4e-07	-0.378	0.428	0.594	0.117	8.17e-08	4		24
	4	9	11	-0.139	0.174	-0.058	-31.077	7.97e-15	1.21e-06	1.21e-07	-0.352	0.147	0.384	0.01	8.17e-08	4		44
	5	14	9	0.441	-0.456	0.453	-33.215	9.4e-16	6.19e-07	7.73e-08	-0.266	-0.303	-1.32	0.071	8.17e-08	4		36
	6	16	6	0.357	0.204	0.87	-33.806	5.2e-16	3.78e-07	7.55e-08	0.14	-0.154	-0.713	0.151	8.17e-08	4		24
	7	17	16	-0.121	0.284	0.038	-32.26	2.44e-15	1.25e-06	8.31e-08	-0.225	0.245	0.864	0.003	8.17e-08	4		64
	8	18	11	-0.127	0.387	0.085	-33.209	9.45e-16	5.53e-07	5.53e-08	-0.294	-0.056	-0.494	0.013	8.17e-08	4		44
	9	19	9	0.007	-0.239	-0.195	-31.595	4.75e-15	7.99e-07	9.98e-08	-0.204	0.393	0.974	0.051	8.17e-08	4		36
	10	20	7	0.647	-0.062	1.223	-34.036	4.14e-16	5.32e-07	8.86e-08	-0.008	0.168	0.721	0.262	8.17e-08	4		28
	11	22	11	0.035	-0.026	0.109	-32.353	2.23e-15	8.69e-07	8.69e-08	-0.237	-0.338	-0.905	0.034	8.17e-08	4		44
	12	29	22	0.351	-0.252	0.458	-32.783	1.45e-15	1.97e-06	9.39e-08	-0.157	-0.14	-0.177	0.005	8.17e-08	4		88
	13	31	14	0.441	-0.231	0.656	-33.828	5.09e-16	7.7e-07	5.93e-08	-0.169	0.025	0.079	0.054	8.17e-08	4		56
	14	37	11	0.427	-0.258	0.628	-33.95	4.51e-16	6.06e-07	6.06e-08	-0.295	-0.058	0.154	0.085	8.17e-08	4		44
	15	39	40	0.45	0.05	0.964	-33.751	5.5e-16	3.31e-06	8.47e-08	-0.024	0.115	-0.065	0.037	8.17e-08	4		160
	16	41	6	-0.002	0.812	0.909	-32.51	1.9e-15	6.41e-07	1.28e-07	-0.201	-0.235	-1.595	0.021	8.17e-08	4		24
	17	47	6	0.049	-0.217	-0.1	-32.697	1.58e-15	3.41e-07	6.81e-08	-0.528	-0.09	0.346	0.043	8.17e-08	4		24
	18	48	6	0.115	-0.534	-0.348	-28.778	7.94e-14	1.66e-06	3.31e-07	-0.063	-0.368	-1.53	0.001	8.17e-08	4		24
	19	50	6	-0.555	0.235	-0.866	-30.476	1.45e-14	5.63e-07	1.13e-07	-0.862	0.182	1.353	0.01	8.17e-08	4		24
	20	51	6	0.147	0.477	0.781	-33.335	8.33e-16	4.51e-07	9.02e-08	-0.032	0.51	1.19	0.008	8.17e-08	4		24
	21	52	13	0.147	0.099	0.413	-32.778	1.45e-15	9.99e-07	8.33e-08	0.037	-0.452	-0.732	0.046	8.17e-08	4		52
	22	54	6	0.498	-0.064	0.941	-34.082	3.95e-16	3.67e-07	7.35e-08	-0.021	0.305	0.881	0.011	8.17e-08	4		24
	23	58	15	0.11	0.589	0.81	-33.971	4.41e-16	8.9e-07	6.36e-08	-0.224	-0.128	0.226	0.003	8.17e-08	4		60
	24	68	7	0.43	-0.571	0.353	-33.596	6.42e-16	3.43e-07	5.72e-08	-0.351	-0.071	-0.212	0.007	8.17e-08	4		28
	25	70	9	0.301	-0.07	0.469	-31.911	3.46e-15	1.01e-06	1.26e-07	-0.258	-0.115	-0.366	0.06	8.17e-08	4		36
	26	71	25	0.119	0.142	0.345	-32.955	1.22e-15	1.9e-06	7.92e-08	-0.338	0.218	0.395	0.005	8.17e-08	4		100
	27	74	12	0.067	0.245	0.389	-33.187	9.66e-16	7.95e-07	7.23e-08	-0.177	-0.271	-0.296	0.019	8.17e-08	4		48
	28	88	8	-0.022	0.85	0.893	-31.332	6.17e-15	1.22e-06	1.74e-07	0.002	-0.109	0.844	0.069	8.17e-08	4		32
	29	92	8	0.446	-0.084	0.773	-33.841	5.02e-16	4.36e-07	6.23e-08	-0.117	0.313	0.924	0.234	8.17e-08	4		32
	30	93	6	0.277	0.679	1.241	-34.06	4.04e-16	4.09e-07	8.17e-08	0.37	-0.14	-0.366	0.361	8.17e-08	4		24
	31	95	6	0.018	0.45	0.537	-31.063	8.08e-15	9.95e-07	1.99e-07	-0.45	0.568	2.241	0.135	8.17e-08	4		24
	32	96	31	0.085	0.356	0.551	-32.264	2.43e-15	3.3e-06	1.1e-07	-0.102	-0.031	-0.086	0.003	8.17e-08	4		124
	33	99	7	0.874	-0.926	0.784	-32.529	1.87e-15	8.37e-07	1.39e-07	-0.329	0.346	1.261	0.137	8.17e-08	4		28
	34	102	9	0.258	0.389	0.93	-31.119	7.64e-15	1.74e-06	2.17e-07	-0.367	-0.192	0.328	0.162	8.17e-08	4		36
	35	106	18	0.26	-0.209	0.318	-33.307	8.57e-16	1.13e-06	6.67e-08	-0.221	-0.064	0.147	0.023	8.17e-08	4		72
	36	109	6	0.04	0.159	0.233	-32.515	1.89e-15	4.64e-07	9.28e-08	-0.351	-0.147	0.28	0.021	8.17e-08	4		24
	37	111	8	0.238	0.222	0.705	-33.389	7.9e-16	4.63e-07	6.62e-08	-0.386	0.144	-0.731	0.294	8.17e-08	4		32
	38	114	6	0.838	-0.523	1.121	-32.543	1.84e-15	8.62e-07	1.72e-07	0.018	0.216	1.281	0.168	8.17e-08	4		24
	39	115	12	0.002	0.199	0.195	-33.15	1e-15	7.24e-07	6.58e-08	-0.291	0.158	0.61	0.02	8.17e-08	4		48
	40	116	22	0.229	0.075	0.542	-32.601	1.74e-15	1.51e-06	7.19e-08	-0.36	-0.161	-0.922	0.083	8.17e-08	4		88
	41	117	7	0.202	0.546	0.955	-34.026	4.18e-16	3.94e-07	6.57e-08	0.022	-0.076	0.078	0.107	8.17e-08	4		28
	42	120	6	0.162	0.455	0.751	-32.448	2.02e-15	6.16e-07	1.23e-07	-0.055	-0.535	-1.671	0.385	8.17e-08	4		24
	43	121	8	-0.148	0.382	0.045	-32.845	1.36e-15	4.78e-07	6.83e-08	-0.514	0.028	1.198	0.028	8.17e-08	4		32
	44	124	10	0.254	-0.066	0.408	-32.349	2.23e-15	1.04e-06	1.15e-07	-0.493	0.084	-0.479	0.027	8.17e-08	4		40
	45	125	13	-0.094	-0.045	-0.198	-31.881	3.57e-15	1.04e-06	8.68e-08	-0.331	0.177	1	0.017	8.17e-08	4		52
	46	127	7	0.253	0.423	0.904	-34.225	3.42e-16	3.77e-07	6.28e-08	0.017	-0.16	-1.027	0.082	8.17e-08	4		28
	47	133	9	0.129	0.102	0.332	-33.137	1.02e-15	5.72e-07	7.15e-08	-0.222	0.359	0.61	0.007	8.17e-08	4		36
	48	134	13	-0.236	0.324	-0.168	-31.732	4.14e-15	1.22e-06	1.02e-07	-0.393	-0.39	-0.919	0.002	8.17e-08	4		52
	49	135	7	-0.244	1.067	0.62	-32.526	1.87e-15	6.59e-07	1.1e-07	-0.21	-0.187	-0.287	0.172	8.17e-08	4		28
	50	137	7	0.481	-0.038	0.913	-33.552	6.71e-16	5.38e-07	8.97e-08	0.049	-0.091	-1.198	0.147	8.17e-08	4		28
	51	138	6	-0.032	0.352	0.305	-33.074	1.08e-15	3.66e-07	7.32e-08	0.002	0.277	1.077	0.018	8.17e-08	4		24
	52	144	12	0.221	0.233	0.639	-33.606	6.36e-16	7.68e-07	6.98e-08	-0.059	0.293	0.814	0.037	8.17e-08	4		48
	53	151	18	0.124	0.074	0.304	-32.572	1.79e-15	1.43e-06	8.44e-08	-0.42	0.317	1.127	0.000811	8.17e-08	4		72
	54	152	13	0.313	-0.391	0.194	-32.801	1.42e-15	9.9e-07	8.25e-08	-0.572	0.137	-0.154	0.018	8.17e-08	4		52
	55	153	15	0.013	-0.049	-0.055	-32.869	1.33e-15	8.74e-07	6.24e-08	-0.436	-0.221	-0.716	0.002	8.17e-08	4		60
	56	155	6	0.25	0.562	1.096	-33.311	8.54e-16	5.22e-07	1.04e-07	0.189	0.365	1.283	0.018	8.17e-08	4		24
	57	156	8	0.569	-0.215	0.98	-30.787	1.07e-14	1.92e-06	2.74e-07	-0.479	-0.474	-0.279	0.162	8.17e-08	4		32
	58	162	8	0.037	1.063	1.205	-31.696	4.29e-15	1.19e-06	1.7e-07	-0.21	0.366	1.213	0.084	8.17e-08	4		32
	59	168	25	0.021	0.207	0.251	-32.667	1.63e-15	2.13e-06	8.86e-08	-0.56	-0.021	0.08	0.002	8.17e-08	4		100
	60	171	6	0.3	0.337	0.961	-31.567	4.88e-15	1.2e-06	2.39e-07	0.157	0.361	0.869	0.257	8.17e-08	4		24
	61	172	9	0.261	-0.132	0.348	-33.844	5.01e-16	4.25e-07	5.31e-08	-0.379	0.365	1.678	0.066	8.17e-08	4		36
	62	174	6	0.027	0.686	0.738	-33.142	1.01e-15	4.57e-07	9.13e-08	-0.362	-0.151	-1.237	0.056	8.17e-08	4		24
	63	175	7	0.139	0.02	0.275	-32.453	2.01e-15	5.11e-07	8.51e-08	-0.601	0.671	2.304	0.115	8.17e-08	4		28
	64	177	8	0.347	0.187	0.904	-32.814	1.4e-15	8.14e-07	1.16e-07	-0.171	-0.153	-0.631	0.000235	8.17e-08	4		32
	65	178	6	-0.027	-0.493	-0.553	-32.218	2.55e-15	3.27e-07	6.54e-08	-0.728	-0.076	-1.54	0.085	8.17e-08	4		24
	66	179	12	0.569	-0.19	0.935	-34.213	3.46e-16	7.55e-07	6.86e-08	-0.329	0.249	0.962	0.056	8.17e-08	4		48
	67	180	14	0.136	0.117	0.322	-33.31	8.54e-16	8.38e-07	6.44e-08	-0.201	0.147	0.424	0.023	8.17e-08	4		56
	68	184	15	0.234	-0.209	0.255	-31.786	3.92e-15	1.92e-06	1.37e-07	-0.613	0.403	1.372	0.006	8.17e-08	4		60
	69	188	6	0.037	0.637	0.727	-32.655	1.65e-15	5.87e-07	1.17e-07	-0.33	0.085	-0.217	0.313	8.17e-08	4		24
	70	191	22	0.447	0.038	0.936	-33.753	5.48e-16	1.7e-06	8.1e-08	-0.284	-0.006	0.202	0.055	8.17e-08	4		88
	71	194	9	-0.009	0.805	0.841	-31.529	5.07e-15	1.09e-06	1.36e-07	-0.056	-0.3	-0.257	0.098	8.17e-08	4		36
	72	201	8	0.085	-0.114	0.058	-31.788	3.91e-15	8.35e-07	1.19e-07	-0.479	0.046	0.377	0.000427	8.17e-08	4		32
	73	206	10	-0.001	-0.16	-0.152	-32.273	2.41e-15	7.31e-07	8.13e-08	-0.524	0.082	0.818	0.024	8.17e-08	4		40
	74	208	7	0.768	-0.222	1.342	-34.78	1.96e-16	3.64e-07	6.06e-08	0.415	-0.349	-0.565	0.144	8.17e-08	4		28
	75	209	12	0.252	0.416	0.897	-33.612	6.32e-16	9.52e-07	8.65e-08	0.219	-0.049	-0.312	0.089	8.17e-08	4		48
	76	213	10	-0.103	0.497	0.286	-33.359	8.13e-16	5.33e-07	5.92e-08	-0.272	0.268	1.322	0.008	8.17e-08	4		40
	77	218	38	0.403	-0.028	0.806	-33.411	7.72e-16	3.4e-06	9.2e-08	-0.348	-0.168	-0.864	0.072	8.17e-08	4		152
	78	220	6	-0.202	0.253	-0.147	-32.424	2.07e-15	3.56e-07	7.12e-08	-0.653	-0.081	0.084	0.375	8.17e-08	4		24
	79	221	19	-0.241	0.433	0.032	-30.688	1.18e-14	2.82e-06	1.57e-07	-0.193	0.075	0.55	0.012	8.17e-08	4		76
	80	222	6	-0.314	0.984	0.323	-32.95	1.23e-15	3.84e-07	7.68e-08	-0.461	-0.098	0.179	0.161	8.17e-08	4		24
	81	224	9	-0.137	-0.231	-0.511	-32.215	2.55e-15	5.22e-07	6.52e-08	-0.584	0.31	0.888	0.023	8.17e-08	4		36
	82	230	13	0.339	0.057	0.753	-34.223	3.43e-16	6.64e-07	5.53e-08	-0.221	0.34	1.104	0.012	8.17e-08	4		52
	83	231	11	-0.14	-0.029	-0.262	-29.429	4.14e-14	2.22e-06	2.22e-07	-0.25	-0.11	-0.485	0.027	8.17e-08	4		44
	84	233	6	0.678	-0.056	1.319	-33.316	8.49e-16	6.62e-07	1.32e-07	0.199	-0.215	-0.818	0.311	8.17e-08	4		24
	85	237	8	0.887	-0.62	1.131	-34.685	2.16e-16	3.92e-07	5.6e-08	-0.211	0.29	1.836	0.021	8.17e-08	4		32
	86	238	8	-0.055	0.875	0.698	-33.707	5.74e-16	5.07e-07	7.25e-08	0.041	0.176	-0.452	0.092	8.17e-08	4		32
	87	243	6	0.266	-0.619	-0.113	-32.581	1.77e-15	3.48e-07	6.97e-08	-0.449	-0.136	0.208	0.046	8.17e-08	4		24
	88	249	18	-0.003	0.632	0.637	-32.94	1.24e-15	1.43e-06	8.4e-08	-0.22	-0.111	-0.642	0.012	8.17e-08	4		72
	89	252	16	-0.043	0.469	0.431	-31.517	5.13e-15	1.46e-06	9.71e-08	-0.274	-0.162	-0.538	0.058	8.17e-08	4		64
	90	254	6	0.234	0.44	0.949	-34.46	2.7e-16	2.54e-07	5.08e-08	-0.082	-0.54	-1.564	0.1	8.17e-08	4		24
	91	260	18	0.075	0.176	0.29	-33.13	1.02e-15	1.28e-06	7.53e-08	-0.299	0.039	0.453	0.003	8.17e-08	4		72
	92	265	6	-0.074	0.759	0.601	-33.51	6.99e-16	3.54e-07	7.09e-08	-0.461	-0.44	-0.985	0.099	8.17e-08	4		24
	93	266	8	0.18	0.176	0.582	-34.295	3.19e-16	3.31e-07	4.73e-08	-0.526	-0.198	0.134	0.042	8.17e-08	4		32
	94	272	6	-0.648	1.004	-0.214	-32.561	1.81e-15	3.06e-07	6.13e-08	0.06	-0.028	0.515	0.006	8.17e-08	4		24
	95	275	7	0.153	-0.517	-0.249	-31.526	5.09e-15	6.57e-07	1.1e-07	-0.523	0.305	1.085	0.004	8.17e-08	4		28
	96	277	8	0.286	0.298	0.895	-34.136	3.74e-16	4.2e-07	6e-08	0.129	-0.026	-0.822	0.203	8.17e-08	4		32
	97	279	7	0.068	0.143	0.333	-34.583	2.39e-16	2.1e-07	3.5e-08	-0.536	-0.305	-1.344	0.295	8.17e-08	4		28
	98	281	6	0.404	0.548	1.397	-33.4	7.8e-16	5.35e-07	1.07e-07	-0.485	0.432	0.798	0.187	8.17e-08	4		24
	99	286	11	0.249	-0.219	0.313	-32.686	1.6e-15	8.53e-07	8.53e-08	-0.092	-0.031	0.28	0.011	8.17e-08	4		44
	100	289	16	0.025	0.684	0.74	-32.554	1.82e-15	1.68e-06	1.12e-07	-0.239	0.367	1.299	0.083	8.17e-08	4		64
	101	290	6	0.094	0.644	0.866	-33.711	5.72e-16	3.45e-07	6.9e-08	0.236	-0.574	-1.138	0.011	8.17e-08	4		24
	102	296	14	0.394	-0.047	0.715	-33.031	1.13e-15	1.27e-06	9.78e-08	-0.523	0.135	0.419	0.034	8.17e-08	4		56
	103	297	10	-0.018	0.743	0.763	-32.649	1.65e-15	8.15e-07	9.06e-08	-0.112	0.165	0.216	0.123	8.17e-08	4		40
	104	298	7	-0.266	0.454	-0.133	-32.695	1.58e-15	4.02e-07	6.69e-08	-0.506	0.081	0.39	0.011	8.17e-08	4		28
	105	303	11	0.334	-0.252	0.428	-32.182	2.64e-15	1.22e-06	1.22e-07	-0.018	0.462	0.962	0.001	8.17e-08	4		44
	106	306	10	0.336	-0.017	0.638	-32.445	2.03e-15	1.13e-06	1.26e-07	-0.181	-0.064	-0.06	0.082	8.17e-08	4		40
	107	307	9	0.095	-0.072	0.129	-32.357	2.22e-15	6.72e-07	8.41e-08	-0.131	-0.445	-0.954	0.106	8.17e-08	4		36
	108	310	7	0.124	0.501	0.704	-34.451	2.73e-16	2.96e-07	4.94e-08	-0.147	-0.051	-0.363	0.105	8.17e-08	4		28
	109	312	7	-0.032	0.09	0.017	-31.212	6.96e-15	9.2e-07	1.53e-07	-0.255	-0.118	-1.511	0.045	8.17e-08	4		28
serie21	1	1	21	0.121	0.349	0.575	-33.267	8.92e-16	1.57e-06	7.85e-08	-0.337	-0.056	-0.175	0.007	8.17e-08	4		84
	2	2	12	0.342	-0.006	0.667	-33.545	6.75e-16	7.8e-07	7.09e-08	-0.056	-0.208	-0.024	0.029	8.17e-08	4		48
	3	4	18	0.218	0.118	0.535	-33.519	6.93e-16	1.08e-06	6.34e-08	-0.247	-0.17	-0.541	0.025	8.17e-08	4		72
	4	5	8	-0.06	-0.069	-0.235	-32.21	2.57e-15	5.47e-07	7.81e-08	-0.454	0.023	1.454	0.038	8.17e-08	4		32
	5	15	6	0.195	-0.56	-0.176	-32.573	1.79e-15	3.52e-07	7.04e-08	-0.437	0.244	-0.671	0.023	8.17e-08	4		24
	6	16	7	-0.61	1.153	-0.068	-31.955	3.31e-15	5.6e-07	9.34e-08	-0.397	-0.369	-1.815	0.045	8.17e-08	4		28
	7	19	26	0.064	0.067	0.178	-33.096	1.06e-15	1.7e-06	6.78e-08	-0.387	-0.286	-0.451	0.013	8.17e-08	4		104
	8	21	8	-1.047	0.311	-1.799	-29.628	3.39e-14	6.75e-07	9.64e-08	-0.883	-0.148	-0.89	0.004	8.17e-08	4		32
	9	24	8	0.441	-0.01	0.84	-32.727	1.53e-15	8.81e-07	1.26e-07	-0.43	-0.179	-0.177	0.003	8.17e-08	4		32
	10	29	35	0.093	-0.022	0.161	-32.981	1.19e-15	2.26e-06	6.65e-08	-0.251	0.118	0.2	0.007	8.17e-08	4		140
	11	31	9	0.169	-0.08	0.27	-31.938	3.37e-15	9.55e-07	1.19e-07	-0.17	-0.417	-1.166	0.005	8.17e-08	4		36
	12	34	15	0.03	0.51	0.518	-33.744	5.54e-16	8.97e-07	6.41e-08	-0.329	0.025	-0.898	0.002	8.17e-08	4		60
	13	35	13	-0.13	-0.024	-0.258	-31.912	3.46e-15	8.82e-07	7.35e-08	-0.18	0.408	1.228	0.011	8.17e-08	4		52
	14	38	6	0.059	0.586	0.657	-33.674	5.94e-16	3.66e-07	7.31e-08	-0.023	-0.842	-1.581	0.079	8.17e-08	4		24
	15	39	7	-0.275	0.697	0.088	-34.232	3.4e-16	2e-07	3.34e-08	-0.668	-0.141	-0.229	0.03	8.17e-08	4		28
	16	41	9	-0.014	-0.101	-0.137	-32.735	1.52e-15	5.67e-07	7.09e-08	-0.648	-0.163	-1.237	0.021	8.17e-08	4		36
	17	44	7	-0.171	0.378	-0.024	-32.082	2.92e-15	6.07e-07	1.01e-07	-0.502	0.112	0.511	0.028	8.17e-08	4		28
	18	45	7	0.3	-0.455	0.159	-33.021	1.14e-15	4.28e-07	7.14e-08	-0.463	0.407	1.418	0.056	8.17e-08	4		28
	19	46	20	-0.054	0.148	0.077	-32.524	1.88e-15	1.4e-06	7.37e-08	-0.445	-0.226	-0.46	0.019	8.17e-08	4		80
	20	47	7	-0.317	0.422	-0.153	-32.985	1.18e-15	3.17e-07	5.28e-08	-0.154	0.182	0.66	0.012	8.17e-08	4		28
	21	48	10	0.345	0.038	0.7	-33.798	5.24e-16	5.8e-07	6.45e-08	-0.221	0.16	-0.199	0.022	8.17e-08	4		40
	22	53	14	0.127	0.025	0.254	-31.911	3.46e-15	1.5e-06	1.15e-07	-0.309	0.09	-0.006	0.041	8.17e-08	4		56
	23	55	7	0.13	-0.425	-0.12	-33.15	1e-15	3.2e-07	5.34e-08	-0.451	0.335	1.247	0.141	8.17e-08	4		28
	24	56	10	-0.048	0.099	-0.027	-32.72	1.54e-15	6.4e-07	7.11e-08	-0.368	0.346	1.947	0.014	8.17e-08	4		40
	25	57	7	-0.185	0.351	0.016	-32.779	1.45e-15	3.9e-07	6.51e-08	-0.338	0.135	0.206	0.085	8.17e-08	4		28
	26	61	9	0.678	-0.476	0.852	-33.001	1.16e-15	8.99e-07	1.12e-07	-0.071	0.074	-0.39	0.14	8.17e-08	4		36
	27	63	9	0.352	-0.226	0.481	-33.497	7.08e-16	5.73e-07	7.16e-08	-0.246	-0.084	-0.541	0.004	8.17e-08	4		36
	28	70	26	-0.066	0.327	0.191	-33.279	8.81e-16	1.53e-06	6.11e-08	-0.442	0.024	0.35	0.000836	8.17e-08	4		104
	29	72	10	0.577	0.295	1.469	-34.448	2.74e-16	6.88e-07	7.65e-08	0.257	-0.154	-0.222	0.187	8.17e-08	4		40
	30	73	6	0.455	-0.519	0.373	-34.058	4.04e-16	2.58e-07	5.15e-08	-0.293	0.317	1.435	0.068	8.17e-08	4		24
	31	78	29	0.276	-0.188	0.349	-32.986	1.18e-15	2.14e-06	7.66e-08	-0.289	0.092	0.26	0.016	8.17e-08	4		116
	32	83	27	0.032	0.493	0.572	-32.777	1.46e-15	2.15e-06	8.25e-08	-0.26	0.003	-0.003	0.026	8.17e-08	4		108
	33	88	8	0.154	-0.376	-0.051	-33.267	8.92e-16	3.51e-07	5.01e-08	-0.552	-0.004	0.065	0.105	8.17e-08	4		32
	34	89	9	-0.024	-0.062	-0.114	-32.641	1.67e-15	5.57e-07	6.96e-08	-0.75	0.142	1.255	0.036	8.17e-08	4		36
	35	91	23	-0.021	-0.062	-0.109	-30.806	1.04e-14	2.73e-06	1.24e-07	-0.451	-0.246	-0.896	0.000422	8.17e-08	4		92
	36	93	8	0.255	0.279	0.824	-33.903	4.72e-16	4.93e-07	7.05e-08	-0.076	-0.122	0.021	0.101	8.17e-08	4		32
	37	94	14	0.127	0.354	0.625	-34.618	2.31e-16	5.47e-07	4.21e-08	-0.367	-0.144	-0.342	0.014	8.17e-08	4		56
	38	99	8	0.629	-0.636	0.59	-33.414	7.7e-16	4.87e-07	6.96e-08	-0.263	-0.131	-0.693	0.002	8.17e-08	4		32
	39	100	6	-0.09	-0.24	-0.417	-32.92	1.26e-15	2.41e-07	4.82e-08	-0.547	-0.605	-0.773	0.012	8.17e-08	4		24
	40	103	8	0.104	0.139	0.282	-33.383	7.94e-16	4.36e-07	6.24e-08	-0.6	0.091	-0.138	0.091	8.17e-08	4		32
	41	108	13	0.389	-0.134	0.591	-33.956	4.48e-16	7.29e-07	6.07e-08	-0.364	0.178	0.292	0.031	8.17e-08	4		52
	42	110	52	0.151	-0.093	0.218	-33.064	1.09e-15	3.35e-06	6.57e-08	-0.201	0.013	-0.127	0.003	8.17e-08	4		208
	43	112	7	0.103	0.465	0.695	-34.291	3.2e-16	3.08e-07	5.14e-08	-0.262	0.389	-0.086	0.238	8.17e-08	4		28
	44	117	9	-0.107	0.892	0.659	-34.422	2.81e-16	3.41e-07	4.26e-08	-0.231	-0.193	0.254	0.045	8.17e-08	4		36
	45	118	8	-0.342	0.698	-0.019	-32.356	2.22e-15	5.79e-07	8.28e-08	-0.525	-0.209	0.293	0.003	8.17e-08	4		32
	46	122	8	0.141	0.204	0.439	-33.043	1.12e-15	5.48e-07	7.83e-08	-0.544	0.001	0.098	0.046	8.17e-08	4		32
	47	125	13	0.088	0.439	0.574	-32.961	1.21e-15	1.02e-06	8.46e-08	-0.006	0.252	0.431	0.002	8.17e-08	4		52
	48	126	7	0.023	0.263	0.315	-30.127	2.06e-14	1.55e-06	2.59e-07	-0.446	-0.196	-1.497	0.001	8.17e-08	4		28
	49	128	8	0.145	-0.055	0.24	-33.361	8.12e-16	4.28e-07	6.11e-08	-0.23	-0.589	-1.766	0.009	8.17e-08	4		32
	50	129	13	0.301	-0.154	0.465	-33.619	6.27e-16	7.84e-07	6.53e-08	-0.257	0.24	0.143	0.002	8.17e-08	4		52
	51	130	7	0.11	-0.098	0.103	-32.393	2.14e-15	5.48e-07	9.14e-08	-0.432	-0.013	-0.201	0.000194	8.17e-08	4		28
	52	131	22	0.088	0.14	0.311	-33.129	1.02e-15	1.32e-06	6.3e-08	-0.181	-0.155	-0.444	0.008	8.17e-08	4		88
	53	137	10	-0.199	0.629	0.197	-33.233	9.23e-16	5.99e-07	6.66e-08	-0.409	0.267	-0.262	0.017	8.17e-08	4		40
	54	141	13	-0.002	1.015	1.065	-31.623	4.61e-15	2.14e-06	1.79e-07	-0.171	0.077	-0.007	0.005	8.17e-08	4		52
	55	144	26	-0.013	0.047	0.012	-32.686	1.6e-15	1.62e-06	6.46e-08	-0.288	0.181	0.454	0.000497	8.17e-08	4		104
	56	150	9	0.281	0.02	0.59	-32.72	1.54e-15	7.58e-07	9.47e-08	-0.239	0.153	0.715	0.045	8.17e-08	4		36
	57	151	11	0.066	0.559	0.697	-32.616	1.71e-15	1.05e-06	1.05e-07	-0.523	0.396	1.225	0.041	8.17e-08	4		44
	58	152	14	-0.072	0.387	0.289	-33.581	6.52e-16	6.73e-07	5.18e-08	-0.264	-0.172	-0.585	0.013	8.17e-08	4		56
	59	162	16	0.301	-0.149	0.44	-33.39	7.89e-16	1.07e-06	7.14e-08	-0.527	-0.339	-0.651	0.036	8.17e-08	4		64
	60	166	23	0.069	0.058	0.197	-32.9	1.29e-15	1.58e-06	7.17e-08	-0.366	0.237	0.804	0.002	8.17e-08	4		92
	61	174	12	0.22	0.213	0.629	-32.954	1.22e-15	9.4e-07	8.54e-08	-0.081	-0.119	-0.273	0.003	8.17e-08	4		48
	62	180	12	0.233	-0.221	0.249	-31.955	3.31e-15	1.38e-06	1.26e-07	-0.195	-0.171	0.438	0.013	8.17e-08	4		48
	63	181	6	0.365	0.373	1.111	-33.364	8.1e-16	5.53e-07	1.11e-07	-0.003	-0.165	-1.525	0.367	8.17e-08	4		24
	64	183	15	-0.196	0.398	0.037	-32.204	2.58e-15	1.09e-06	7.81e-08	-0.226	0.154	0.675	0.002	8.17e-08	4		60
	65	187	22	0.029	-0.157	-0.119	-30.237	1.85e-14	2.76e-06	1.31e-07	-0.069	0.043	0.449	0.000674	8.17e-08	4		88
	66	189	11	0.37	-0.217	0.52	-33.462	7.34e-16	6.89e-07	6.89e-08	-0.127	-0.124	0.688	0.033	8.17e-08	4		44
	67	192	17	-0.043	0.31	0.204	-33.288	8.73e-16	1.01e-06	6.28e-08	-0.416	0.074	0.186	0.018	8.17e-08	4		68
	68	193	21	-0.038	0.08	0.021	-31.83	3.75e-15	1.93e-06	9.64e-08	-0.19	-0.172	-0.456	0.0007	8.17e-08	4		84
	69	204	7	0.224	-0.252	0.204	-33.781	5.33e-16	3.07e-07	5.11e-08	-0.496	-0.255	-0.435	0.052	8.17e-08	4		28
	70	215	38	0.168	0.517	0.887	-32.149	2.73e-15	3.67e-06	9.91e-08	-0.316	0.071	0.071	0.035	8.17e-08	4		152
	71	216	55	0.05	0.098	0.197	-32.871	1.33e-15	3.98e-06	7.38e-08	-0.37	-0.069	-0.098	0.001	8.17e-08	4		220
	72	226	11	-0.054	0.259	0.152	-32.63	1.69e-15	7.68e-07	7.68e-08	-0.455	-0.422	-1.201	0.041	8.17e-08	4		44
	73	230	6	0.107	0.449	0.688	-34.471	2.68e-16	2.3e-07	4.6e-08	-0.528	-0.1	-1.524	0.288	8.17e-08	4		24
	74	231	15	-0.000466	0.156	0.173	-31.057	8.13e-15	1.82e-06	1.3e-07	-0.457	0.208	0.968	0.055	8.17e-08	4		60
	75	234	16	0.127	-0.118	0.179	-33.279	8.81e-16	8.34e-07	5.56e-08	-0.339	-0.025	0.262	0.006	8.17e-08	4		64
	76	238	6	-0.346	0.097	-0.593	-31.587	4.79e-15	4.21e-07	8.42e-08	-0.514	-0.05	-0.284	0.037	8.17e-08	4		24
	77	239	24	0.237	0.007	0.472	-33.603	6.37e-16	1.4e-06	6.08e-08	-0.153	0.042	0.545	0.006	8.17e-08	4		96
	78	241	7	-0.646	0.995	-0.285	-30.1	2.12e-14	1.26e-06	2.09e-07	-0.189	-0.085	-0.644	0.002	8.17e-08	4		28
	79	242	6	0.02	0.313	0.355	-29.955	2.45e-14	1.42e-06	2.85e-07	-0.308	-0.122	-1.726	0.006	8.17e-08	4		24
	80	245	7	-0.205	0.743	0.308	-33.763	5.43e-16	2.98e-07	4.97e-08	-0.7	0.655	2.389	0.00086	8.17e-08	4		28
	81	247	7	0.366	0.279	1.035	-35.048	1.5e-16	2.63e-07	4.38e-08	0.164	-0.21	-0.823	0.1	8.17e-08	4		28
	82	249	8	-0.106	1.05	0.912	-31.671	4.4e-15	1.01e-06	1.44e-07	-0.314	0.336	0.338	0.072	8.17e-08	4		32
	83	252	16	-0.02	-0.02	-0.036	-31.5	5.22e-15	1.66e-06	1.11e-07	-0.131	0.238	0.856	0.000959	8.17e-08	4		64
	84	261	7	0.168	0.492	0.845	-34.282	3.23e-16	3.26e-07	5.44e-08	-0.066	0.061	0.848	0.21	8.17e-08	4		28
	85	268	27	0.000978	-0.144	-0.162	-30.683	1.18e-14	2.45e-06	9.41e-08	-0.167	0.117	-0.15	7.35e-05	8.17e-08	4		108
	86	271	16	-0.073	0.159	0.04	-33.05	1.11e-15	8.77e-07	5.85e-08	-0.406	-0.102	-0.184	0.01	8.17e-08	4		64
	87	273	6	-0.139	0.98	0.654	-35.146	1.36e-16	1.72e-07	3.44e-08	-0.273	0.05	0.033	0.241	8.17e-08	4		24
	88	277	7	-0.16	-0.553	-0.906	-31.082	7.93e-15	4.67e-07	7.78e-08	-0.62	-0.266	-0.079	0.014	8.17e-08	4		28
	89	280	8	0.39	-0.088	0.687	-33.873	4.87e-16	4.65e-07	6.65e-08	-0.097	0.253	0.961	0.07	8.17e-08	4		32
	90	281	18	0.088	0.031	0.202	-32.932	1.25e-15	1.2e-06	7.06e-08	-0.182	0.168	0.6	0.005	8.17e-08	4		72
	91	285	8	-0.188	0.2	-0.201	-32.767	1.47e-15	4.36e-07	6.22e-08	-0.805	-0.182	-0.844	0.017	8.17e-08	4		32
	92	289	25	0.176	0.041	0.387	-33.424	7.62e-16	1.53e-06	6.35e-08	-0.199	0.055	-0.275	0.016	8.17e-08	4		100
	93	291	14	-0.013	0.121	0.112	-30.779	1.07e-14	1.97e-06	1.51e-07	-0.061	0.19	0.006	0.089	8.17e-08	4		56
	94	294	6	0.271	0.479	1.009	-34.282	3.23e-16	3.23e-07	6.46e-08	0.276	0.364	0.665	0.026	8.17e-08	4		24
	95	295	20	0.22	-0.011	0.426	-33.13	1.02e-15	1.41e-06	7.43e-08	-0.277	0.224	0.503	0.015	8.17e-08	4		80
	96	306	16	0.057	0.993	1.19	-32.679	1.61e-15	1.36e-06	9.06e-08	-0.112	-0.18	-0.066	0.07	8.17e-08	4		64
	97	310	8	-0.698	1.065	-0.341	-32.548	1.83e-15	4.13e-07	5.89e-08	-0.293	0.262	0.309	0.012	8.17e-08	4		32
	98	317	9	-0.314	0.341	-0.364	-32.087	2.9e-15	5.84e-07	7.3e-08	-0.445	-0.285	-0.216	0.009	8.17e-08	4		36
	99	318	10	-0.099	0.147	-0.037	-32.238	2.5e-15	7.37e-07	8.18e-08	-0.405	0.463	1.517	0.002	8.17e-08	4		40
	100	320	9	0.008	0.377	0.432	-32.987	1.18e-15	5.7e-07	7.12e-08	-0.323	0.094	-0.109	0.017	8.17e-08	4		36
	101	324	8	0.127	0.107	0.412	-31.156	7.36e-15	8.48e-07	1.21e-07	-0.52	0.309	0.364	0.13	8.17e-08	4		32
	102	325	7	0.744	-0.839	0.641	-33.701	5.78e-16	4.27e-07	7.12e-08	-0.15	-0.206	-1.627	0.103	8.17e-08	4		28
serie23	1	1	13	0.362	-0.48	0.243	-32.204	2.58e-15	1.41e-06	1.18e-07	-0.702	0.084	0.079	0.017	8.17e-08	4		52
	2	3	17	-0.127	0.656	0.464	-31.684	4.34e-15	1.56e-06	9.77e-08	-0.315	-0.031	0.154	0.015	8.17e-08	4		68
	3	6	9	0.02	0.015	0.044	-31.151	7.4e-15	1.26e-06	1.58e-07	-0.359	0.111	0.131	0.096	8.17e-08	4		36
	4	7	18	-0.046	0.000293	-0.101	-32.084	2.91e-15	1.46e-06	8.59e-08	-0.374	-0.023	-0.429	0.013	8.17e-08	4		72
	5	8	9	0.028	0.125	0.179	-33.831	5.07e-16	3.61e-07	4.51e-08	-0.036	-0.526	-1.607	0.083	8.17e-08	4		36
	6	9	20	0.315	0.087	0.704	-33.927	4.61e-16	1.17e-06	6.13e-08	-0.357	-0.057	0.344	0.004	8.17e-08	4		80
	7	10	17	-0.02	0.055	0.016	-32.659	1.64e-15	1.17e-06	7.31e-08	-0.295	-0.258	-0.973	0.000565	8.17e-08	4		68
	8	11	14	0.387	0.099	0.891	-33.694	5.82e-16	9.3e-07	7.16e-08	0.178	0.255	0.625	0.002	8.17e-08	4		56
	9	15	10	0.4	0.369	1.142	-33.102	1.05e-15	1.06e-06	1.18e-07	-0.112	-0.367	-0.895	0.091	8.17e-08	4		40
	10	20	7	-0.079	0.275	0.098	-29.706	3.14e-14	1.95e-06	3.25e-07	-0.377	0.591	2.135	0.022	8.17e-08	4		28
	11	21	17	-0.054	0.905	0.868	-32.293	2.36e-15	1.78e-06	1.11e-07	-0.228	0.099	0.74	0.022	8.17e-08	4		68
	12	27	6	0.618	-0.245	0.935	-33.594	6.43e-16	4.64e-07	9.28e-08	0.026	0.047	-0.118	0.158	8.17e-08	4		24
	13	31	9	0.422	0.422	1.27	-33.422	7.64e-16	8.95e-07	1.12e-07	-0.192	-0.089	-0.213	0.236	8.17e-08	4		36
	14	32	24	0.422	0.052	0.862	-33.757	5.46e-16	1.76e-06	7.65e-08	-0.249	-0.068	-0.471	0.026	8.17e-08	4		96
	15	33	13	0.413	-0.012	0.809	-33.301	8.62e-16	1.06e-06	8.86e-08	-0.159	-0.021	-0.257	0.148	8.17e-08	4		52
	16	36	15	0.211	-0.213	0.218	-32.773	1.46e-15	1.13e-06	8.08e-08	-0.273	0.1	-0.114	0.033	8.17e-08	4		60
	17	37	10	0.089	0.145	0.347	-31.223	6.88e-15	1.2e-06	1.33e-07	-0.498	-0.335	-1.11	0.092	8.17e-08	4		40
	18	40	11	0.393	-0.312	0.476	-32.285	2.38e-15	1.23e-06	1.23e-07	-0.387	0.519	1.579	0.051	8.17e-08	4		44
	19	50	6	0.808	-0.357	1.25	-34.071	3.99e-16	4.58e-07	9.16e-08	-0.003	-0.274	-1.053	0.277	8.17e-08	4		24
	20	56	9	-0.055	0.248	0.19	-33.523	6.9e-16	3.94e-07	4.92e-08	-0.075	0.163	0.227	0.01	8.17e-08	4		36
	21	59	8	-0.079	0.969	0.87	-31.295	6.41e-15	1.2e-06	1.72e-07	-0.435	-0.013	1.136	0.099	8.17e-08	4		32
	22	60	8	0.369	-0.009	0.706	-33.8	5.23e-16	4.93e-07	7.04e-08	-0.366	0.418	0.484	0.031	8.17e-08	4		32
	23	62	8	-0.133	0.24	-0.027	-31.677	4.37e-15	8.56e-07	1.22e-07	-0.578	-0.112	-0.987	0.004	8.17e-08	4		32
	24	63	8	0.25	-0.192	0.326	-32.795	1.43e-15	5.96e-07	8.51e-08	-0.273	0.626	0.919	0.005	8.17e-08	4		32
	25	65	11	0.109	-0.02	0.203	-30.142	2.03e-14	2.48e-06	2.48e-07	-0.329	0.36	1.289	0.003	8.17e-08	4		44
	26	70	15	0.108	0.488	0.746	-31.535	5.04e-15	2.12e-06	1.52e-07	0.071	0.134	0.18	0.037	8.17e-08	4		60
	27	73	19	0.098	0.041	0.225	-32.034	3.06e-15	1.76e-06	9.76e-08	-0.302	0.099	0.17	0.000114	8.17e-08	4		76
	28	77	8	0.446	-0.654	0.266	-33.149	1e-15	4.92e-07	7.03e-08	-0.408	0.098	-0.185	0.094	8.17e-08	4		32
	29	81	19	0.143	0.047	0.333	-33.282	8.78e-16	1.2e-06	6.64e-08	-0.257	-0.052	0.156	0.027	8.17e-08	4		76
	30	82	7	0.047	-0.727	-0.663	-28.595	9.54e-14	1.68e-06	2.8e-07	-0.643	0.129	0.13	0.00053	8.17e-08	4		28
	31	83	13	-0.062	0.168	0.037	-32.376	2.17e-15	9.87e-07	8.22e-08	-0.487	-0.127	-0.051	0.003	8.17e-08	4		52
	32	87	14	-0.162	0.633	0.278	-33.156	9.96e-16	8.43e-07	6.48e-08	-0.545	-0.436	-0.986	0.029	8.17e-08	4		56
	33	89	16	0.053	0.218	0.311	-32.73	1.53e-15	1.29e-06	8.6e-08	-0.299	0.088	0.067	0.02	8.17e-08	4		64
	34	97	6	0.032	0.319	0.402	-33.173	9.8e-16	3.61e-07	7.23e-08	-0.575	-0.013	0.124	0.144	8.17e-08	4		24
	35	102	7	0.411	-0.08	0.71	-33.271	8.88e-16	5.61e-07	9.35e-08	0.185	-0.187	0.09	0.112	8.17e-08	4		28
	36	107	7	0.207	0.238	0.639	-33.65	6.08e-16	4.21e-07	7.01e-08	-0.13	0.091	0.395	0.158	8.17e-08	4		28
	37	118	7	0.044	0.05	0.099	-32.396	2.13e-15	4.61e-07	7.68e-08	-0.564	-0.203	-0.29	0.126	8.17e-08	4		28
	38	119	14	-0.046	-0.069	-0.155	-32.079	2.93e-15	9.84e-07	7.57e-08	-0.071	0.663	1.484	0.004	8.17e-08	4		56
	39	124	7	0.158	0.218	0.56	-30.688	1.18e-14	1.28e-06	2.14e-07	0.123	0.527	1.398	0.178	8.17e-08	4		28
	40	125	10	0.053	0.865	0.999	-31.766	4e-15	1.39e-06	1.54e-07	0.003	-0.309	-1.286	0.088	8.17e-08	4		40
	41	126	10	-0.154	-0.082	-0.412	-31.908	3.47e-15	7.93e-07	8.81e-08	-0.58	-0.274	-0.931	0.035	8.17e-08	4		40
	42	128	8	-0.556	0.172	-0.912	-30.888	9.63e-15	6.48e-07	9.26e-08	-0.621	0.362	1.57	0.007	8.17e-08	4		32
	43	139	6	0.3	0.666	1.333	-34.716	2.09e-16	2.96e-07	5.92e-08	0.867	-0.17	-0.179	0.584	8.17e-08	4		24
	44	141	13	0.287	-0.063	0.483	-33.3	8.63e-16	9.18e-07	7.65e-08	-0.476	-0.197	-0.479	0.028	8.17e-08	4		52
	45	143	10	0.224	0.859	1.378	-32.87	1.33e-15	1.16e-06	1.29e-07	0.115	0.605	1.387	0.158	8.17e-08	4		40
	46	144	8	-0.034	-0.072	-0.156	-31.808	3.84e-15	6.65e-07	9.5e-08	-0.535	-0.124	-0.719	0.003	8.17e-08	4		32
	47	150	10	0.416	-0.297	0.572	-33.971	4.41e-16	5.38e-07	5.97e-08	-0.139	-0.064	-0.341	0.035	8.17e-08	4		40
	48	151	17	0.072	0.079	0.213	-32.985	1.18e-15	1.21e-06	7.58e-08	-0.452	0.032	-0.303	0.024	8.17e-08	4		68
	49	152	8	-0.124	0.617	0.36	-32.949	1.23e-15	5.69e-07	8.13e-08	-0.393	0.028	-0.857	0.105	8.17e-08	4		32
	50	153	8	-0.285	-0.227	-0.78	-30.651	1.22e-14	8.13e-07	1.16e-07	-0.725	0.142	-0.211	0.000506	8.17e-08	4		32
	51	157	13	0.148	0.118	0.406	-33.096	1.06e-15	9.36e-07	7.8e-08	-0.542	-0.044	0.34	0.028	8.17e-08	4		52
	52	159	6	-0.302	0.298	-0.283	-32.101	2.86e-15	3.12e-07	6.24e-08	-0.648	0.279	1.181	0.128	8.17e-08	4		24
	53	163	8	0.09	0.865	1.142	-32.043	3.03e-15	1.2e-06	1.71e-07	-0.134	-0.088	-0.1	0.074	8.17e-08	4		32
	54	170	12	0.197	0.092	0.504	-33.426	7.61e-16	8.02e-07	7.29e-08	-0.121	-0.08	0.266	0.006	8.17e-08	4		48
	55	171	7	-0.07	0.253	0.124	-29.958	2.44e-14	1.54e-06	2.57e-07	-0.625	-0.304	-1.533	0.003	8.17e-08	4		28
	56	172	6	0.584	0.071	1.248	-32.982	1.19e-15	7.28e-07	1.46e-07	-0.266	-0.236	-1.221	0.321	8.17e-08	4		24
	57	176	17	-0.022	0.697	0.712	-31.675	4.38e-15	1.94e-06	1.21e-07	-0.375	-0.08	-0.467	0.061	8.17e-08	4		68
	58	181	10	0.339	0.134	0.82	-34.241	3.37e-16	5.26e-07	5.85e-08	-0.223	-0.083	0.412	0.088	8.17e-08	4		40
	59	185	7	0.496	-0.386	0.648	-34.852	1.83e-16	2.22e-07	3.69e-08	0.131	-0.121	-0.799	0.085	8.17e-08	4		28
	60	188	9	-0.03	-0.2	-0.281	-32.236	2.5e-15	6.82e-07	8.53e-08	-0.903	-0.092	0.566	0.005	8.17e-08	4		36
	61	189	6	0.055	0.47	0.607	-30.957	8.98e-15	9.25e-07	1.85e-07	0.656	0.088	0.096	0.374	8.17e-08	4		24
	62	190	6	0.228	0.983	1.495	-32.295	2.36e-15	1.04e-06	2.08e-07	0.108	0.532	1.411	0.201	8.17e-08	4		24
	63	194	7	0.149	-0.066	0.178	-32.546	1.83e-15	5.01e-07	8.35e-08	0.003	0.092	-0.807	0.068	8.17e-08	4		28
	64	195	13	0.079	0.284	0.481	-32.132	2.78e-15	1.17e-06	9.72e-08	0.167	-0.005	0.095	0.139	8.17e-08	4		52
	65	197	10	0.676	-0.614	0.767	-34.234	3.39e-16	5.38e-07	5.97e-08	-0.127	0.182	1.19	0.11	8.17e-08	4		40
	66	199	16	0.157	-0.001	0.301	-33.484	7.18e-16	9.31e-07	6.21e-08	-0.501	0.095	0.082	0.053	8.17e-08	4		64
	67	201	6	0.703	-0.23	1.127	-33.226	9.3e-16	6.44e-07	1.29e-07	0.157	0.095	0.904	0.011	8.17e-08	4		24
	68	202	14	0.023	-0.128	-0.073	-32.785	1.44e-15	7.84e-07	6.03e-08	-0.356	0.026	-0.146	0.005	8.17e-08	4		56
	69	209	8	-0.26	0.798	0.261	-30.803	1.05e-14	1.42e-06	2.02e-07	-0.344	0.298	0.923	0.031	8.17e-08	4		32
	70	212	7	-0.171	-0.049	-0.357	-33.219	9.36e-16	2.71e-07	4.52e-08	-0.687	-0.551	-1.223	0.003	8.17e-08	4		28
	71	213	6	0.029	0.636	0.774	-30.826	1.02e-14	1.45e-06	2.91e-07	0.098	0.186	1.073	0.005	8.17e-08	4		24
	72	215	8	-0.06	0.894	0.799	-34.389	2.91e-16	3.46e-07	4.94e-08	-0.112	-0.475	-0.781	0.1	8.17e-08	4		32
	73	218	8	0.211	0.058	0.506	-33.117	1.04e-15	5.48e-07	7.83e-08	-0.446	-0.535	-0.164	0.108	8.17e-08	4		32
	74	222	10	0.159	0.696	1.081	-32.509	1.9e-15	1.02e-06	1.13e-07	-0.043	-0.038	0.195	0.136	8.17e-08	4		40
	75	224	20	-0.004	0.665	0.713	-32.229	2.52e-15	2.37e-06	1.25e-07	-0.257	-0.016	-0.261	0.015	8.17e-08	4		80
	76	229	18	0.263	0.049	0.59	-34.043	4.1e-16	9.8e-07	5.76e-08	-0.17	-0.252	-0.789	0.043	8.17e-08	4		72
	77	230	9	0.325	-0.281	0.382	-33.133	1.02e-15	5.79e-07	7.24e-08	-0.4	0.093	1.669	0.091	8.17e-08	4		36
	78	234	22	-0.063	0.613	0.545	-31.414	5.69e-15	2.26e-06	1.08e-07	-0.147	-0.147	-0.072	0.028	8.17e-08	4		88
	79	236	8	0.203	-0.362	0.062	-32.544	1.84e-15	5.58e-07	7.97e-08	-0.494	-0.117	-0.967	0.028	8.17e-08	4		32
	80	239	7	0.993	-1.056	0.88	-32.927	1.25e-15	7.15e-07	1.19e-07	-0.043	0.12	1.332	0.211	8.17e-08	4		28
	81	240	15	0.391	0.252	1.031	-33.441	7.5e-16	1.42e-06	1.01e-07	-0.182	0.075	1.218	0.053	8.17e-08	4		60
	82	244	44	0.017	0.216	0.243	-32.993	1.17e-15	2.84e-06	6.6e-08	-0.3	-0.206	-0.574	0.000165	8.17e-08	4		176
	83	245	6	0.375	0.265	1.057	-35.174	1.33e-16	2.12e-07	4.24e-08	-0.118	-0.861	-1.733	0.151	8.17e-08	4		24
	84	253	16	0.154	-0.133	0.154	-33.008	1.16e-15	1.17e-06	7.77e-08	-0.549	0.005	0.053	0.012	8.17e-08	4		64
	85	257	9	0.014	0.181	0.255	-32.767	1.47e-15	6.14e-07	7.67e-08	-0.335	-0.171	-0.743	0.005	8.17e-08	4		36
	86	261	6	-0.056	0.289	0.188	-32.301	2.34e-15	4.83e-07	9.66e-08	-0.012	-0.185	-0.682	0.143	8.17e-08	4		24
	87	271	6	0.801	-0.13	1.488	-33.752	5.49e-16	5.77e-07	1.15e-07	-0.028	0.049	0.189	0.107	8.17e-08	4		24
	88	273	10	0.232	0.293	0.755	-33.5	7.07e-16	7.19e-07	7.99e-08	-0.255	-0.172	-0.549	0.04	8.17e-08	4		40
	89	276	11	0.135	0.164	0.481	-30.833	1.02e-14	2.08e-06	2.08e-07	0.205	-0.128	0.221	0.029	8.17e-08	4		44
	90	279	6	-0.22	1.058	0.614	-32.836	1.37e-15	4.98e-07	9.96e-08	-0.569	-0.186	-1.393	0.118	8.17e-08	4		24
	91	283	6	0.03	1.045	1.196	-31.807	3.84e-15	8.45e-07	1.69e-07	-0.305	-0.274	-2.036	0.209	8.17e-08	4		24
	92	285	7	0.668	-0.823	0.397	-32.511	1.9e-15	6.07e-07	1.01e-07	-0.397	-0.079	-0.782	0.022	8.17e-08	4		28
	93	286	15	-0.036	-0.056	-0.114	-29.849	2.72e-14	2.52e-06	1.8e-07	0.072	-0.088	-0.532	0.048	8.17e-08	4		60
	94	288	7	0.257	0.168	0.674	-34.598	2.36e-16	2.73e-07	4.54e-08	-0.17	0.042	-0.392	0.051	8.17e-08	4		28
	95	291	16	0.199	0.516	0.923	-33.049	1.11e-15	1.58e-06	1.05e-07	-0.312	0.015	-0.114	0.01	8.17e-08	4		64
	96	294	22	0.094	-0.166	0.037	-32.825	1.39e-15	1.32e-06	6.27e-08	-0.218	-0.151	-0.602	9.33e-05	8.17e-08	4		88
	97	301	7	0.021	-1.063	-1.003	-31.182	7.17e-15	4.97e-07	8.29e-08	-0.834	-0.119	-0.471	0.046	8.17e-08	4		28
	98	306	18	0.117	0.096	0.312	-33.125	1.03e-15	1.12e-06	6.58e-08	-0.021	0.196	-0.313	8.94e-05	8.17e-08	4		72
	99	308	8	0.666	-0.635	0.737	-33.773	5.37e-16	5.08e-07	7.25e-08	-0.346	0.669	2.047	0.084	8.17e-08	4		32
	100	314	7	0.665	-0.368	0.95	-35.086	1.45e-16	2.64e-07	4.4e-08	0.115	0.095	-0.872	0.022	8.17e-08	4		28
	101	319	18	0.347	0.023	0.714	-32.866	1.33e-15	1.79e-06	1.05e-07	-0.375	-0.1	-0.39	0.051	8.17e-08	4		72
	102	321	6	0.427	0.674	1.528	-33.325	8.42e-16	6.87e-07	1.37e-07	0.319	-0.064	0.634	0.187	8.17e-08	4		24
	103	323	6	-0.462	0.679	-0.239	-31.267	6.59e-15	6.25e-07	1.25e-07	-0.22	-0.275	-0.367	0.021	8.17e-08	4		24
	104	327	6	0.114	0.401	0.649	-33.575	6.56e-16	3.45e-07	6.9e-08	-0.315	0.202	-0.505	0.000878	8.17e-08	4		24
	105	332	8	-0.145	1.032	0.781	-30.894	9.57e-15	1.72e-06	2.45e-07	-0.178	-0.427	-0.863	0.031	8.17e-08	4		32
	106	338	10	0.032	0.834	0.938	-31.72	4.19e-15	1.07e-06	1.19e-07	-0.524	0.021	-0.151	0.126	8.17e-08	4		40
	107	340	7	0.161	0.983	1.36	-32.695	1.58e-15	8.61e-07	1.44e-07	0.136	-0.017	-0.741	0.176	8.17e-08	4		28
	108	341	6	0.048	-0.279	-0.254	-28.842	7.45e-14	2.08e-06	4.17e-07	-0.337	0.38	2.026	0.093	8.17e-08	4		24
	109	343	8	0.195	0.423	0.828	-34.483	2.64e-16	3.24e-07	4.63e-08	0.138	-0.222	-0.552	0.072	8.17e-08	4		32
	110	347	14	-0.122	0.348	0.112	-33.381	7.96e-16	6.99e-07	5.38e-08	-0.243	0.062	0.929	0.002	8.17e-08	4		56
	111	352	7	0.283	0.22	0.771	-33.73	5.61e-16	4.52e-07	7.53e-08	-0.084	0.726	1.731	0.109	8.17e-08	4		28
	112	353	8	-0.597	0.261	-0.975	-30.3	1.73e-14	8.53e-07	1.22e-07	-0.779	0.257	0.703	0.024	8.17e-08	4		32
	113	360	11	0.302	0.373	0.978	-31.366	5.97e-15	1.97e-06	1.97e-07	-0.002	0.062	0.391	0.109	8.17e-08	4		44
	114	368	8	0.843	-0.43	1.309	-35.087	1.45e-16	3.73e-07	5.32e-08	0.146	-0.265	0.042	0.455	8.17e-08	4		32
	115	370	9	-0.086	0.635	0.452	-32.289	2.37e-15	8.98e-07	1.12e-07	0.066	0.055	0.287	0.049	8.17e-08	4		36
	116	375	14	0.668	0.018	1.352	-34.898	1.75e-16	7.94e-07	6.11e-08	0.152	-0.063	-0.109	0.221	8.17e-08	4		56
	117	378	10	0.197	-0.176	0.214	-32.537	1.85e-15	8.18e-07	9.09e-08	-0.495	-0.166	-0.62	0.118	8.17e-08	4		40
	118	379	11	-0.074	0.247	0.113	-30.471	1.46e-14	1.41e-06	1.41e-07	-0.06	-0.425	-1.489	0.095	8.17e-08	4		44
	119	388	9	-0.306	0.57	-0.083	-32.323	2.29e-15	6.58e-07	8.22e-08	-0.533	0.09	0.763	0.004	8.17e-08	4		36
	120	389	6	0.479	0.065	1.043	-35.477	9.78e-17	1.89e-07	3.78e-08	0.377	-0.148	-0.746	0.046	8.17e-08	4		24
	121	391	10	-0.201	0.113	-0.331	-31.974	3.25e-15	7.45e-07	8.28e-08	-0.409	0.185	0.231	0.009	8.17e-08	4		40
	122	397	8	0.333	-0.096	0.605	-32.942	1.24e-15	7.09e-07	1.01e-07	-0.176	-0.058	0.147	0.188	8.17e-08	4		32
	123	401	9	0.595	-0.311	0.889	-34.061	4.03e-16	5.47e-07	6.84e-08	-0.361	-0.093	-0.424	0.114	8.17e-08	4		36
	124	408	9	0.166	-0.14	0.162	-33.381	7.96e-16	4.4e-07	5.51e-08	-0.294	-0.458	-1.171	0.023	8.17e-08	4		36
	125	410	8	-0.043	0.252	0.183	-30.746	1.11e-14	9.36e-07	1.34e-07	-0.466	-0.227	-0.547	0.075	8.17e-08	4		32
	126	414	7	0.301	-0.032	0.559	-31.35	6.06e-15	1.15e-06	1.92e-07	-0.273	-0.099	-0.601	0.003	8.17e-08	4		28
	127	417	6	0.13	0.465	0.693	-34.893	1.75e-16	1.9e-07	3.81e-08	-0.596	0.702	2.265	0.157	8.17e-08	4		24
