# Supplementary material for: Complementary mesoscale dynamics of spectrin and acto-myosin shape membrane territories during mechanoresponse
Source: Nat Commun. 2020 Oct 9;11:5108. doi: 10.1038/s41467-020-18825-7 (PMC7547731; doi:10.1038/s41467-020-18825-7)
Supplement: Supplementary file 13 — Source Data [file 41467_2020_18825_MOESM13_ESM.zip › Ghisleni et al Source Data/Figure 8/8M-AP2_lifetime_corrected_trunctations.xlsx]

## Sheet: Sheet1
WT	deltaABD	deltaPE/ANK	PE/ANK
28	8	8	16
288	8	24	36
120	84	12	80
28	12	52	20
128	8	8	16
36	8	20	20
12	80	8	76
40	12	24	12
56	88	12	24
28	120	8	16
8	8	160	76
20	36	12	8
248	28	8	92
128	24	16	12
96	80	12	24
140	16	36	104
68	108	44	8
12	12	20	16
84	52	184	16
12	20	8	132
288	180	88	48
48	64	8	60
112	8	32	24
72	8	76	120
32	24	100	28
36	120	8	40
28	52	108	12
28	48	96	76
60	32	28	8
88	52	12	12
16	8	12	12
48	8	8	12
8	8	68	20
24	80	256	60
84	52	44	388
80	8	56	88
16	84	12	320
156	12	68	76
84	36	236	12
92	80	8	8
36	8	12	120
28	28	24	72
64	84	60	20
36	20	184	32
8	28	20	8
40	12	112	16
12	84	28	104
12	76	104	76
12	24	196	56
28	12	148	20
8	112	56	220
28	40	88	64
12	80	24	104
12	56	12	32
144	112	8	120
56	16	240	180
52	28	20	44
48	32	56	20
8	100	192	112
20	92	88	8
20	56	28	56
32	68	152	220
52	92	112	12
48	44	40	104
84	40	52	8
28	188	136	12
32	8	292	204
268	16	20	108
24	312	140	84
8	20	76	20
24	160	68	24
12	48	88	72
40	12	28	24
12	16	244	48
16	40	32	20
20	36	80	44
40	12	64	32
12	68	72	88
36	36	16	292
32	52	100	116
20	76	96	48
136	16	12	12
360	12	48	104
192	8	64	92
20	28	88	60
16	20	8	12
12	20	248	8
40	80	88	132
36	124	16	48
84	84	96	24
12	32	84	116
88	16	264	52
64	120	64	16
48	8	8	136
68	32	28	12
136	36	16	8
172	116	16	152
36	64	36	16
176	12	80	64
16	192	24	104
84	8	24	152
68	64	56	8
216	164	32	128
112	36	112	108
8	16	140	188
56	20	36	8
44	24	24	108
128	20	132	32
20	112	32	28
12	68	20	12
60	84	136	16
44	24	168	48
100	100	68	24
160	56	32	116
8	12	116	20
140	20	68	44
52	52	180	52
48	136	132	92
76	120	128	32
44	224	96	80
24	72	36	292
96	68	304	60
248	84	8	16
24	180	56	292
8	44	136	24
8	12	64	72
84	12	24	104
280	84	20	28
156	8	48	16
16	288	144	88
48	76	40	32
100	72	160	148
44	92	12	12
8	12	24	32
88	156	284	140
76	88	84	16
148	8	40	36
8	8	332	56
8	12	92	16
12	28	12	88
68	212	32	8
64	100	212	176
180	292	48	140
88	20	100	8
52	56	20	52
36	12	36	16
84	220	12	20
60	8	60	52
240	16	108	36
264	116	60	12
24	52	16	188
48	32	20	128
16	16	100	60
52	132	92	44
16	128	32	16
16	76	44	236
16	16	44	12
48	48	120	264
12	72	32	60
180	28	64	16
220	72	12	128
28	260	124	12
40	128	32	48
8	196	44	64
584	24	20	160
24	48	44	12
44	208	20	16
44	12	32	36
12	92	40	44
8	32	16	224
8	36	36	12
192	60	112	32
72	68	108	32
12	20	248	12
20	16	104	72
108	36	20	72
56	132	8	32
20	72	116	88
8	60	8	44
116	124	48	36
44	184	8	28
8	8	52	20
12	84	28	20
8	184	44	248
76	36	224	8
48	28	36	176
8	20	88	72
28	12	36	76
236	328	36	56
88	76	128	8
52	68	80	48
96	192	16	16
8	140	156	12
60	28	24	180
16	100	32	80
8	216	132	12
76	92	48	32
20	40	252	40
8	40	8	128
24	44	12	148
12	36	120	88
8	36	44	196
88	144	20	48
100	100	148	28
8	16	112	60
64	44	120	8
164	36	232	8
28	48	140	44
12	116	68	104
136	64	68	16
200	108	56	24
8	32	236	32
36	16	76	20
68	200	356	52
12	52	60	32
12	28	24	256
60	504	8	16
8	28	24	28
116	44	112	12
16	80	140	28
16	40	16	36
8	8	8	16
44	12	16	28
12	20	8	32
20	44	8	12
8	220	76	8
36	8	12	112
20	164	8	12
80	20	8	76
16	20	112	24
80	44	32	196
12	88	8	76
8	36	40	8
24	44	8	8
96	76	12	8
32	40	32	8
24	180	12	408
16	108	28	120
8	412	16	40
12	148	32	20
64	92	8	12
16	292	12	100
176	8	16	260
200	28	8	32
16	80	104	8
180	8	20	8
8	156	120	48
8	28	12	40
28	8	12	8
12	196	20	24
16	128	16	152
116	44	64	108
12	36	36	144
120	20	8	8
272	72	12	20
72	64	8	8
20	20	12	32
8	8	12	12
160	16	16	64
68	40	20	20
12	8	136	40
48	20	8	44
24	20	20	40
168	32	20	8
128	8	8	132
56	24	8	100
136	12	76	20
16	236	12	176
40	12	12	84
32	28	16	16
12	20	8	204
12	116	28	48
40	20	8	16
32	48	28	80
44	8	16	12
20	36	20	32
12	80	260	16
36	32	16	108
80	8	32	224
220	20	12	148
20	36	60	184
308	272	128	32
60	20	52	8
56	36	12	100
20	20	112	8
24	20	32	16
76	36	16	56
404	24	72	8
8	12	340	36
12	12	12	44
16	236	8	92
52	16	156	56
200	8	76	20
44	44	8	12
20	104	24	8
16	16	192	12
216	132	12	88
56	32	256	88
176	8	120	8
12	76	24	12
8	144	24	12
44	108	24	60
236	12	16	12
100	56	68	16
280	28	24	12
28	84	12	24
8	40	12	16
80	24	8	16
20	40	16	40
88	16	44	60
32	12	64	12
36	8	16	8
280	48	204	8
96	20	164	8
20	128	20	40
48	44	152	20
12	20	108	68
28	8	20	16
12	24	8	84
64	20	240	20
84	16	24	24
40	12	8	24
120	44	8	16
12	36	16	8
8	260	8	8
20	8	16	88
40	8	28	16
164	16	12	12
80	16	72	24
124	68	72	20
44	8	32	112
8	20	132	8
232	16	12	8
100	64	12	44
56	36	124	16
132	116	164	40
60	8	12	16
32	16	8	60
8	68	12	8
56	140	12	8
104	76	32	72
152	32	8	236
20	72	20	12
256	84	104	12
84	12	16	24
80	20	8	152
60	24	20	12
492	8	52	16
20	12	8	16
60	12	16	48
16	28	16	12
16	28	196	48
8	32	8	60
44	16	8	8
28	24	24	8
16	52	12	8
36	60	8	28
12	88	56	8
48	40	8	8
60	32	84	24
104	192	8	8
12	16	8	32
84	72	32	36
288	72	12	8
188	8	8	36
8	8	16	8
172	40	8	16
156	8	304	12
96	8	20	64
44	8	72	48
16	100	164	16
12	36	28	20
8	12	28	8
32	8	8	96
28	172	8	12
16	84	8	24
16	12	32	60
8	8	8	8
28	72	8	12
44	12	76	8
188	128	28	60
16	24	8	32
8	24	8	8
20	84	8	20
20	40	12	60
132	28	24	8
8	28	8	24
12	16	148	48
8	32	28	88
8	60	12	8
96	92	168	16
68	8	104	8
8	28	8	192
56	8	12	36
24	8	56	64
12	8	72	36
12	24	16	8
8	20	12	16
32	8	44	20
20	104	8	16
16	16	32	8
8	16	64	24
36	136	104	12
8	16	24	24
8	8	16	12
16	104	44	160
12	16	8	12
8	200	116	8
8	8	12	12
12	120	8	132
8	12	12	40
8	32	8	224
8	8	180	16
20	48	12	40
128	8	44	8
72	24	168	60
8	8	8	64
68	8	28	12
20	24	24	8
8	32	16	52
36	64	8	20
92	8	8	12
16	8	12	12
12	12	8	12
16	12	56	176
12	8	92	52
24	252	288	56
8	76	128	8
8	12	204	8
8	76	60	204
8	8	8	8
20	20	24	8
16	8	36	36
20	8	12	12
132	48	16	16
12	12	252	44
40	12	16	32
120	24	8	76
12	8	48	8
8	56	8	16
8	8	8	12
8	136	8	28
12	60	20	12
132	8	12	8
104	76	36	8
72	8	12	12
12	108	8	8
28	16	24	8
8	32	8	16
12	84	92	28
8	16	100	8
12	12	12	44
12	28	36	8
84	184	12	8
48	8	8	8
20	104	12	12
84	36	88	12
56	24	108	36
8	8	252	232
32	12	8	8
8	8	156	12
20	12	20	48
8	12	96	8
16	180	148	24
12	52	24	12
8	108	156	16
8	60	20	56
20	8	8	8
8	108	8	28
8	32	8	32
184	40	8	16
56	108	232	8
92	48	156	12
36	8	192	16
8	12	16	12
40	44	8	16
16	20	40	8
36	40	28	8
20	12	8	40
24	8	20	8
40	8	12	120
140	20	8	12
24	16	96	24
8	12	36	24
8	68	36	8
40	80	24	8
20	8	48	8
36	8	8	8
8	12	20	8
8	44	100	8
12	20	24	16
168	128	28	48
8	32	16	20
20	84	88	16
76	24	8	8
36	8	68	8
12	316	12	8
68	12	20	100
8	16	8	12
28	12	16	8
8	48	32	12
12	8	12	36
20	16	196	12
36	12	12	184
20	68	144	164
20	16	72	16
12	28	12	72
8	68	8	104
12	20	8	12
8	60	20	8
8	8	124	36
36	124	120	76
144	8	96	20
88	16	8	16
16	8	24	8
8	8	12	8
28	8	48	20
160	36	8	36
64	20	12	40
256	56	8	24
72	24	24	12
16	12	20	8
16	72	36	8
28	236	44	48
32	92	8	8
48	12	8	212
16	100	36	60
8	16	20	32
48	24	8	8
8	72	80	28
12	8	8	20
12	84	32	48
36	20	112	48
20	52	16	8
24	24	116	32
8	192	8	192
100	12	36	8
68	40	12	12
40	12	8	16
8	12	136	136
16	8	36	16
176	12	16	16
28	12	8	12
12	16	12	16
8	80	56	8
104	80	8	12
32	8	100	24
12	164	8	8
12	92	20	12
12	148	16	96
64	8	12	128
92	184	56	72
20	12	8	8
8	52	116	32
32	48	20	8
112	12	64	28
104	220	16	12
420	80	12	16
112	12	8	12
20	24	8	48
120	8	8	36
8	12	16	24
8	120	12	16
20	84	12	16
8	108	12	232
8	12	8	8
12	40	52	8
20	20	140	32
12	80	192	32
112	8	16	48
16	24	16	16
16	68	16	16
32	120	8	8
12	416	44	12
24	28	16	12
168	16	40	20
12	56	8	36
12	8	32	32
8	24	8	8
24	28	76	16
32	112	8	8
8	24	8	36
16	184	68	16
12	116	12	24
20	40	36	92
8	8	188	8
32	8	8	24
40	24	20	16
24	28	8	72
8	144	164	40
12	28	72	8
12	36	96	8
24	32	12	16
100	84	16	8
8	156	12	8
56	64	52	12
24	12	28	28
240	12	168	16
12	60	12	72
8	20	100	48
12	8	12	8
16	32	16	40
28	44	68	8
136	52	8	16
132	8	12	64
8	64	12	12
8	140	24	12
40	8	84	8
60	8	32	72
72	8	36	408
8	52	196	24
16	56	12	260
8	16	52	80
48	68	12	216
20	164	8	20
8	56	36	36
84	8	144	8
8	16	12	12
48	84	92	12
16	24	16	8
12	44	60	28
44	8	308	16
44	8	8	24
8	24	32	8
24	32	44	8
16	16	8	8
8	16	20	20
8	20	16	120
12	44	64	8
8	12	16	12
8	8	12	8
12	12	12	216
8	152	12	8
36	80	32	12
12	88	8	12
12	40	36	8
56	12	8	48
8	44	40	20
12	36	8	32
80	8	16	12
12	8	8	96
16	16	12	8
8	12	28	60
60	60	276	12
20	60	36	24
8	12	172	24
452	20	8	24
376	8	80	20
44	108	8	12
16	12	32	8
20	8	76	8
8	64	56	24
44	20	356	16
20	24	204	12
12	20	12	20
48	36	24	20
12	12	60	8
8	128	136	8
40	36	96	8
80	8	16	8
28	12	16	48
12	12	12	112
8	12	8	92
112	128	8	88
12	8	20	116
8	32	16	8
28	20	272	16
16	92	52	8
20	8	68	8
32	60	8	104
12	8	12	8
8	92	12	20
68	28	68	24
148	32	16	56
48	20	32	8
12	100	56	136
68	12	8	8
24	96	8	8
16	24	36	16
32	8	44	20
24	12	68	20
16	36	32	16
16	12	40	12
20	40	8	16
24	20	28	52
8	8	8	8
72	8	12	44
8	68	64	8
16	8	16	12
8	8	16	8
16	88	8	12
20	48	8	16
12	64	108	8
8	20	8	12
12	28	88	12
20	44	16	96
16	8	8	12
108	92	8	8
128	156	12	20
12	92	120	84
16	12	20	12
100	16	148	20
12	8	36	76
80	8	8	20
8	8	88	28
32	72	32	40
24	84	52	12
24	52	20	24
12	112	208	12
84	8	12	20
304	8	12	8
8	8	16	60
48	60	20	44
48	268	48	12
16	32	76	8
64	24	32	8
16	128	128	8
104	8	16	20
44	24	16	296
60	48	24	8
56	12	8	8
8	16	8	12
40	16	12	12
12	24	140	72
336	16	12	16
8	36	8	12
20	16	8	8
8	20	52	16
8	16	12	100
8	8	16	148
24	20	48	40
28	28	12	68
8	52	8	28
12	16	92	16
24	24	8	8
8	8	72	12
20	44	84	8
8	64	12	8
120	52	8	28
8	140	8	8
48	16	32	8
16	8	12	120
24	8	16	76
12	20	8	8
8	24	12	64
12	132	68	152
16	92	20	8
144	108	48	16
12	52	36	32
12	8	44	44
8	100	16	24
12	8	12	24
28	88	36	12
8	40	44	12
24	56	8	16
12	68	104	8
28	8	20	8
52	20	12	64
184	8	8	8
32	20	8	20
8	12	144	8
164	8	8	128
16	48	104	12
20	20	12	16
52	232	12	60
8	96	84	52
88	8	12	144
24	92	24	52
104	56	32	20
8	8	16	12
376	8	12	12
8	240	56	8
20	72	8	8
92	108	88	12
28	12	100	20
20	12	12	12
16	40	288	40
24	116	8	72
24	52	24	12
16	32	176	28
48	16	52	8
20	12	68	12
36	8	8	224
8	24	128	12
112	56	16	24
8	20	28	12
8	28	16	24
8	8	8	196
216	16	8	8
16	208	32	8
12	16	228	12
8	60	16	8
20	136	24	44
32	48	40	56
52	36	84	104
20	72	24	12
16	20	76	20
28	112	24	16
64	64	8	12
8	144	8	8
8	20	12	12
56	16	24	12
16	56	12	28
20	124	8	8
20	8	12	40
20	60	12	88
104	20	20	12
12	108	40	8
12	120	8	32
24	8	24	8
8	16	8	8
8	116	8	24
12	8	8	100
24	16	8	8
8	20	168	8
68	12	8	8
20	64	168	36
8	108	16	20
8	16	40	8
8	20	20	28
56	280	168	172
24	84	12	16
16	32	12	156
8	24	20	8
8	12	8	76
32	8	20	68
16	168	24	28
12	104	32	8
52	132	24	64
8	16	8	48
8	8	8	8
12	80	136	236
12	204	36	180
20	64	28	12
84	116	148	16
8	64	288	28
8	40	36	32
20	20	40	52
76	20	28	8
36	8	24	64
36	8	84	12
8	12	8	8
20	24	12	8
64	12	120	8
12	8	20	8
8	12	12	40
8	8	16	20
8	20	28	8
108	20	164	12
8	108	8	92
12	28	84	20
8	120	12	8
8	20	172	12
12	44	8	16
8	12	44	8
8	8	128	16
48	8	12	8
8	92	8	8
48	200	120	8
8	8	16	8
8	16	64	8
8	32	228	20
8	12	112	12
8	12	8	12
12	76	8	20
8	20	36	268
180	8	8	184
148	20	16	80
24	36	16	12
28	8	8	24
92	76	24	24
12	72	12	16
28	8	20	32
56	12	188	20
8	40	12	16
44	20	316	32
8	128	32	84
144	16	12	48
160	8	108	100
8	8	228	8
8	16	8	84
144	60	172	8
32	12	120	268
24	16	28	12
8	8	8	12
20	12	20	28
36	108	112	108
8	12	12	12
16	80	12	8
8	104	8	8
8	28	92	20
24	32	16	20
12	84	44	20
8	8	8	8
16	72	44	12
20	24	44	212
8	24	40	16
16	16	468	216
8	80	8	8
8	44	8	100
16	8	12	8
32	16	32	88
84	16	60	8
28	40	80	96
8	8	56	40
36	16	16	8
40	8	8	52
76	112	12	68
12	12	8	8
8	24	12	16
100	8	60	12
8	8	32	352
168	64	20	84
20	100	48	8
28	28	400	8
8	16	12	28
64	36	24	16
8	8	12	8
140	8	16	8
8	8	92	20
24	84	16	8
44	8	8	12
8	8	16	40
8	8	12	36
16	28	12	8
8	20	8	12
20	16	8	64
8	8	12	32
68	120	12	8
20	116	36	8
8	92	8	8
12	8	20	36
12	36	20	164
12	12	20	16
28	8	8	8
132	8	24	8
8	20	8	28
8	8	44	28
8	52	8	56
12	12	8	24
12	28	8	44
20	48	100	16
8	8	28	8
12	16	16	12
12	80	20	8
8	44	56	8
8	128	24	8
28	140	32	8
8	108	108	28
80	20	228	32
8	8	124	524
28	12	12	20
60	20	24	8
12	56	24	8
44	24	12	36
12	20	40	12
16	48	8	16
8	20	8	40
16	220	16	8
24	40	40	8
8	8	8	12
72	12	124	8
24	12	8	8
8	56	28	84
12	128	32	8
20	100	72	212
44	64	8	8
24	12	12	8
108	8	60	140
36	12	12	12
16	20	12	16
104	32	12	8
160	16	12	36
8	88	416	112
56	32	20	108
64	8	156	8
8	8	8	8
16	40	8	56
24	28	56	16
32	12	8	8
8	8	8	44
16	8	44	24
96	8	28	72
8	8	8	52
8	32	52	240
8	32	16	328
8	8	36	88
20	8	32	120
68	8	8	16
8	60	20	216
16	20	8	8
20	60	8	44
8	8	16	8
28	8	104	16
20	12	20	8
24	20	56	32
8	24	20	16
8	16	16	72
24	212	12	8
36	12	100	8
12	64	20	24
8	16	8	12
20	12	16	60
8	28	20	8
60	8	8	36
68	108	8	8
36	52	120	16
8	16	8	16
40	52	16	24
8	12	8	8
8	8	8	28
8	8	8	44
12	44	84	44
8	92	36	8
8	32	12	64
20	32	8	28
48	8	76	12
16	12	40	24
20	8	24	8
356	8	16	8
12	96	8	8
20	28	12	12
16	8	12	92
136	168	16	8
8	88	8	196
68	8	28	88
44	132	12	52
8	120	8	72
8	116	24	8
92	76	8	24
16	24	12	44
16	8	60	20
20	16	8	8
48	8	20	8
32	16	8	8
8	72	8	12
8	12	200	8
60	72	64	8
40	20	8	12
388	112	8	8
12	8	8	84
24	12	36	8
8	8	24	28
16	8	8	8
8	8	28	8
8	8	12	32
20	112	164	20
44	8	60	68
12	88	8	24
24	40	8	28
76	144	64	44
44	16	20	12
8	164	12	20
8	20	32	8
12	96	52	56
12	24	16	12
84	8	120	12
8	52	36	8
8	8	16	36
12	8	36	84
48	12	40	24
28	108	116	8
24	12	36	24
8	40	24	8
24	12	20	8
124	12	8	328
12	152	16	8
12	84	12	8
16	12	8	20
8	16	8	12
8	12	12	8
36	112	16	96
116	52	8	16
32	44	20	20
8	8	8	8
8	116	8	60
8	16	52	8
8	8	28	12
8	52	8	68
172	16	20	108
20	24	20	36
192	8	12	12
24	24	12	12
20	8	8	52
12	76	16	12
16	32	280	36
8	8	148	8
12	8	128	8
8	44	20	24
12	12	8	8
24	96	80	12
20	20	16	8
16	96	12	52
40	160	16	8
8	16	8	40
124	32	8	8
232	8	12	56
32	128	8	28
24	20	12	504
16	24	16	60
8	12	20	24
16	76	48	44
8	8	16	8
164	8	12	8
8	44	8	8
24	16	60	28
104	32	12	100
8	8	8	12
20	16	8	48
8	20	24	12
20	104	12	152
28	28	8	8
8	8	68	176
28	40	112	8
124	12	236	8
120	16	8	60
12	16	8	12
12	32	20	12
8	8	8	140
20	36	20	64
8	12	284	12
8	56	24	48
92	8	24	8
12	12	16	12
8	88	8	8
24	44	28	12
20	28	16	12
8	36	316	8
128	20	88	12
28	24	8	36
48	24	8	8
188	92	68	12
12	32	144	92
92	12	108	8
108	112	16	8
100	352	264	8
24	12	8	12
48	20	12	20
32	84	24	12
8	24	124	8
52	8	44	52
8	40	8	12
8	8	16	8
40	8	8	20
12	12	8	8
8	36	292	8
84	48	84	24
12	8	8	8
112	36	20	76
88	148	12	32
12	92	8	60
24	20	8	44
40	76	8	8
8	12	32	336
8	40	12	40
8	20	60	12
8	16	52	24
20	8	56	48
36	52	400	128
24	16	80	20
8	48	224	8
36	28	8	12
132	8	16	12
32	8	8	64
8	24	252	12
16	8	32	56
8	36	8	12
220	140	16	12
12	8	28	8
364	8	56	144
12	120	108	8
96	80	8	176
8	8	12	8
12	8	48	28
36	8	44	40
60	64	12	44
8	20	12	8
32	116	8	32
36	20	12	64
24	44	8	52
72	76	16	60
8	8	80	8
40	272	8	12
8	8	24	16
32	8	12	8
20	8	216	160
40	12	8	20
8	48	104	16
8	20	12	16
8	32	92	8
8	116	8	8
32	8	96	8
8	12	60	24
84	28	252	44
16	96	8	12
96	8	12	28
16	28	12	8
16	8	40	28
8	132	20	8
68	72	8	36
12	8	168	12
44	24	24	24
12	56	8	12
44	16	28	84
20	16	12	8
8	28	32	12
12	8	84	36
16	8	8	12
80	20	56	12
84	76	144	12
12	24	8	76
156	12	8	24
60	12	8	16
44	16	16	12
112	24	12	12
24	12	8	8
8	8	12	8
20	76	76	48
36	68	8	20
16	32	12	24
164	40	36	12
16	24	16	40
48	24	8	124
28	132	8	8
28	40	12	16
8	56	28	8
24	100	32	84
12	44	44	8
12	20	24	8
12	20	96	28
16	24	8	8
24	8	32	8
8	44	20	12
24	8	8	12
88	8	8	8
12	20	8	12
8	16	8	32
12	8	56	20
8	8	196	20
16	28	12	8
8	8	12	232
36	24	48	248
12	8	16	32
8	20	16	8
12	12	8	16
8	64	16	8
164	12	52	40
44	72	28	72
8	32	24	20
8	244	152	12
28	48	16	8
112	48	12	16
180	8	20	12
184	8	12	12
12	8	8	132
48	28	20	32
12	48	16	12
16	96	12	8
8	12	8	32
160	8	8	16
20	32	92	16
32	12	16	20
76	8	16	16
120	52	28	24
12	20	20	12
32	32	24	120
40	8	12	8
140	60	8	12
16	52	36	68
8	160	20	8
20	36	8	16
8	20	16	52
72	80	8	108
72	8	8	20
12	8	32	36
20	8	108	124
80	12	12	8
16	36	8	12
12	20	116	12
16	20	92	444
12	8	12	64
12	20	12	20
56	80	124	8
8	72	16	12
12	20	28	8
8	140	28	12
36	36	52	16
36	24	8	40
8	8	8	24
56	28	32	16
12	116	52	16
48	12	12	132
8	76	16	8
132	20	12	12
40	12	12	12
12	44	24	28
16	12	12	24
20	24	24	8
8	12	8	8
24	8	8	20
20	92	8	8
8	24	12	12
44	8	16	64
8	8	8	8
8	200	8	128
12	8	184	16
16	204	16	8
28	12	8	84
8	16	24	24
24	12	32	68
20	104	24	64
88	64	32	24
12	32	16	24
20	76	188	56
8	16	20	12
48	8	12	12
20	20	24	20
36	8	16	12
124	32	24	12
16	12	12	36
328	12	36	20
56	84	88	68
64	16	8	32
12	8	24	12
40	40	16	8
24	64	32	44
80	12	16	20
8	28	12	8
76	176	220	28
8	12	24	16
8	128	12	16
8	56	12	12
20	20	20	8
12	48	8	8
12	12	100	20
12	152	120	8
24	8	16	8
8	164	8	16
8	64	64	60
12	40	100	16
8	12	48	16
28	8	12	8
20	60	36	8
32	192	16	8
28	20	20	12
8	20	28	12
8	16	20	24
20	124	156	8
8	8	28	48
12	8	8	8
16	24	8	8
16	8	8	8
8	8	12	24
8	56	12	20
8	60	12	8
12	12	12	24
36	68	8	24
24	8	24	8
24	92	68	8
20	16	68	24
8	20	32	8
20	36	36	40
36	124	8	8
16	12	44	132
12	108	8	20
8	20	24	28
12	92	168	40
24	60	64	16
12	92	16	56
8	56	8	24
8	40	16	20
96	8	112	8
16	216	8	8
8	92	208	8
8	64	8	120
8	52	8	92
16	12	8	8
8	20	28	8
12	128	108	108
36	12	8	8
16	24	8	8
12	8	52	12
12	16	68	8
12	12	124	76
16	44	12	40
72	24	96	8
144	44	32	40
12	108	40	8
104	20	8	16
24	8	24	468
20	32	20	56
20	104	116	20
40	28	8	24
120	40	72	100
40	44	12	36
16	8	16	176
80	20	44	28
8	16	24	64
8	16	8	12
16	8	12	36
8	324	120	24
52	96	8	28
140	20	32	24
40	64	24	20
8	44	24	8
16	60	52	108
8	56	68	16
200	32	8	24
40	8	120	12
8	8	40	8
32	12	28	36
24	140	8	36
60	12	68	108
16	16	16	12
32	100	8	8
16	136	12	8
56	164	24	72
12	12	12	8
12	16	8	8
72	24	16	100
100	32	124	12
16	160	64	12
8	16	44	8
12	44	8	20
20	60	16	52
16	44	152	20
8	16	8	32
48	56	68	8
12	12	80	28
16	12	8	60
52	60	16	20
52	12	100	8
16	92	8	12
32	12	52	8
52	8	100	28
8	8	40	60
44	16	24	12
24	28	24	84
60	156	8	8
12	216	184	8
24	8	16	16
12	8	16	12
8	172	8	88
16	20	8	20
8	28	8	8
56	24	56	28
104	24	20	12
12	208	24	24
16	24	40	140
8	20	8	8
120	28	16	72
36	88	8	8
92	68	224	8
16	8	24	36
72	8	8	80
24	8	48	8
288	8	20	44
8	8	8	32
32	12	12	8
8	80	64	8
8	24	64	68
16	88	8	8
16	20	124	12
8	92	16	152
8	8	12	8
88	84	8	20
48	8	40	28
8	8	8	8
28	80	24	100
104	12	16	8
48	16	28	12
124	164	8	8
8	240	16	152
16	52	8	76
8	20	12	8
20	24	8	8
8	120	40	20
8	20	48	44
8	8	32	16
8	8	8	24
8	20	12	140
8	40	12	8
36	52	276	40
8	20	8	12
8	8	76	8
144	12	8	84
68	84	12	48
24	8	76	76
8	28	12	68
48	8	136	8
16	116	32	36
152	8	12	24
76	8	8	8
16	100	12	12
16	80	12	28
28	24	24	12
8	28	8	16
8	88	68	44
8	60	8	8
116	8	36	8
8	100	104	8
56	16	8	28
36	8	36	12
16	8	20	16
16	64	8	128
52	8	52	28
104	24	16	8
64	8	16	76
64	24	156	8
8	24	12	68
24	12	28	12
16	12	108	8
12	32	48	8
60	12	16	56
8	24	8	88
8	24	96	196
148	8	8	24
8	88	8	16
16	80	56	8
28	96	12	36
28	28	12	40
68	76	8	12
12	24	120	52
28	40	24	12
16	28	32	12
44	16	64	32
288	20	16	44
8	8	16	8
48	36	12	8
216	80	12	8
24	148	24	16
116	36	156	8
8	76	44	8
28	20	16	40
40	36	8	96
8	28	28	28
48	8	20	8
8	16	12	8
52	32	52	60
48	104	8	8
8	12	136	8
8	132	44	12
16	68	8	24
12	68	8	100
80	12	48	16
40	112	36	8
20	8	8	24
16	12	28	8
8	72	108	12
8	44	64	228
12	16	28	16
24	40	84	88
12	8	8	8
36	144	12	124
20	24	84	16
8	8	32	60
8	140	52	24
8	12	24	8
40	56	360	16
12	24	40	8
12	12	40	8
8	8	84	8
28	8	28	48
100	12	68	28
8	36	8	8
24	12	12	40
8	12	8	16
8	8	8	16
12	8	64	8
88	24	12	12
8	16	72	12
12	48	12	12
8	8	32	12
40	12	8	8
8	20	124	8
52	8	24	8
8	12	12	12
16	48	56	12
132	28	8	36
24	112	12	20
52	8	28	8
224	12	108	8
28	8	20	36
12	64	40	12
12	48	104	12
8	24	24	12
48	16	8	8
8	148	164	24
20	84	84	44
12	8	20	8
8	36	152	16
36	8	16	32
44	20	32	16
20	148	8	12
12	20	12	8
204	8	24	32
80	84	16	96
52	68	244	124
20	8	8	48
84	32	8	48
8	16	8	8
28	52	12	12
76	12	16	28
100	96	8	8
52	36	16	36
104	80	8	8
16	52	16	24
16	72	8	12
8	28	8	92
16	12	8	8
12	24	160	76
20	36	48	44
12	12	24	8
8	72	20	60
32	76	84	8
20	180	60	12
8	180	12	12
24	60	48	12
8	8	12	92
12	60	8	36
44	56	40	16
8	8	8	8
28	8	60	44
16	28	20	8
40	8	348	56
8	12	8	8
28	8	40	32
40	136	120	8
8	12	60	8
48	64	20	28
12	76	24	112
12	16	8	36
16	8	92	108
8	8	104	12
20	88	48	8
12	20	8	24
20	12	8	20
72	12	12	8
88	64	20	96
8	52	8	12
8	128	16	8
24	20	72	12
20	48	12	76
56	84	12	24
20	36	36	88
64	16	8	20
76	20	28	24
36	40	24	12
20	32	12	8
8	20	20	40
60	8	24	12
12	40	12	44
20	8	56	8
264	8	16	20
136	24	8	8
20	16	132	24
12	8	12	36
12	16	16	16
24	264	24	16
16	12	12	8
84	60	12	72
20	8	52	8
20	104	128	12
8	16	12	8
12	28	76	28
16	12	8	72
8	40	16	8
64	12	40	8
12	32	16	20
8	24	32	16
8	12	20	44
12	8	332	16
8	100	16	112
8	32	20	20
40	40	96	24
24	172	12	28
8	36	28	8
16	72	184	8
32	12	24	8
24	8	20	184
8	8	136	16
48	8	20	40
64	8	20	36
56	8	44	44
8	12	20	8
8	20	192	8
8	8	12	24
20	28	24	12
8	24	8	12
132	36	16	24
8	140	8	12
116	20	8	8
8	152	340	8
8	8	12	20
76	12	20	12
20	140	68	12
20	12	36	20
12	8	44	12
12	120	28	12
76	12	16	12
8	84	8	24
24	84	20	8
64	32	16	160
28	12	20	60
92	44	20	28
8	44	32	56
88	112	44	8
12	16	52	56
8	20	12	8
20	36	80	68
16	24	28	60
76	20	160	20
40	12	336	52
28	8	16	12
52	16	24	8
8	36	12	8
12	12	8	32
152	60	20	28
12	28	16	20
60	8	40	8
20	8	88	12
12	8	12	8
8	24	40	12
8	64	32	12
124	8	124	12
8	8	28	36
72	16	8	12
16	52	16	8
12	28	16	148
36	24	24	120
8	20	80	16
20	68	52	56
124	84	12	72
12	132	16	16
212	12	16	68
36	144	8	8
20	12	36	268
16	128	12	8
12	92	12	8
20	16	112	44
8	16	20	8
8	8	24	24
12	16	20	56
12	84	20	16
52	12	8	8
28	84	96	16
56	88	44	84
48	40	196	28
8	16	300	20
100	20	192	12
48	152	24	8
20	48	48	8
64	16	8	12
8	12	24	8
8	8	112	12
28	96	172	148
8	8	20	12
48	232	20	12
16	160	116	28
8	60	8	8
56	20	68	12
56	80	8	44
8	20	12	56
8	8	12	64
8	28	88	8
8	16	24	20
12	8	8	24
24	24	8	8
56	24	24	16
44	8	8	8
8	12	20	8
168	12	44	8
8	16	16	8
24	16	8	28
12	16	12	16
24	24	12	8
16	44	12	16
12	12	12	8
48	132	40	8
8	12	68	16
96	16	36	8
8	52	20	88
20	8	108	36
28	12	24	20
32	12	16	40
8	56	28	12
48	64	100	136
8	16	88	32
16	40	76	12
8	36	8	108
8	16	12	8
8	124	40	24
28	40	40	16
28	52	20	12
8	32	52	8
8	24	16	40
20	12	24	144
12	84	8	16
8	88	40	12
8	8	8	8
28	20	8	8
116	8	8	8
8	28	16	136
128	8	16	8
60	24	8	8
8	12	32	12
8	72	16	8
12	8	8	8
24	8	8	8
12	28	12	12
24	16	12	24
8	8	16	12
40	56	8	132
8	96	8	8
28	48	8	28
8	56	20	8
20	12	204	20
16	12	8	16
28	16	12	8
8	8	96	8
12	144	8	28
92	16	12	12
92	144	16	12
8	8	160	28
8	16	52	68
8	28	8	16
60	8	8	8
120	132	12	12
8	12	12	32
16	8	92	12
172	16	8	8
8	128	316	8
12	20	8	8
20	8	12	12
8	28	16	8
8	28	32	72
8	160	8	12
12	152	100	12
12	20	100	8
8	56	72	84
64	16	8	8
56	76	12	12
36	128	24	8
8	16	20	8
12	52	8	12
24	16	20	16
16	196	16	36
32	140	128	40
8	16	88	12
24	68	8	8
16	36	20	48
8	8	56	8
32	176	84	72
12	40	36	12
44	20	16	8
24	28	56	8
12	40	8	24
8	8	164	8
8	8	8	68
8	16	16	8
8	80	8	8
12	16	8	20
40	16	12	108
12	44	20	12
16	96	20	12
120	32	52	16
12	68	20	8
16	16	184	12
24	140	16	12
108	60	44	12
12	8	8	16
16	8	52	12
28	80	20	140
12	8	8	12
168	8	12	8
8	8	12	12
68	68	36	8
8	96	40	68
24	12	152	8
40	24	152	8
140	20	28	8
8	68	12	8
40	8	8	8
24	60	8	20
8	8	32	20
8	24	8	80
52	28	16	12
12	8	16	8
12	16	8	20
8	8	8	20
8	8	64	20
16	8	8	16
8	8	104	304
64	8	16	16
12	12	12	12
8	120	12	12
184	68	8	112
8	8	16	8
24	8	20	24
12	12	8	24
8	88	24	92
8	44	152	64
20	84	36	8
8	84	24	36
116	12	8	152
8	56	12	8
12	32	12	24
12	20	88	8
8	8	12	8
100	8	8	16
20	68	16	8
8	8	12	8
8	56	12	88
12	8	32	56
8	60	8	60
8	8	8	8
64	192	20	8
88	72	8	12
8	20	60	8
24	8	40	16
44	44	12	8
12	168	108	16
32	16	44	64
76	36	12	12
8	44	8	8
28	8	104	8
32	68	64	24
8	8	56	44
8	12	20	8
28	36	16	16
180	16	20	56
32	32	12	100
16	44	8	8
28	28	32	164
12	16	8	8
28	100	8	112
32	8	8	8
8	28	12	16
16	28	12	8
28	24	16	16
168	60	24	8
8	12	60	76
28	16	152	20
56	32	16	28
44	12	8	8
72	72	68	16
16	12	20	20
28	52	8	24
8	8	32	16
12	8	20	24
12	32	52	24
84	112	12	8
8	24	12	8
12	16	36	16
36	12	8	12
36	72	192	12
12	8	20	124
16	100	8	8
52	20	24	24
8	28	8	8
28	48	8	8
124	8	92	12
8	8	200	24
8	164	8	8
20	8	12	12
12	188	8	64
24	44	8	8
12	8	8	12
12	20	16	8
12	16	8	52
8	16	12	8
12	224	20	20
24	32	120	16
20	28	16	24
12	8	12	8
8	8	12	120
20	140	92	12
32	108	8	12
32	8	12	16
28	16	8	8
132	16	8	112
12	32	8	56
20	40	68	8
304	12	8	12
8	16	44	8
20	20	136	96
16	8	292	20
24	20	68	8
16	96	8	12
8	44	8	8
8	8	20	20
12	8	8	8
8	44	20	12
28	20	8	8
20	48	88	28
48	8	8	16
16	84	128	8
64	124	56	8
256	16	100	72
[truncated: 44,916 more rows]
