# Supplementary material for: Complementary mesoscale dynamics of spectrin and acto-myosin shape membrane territories during mechanoresponse
Source: Nat Commun. 2020 Oct 9;11:5108. doi: 10.1038/s41467-020-18825-7 (PMC7547731; doi:10.1038/s41467-020-18825-7)
Supplement: Supplementary file 13 — Source Data [file 41467_2020_18825_MOESM13_ESM.zip › Ghisleni et al Source Data/Figure 8/8M-AP2_lifetime_raw_truncations.csv]

	X.2	X.1	X	Var1	Freq	Freq.corr	Construct
1	1	1	1	1	2	8	deltaABD
2	2	2	2	2	2	8	deltaABD
3	3	3	3	3	21	84	deltaABD
4	4	4	4	4	3	12	deltaABD
5	5	5	5	5	2	8	deltaABD
6	6	6	6	6	2	8	deltaABD
7	7	7	7	7	20	80	deltaABD
8	8	8	8	8	3	12	deltaABD
9	9	9	9	9	22	88	deltaABD
10	10	10	10	10	30	120	deltaABD
11	11	11	11	11	2	8	deltaABD
12	12	12	12	12	9	36	deltaABD
13	13	13	13	13	7	28	deltaABD
14	14	14	14	14	6	24	deltaABD
15	15	15	15	15	20	80	deltaABD
16	16	16	16	16	4	16	deltaABD
17	17	17	17	17	27	108	deltaABD
18	18	18	18	18	3	12	deltaABD
19	19	19	19	19	13	52	deltaABD
20	20	20	20	20	5	20	deltaABD
21	21	21	21	21	45	180	deltaABD
22	22	22	22	22	16	64	deltaABD
23	23	23	23	23	2	8	deltaABD
24	24	24	24	24	2	8	deltaABD
25	25	25	25	25	6	24	deltaABD
26	26	26	26	26	30	120	deltaABD
27	27	27	27	27	13	52	deltaABD
28	28	28	28	28	12	48	deltaABD
29	29	29	29	29	8	32	deltaABD
30	30	30	30	30	13	52	deltaABD
31	31	31	31	31	2	8	deltaABD
32	32	32	32	32	2	8	deltaABD
33	33	33	33	33	2	8	deltaABD
34	34	34	34	34	20	80	deltaABD
35	35	35	35	35	13	52	deltaABD
36	36	36	36	36	2	8	deltaABD
37	37	37	37	37	21	84	deltaABD
38	38	38	38	38	3	12	deltaABD
39	39	39	39	39	9	36	deltaABD
40	40	40	40	40	20	80	deltaABD
41	41	41	41	41	2	8	deltaABD
42	42	42	42	42	7	28	deltaABD
43	43	43	43	43	21	84	deltaABD
44	44	44	44	44	5	20	deltaABD
45	45	45	45	45	7	28	deltaABD
46	46	46	46	46	3	12	deltaABD
47	47	47	47	47	21	84	deltaABD
48	48	48	48	48	19	76	deltaABD
49	49	49	49	49	6	24	deltaABD
50	50	50	50	50	3	12	deltaABD
51	51	51	51	51	28	112	deltaABD
52	52	52	52	52	10	40	deltaABD
53	53	53	53	53	20	80	deltaABD
54	54	54	54	54	14	56	deltaABD
55	55	55	55	55	28	112	deltaABD
56	56	56	56	56	4	16	deltaABD
57	57	57	57	57	7	28	deltaABD
58	58	58	58	58	8	32	deltaABD
59	59	59	59	59	25	100	deltaABD
60	60	60	60	60	23	92	deltaABD
61	61	61	61	61	14	56	deltaABD
62	62	62	62	62	17	68	deltaABD
63	63	63	63	63	23	92	deltaABD
64	64	64	64	64	11	44	deltaABD
65	65	65	65	65	10	40	deltaABD
66	66	66	66	66	47	188	deltaABD
67	67	67	67	67	2	8	deltaABD
68	68	68	68	68	4	16	deltaABD
69	69	69	69	69	78	312	deltaABD
70	70	70	70	70	5	20	deltaABD
71	71	71	71	71	40	160	deltaABD
72	72	72	72	72	12	48	deltaABD
73	73	73	73	73	3	12	deltaABD
74	74	74	74	74	4	16	deltaABD
75	75	75	75	75	10	40	deltaABD
76	76	76	76	76	9	36	deltaABD
77	77	77	77	77	3	12	deltaABD
78	78	78	78	78	17	68	deltaABD
79	79	79	79	79	9	36	deltaABD
80	80	80	80	80	13	52	deltaABD
81	81	81	81	81	19	76	deltaABD
82	82	82	82	82	4	16	deltaABD
83	83	83	83	83	3	12	deltaABD
84	84	84	84	84	2	8	deltaABD
85	85	85	85	85	7	28	deltaABD
86	86	86	86	86	5	20	deltaABD
87	87	87	87	87	5	20	deltaABD
88	88	88	88	88	20	80	deltaABD
89	89	89	89	89	31	124	deltaABD
90	90	90	90	90	21	84	deltaABD
91	91	91	91	91	8	32	deltaABD
92	92	92	92	92	4	16	deltaABD
93	93	93	93	93	30	120	deltaABD
94	94	94	94	94	2	8	deltaABD
95	95	95	95	95	8	32	deltaABD
96	96	96	96	96	9	36	deltaABD
97	97	97	97	97	29	116	deltaABD
98	98	98	98	98	16	64	deltaABD
99	99	99	99	99	3	12	deltaABD
100	100	100	100	100	48	192	deltaABD
101	101	101	101	101	2	8	deltaABD
102	102	102	102	102	16	64	deltaABD
103	103	103	103	103	41	164	deltaABD
104	104	104	104	104	9	36	deltaABD
105	105	105	105	105	4	16	deltaABD
106	106	106	106	106	5	20	deltaABD
107	107	107	107	107	6	24	deltaABD
108	108	108	108	108	5	20	deltaABD
109	109	109	109	109	28	112	deltaABD
110	110	110	110	110	17	68	deltaABD
111	111	111	111	111	21	84	deltaABD
112	112	112	112	112	6	24	deltaABD
113	113	113	113	113	25	100	deltaABD
114	114	114	114	114	14	56	deltaABD
115	115	115	115	115	3	12	deltaABD
116	116	116	116	116	5	20	deltaABD
117	117	117	117	117	13	52	deltaABD
118	118	118	118	118	34	136	deltaABD
119	119	119	119	119	30	120	deltaABD
120	120	120	120	120	56	224	deltaABD
121	121	121	121	121	18	72	deltaABD
122	122	122	122	122	17	68	deltaABD
123	123	123	123	123	21	84	deltaABD
124	124	124	124	124	45	180	deltaABD
125	125	125	125	125	11	44	deltaABD
126	126	126	126	126	3	12	deltaABD
127	127	127	127	127	3	12	deltaABD
128	128	128	128	128	21	84	deltaABD
129	129	129	129	129	2	8	deltaABD
130	130	130	130	130	72	288	deltaABD
131	131	131	131	131	19	76	deltaABD
132	132	132	132	132	18	72	deltaABD
133	133	133	133	133	23	92	deltaABD
134	134	134	134	134	3	12	deltaABD
135	135	135	135	135	39	156	deltaABD
136	136	136	136	136	22	88	deltaABD
137	137	137	137	137	2	8	deltaABD
138	138	138	138	138	2	8	deltaABD
139	139	139	139	139	3	12	deltaABD
140	140	140	140	140	7	28	deltaABD
141	141	141	141	141	53	212	deltaABD
142	142	142	142	142	25	100	deltaABD
143	143	143	143	143	73	292	deltaABD
144	144	144	144	144	5	20	deltaABD
145	145	145	145	145	14	56	deltaABD
146	146	146	146	146	3	12	deltaABD
147	147	147	147	147	55	220	deltaABD
148	148	148	148	148	2	8	deltaABD
149	149	149	149	149	4	16	deltaABD
150	150	150	150	150	29	116	deltaABD
151	151	151	151	151	13	52	deltaABD
152	152	152	152	152	8	32	deltaABD
153	153	153	153	153	4	16	deltaABD
154	154	154	154	154	33	132	deltaABD
155	155	155	155	155	32	128	deltaABD
156	156	156	156	156	19	76	deltaABD
157	157	157	157	157	4	16	deltaABD
158	158	158	158	158	12	48	deltaABD
159	159	159	159	159	18	72	deltaABD
160	160	160	160	160	7	28	deltaABD
161	161	161	161	161	18	72	deltaABD
162	162	162	162	162	65	260	deltaABD
163	163	163	163	163	32	128	deltaABD
164	164	164	164	164	49	196	deltaABD
165	165	165	165	165	6	24	deltaABD
166	166	166	166	166	12	48	deltaABD
167	167	167	167	167	52	208	deltaABD
168	168	168	168	168	3	12	deltaABD
169	169	169	169	169	23	92	deltaABD
170	170	170	170	170	8	32	deltaABD
171	171	171	171	171	9	36	deltaABD
172	172	172	172	172	15	60	deltaABD
173	173	173	173	173	17	68	deltaABD
174	174	174	174	174	5	20	deltaABD
175	175	175	175	175	4	16	deltaABD
176	176	176	176	176	9	36	deltaABD
177	177	177	177	177	33	132	deltaABD
178	178	178	178	178	18	72	deltaABD
179	179	179	179	179	15	60	deltaABD
180	180	180	180	180	31	124	deltaABD
181	181	181	181	181	46	184	deltaABD
182	182	182	182	182	2	8	deltaABD
183	183	183	183	183	21	84	deltaABD
184	184	184	184	184	46	184	deltaABD
185	185	185	185	185	9	36	deltaABD
186	186	186	186	186	7	28	deltaABD
187	187	187	187	187	5	20	deltaABD
188	188	188	188	188	3	12	deltaABD
189	189	189	189	189	82	328	deltaABD
190	190	190	190	190	19	76	deltaABD
191	191	191	191	191	17	68	deltaABD
192	192	192	192	192	48	192	deltaABD
193	193	193	193	193	35	140	deltaABD
194	194	194	194	194	7	28	deltaABD
195	195	195	195	195	25	100	deltaABD
196	196	196	196	196	54	216	deltaABD
197	197	197	197	197	23	92	deltaABD
198	198	198	198	198	10	40	deltaABD
199	199	199	199	199	10	40	deltaABD
200	200	200	200	200	11	44	deltaABD
201	201	201	201	201	9	36	deltaABD
202	202	202	202	202	9	36	deltaABD
203	203	203	203	203	36	144	deltaABD
204	204	204	204	204	25	100	deltaABD
205	205	205	205	205	4	16	deltaABD
206	206	206	206	206	11	44	deltaABD
207	207	207	207	207	9	36	deltaABD
208	208	208	208	208	12	48	deltaABD
209	209	209	209	209	29	116	deltaABD
210	210	210	210	210	16	64	deltaABD
211	211	211	211	211	27	108	deltaABD
212	212	212	212	212	8	32	deltaABD
213	213	213	213	213	4	16	deltaABD
214	214	214	214	214	50	200	deltaABD
215	215	215	215	215	13	52	deltaABD
216	216	216	216	216	7	28	deltaABD
217	217	217	217	217	126	504	deltaABD
218	218	218	218	218	7	28	deltaABD
219	219	219	219	219	11	44	deltaABD
220	220	220	220	220	20	80	deltaABD
221	221	221	221	221	10	40	deltaABD
222	222	222	222	222	2	8	deltaABD
223	223	223	223	223	3	12	deltaABD
224	224	224	224	224	5	20	deltaABD
225	225	225	225	225	11	44	deltaABD
226	226	226	226	226	55	220	deltaABD
227	227	227	227	227	2	8	deltaABD
228	228	228	228	228	41	164	deltaABD
229	229	229	229	229	5	20	deltaABD
230	230	230	230	230	5	20	deltaABD
231	231	231	231	231	11	44	deltaABD
232	232	232	232	232	22	88	deltaABD
233	233	233	233	233	9	36	deltaABD
234	234	234	234	234	11	44	deltaABD
235	235	235	235	235	19	76	deltaABD
236	236	236	236	236	10	40	deltaABD
237	237	237	237	237	45	180	deltaABD
238	238	238	238	238	27	108	deltaABD
239	239	239	239	239	103	412	deltaABD
240	240	240	240	240	37	148	deltaABD
241	241	241	241	241	23	92	deltaABD
242	242	242	242	242	73	292	deltaABD
243	243	243	243	243	2	8	deltaABD
244	244	244	244	244	7	28	deltaABD
245	245	245	245	245	20	80	deltaABD
246	246	246	246	246	2	8	deltaABD
247	247	247	247	247	39	156	deltaABD
248	248	248	248	248	7	28	deltaABD
249	249	249	249	249	2	8	deltaABD
250	250	250	250	250	49	196	deltaABD
251	251	251	251	251	32	128	deltaABD
252	252	252	252	252	11	44	deltaABD
253	253	253	253	253	9	36	deltaABD
254	254	254	254	254	5	20	deltaABD
255	255	255	255	255	18	72	deltaABD
256	256	256	256	256	16	64	deltaABD
257	257	257	257	257	5	20	deltaABD
258	258	258	258	258	2	8	deltaABD
259	259	259	259	259	4	16	deltaABD
260	260	260	260	260	10	40	deltaABD
261	261	261	261	261	2	8	deltaABD
262	262	262	262	262	5	20	deltaABD
263	263	263	263	263	5	20	deltaABD
264	264	264	264	264	8	32	deltaABD
265	265	265	265	265	2	8	deltaABD
266	266	266	266	266	6	24	deltaABD
267	267	267	267	267	3	12	deltaABD
268	268	268	268	268	59	236	deltaABD
269	269	269	269	269	3	12	deltaABD
270	270	270	270	270	7	28	deltaABD
271	271	271	271	271	5	20	deltaABD
272	272	272	272	272	29	116	deltaABD
273	273	273	273	273	5	20	deltaABD
274	274	274	274	274	12	48	deltaABD
275	275	275	275	275	2	8	deltaABD
276	276	276	276	276	9	36	deltaABD
277	277	277	277	277	20	80	deltaABD
278	278	278	278	278	8	32	deltaABD
279	279	279	279	279	2	8	deltaABD
280	280	280	280	280	5	20	deltaABD
281	281	281	281	281	9	36	deltaABD
282	282	282	282	282	68	272	deltaABD
283	283	283	283	283	5	20	deltaABD
284	284	284	284	284	9	36	deltaABD
285	285	285	285	285	5	20	deltaABD
286	286	286	286	286	5	20	deltaABD
287	287	287	287	287	9	36	deltaABD
288	288	288	288	288	6	24	deltaABD
289	289	289	289	289	3	12	deltaABD
290	290	290	290	290	3	12	deltaABD
291	291	291	291	291	59	236	deltaABD
292	292	292	292	292	4	16	deltaABD
293	293	293	293	293	2	8	deltaABD
294	294	294	294	294	11	44	deltaABD
295	295	295	295	295	26	104	deltaABD
296	296	296	296	296	4	16	deltaABD
297	297	297	297	297	33	132	deltaABD
298	298	298	298	298	8	32	deltaABD
299	299	299	299	299	2	8	deltaABD
300	300	300	300	300	19	76	deltaABD
301	301	301	301	301	36	144	deltaABD
302	302	302	302	302	27	108	deltaABD
303	303	303	303	303	3	12	deltaABD
304	304	304	304	304	14	56	deltaABD
305	305	305	305	305	7	28	deltaABD
306	306	306	306	306	21	84	deltaABD
307	307	307	307	307	10	40	deltaABD
308	308	308	308	308	6	24	deltaABD
309	309	309	309	309	10	40	deltaABD
310	310	310	310	310	4	16	deltaABD
311	311	311	311	311	3	12	deltaABD
312	312	312	312	312	2	8	deltaABD
313	313	313	313	313	12	48	deltaABD
314	314	314	314	314	5	20	deltaABD
315	315	315	315	315	32	128	deltaABD
316	316	316	316	316	11	44	deltaABD
317	317	317	317	317	5	20	deltaABD
318	318	318	318	318	2	8	deltaABD
319	319	319	319	319	6	24	deltaABD
320	320	320	320	320	5	20	deltaABD
321	321	321	321	321	4	16	deltaABD
322	322	322	322	322	3	12	deltaABD
323	323	323	323	323	11	44	deltaABD
324	324	324	324	324	9	36	deltaABD
325	325	325	325	325	65	260	deltaABD
326	326	326	326	326	2	8	deltaABD
327	327	327	327	327	2	8	deltaABD
328	328	328	328	328	4	16	deltaABD
329	329	329	329	329	4	16	deltaABD
330	330	330	330	330	17	68	deltaABD
331	331	331	331	331	2	8	deltaABD
332	332	332	332	332	5	20	deltaABD
333	333	333	333	333	4	16	deltaABD
334	334	334	334	334	16	64	deltaABD
335	335	335	335	335	9	36	deltaABD
336	336	336	336	336	29	116	deltaABD
337	337	337	337	337	2	8	deltaABD
338	338	338	338	338	4	16	deltaABD
339	339	339	339	339	17	68	deltaABD
340	340	340	340	340	35	140	deltaABD
341	341	341	341	341	19	76	deltaABD
342	342	342	342	342	8	32	deltaABD
343	343	343	343	343	18	72	deltaABD
344	344	344	344	344	21	84	deltaABD
345	345	345	345	345	3	12	deltaABD
346	346	346	346	346	5	20	deltaABD
347	347	347	347	347	6	24	deltaABD
348	348	348	348	348	2	8	deltaABD
349	349	349	349	349	3	12	deltaABD
350	350	350	350	350	3	12	deltaABD
351	351	351	351	351	7	28	deltaABD
352	352	352	352	352	7	28	deltaABD
353	353	353	353	353	8	32	deltaABD
354	354	354	354	354	4	16	deltaABD
355	355	355	355	355	6	24	deltaABD
356	356	356	356	356	13	52	deltaABD
357	357	357	357	357	15	60	deltaABD
358	358	358	358	358	22	88	deltaABD
359	359	359	359	359	10	40	deltaABD
360	360	360	360	360	8	32	deltaABD
361	361	361	361	361	48	192	deltaABD
362	362	362	362	362	4	16	deltaABD
363	363	363	363	363	18	72	deltaABD
364	364	364	364	364	18	72	deltaABD
365	365	365	365	365	2	8	deltaABD
366	366	366	366	366	2	8	deltaABD
367	367	367	367	367	10	40	deltaABD
368	368	368	368	368	2	8	deltaABD
369	369	369	369	369	2	8	deltaABD
370	370	370	370	370	2	8	deltaABD
371	371	371	371	371	25	100	deltaABD
372	372	372	372	372	9	36	deltaABD
373	373	373	373	373	3	12	deltaABD
374	374	374	374	374	2	8	deltaABD
375	375	375	375	375	43	172	deltaABD
376	376	376	376	376	21	84	deltaABD
377	377	377	377	377	3	12	deltaABD
378	378	378	378	378	2	8	deltaABD
379	379	379	379	379	18	72	deltaABD
380	380	380	380	380	3	12	deltaABD
381	381	381	381	381	32	128	deltaABD
382	382	382	382	382	6	24	deltaABD
383	383	383	383	383	6	24	deltaABD
384	384	384	384	384	21	84	deltaABD
385	385	385	385	385	10	40	deltaABD
386	386	386	386	386	7	28	deltaABD
387	387	387	387	387	7	28	deltaABD
388	388	388	388	388	4	16	deltaABD
389	389	389	389	389	8	32	deltaABD
390	390	390	390	390	15	60	deltaABD
391	391	391	391	391	23	92	deltaABD
392	392	392	392	392	2	8	deltaABD
393	393	393	393	393	7	28	deltaABD
394	394	394	394	394	2	8	deltaABD
395	395	395	395	395	2	8	deltaABD
396	396	396	396	396	2	8	deltaABD
397	397	397	397	397	6	24	deltaABD
398	398	398	398	398	5	20	deltaABD
399	399	399	399	399	2	8	deltaABD
400	400	400	400	400	26	104	deltaABD
401	401	401	401	401	4	16	deltaABD
402	402	402	402	402	4	16	deltaABD
403	403	403	403	403	34	136	deltaABD
404	404	404	404	404	4	16	deltaABD
405	405	405	405	405	2	8	deltaABD
406	406	406	406	406	26	104	deltaABD
407	407	407	407	407	4	16	deltaABD
408	408	408	408	408	50	200	deltaABD
409	409	409	409	409	2	8	deltaABD
410	410	410	410	410	30	120	deltaABD
411	411	411	411	411	3	12	deltaABD
412	412	412	412	412	8	32	deltaABD
413	413	413	413	413	2	8	deltaABD
414	414	414	414	414	12	48	deltaABD
415	415	415	415	415	2	8	deltaABD
416	416	416	416	416	6	24	deltaABD
417	417	417	417	417	2	8	deltaABD
418	418	418	418	418	2	8	deltaABD
419	419	419	419	419	6	24	deltaABD
420	420	420	420	420	8	32	deltaABD
421	421	421	421	421	16	64	deltaABD
422	422	422	422	422	2	8	deltaABD
423	423	423	423	423	2	8	deltaABD
424	424	424	424	424	3	12	deltaABD
425	425	425	425	425	3	12	deltaABD
426	426	426	426	426	2	8	deltaABD
427	427	427	427	427	63	252	deltaABD
428	428	428	428	428	19	76	deltaABD
429	429	429	429	429	3	12	deltaABD
430	430	430	430	430	19	76	deltaABD
431	431	431	431	431	2	8	deltaABD
432	432	432	432	432	5	20	deltaABD
433	433	433	433	433	2	8	deltaABD
434	434	434	434	434	2	8	deltaABD
435	435	435	435	435	12	48	deltaABD
436	436	436	436	436	3	12	deltaABD
437	437	437	437	437	3	12	deltaABD
438	438	438	438	438	6	24	deltaABD
439	439	439	439	439	2	8	deltaABD
440	440	440	440	440	14	56	deltaABD
441	441	441	441	441	2	8	deltaABD
442	442	442	442	442	34	136	deltaABD
443	443	443	443	443	15	60	deltaABD
444	444	444	444	444	2	8	deltaABD
445	445	445	445	445	19	76	deltaABD
446	446	446	446	446	2	8	deltaABD
447	447	447	447	447	27	108	deltaABD
448	448	448	448	448	4	16	deltaABD
449	449	449	449	449	8	32	deltaABD
450	450	450	450	450	21	84	deltaABD
451	451	451	451	451	4	16	deltaABD
452	452	452	452	452	3	12	deltaABD
453	453	453	453	453	7	28	deltaABD
454	454	454	454	454	46	184	deltaABD
455	455	455	455	455	2	8	deltaABD
456	456	456	456	456	26	104	deltaABD
457	457	457	457	457	9	36	deltaABD
458	458	458	458	458	6	24	deltaABD
459	459	459	459	459	2	8	deltaABD
460	460	460	460	460	3	12	deltaABD
461	461	461	461	461	2	8	deltaABD
462	462	462	462	462	3	12	deltaABD
463	463	463	463	463	3	12	deltaABD
464	464	464	464	464	45	180	deltaABD
465	465	465	465	465	13	52	deltaABD
466	466	466	466	466	27	108	deltaABD
467	467	467	467	467	15	60	deltaABD
468	468	468	468	468	2	8	deltaABD
469	469	469	469	469	27	108	deltaABD
470	470	470	470	470	8	32	deltaABD
471	471	471	471	471	10	40	deltaABD
472	472	472	472	472	27	108	deltaABD
473	473	473	473	473	12	48	deltaABD
474	474	474	474	474	2	8	deltaABD
475	475	475	475	475	3	12	deltaABD
476	476	476	476	476	11	44	deltaABD
477	477	477	477	477	5	20	deltaABD
478	478	478	478	478	10	40	deltaABD
479	479	479	479	479	3	12	deltaABD
480	480	480	480	480	2	8	deltaABD
481	481	481	481	481	2	8	deltaABD
482	482	482	482	482	5	20	deltaABD
483	483	483	483	483	4	16	deltaABD
484	484	484	484	484	3	12	deltaABD
485	485	485	485	485	17	68	deltaABD
486	486	486	486	486	20	80	deltaABD
487	487	487	487	487	2	8	deltaABD
488	488	488	488	488	2	8	deltaABD
489	489	489	489	489	3	12	deltaABD
490	490	490	490	490	11	44	deltaABD
491	491	491	491	491	5	20	deltaABD
492	492	492	492	492	32	128	deltaABD
493	493	493	493	493	8	32	deltaABD
494	494	494	494	494	21	84	deltaABD
495	495	495	495	495	6	24	deltaABD
496	496	496	496	496	2	8	deltaABD
497	497	497	497	497	79	316	deltaABD
498	498	498	498	498	3	12	deltaABD
499	499	499	499	499	4	16	deltaABD
500	500	500	500	500	3	12	deltaABD
501	501	501	501	501	12	48	deltaABD
502	502	502	502	502	2	8	deltaABD
503	503	503	503	503	4	16	deltaABD
504	504	504	504	504	3	12	deltaABD
505	505	505	505	505	17	68	deltaABD
506	506	506	506	506	4	16	deltaABD
507	507	507	507	507	7	28	deltaABD
508	508	508	508	508	17	68	deltaABD
509	509	509	509	509	5	20	deltaABD
510	510	510	510	510	15	60	deltaABD
511	511	511	511	511	2	8	deltaABD
512	512	512	512	512	31	124	deltaABD
513	513	513	513	513	2	8	deltaABD
514	514	514	514	514	4	16	deltaABD
515	515	515	515	515	2	8	deltaABD
516	516	516	516	516	2	8	deltaABD
517	517	517	517	517	2	8	deltaABD
518	518	518	518	518	9	36	deltaABD
519	519	519	519	519	5	20	deltaABD
520	520	520	520	520	14	56	deltaABD
521	521	521	521	521	6	24	deltaABD
522	522	522	522	522	3	12	deltaABD
523	523	523	523	523	18	72	deltaABD
524	524	524	524	524	59	236	deltaABD
525	525	525	525	525	23	92	deltaABD
526	526	526	526	526	3	12	deltaABD
527	527	527	527	527	25	100	deltaABD
528	528	528	528	528	4	16	deltaABD
529	529	529	529	529	6	24	deltaABD
530	530	530	530	530	18	72	deltaABD
531	531	531	531	531	2	8	deltaABD
532	532	532	532	532	21	84	deltaABD
533	533	533	533	533	5	20	deltaABD
534	534	534	534	534	13	52	deltaABD
535	535	535	535	535	6	24	deltaABD
536	536	536	536	536	48	192	deltaABD
537	537	537	537	537	3	12	deltaABD
538	538	538	538	538	10	40	deltaABD
539	539	539	539	539	3	12	deltaABD
540	540	540	540	540	3	12	deltaABD
541	541	541	541	541	2	8	deltaABD
542	542	542	542	542	3	12	deltaABD
543	543	543	543	543	3	12	deltaABD
544	544	544	544	544	4	16	deltaABD
545	545	545	545	545	20	80	deltaABD
546	546	546	546	546	20	80	deltaABD
547	547	547	547	547	2	8	deltaABD
548	548	548	548	548	41	164	deltaABD
549	549	549	549	549	23	92	deltaABD
550	550	550	550	550	37	148	deltaABD
551	551	551	551	551	2	8	deltaABD
552	552	552	552	552	46	184	deltaABD
553	553	553	553	553	3	12	deltaABD
554	554	554	554	554	13	52	deltaABD
555	555	555	555	555	12	48	deltaABD
556	556	556	556	556	3	12	deltaABD
557	557	557	557	557	55	220	deltaABD
558	558	558	558	558	20	80	deltaABD
559	559	559	559	559	3	12	deltaABD
560	560	560	560	560	6	24	deltaABD
561	561	561	561	561	2	8	deltaABD
562	562	562	562	562	3	12	deltaABD
563	563	563	563	563	30	120	deltaABD
564	564	564	564	564	21	84	deltaABD
565	565	565	565	565	27	108	deltaABD
566	566	566	566	566	3	12	deltaABD
567	567	567	567	567	10	40	deltaABD
568	568	568	568	568	5	20	deltaABD
569	569	569	569	569	20	80	deltaABD
570	570	570	570	570	2	8	deltaABD
571	571	571	571	571	6	24	deltaABD
572	572	572	572	572	17	68	deltaABD
573	573	573	573	573	30	120	deltaABD
574	574	574	574	574	104	416	deltaABD
575	575	575	575	575	7	28	deltaABD
576	576	576	576	576	4	16	deltaABD
577	577	577	577	577	14	56	deltaABD
578	578	578	578	578	2	8	deltaABD
579	579	579	579	579	6	24	deltaABD
580	580	580	580	580	7	28	deltaABD
581	581	581	581	581	28	112	deltaABD
582	582	582	582	582	6	24	deltaABD
583	583	583	583	583	46	184	deltaABD
584	584	584	584	584	29	116	deltaABD
585	585	585	585	585	10	40	deltaABD
586	586	586	586	586	2	8	deltaABD
587	587	587	587	587	2	8	deltaABD
588	588	588	588	588	6	24	deltaABD
589	589	589	589	589	7	28	deltaABD
590	590	590	590	590	36	144	deltaABD
591	591	591	591	591	7	28	deltaABD
592	592	592	592	592	9	36	deltaABD
593	593	593	593	593	8	32	deltaABD
594	594	594	594	594	21	84	deltaABD
595	595	595	595	595	39	156	deltaABD
596	596	596	596	596	16	64	deltaABD
597	597	597	597	597	3	12	deltaABD
598	598	598	598	598	3	12	deltaABD
599	599	599	599	599	15	60	deltaABD
600	600	600	600	600	5	20	deltaABD
601	601	601	601	601	2	8	deltaABD
602	602	602	602	602	8	32	deltaABD
603	603	603	603	603	11	44	deltaABD
604	604	604	604	604	13	52	deltaABD
605	605	605	605	605	2	8	deltaABD
606	606	606	606	606	16	64	deltaABD
607	607	607	607	607	35	140	deltaABD
608	608	608	608	608	2	8	deltaABD
609	609	609	609	609	2	8	deltaABD
610	610	610	610	610	2	8	deltaABD
611	611	611	611	611	13	52	deltaABD
612	612	612	612	612	14	56	deltaABD
613	613	613	613	613	4	16	deltaABD
614	614	614	614	614	17	68	deltaABD
615	615	615	615	615	41	164	deltaABD
616	616	616	616	616	14	56	deltaABD
617	617	617	617	617	2	8	deltaABD
618	618	618	618	618	4	16	deltaABD
619	619	619	619	619	21	84	deltaABD
620	620	620	620	620	6	24	deltaABD
621	621	621	621	621	11	44	deltaABD
622	622	622	622	622	2	8	deltaABD
623	623	623	623	623	2	8	deltaABD
624	624	624	624	624	6	24	deltaABD
625	625	625	625	625	8	32	deltaABD
626	626	626	626	626	4	16	deltaABD
627	627	627	627	627	4	16	deltaABD
628	628	628	628	628	5	20	deltaABD
629	629	629	629	629	11	44	deltaABD
630	630	630	630	630	3	12	deltaABD
631	631	631	631	631	2	8	deltaABD
632	632	632	632	632	3	12	deltaABD
633	633	633	633	633	38	152	deltaABD
634	634	634	634	634	20	80	deltaABD
635	635	635	635	635	22	88	deltaABD
636	636	636	636	636	10	40	deltaABD
637	637	637	637	637	3	12	deltaABD
638	638	638	638	638	11	44	deltaABD
639	639	639	639	639	9	36	deltaABD
640	640	640	640	640	2	8	deltaABD
641	641	641	641	641	2	8	deltaABD
642	642	642	642	642	4	16	deltaABD
643	643	643	643	643	3	12	deltaABD
644	644	644	644	644	15	60	deltaABD
645	645	645	645	645	15	60	deltaABD
646	646	646	646	646	3	12	deltaABD
647	647	647	647	647	5	20	deltaABD
648	648	648	648	648	2	8	deltaABD
649	649	649	649	649	27	108	deltaABD
650	650	650	650	650	3	12	deltaABD
651	651	651	651	651	2	8	deltaABD
652	652	652	652	652	16	64	deltaABD
653	653	653	653	653	5	20	deltaABD
654	654	654	654	654	6	24	deltaABD
655	655	655	655	655	5	20	deltaABD
656	656	656	656	656	9	36	deltaABD
657	657	657	657	657	3	12	deltaABD
658	658	658	658	658	32	128	deltaABD
659	659	659	659	659	9	36	deltaABD
660	660	660	660	660	2	8	deltaABD
661	661	661	661	661	3	12	deltaABD
662	662	662	662	662	3	12	deltaABD
663	663	663	663	663	3	12	deltaABD
664	664	664	664	664	32	128	deltaABD
665	665	665	665	665	2	8	deltaABD
666	666	666	666	666	8	32	deltaABD
667	667	667	667	667	5	20	deltaABD
668	668	668	668	668	23	92	deltaABD
669	669	669	669	669	2	8	deltaABD
670	670	670	670	670	15	60	deltaABD
671	671	671	671	671	2	8	deltaABD
672	672	672	672	672	23	92	deltaABD
673	673	673	673	673	7	28	deltaABD
674	674	674	674	674	8	32	deltaABD
675	675	675	675	675	5	20	deltaABD
676	676	676	676	676	25	100	deltaABD
677	677	677	677	677	3	12	deltaABD
678	678	678	678	678	24	96	deltaABD
679	679	679	679	679	6	24	deltaABD
680	680	680	680	680	2	8	deltaABD
681	681	681	681	681	3	12	deltaABD
682	682	682	682	682	9	36	deltaABD
683	683	683	683	683	3	12	deltaABD
684	684	684	684	684	10	40	deltaABD
685	685	685	685	685	5	20	deltaABD
686	686	686	686	686	2	8	deltaABD
687	687	687	687	687	2	8	deltaABD
688	688	688	688	688	17	68	deltaABD
689	689	689	689	689	2	8	deltaABD
690	690	690	690	690	2	8	deltaABD
691	691	691	691	691	22	88	deltaABD
692	692	692	692	692	12	48	deltaABD
693	693	693	693	693	16	64	deltaABD
694	694	694	694	694	5	20	deltaABD
695	695	695	695	695	7	28	deltaABD
696	696	696	696	696	11	44	deltaABD
697	697	697	697	697	2	8	deltaABD
698	698	698	698	698	23	92	deltaABD
699	699	699	699	699	39	156	deltaABD
700	700	700	700	700	23	92	deltaABD
701	701	701	701	701	3	12	deltaABD
702	702	702	702	702	4	16	deltaABD
703	703	703	703	703	2	8	deltaABD
704	704	704	704	704	2	8	deltaABD
705	705	705	705	705	2	8	deltaABD
706	706	706	706	706	18	72	deltaABD
707	707	707	707	707	21	84	deltaABD
708	708	708	708	708	13	52	deltaABD
709	709	709	709	709	28	112	deltaABD
710	710	710	710	710	2	8	deltaABD
711	711	711	711	711	2	8	deltaABD
712	712	712	712	712	2	8	deltaABD
713	713	713	713	713	15	60	deltaABD
714	714	714	714	714	67	268	deltaABD
715	715	715	715	715	8	32	deltaABD
716	716	716	716	716	6	24	deltaABD
717	717	717	717	717	32	128	deltaABD
718	718	718	718	718	2	8	deltaABD
719	719	719	719	719	6	24	deltaABD
720	720	720	720	720	12	48	deltaABD
721	721	721	721	721	3	12	deltaABD
722	722	722	722	722	4	16	deltaABD
723	723	723	723	723	4	16	deltaABD
724	724	724	724	724	6	24	deltaABD
725	725	725	725	725	4	16	deltaABD
726	726	726	726	726	9	36	deltaABD
727	727	727	727	727	4	16	deltaABD
728	728	728	728	728	5	20	deltaABD
729	729	729	729	729	4	16	deltaABD
730	730	730	730	730	2	8	deltaABD
731	731	731	731	731	5	20	deltaABD
732	732	732	732	732	7	28	deltaABD
733	733	733	733	733	13	52	deltaABD
734	734	734	734	734	4	16	deltaABD
735	735	735	735	735	6	24	deltaABD
736	736	736	736	736	2	8	deltaABD
737	737	737	737	737	11	44	deltaABD
738	738	738	738	738	16	64	deltaABD
739	739	739	739	739	13	52	deltaABD
740	740	740	740	740	35	140	deltaABD
741	741	741	741	741	4	16	deltaABD
742	742	742	742	742	2	8	deltaABD
743	743	743	743	743	2	8	deltaABD
744	744	744	744	744	5	20	deltaABD
745	745	745	745	745	6	24	deltaABD
746	746	746	746	746	33	132	deltaABD
747	747	747	747	747	23	92	deltaABD
748	748	748	748	748	27	108	deltaABD
749	749	749	749	749	13	52	deltaABD
750	750	750	750	750	2	8	deltaABD
751	751	751	751	751	25	100	deltaABD
752	752	752	752	752	2	8	deltaABD
753	753	753	753	753	22	88	deltaABD
754	754	754	754	754	10	40	deltaABD
755	755	755	755	755	14	56	deltaABD
756	756	756	756	756	17	68	deltaABD
757	757	757	757	757	2	8	deltaABD
758	758	758	758	758	5	20	deltaABD
759	759	759	759	759	2	8	deltaABD
760	760	760	760	760	5	20	deltaABD
761	761	761	761	761	3	12	deltaABD
762	762	762	762	762	2	8	deltaABD
763	763	763	763	763	12	48	deltaABD
764	764	764	764	764	5	20	deltaABD
765	765	765	765	765	58	232	deltaABD
766	766	766	766	766	24	96	deltaABD
767	767	767	767	767	2	8	deltaABD
768	768	768	768	768	23	92	deltaABD
769	769	769	769	769	14	56	deltaABD
770	770	770	770	770	2	8	deltaABD
771	771	771	771	771	2	8	deltaABD
772	772	772	772	772	60	240	deltaABD
773	773	773	773	773	18	72	deltaABD
774	774	774	774	774	27	108	deltaABD
775	775	775	775	775	3	12	deltaABD
776	776	776	776	776	3	12	deltaABD
777	777	777	777	777	10	40	deltaABD
778	778	778	778	778	29	116	deltaABD
779	779	779	779	779	13	52	deltaABD
780	780	780	780	780	8	32	deltaABD
781	781	781	781	781	4	16	deltaABD
782	782	782	782	782	3	12	deltaABD
783	783	783	783	783	2	8	deltaABD
784	784	784	784	784	6	24	deltaABD
785	785	785	785	785	14	56	deltaABD
786	786	786	786	786	5	20	deltaABD
787	787	787	787	787	7	28	deltaABD
788	788	788	788	788	2	8	deltaABD
789	789	789	789	789	4	16	deltaABD
790	790	790	790	790	52	208	deltaABD
791	791	791	791	791	4	16	deltaABD
792	792	792	792	792	15	60	deltaABD
793	793	793	793	793	34	136	deltaABD
794	794	794	794	794	12	48	deltaABD
795	795	795	795	795	9	36	deltaABD
796	796	796	796	796	18	72	deltaABD
797	797	797	797	797	5	20	deltaABD
798	798	798	798	798	28	112	deltaABD
799	799	799	799	799	16	64	deltaABD
800	800	800	800	800	36	144	deltaABD
801	801	801	801	801	5	20	deltaABD
802	802	802	802	802	4	16	deltaABD
803	803	803	803	803	14	56	deltaABD
804	804	804	804	804	31	124	deltaABD
805	805	805	805	805	2	8	deltaABD
806	806	806	806	806	15	60	deltaABD
807	807	807	807	807	5	20	deltaABD
808	808	808	808	808	27	108	deltaABD
809	809	809	809	809	30	120	deltaABD
810	810	810	810	810	2	8	deltaABD
811	811	811	811	811	4	16	deltaABD
812	812	812	812	812	29	116	deltaABD
813	813	813	813	813	2	8	deltaABD
814	814	814	814	814	4	16	deltaABD
815	815	815	815	815	5	20	deltaABD
816	816	816	816	816	3	12	deltaABD
817	817	817	817	817	16	64	deltaABD
818	818	818	818	818	27	108	deltaABD
819	819	819	819	819	4	16	deltaABD
820	820	820	820	820	5	20	deltaABD
821	821	821	821	821	70	280	deltaABD
822	822	822	822	822	21	84	deltaABD
823	823	823	823	823	8	32	deltaABD
824	824	824	824	824	6	24	deltaABD
825	825	825	825	825	3	12	deltaABD
826	826	826	826	826	2	8	deltaABD
827	827	827	827	827	42	168	deltaABD
828	828	828	828	828	26	104	deltaABD
829	829	829	829	829	33	132	deltaABD
830	830	830	830	830	4	16	deltaABD
831	831	831	831	831	2	8	deltaABD
832	832	832	832	832	20	80	deltaABD
833	833	833	833	833	51	204	deltaABD
834	834	834	834	834	16	64	deltaABD
835	835	835	835	835	29	116	deltaABD
836	836	836	836	836	16	64	deltaABD
837	837	837	837	837	10	40	deltaABD
838	838	838	838	838	5	20	deltaABD
839	839	839	839	839	5	20	deltaABD
840	840	840	840	840	2	8	deltaABD
841	841	841	841	841	2	8	deltaABD
842	842	842	842	842	3	12	deltaABD
843	843	843	843	843	6	24	deltaABD
844	844	844	844	844	3	12	deltaABD
845	845	845	845	845	2	8	deltaABD
846	846	846	846	846	3	12	deltaABD
847	847	847	847	847	2	8	deltaABD
848	848	848	848	848	5	20	deltaABD
849	849	849	849	849	5	20	deltaABD
850	850	850	850	850	27	108	deltaABD
851	851	851	851	851	7	28	deltaABD
852	852	852	852	852	30	120	deltaABD
853	853	853	853	853	5	20	deltaABD
854	854	854	854	854	11	44	deltaABD
855	855	855	855	855	3	12	deltaABD
856	856	856	856	856	2	8	deltaABD
857	857	857	857	857	2	8	deltaABD
858	858	858	858	858	23	92	deltaABD
859	859	859	859	859	50	200	deltaABD
860	860	860	860	860	2	8	deltaABD
861	861	861	861	861	4	16	deltaABD
862	862	862	862	862	8	32	deltaABD
863	863	863	863	863	3	12	deltaABD
864	864	864	864	864	3	12	deltaABD
865	865	865	865	865	19	76	deltaABD
866	866	866	866	866	5	20	deltaABD
867	867	867	867	867	2	8	deltaABD
868	868	868	868	868	5	20	deltaABD
869	869	869	869	869	9	36	deltaABD
870	870	870	870	870	2	8	deltaABD
871	871	871	871	871	19	76	deltaABD
872	872	872	872	872	18	72	deltaABD
873	873	873	873	873	2	8	deltaABD
874	874	874	874	874	3	12	deltaABD
875	875	875	875	875	10	40	deltaABD
876	876	876	876	876	5	20	deltaABD
877	877	877	877	877	32	128	deltaABD
878	878	878	878	878	4	16	deltaABD
879	879	879	879	879	2	8	deltaABD
880	880	880	880	880	2	8	deltaABD
881	881	881	881	881	4	16	deltaABD
882	882	882	882	882	15	60	deltaABD
883	883	883	883	883	3	12	deltaABD
884	884	884	884	884	4	16	deltaABD
885	885	885	885	885	2	8	deltaABD
886	886	886	886	886	3	12	deltaABD
887	887	887	887	887	27	108	deltaABD
888	888	888	888	888	3	12	deltaABD
889	889	889	889	889	20	80	deltaABD
890	890	890	890	890	26	104	deltaABD
891	891	891	891	891	7	28	deltaABD
892	892	892	892	892	8	32	deltaABD
893	893	893	893	893	21	84	deltaABD
894	894	894	894	894	2	8	deltaABD
895	895	895	895	895	18	72	deltaABD
896	896	896	896	896	6	24	deltaABD
897	897	897	897	897	6	24	deltaABD
898	898	898	898	898	4	16	deltaABD
899	899	899	899	899	20	80	deltaABD
900	900	900	900	900	11	44	deltaABD
901	901	901	901	901	2	8	deltaABD
902	902	902	902	902	4	16	deltaABD
903	903	903	903	903	4	16	deltaABD
904	904	904	904	904	10	40	deltaABD
905	905	905	905	905	2	8	deltaABD
906	906	906	906	906	4	16	deltaABD
907	907	907	907	907	2	8	deltaABD
908	908	908	908	908	28	112	deltaABD
909	909	909	909	909	3	12	deltaABD
910	910	910	910	910	6	24	deltaABD
911	911	911	911	911	2	8	deltaABD
912	912	912	912	912	2	8	deltaABD
913	913	913	913	913	16	64	deltaABD
914	914	914	914	914	25	100	deltaABD
915	915	915	915	915	7	28	deltaABD
916	916	916	916	916	4	16	deltaABD
917	917	917	917	917	9	36	deltaABD
918	918	918	918	918	2	8	deltaABD
919	919	919	919	919	2	8	deltaABD
920	920	920	920	920	2	8	deltaABD
921	921	921	921	921	21	84	deltaABD
922	922	922	922	922	2	8	deltaABD
923	923	923	923	923	2	8	deltaABD
924	924	924	924	924	2	8	deltaABD
925	925	925	925	925	7	28	deltaABD
926	926	926	926	926	5	20	deltaABD
927	927	927	927	927	4	16	deltaABD
928	928	928	928	928	2	8	deltaABD
929	929	929	929	929	30	120	deltaABD
930	930	930	930	930	29	116	deltaABD
931	931	931	931	931	23	92	deltaABD
932	932	932	932	932	2	8	deltaABD
933	933	933	933	933	9	36	deltaABD
934	934	934	934	934	3	12	deltaABD
935	935	935	935	935	2	8	deltaABD
936	936	936	936	936	2	8	deltaABD
937	937	937	937	937	5	20	deltaABD
938	938	938	938	938	2	8	deltaABD
939	939	939	939	939	13	52	deltaABD
940	940	940	940	940	3	12	deltaABD
941	941	941	941	941	7	28	deltaABD
942	942	942	942	942	12	48	deltaABD
943	943	943	943	943	2	8	deltaABD
944	944	944	944	944	4	16	deltaABD
945	945	945	945	945	20	80	deltaABD
946	946	946	946	946	11	44	deltaABD
947	947	947	947	947	32	128	deltaABD
948	948	948	948	948	35	140	deltaABD
949	949	949	949	949	27	108	deltaABD
950	950	950	950	950	5	20	deltaABD
951	951	951	951	951	2	8	deltaABD
952	952	952	952	952	3	12	deltaABD
953	953	953	953	953	5	20	deltaABD
954	954	954	954	954	14	56	deltaABD
955	955	955	955	955	6	24	deltaABD
956	956	956	956	956	5	20	deltaABD
957	957	957	957	957	12	48	deltaABD
958	958	958	958	958	5	20	deltaABD
959	959	959	959	959	55	220	deltaABD
960	960	960	960	960	10	40	deltaABD
961	961	961	961	961	2	8	deltaABD
962	962	962	962	962	3	12	deltaABD
963	963	963	963	963	3	12	deltaABD
964	964	964	964	964	14	56	deltaABD
965	965	965	965	965	32	128	deltaABD
966	966	966	966	966	25	100	deltaABD
967	967	967	967	967	16	64	deltaABD
968	968	968	968	968	3	12	deltaABD
969	969	969	969	969	2	8	deltaABD
970	970	970	970	970	3	12	deltaABD
971	971	971	971	971	5	20	deltaABD
972	972	972	972	972	8	32	deltaABD
973	973	973	973	973	4	16	deltaABD
974	974	974	974	974	22	88	deltaABD
975	975	975	975	975	8	32	deltaABD
976	976	976	976	976	2	8	deltaABD
977	977	977	977	977	2	8	deltaABD
978	978	978	978	978	10	40	deltaABD
979	979	979	979	979	7	28	deltaABD
980	980	980	980	980	3	12	deltaABD
981	981	981	981	981	2	8	deltaABD
982	982	982	982	982	2	8	deltaABD
983	983	983	983	983	2	8	deltaABD
984	984	984	984	984	2	8	deltaABD
985	985	985	985	985	8	32	deltaABD
986	986	986	986	986	8	32	deltaABD
987	987	987	987	987	2	8	deltaABD
988	988	988	988	988	2	8	deltaABD
989	989	989	989	989	2	8	deltaABD
990	990	990	990	990	15	60	deltaABD
991	991	991	991	991	5	20	deltaABD
992	992	992	992	992	15	60	deltaABD
993	993	993	993	993	2	8	deltaABD
994	994	994	994	994	2	8	deltaABD
995	995	995	995	995	3	12	deltaABD
996	996	996	996	996	5	20	deltaABD
997	997	997	997	997	6	24	deltaABD
998	998	998	998	998	4	16	deltaABD
999	999	999	999	999	53	212	deltaABD
1000	1000	1000	1000	1000	3	12	deltaABD
1001	1001	1001	1001	1001	16	64	deltaABD
1002	1002	1002	1002	1002	4	16	deltaABD
1003	1003	1003	1003	1003	3	12	deltaABD
1004	1004	1004	1004	1004	7	28	deltaABD
1005	1005	1005	1005	1005	2	8	deltaABD
1006	1006	1006	1006	1006	27	108	deltaABD
1007	1007	1007	1007	1007	13	52	deltaABD
1008	1008	1008	1008	1008	4	16	deltaABD
1009	1009	1009	1009	1009	13	52	deltaABD
1010	1010	1010	1010	1010	3	12	deltaABD
1011	1011	1011	1011	1011	2	8	deltaABD
1012	1012	1012	1012	1012	2	8	deltaABD
1013	1013	1013	1013	1013	11	44	deltaABD
1014	1014	1014	1014	1014	23	92	deltaABD
1015	1015	1015	1015	1015	8	32	deltaABD
1016	1016	1016	1016	1016	8	32	deltaABD
1017	1017	1017	1017	1017	2	8	deltaABD
1018	1018	1018	1018	1018	3	12	deltaABD
1019	1019	1019	1019	1019	2	8	deltaABD
1020	1020	1020	1020	1020	2	8	deltaABD
1021	1021	1021	1021	1021	24	96	deltaABD
1022	1022	1022	1022	1022	7	28	deltaABD
1023	1023	1023	1023	1023	2	8	deltaABD
1024	1024	1024	1024	1024	42	168	deltaABD
1025	1025	1025	1025	1025	22	88	deltaABD
1026	1026	1026	1026	1026	2	8	deltaABD
1027	1027	1027	1027	1027	33	132	deltaABD
1028	1028	1028	1028	1028	30	120	deltaABD
1029	1029	1029	1029	1029	29	116	deltaABD
1030	1030	1030	1030	1030	19	76	deltaABD
1031	1031	1031	1031	1031	6	24	deltaABD
1032	1032	1032	1032	1032	2	8	deltaABD
1033	1033	1033	1033	1033	4	16	deltaABD
1034	1034	1034	1034	1034	2	8	deltaABD
1035	1035	1035	1035	1035	4	16	deltaABD
1036	1036	1036	1036	1036	18	72	deltaABD
1037	1037	1037	1037	1037	3	12	deltaABD
1038	1038	1038	1038	1038	18	72	deltaABD
1039	1039	1039	1039	1039	5	20	deltaABD
1040	1040	1040	1040	1040	28	112	deltaABD
1041	1041	1041	1041	1041	2	8	deltaABD
1042	1042	1042	1042	1042	3	12	deltaABD
1043	1043	1043	1043	1043	2	8	deltaABD
1044	1044	1044	1044	1044	2	8	deltaABD
1045	1045	1045	1045	1045	2	8	deltaABD
1046	1046	1046	1046	1046	2	8	deltaABD
1047	1047	1047	1047	1047	28	112	deltaABD
1048	1048	1048	1048	1048	2	8	deltaABD
1049	1049	1049	1049	1049	22	88	deltaABD
1050	1050	1050	1050	1050	10	40	deltaABD
1051	1051	1051	1051	1051	36	144	deltaABD
1052	1052	1052	1052	1052	4	16	deltaABD
1053	1053	1053	1053	1053	41	164	deltaABD
1054	1054	1054	1054	1054	5	20	deltaABD
1055	1055	1055	1055	1055	24	96	deltaABD
1056	1056	1056	1056	1056	6	24	deltaABD
1057	1057	1057	1057	1057	2	8	deltaABD
1058	1058	1058	1058	1058	13	52	deltaABD
1059	1059	1059	1059	1059	2	8	deltaABD
1060	1060	1060	1060	1060	2	8	deltaABD
1061	1061	1061	1061	1061	3	12	deltaABD
1062	1062	1062	1062	1062	27	108	deltaABD
1063	1063	1063	1063	1063	3	12	deltaABD
1064	1064	1064	1064	1064	10	40	deltaABD
1065	1065	1065	1065	1065	3	12	deltaABD
1066	1066	1066	1066	1066	3	12	deltaABD
1067	1067	1067	1067	1067	38	152	deltaABD
1068	1068	1068	1068	1068	21	84	deltaABD
1069	1069	1069	1069	1069	3	12	deltaABD
1070	1070	1070	1070	1070	4	16	deltaABD
1071	1071	1071	1071	1071	3	12	deltaABD
1072	1072	1072	1072	1072	28	112	deltaABD
1073	1073	1073	1073	1073	13	52	deltaABD
1074	1074	1074	1074	1074	11	44	deltaABD
1075	1075	1075	1075	1075	2	8	deltaABD
1076	1076	1076	1076	1076	29	116	deltaABD
1077	1077	1077	1077	1077	4	16	deltaABD
1078	1078	1078	1078	1078	2	8	deltaABD
1079	1079	1079	1079	1079	13	52	deltaABD
1080	1080	1080	1080	1080	4	16	deltaABD
1081	1081	1081	1081	1081	6	24	deltaABD
1082	1082	1082	1082	1082	2	8	deltaABD
1083	1083	1083	1083	1083	6	24	deltaABD
1084	1084	1084	1084	1084	2	8	deltaABD
1085	1085	1085	1085	1085	19	76	deltaABD
1086	1086	1086	1086	1086	8	32	deltaABD
1087	1087	1087	1087	1087	2	8	deltaABD
1088	1088	1088	1088	1088	2	8	deltaABD
1089	1089	1089	1089	1089	11	44	deltaABD
1090	1090	1090	1090	1090	3	12	deltaABD
1091	1091	1091	1091	1091	24	96	deltaABD
1092	1092	1092	1092	1092	5	20	deltaABD
1093	1093	1093	1093	1093	24	96	deltaABD
1094	1094	1094	1094	1094	40	160	deltaABD
1095	1095	1095	1095	1095	4	16	deltaABD
1096	1096	1096	1096	1096	8	32	deltaABD
1097	1097	1097	1097	1097	2	8	deltaABD
1098	1098	1098	1098	1098	32	128	deltaABD
1099	1099	1099	1099	1099	5	20	deltaABD
1100	1100	1100	1100	1100	6	24	deltaABD
1101	1101	1101	1101	1101	3	12	deltaABD
1102	1102	1102	1102	1102	19	76	deltaABD
1103	1103	1103	1103	1103	2	8	deltaABD
1104	1104	1104	1104	1104	2	8	deltaABD
1105	1105	1105	1105	1105	11	44	deltaABD
1106	1106	1106	1106	1106	4	16	deltaABD
1107	1107	1107	1107	1107	8	32	deltaABD
1108	1108	1108	1108	1108	2	8	deltaABD
1109	1109	1109	1109	1109	4	16	deltaABD
1110	1110	1110	1110	1110	5	20	deltaABD
1111	1111	1111	1111	1111	26	104	deltaABD
1112	1112	1112	1112	1112	7	28	deltaABD
1113	1113	1113	1113	1113	2	8	deltaABD
1114	1114	1114	1114	1114	10	40	deltaABD
1115	1115	1115	1115	1115	3	12	deltaABD
1116	1116	1116	1116	1116	4	16	deltaABD
1117	1117	1117	1117	1117	4	16	deltaABD
1118	1118	1118	1118	1118	8	32	deltaABD
1119	1119	1119	1119	1119	2	8	deltaABD
1120	1120	1120	1120	1120	9	36	deltaABD
1121	1121	1121	1121	1121	3	12	deltaABD
1122	1122	1122	1122	1122	14	56	deltaABD
1123	1123	1123	1123	1123	2	8	deltaABD
1124	1124	1124	1124	1124	3	12	deltaABD
1125	1125	1125	1125	1125	22	88	deltaABD
1126	1126	1126	1126	1126	11	44	deltaABD
1127	1127	1127	1127	1127	7	28	deltaABD
1128	1128	1128	1128	1128	9	36	deltaABD
1129	1129	1129	1129	1129	5	20	deltaABD
1130	1130	1130	1130	1130	6	24	deltaABD
1131	1131	1131	1131	1131	6	24	deltaABD
1132	1132	1132	1132	1132	23	92	deltaABD
1133	1133	1133	1133	1133	8	32	deltaABD
1134	1134	1134	1134	1134	3	12	deltaABD
1135	1135	1135	1135	1135	28	112	deltaABD
1136	1136	1136	1136	1136	88	352	deltaABD
1137	1137	1137	1137	1137	3	12	deltaABD
1138	1138	1138	1138	1138	5	20	deltaABD
1139	1139	1139	1139	1139	21	84	deltaABD
1140	1140	1140	1140	1140	6	24	deltaABD
1141	1141	1141	1141	1141	2	8	deltaABD
1142	1142	1142	1142	1142	10	40	deltaABD
1143	1143	1143	1143	1143	2	8	deltaABD
1144	1144	1144	1144	1144	2	8	deltaABD
1145	1145	1145	1145	1145	3	12	deltaABD
1146	1146	1146	1146	1146	9	36	deltaABD
1147	1147	1147	1147	1147	12	48	deltaABD
1148	1148	1148	1148	1148	2	8	deltaABD
1149	1149	1149	1149	1149	9	36	deltaABD
1150	1150	1150	1150	1150	37	148	deltaABD
1151	1151	1151	1151	1151	23	92	deltaABD
1152	1152	1152	1152	1152	5	20	deltaABD
1153	1153	1153	1153	1153	19	76	deltaABD
1154	1154	1154	1154	1154	3	12	deltaABD
1155	1155	1155	1155	1155	10	40	deltaABD
1156	1156	1156	1156	1156	5	20	deltaABD
1157	1157	1157	1157	1157	4	16	deltaABD
1158	1158	1158	1158	1158	2	8	deltaABD
1159	1159	1159	1159	1159	13	52	deltaABD
1160	1160	1160	1160	1160	4	16	deltaABD
1161	1161	1161	1161	1161	12	48	deltaABD
1162	1162	1162	1162	1162	7	28	deltaABD
1163	1163	1163	1163	1163	2	8	deltaABD
1164	1164	1164	1164	1164	2	8	deltaABD
1165	1165	1165	1165	1165	6	24	deltaABD
1166	1166	1166	1166	1166	2	8	deltaABD
1167	1167	1167	1167	1167	9	36	deltaABD
1168	1168	1168	1168	1168	35	140	deltaABD
1169	1169	1169	1169	1169	2	8	deltaABD
1170	1170	1170	1170	1170	2	8	deltaABD
1171	1171	1171	1171	1171	30	120	deltaABD
1172	1172	1172	1172	1172	20	80	deltaABD
1173	1173	1173	1173	1173	2	8	deltaABD
1174	1174	1174	1174	1174	2	8	deltaABD
1175	1175	1175	1175	1175	2	8	deltaABD
1176	1176	1176	1176	1176	16	64	deltaABD
1177	1177	1177	1177	1177	5	20	deltaABD
1178	1178	1178	1178	1178	29	116	deltaABD
1179	1179	1179	1179	1179	5	20	deltaABD
1180	1180	1180	1180	1180	11	44	deltaABD
1181	1181	1181	1181	1181	19	76	deltaABD
1182	1182	1182	1182	1182	2	8	deltaABD
1183	1183	1183	1183	1183	68	272	deltaABD
1184	1184	1184	1184	1184	2	8	deltaABD
1185	1185	1185	1185	1185	2	8	deltaABD
1186	1186	1186	1186	1186	2	8	deltaABD
1187	1187	1187	1187	1187	3	12	deltaABD
1188	1188	1188	1188	1188	12	48	deltaABD
1189	1189	1189	1189	1189	5	20	deltaABD
1190	1190	1190	1190	1190	8	32	deltaABD
1191	1191	1191	1191	1191	29	116	deltaABD
1192	1192	1192	1192	1192	2	8	deltaABD
1193	1193	1193	1193	1193	3	12	deltaABD
1194	1194	1194	1194	1194	7	28	deltaABD
1195	1195	1195	1195	1195	24	96	deltaABD
1196	1196	1196	1196	1196	2	8	deltaABD
1197	1197	1197	1197	1197	7	28	deltaABD
1198	1198	1198	1198	1198	2	8	deltaABD
1199	1199	1199	1199	1199	33	132	deltaABD
1200	1200	1200	1200	1200	18	72	deltaABD
1201	1201	1201	1201	1201	2	8	deltaABD
1202	1202	1202	1202	1202	6	24	deltaABD
1203	1203	1203	1203	1203	14	56	deltaABD
1204	1204	1204	1204	1204	4	16	deltaABD
1205	1205	1205	1205	1205	4	16	deltaABD
1206	1206	1206	1206	1206	7	28	deltaABD
1207	1207	1207	1207	1207	2	8	deltaABD
1208	1208	1208	1208	1208	2	8	deltaABD
1209	1209	1209	1209	1209	5	20	deltaABD
1210	1210	1210	1210	1210	19	76	deltaABD
1211	1211	1211	1211	1211	6	24	deltaABD
1212	1212	1212	1212	1212	3	12	deltaABD
1213	1213	1213	1213	1213	3	12	deltaABD
1214	1214	1214	1214	1214	4	16	deltaABD
1215	1215	1215	1215	1215	6	24	deltaABD
1216	1216	1216	1216	1216	3	12	deltaABD
1217	1217	1217	1217	1217	2	8	deltaABD
1218	1218	1218	1218	1218	19	76	deltaABD
1219	1219	1219	1219	1219	17	68	deltaABD
1220	1220	1220	1220	1220	8	32	deltaABD
1221	1221	1221	1221	1221	10	40	deltaABD
1222	1222	1222	1222	1222	6	24	deltaABD
1223	1223	1223	1223	1223	6	24	deltaABD
1224	1224	1224	1224	1224	33	132	deltaABD
1225	1225	1225	1225	1225	10	40	deltaABD
1226	1226	1226	1226	1226	14	56	deltaABD
1227	1227	1227	1227	1227	25	100	deltaABD
1228	1228	1228	1228	1228	11	44	deltaABD
1229	1229	1229	1229	1229	5	20	deltaABD
1230	1230	1230	1230	1230	5	20	deltaABD
1231	1231	1231	1231	1231	6	24	deltaABD
1232	1232	1232	1232	1232	2	8	deltaABD
1233	1233	1233	1233	1233	11	44	deltaABD
1234	1234	1234	1234	1234	2	8	deltaABD
1235	1235	1235	1235	1235	2	8	deltaABD
1236	1236	1236	1236	1236	5	20	deltaABD
1237	1237	1237	1237	1237	4	16	deltaABD
1238	1238	1238	1238	1238	2	8	deltaABD
1239	1239	1239	1239	1239	2	8	deltaABD
1240	1240	1240	1240	1240	7	28	deltaABD
1241	1241	1241	1241	1241	2	8	deltaABD
1242	1242	1242	1242	1242	6	24	deltaABD
1243	1243	1243	1243	1243	2	8	deltaABD
1244	1244	1244	1244	1244	5	20	deltaABD
1245	1245	1245	1245	1245	3	12	deltaABD
1246	1246	1246	1246	1246	16	64	deltaABD
1247	1247	1247	1247	1247	3	12	deltaABD
1248	1248	1248	1248	1248	18	72	deltaABD
1249	1249	1249	1249	1249	8	32	deltaABD
1250	1250	1250	1250	1250	61	244	deltaABD
1251	1251	1251	1251	1251	12	48	deltaABD
1252	1252	1252	1252	1252	12	48	deltaABD
1253	1253	1253	1253	1253	2	8	deltaABD
1254	1254	1254	1254	1254	2	8	deltaABD
1255	1255	1255	1255	1255	2	8	deltaABD
1256	1256	1256	1256	1256	7	28	deltaABD
1257	1257	1257	1257	1257	12	48	deltaABD
1258	1258	1258	1258	1258	24	96	deltaABD
1259	1259	1259	1259	1259	3	12	deltaABD
1260	1260	1260	1260	1260	2	8	deltaABD
1261	1261	1261	1261	1261	8	32	deltaABD
1262	1262	1262	1262	1262	3	12	deltaABD
1263	1263	1263	1263	1263	2	8	deltaABD
1264	1264	1264	1264	1264	13	52	deltaABD
1265	1265	1265	1265	1265	5	20	deltaABD
1266	1266	1266	1266	1266	8	32	deltaABD
1267	1267	1267	1267	1267	2	8	deltaABD
1268	1268	1268	1268	1268	15	60	deltaABD
1269	1269	1269	1269	1269	13	52	deltaABD
1270	1270	1270	1270	1270	40	160	deltaABD
1271	1271	1271	1271	1271	9	36	deltaABD
1272	1272	1272	1272	1272	5	20	deltaABD
1273	1273	1273	1273	1273	20	80	deltaABD
1274	1274	1274	1274	1274	2	8	deltaABD
1275	1275	1275	1275	1275	2	8	deltaABD
1276	1276	1276	1276	1276	2	8	deltaABD
1277	1277	1277	1277	1277	3	12	deltaABD
1278	1278	1278	1278	1278	9	36	deltaABD
1279	1279	1279	1279	1279	5	20	deltaABD
1280	1280	1280	1280	1280	5	20	deltaABD
1281	1281	1281	1281	1281	2	8	deltaABD
1282	1282	1282	1282	1282	5	20	deltaABD
1283	1283	1283	1283	1283	20	80	deltaABD
1284	1284	1284	1284	1284	18	72	deltaABD
1285	1285	1285	1285	1285	5	20	deltaABD
1286	1286	1286	1286	1286	35	140	deltaABD
1287	1287	1287	1287	1287	9	36	deltaABD
1288	1288	1288	1288	1288	6	24	deltaABD
1289	1289	1289	1289	1289	2	8	deltaABD
1290	1290	1290	1290	1290	7	28	deltaABD
1291	1291	1291	1291	1291	29	116	deltaABD
1292	1292	1292	1292	1292	3	12	deltaABD
1293	1293	1293	1293	1293	19	76	deltaABD
1294	1294	1294	1294	1294	5	20	deltaABD
1295	1295	1295	1295	1295	3	12	deltaABD
1296	1296	1296	1296	1296	11	44	deltaABD
1297	1297	1297	1297	1297	3	12	deltaABD
1298	1298	1298	1298	1298	6	24	deltaABD
1299	1299	1299	1299	1299	3	12	deltaABD
1300	1300	1300	1300	1300	2	8	deltaABD
1301	1301	1301	1301	1301	23	92	deltaABD
1302	1302	1302	1302	1302	6	24	deltaABD
1303	1303	1303	1303	1303	2	8	deltaABD
1304	1304	1304	1304	1304	2	8	deltaABD
1305	1305	1305	1305	1305	50	200	deltaABD
1306	1306	1306	1306	1306	2	8	deltaABD
1307	1307	1307	1307	1307	51	204	deltaABD
1308	1308	1308	1308	1308	3	12	deltaABD
1309	1309	1309	1309	1309	4	16	deltaABD
1310	1310	1310	1310	1310	3	12	deltaABD
1311	1311	1311	1311	1311	26	104	deltaABD
1312	1312	1312	1312	1312	16	64	deltaABD
1313	1313	1313	1313	1313	8	32	deltaABD
1314	1314	1314	1314	1314	19	76	deltaABD
1315	1315	1315	1315	1315	4	16	deltaABD
1316	1316	1316	1316	1316	2	8	deltaABD
1317	1317	1317	1317	1317	5	20	deltaABD
1318	1318	1318	1318	1318	2	8	deltaABD
1319	1319	1319	1319	1319	8	32	deltaABD
1320	1320	1320	1320	1320	3	12	deltaABD
1321	1321	1321	1321	1321	3	12	deltaABD
1322	1322	1322	1322	1322	21	84	deltaABD
1323	1323	1323	1323	1323	4	16	deltaABD
1324	1324	1324	1324	1324	2	8	deltaABD
1325	1325	1325	1325	1325	10	40	deltaABD
1326	1326	1326	1326	1326	16	64	deltaABD
1327	1327	1327	1327	1327	3	12	deltaABD
1328	1328	1328	1328	1328	7	28	deltaABD
1329	1329	1329	1329	1329	44	176	deltaABD
1330	1330	1330	1330	1330	3	12	deltaABD
1331	1331	1331	1331	1331	32	128	deltaABD
1332	1332	1332	1332	1332	14	56	deltaABD
1333	1333	1333	1333	1333	5	20	deltaABD
1334	1334	1334	1334	1334	12	48	deltaABD
1335	1335	1335	1335	1335	3	12	deltaABD
1336	1336	1336	1336	1336	38	152	deltaABD
1337	1337	1337	1337	1337	2	8	deltaABD
1338	1338	1338	1338	1338	41	164	deltaABD
1339	1339	1339	1339	1339	16	64	deltaABD
1340	1340	1340	1340	1340	10	40	deltaABD
1341	1341	1341	1341	1341	3	12	deltaABD
1342	1342	1342	1342	1342	2	8	deltaABD
1343	1343	1343	1343	1343	15	60	deltaABD
1344	1344	1344	1344	1344	48	192	deltaABD
1345	1345	1345	1345	1345	5	20	deltaABD
1346	1346	1346	1346	1346	5	20	deltaABD
1347	1347	1347	1347	1347	4	16	deltaABD
1348	1348	1348	1348	1348	31	124	deltaABD
1349	1349	1349	1349	1349	2	8	deltaABD
1350	1350	1350	1350	1350	2	8	deltaABD
1351	1351	1351	1351	1351	6	24	deltaABD
1352	1352	1352	1352	1352	2	8	deltaABD
1353	1353	1353	1353	1353	2	8	deltaABD
1354	1354	1354	1354	1354	14	56	deltaABD
1355	1355	1355	1355	1355	15	60	deltaABD
1356	1356	1356	1356	1356	3	12	deltaABD
1357	1357	1357	1357	1357	17	68	deltaABD
1358	1358	1358	1358	1358	2	8	deltaABD
1359	1359	1359	1359	1359	23	92	deltaABD
1360	1360	1360	1360	1360	4	16	deltaABD
1361	1361	1361	1361	1361	5	20	deltaABD
1362	1362	1362	1362	1362	9	36	deltaABD
1363	1363	1363	1363	1363	31	124	deltaABD
1364	1364	1364	1364	1364	3	12	deltaABD
1365	1365	1365	1365	1365	27	108	deltaABD
1366	1366	1366	1366	1366	5	20	deltaABD
1367	1367	1367	1367	1367	23	92	deltaABD
1368	1368	1368	1368	1368	15	60	deltaABD
1369	1369	1369	1369	1369	23	92	deltaABD
1370	1370	1370	1370	1370	14	56	deltaABD
1371	1371	1371	1371	1371	10	40	deltaABD
1372	1372	1372	1372	1372	2	8	deltaABD
1373	1373	1373	1373	1373	54	216	deltaABD
1374	1374	1374	1374	1374	23	92	deltaABD
1375	1375	1375	1375	1375	16	64	deltaABD
1376	1376	1376	1376	1376	13	52	deltaABD
1377	1377	1377	1377	1377	3	12	deltaABD
1378	1378	1378	1378	1378	5	20	deltaABD
1379	1379	1379	1379	1379	32	128	deltaABD
1380	1380	1380	1380	1380	3	12	deltaABD
1381	1381	1381	1381	1381	6	24	deltaABD
1382	1382	1382	1382	1382	2	8	deltaABD
1383	1383	1383	1383	1383	4	16	deltaABD
1384	1384	1384	1384	1384	3	12	deltaABD
1385	1385	1385	1385	1385	11	44	deltaABD
1386	1386	1386	1386	1386	6	24	deltaABD
1387	1387	1387	1387	1387	11	44	deltaABD
1388	1388	1388	1388	1388	27	108	deltaABD
1389	1389	1389	1389	1389	5	20	deltaABD
1390	1390	1390	1390	1390	2	8	deltaABD
1391	1391	1391	1391	1391	8	32	deltaABD
1392	1392	1392	1392	1392	26	104	deltaABD
1393	1393	1393	1393	1393	7	28	deltaABD
1394	1394	1394	1394	1394	10	40	deltaABD
1395	1395	1395	1395	1395	11	44	deltaABD
1396	1396	1396	1396	1396	2	8	deltaABD
1397	1397	1397	1397	1397	5	20	deltaABD
1398	1398	1398	1398	1398	4	16	deltaABD
1399	1399	1399	1399	1399	4	16	deltaABD
1400	1400	1400	1400	1400	2	8	deltaABD
1401	1401	1401	1401	1401	81	324	deltaABD
1402	1402	1402	1402	1402	24	96	deltaABD
1403	1403	1403	1403	1403	5	20	deltaABD
1404	1404	1404	1404	1404	16	64	deltaABD
1405	1405	1405	1405	1405	11	44	deltaABD
1406	1406	1406	1406	1406	15	60	deltaABD
1407	1407	1407	1407	1407	14	56	deltaABD
1408	1408	1408	1408	1408	8	32	deltaABD
1409	1409	1409	1409	1409	2	8	deltaABD
1410	1410	1410	1410	1410	2	8	deltaABD
1411	1411	1411	1411	1411	3	12	deltaABD
1412	1412	1412	1412	1412	35	140	deltaABD
1413	1413	1413	1413	1413	3	12	deltaABD
1414	1414	1414	1414	1414	4	16	deltaABD
1415	1415	1415	1415	1415	25	100	deltaABD
1416	1416	1416	1416	1416	34	136	deltaABD
1417	1417	1417	1417	1417	41	164	deltaABD
1418	1418	1418	1418	1418	3	12	deltaABD
1419	1419	1419	1419	1419	4	16	deltaABD
1420	1420	1420	1420	1420	6	24	deltaABD
1421	1421	1421	1421	1421	8	32	deltaABD
1422	1422	1422	1422	1422	40	160	deltaABD
1423	1423	1423	1423	1423	4	16	deltaABD
1424	1424	1424	1424	1424	11	44	deltaABD
1425	1425	1425	1425	1425	15	60	deltaABD
1426	1426	1426	1426	1426	11	44	deltaABD
1427	1427	1427	1427	1427	4	16	deltaABD
1428	1428	1428	1428	1428	14	56	deltaABD
1429	1429	1429	1429	1429	3	12	deltaABD
1430	1430	1430	1430	1430	3	12	deltaABD
1431	1431	1431	1431	1431	15	60	deltaABD
1432	1432	1432	1432	1432	3	12	deltaABD
1433	1433	1433	1433	1433	23	92	deltaABD
1434	1434	1434	1434	1434	3	12	deltaABD
1435	1435	1435	1435	1435	2	8	deltaABD
1436	1436	1436	1436	1436	2	8	deltaABD
1437	1437	1437	1437	1437	4	16	deltaABD
1438	1438	1438	1438	1438	7	28	deltaABD
1439	1439	1439	1439	1439	39	156	deltaABD
1440	1440	1440	1440	1440	54	216	deltaABD
1441	1441	1441	1441	1441	2	8	deltaABD
1442	1442	1442	1442	1442	2	8	deltaABD
1443	1443	1443	1443	1443	43	172	deltaABD
1444	1444	1444	1444	1444	5	20	deltaABD
1445	1445	1445	1445	1445	7	28	deltaABD
1446	1446	1446	1446	1446	6	24	deltaABD
1447	1447	1447	1447	1447	6	24	deltaABD
1448	1448	1448	1448	1448	52	208	deltaABD
1449	1449	1449	1449	1449	6	24	deltaABD
1450	1450	1450	1450	1450	5	20	deltaABD
1451	1451	1451	1451	1451	7	28	deltaABD
1452	1452	1452	1452	1452	22	88	deltaABD
1453	1453	1453	1453	1453	17	68	deltaABD
1454	1454	1454	1454	1454	2	8	deltaABD
1455	1455	1455	1455	1455	2	8	deltaABD
1456	1456	1456	1456	1456	2	8	deltaABD
1457	1457	1457	1457	1457	2	8	deltaABD
1458	1458	1458	1458	1458	2	8	deltaABD
1459	1459	1459	1459	1459	3	12	deltaABD
1460	1460	1460	1460	1460	20	80	deltaABD
1461	1461	1461	1461	1461	6	24	deltaABD
1462	1462	1462	1462	1462	22	88	deltaABD
1463	1463	1463	1463	1463	5	20	deltaABD
1464	1464	1464	1464	1464	23	92	deltaABD
1465	1465	1465	1465	1465	2	8	deltaABD
1466	1466	1466	1466	1466	21	84	deltaABD
1467	1467	1467	1467	1467	2	8	deltaABD
1468	1468	1468	1468	1468	2	8	deltaABD
1469	1469	1469	1469	1469	20	80	deltaABD
1470	1470	1470	1470	1470	3	12	deltaABD
1471	1471	1471	1471	1471	4	16	deltaABD
1472	1472	1472	1472	1472	41	164	deltaABD
1473	1473	1473	1473	1473	60	240	deltaABD
1474	1474	1474	1474	1474	13	52	deltaABD
1475	1475	1475	1475	1475	5	20	deltaABD
1476	1476	1476	1476	1476	6	24	deltaABD
1477	1477	1477	1477	1477	30	120	deltaABD
1478	1478	1478	1478	1478	5	20	deltaABD
1479	1479	1479	1479	1479	2	8	deltaABD
1480	1480	1480	1480	1480	2	8	deltaABD
1481	1481	1481	1481	1481	5	20	deltaABD
1482	1482	1482	1482	1482	10	40	deltaABD
1483	1483	1483	1483	1483	13	52	deltaABD
1484	1484	1484	1484	1484	5	20	deltaABD
1485	1485	1485	1485	1485	2	8	deltaABD
1486	1486	1486	1486	1486	3	12	deltaABD
1487	1487	1487	1487	1487	21	84	deltaABD
1488	1488	1488	1488	1488	2	8	deltaABD
1489	1489	1489	1489	1489	7	28	deltaABD
1490	1490	1490	1490	1490	2	8	deltaABD
1491	1491	1491	1491	1491	29	116	deltaABD
1492	1492	1492	1492	1492	2	8	deltaABD
1493	1493	1493	1493	1493	2	8	deltaABD
1494	1494	1494	1494	1494	25	100	deltaABD
1495	1495	1495	1495	1495	20	80	deltaABD
1496	1496	1496	1496	1496	6	24	deltaABD
1497	1497	1497	1497	1497	7	28	deltaABD
1498	1498	1498	1498	1498	22	88	deltaABD
1499	1499	1499	1499	1499	15	60	deltaABD
1500	1500	1500	1500	1500	2	8	deltaABD
1501	1501	1501	1501	1501	25	100	deltaABD
1502	1502	1502	1502	1502	4	16	deltaABD
1503	1503	1503	1503	1503	2	8	deltaABD
1504	1504	1504	1504	1504	2	8	deltaABD
1505	1505	1505	1505	1505	16	64	deltaABD
1506	1506	1506	1506	1506	2	8	deltaABD
1507	1507	1507	1507	1507	6	24	deltaABD
1508	1508	1508	1508	1508	2	8	deltaABD
1509	1509	1509	1509	1509	6	24	deltaABD
1510	1510	1510	1510	1510	6	24	deltaABD
1511	1511	1511	1511	1511	3	12	deltaABD
1512	1512	1512	1512	1512	3	12	deltaABD
1513	1513	1513	1513	1513	8	32	deltaABD
1514	1514	1514	1514	1514	3	12	deltaABD
1515	1515	1515	1515	1515	6	24	deltaABD
1516	1516	1516	1516	1516	6	24	deltaABD
1517	1517	1517	1517	1517	2	8	deltaABD
1518	1518	1518	1518	1518	22	88	deltaABD
1519	1519	1519	1519	1519	20	80	deltaABD
1520	1520	1520	1520	1520	24	96	deltaABD
1521	1521	1521	1521	1521	7	28	deltaABD
1522	1522	1522	1522	1522	19	76	deltaABD
1523	1523	1523	1523	1523	6	24	deltaABD
1524	1524	1524	1524	1524	10	40	deltaABD
1525	1525	1525	1525	1525	7	28	deltaABD
1526	1526	1526	1526	1526	4	16	deltaABD
1527	1527	1527	1527	1527	5	20	deltaABD
1528	1528	1528	1528	1528	2	8	deltaABD
1529	1529	1529	1529	1529	9	36	deltaABD
1530	1530	1530	1530	1530	20	80	deltaABD
1531	1531	1531	1531	1531	37	148	deltaABD
1532	1532	1532	1532	1532	9	36	deltaABD
1533	1533	1533	1533	1533	19	76	deltaABD
1534	1534	1534	1534	1534	5	20	deltaABD
1535	1535	1535	1535	1535	9	36	deltaABD
1536	1536	1536	1536	1536	7	28	deltaABD
1537	1537	1537	1537	1537	2	8	deltaABD
1538	1538	1538	1538	1538	4	16	deltaABD
1539	1539	1539	1539	1539	8	32	deltaABD
1540	1540	1540	1540	1540	26	104	deltaABD
1541	1541	1541	1541	1541	3	12	deltaABD
1542	1542	1542	1542	1542	33	132	deltaABD
1543	1543	1543	1543	1543	17	68	deltaABD
1544	1544	1544	1544	1544	17	68	deltaABD
1545	1545	1545	1545	1545	3	12	deltaABD
1546	1546	1546	1546	1546	28	112	deltaABD
1547	1547	1547	1547	1547	2	8	deltaABD
1548	1548	1548	1548	1548	3	12	deltaABD
1549	1549	1549	1549	1549	18	72	deltaABD
1550	1550	1550	1550	1550	11	44	deltaABD
1551	1551	1551	1551	1551	4	16	deltaABD
1552	1552	1552	1552	1552	10	40	deltaABD
1553	1553	1553	1553	1553	2	8	deltaABD
1554	1554	1554	1554	1554	36	144	deltaABD
1555	1555	1555	1555	1555	6	24	deltaABD
1556	1556	1556	1556	1556	2	8	deltaABD
1557	1557	1557	1557	1557	35	140	deltaABD
1558	1558	1558	1558	1558	3	12	deltaABD
1559	1559	1559	1559	1559	14	56	deltaABD
1560	1560	1560	1560	1560	6	24	deltaABD
1561	1561	1561	1561	1561	3	12	deltaABD
1562	1562	1562	1562	1562	2	8	deltaABD
1563	1563	1563	1563	1563	2	8	deltaABD
1564	1564	1564	1564	1564	3	12	deltaABD
1565	1565	1565	1565	1565	9	36	deltaABD
1566	1566	1566	1566	1566	3	12	deltaABD
1567	1567	1567	1567	1567	3	12	deltaABD
1568	1568	1568	1568	1568	2	8	deltaABD
1569	1569	1569	1569	1569	2	8	deltaABD
1570	1570	1570	1570	1570	6	24	deltaABD
1571	1571	1571	1571	1571	4	16	deltaABD
1572	1572	1572	1572	1572	12	48	deltaABD
1573	1573	1573	1573	1573	2	8	deltaABD
1574	1574	1574	1574	1574	3	12	deltaABD
1575	1575	1575	1575	1575	5	20	deltaABD
1576	1576	1576	1576	1576	2	8	deltaABD
1577	1577	1577	1577	1577	3	12	deltaABD
1578	1578	1578	1578	1578	12	48	deltaABD
1579	1579	1579	1579	1579	7	28	deltaABD
1580	1580	1580	1580	1580	28	112	deltaABD
1581	1581	1581	1581	1581	2	8	deltaABD
1582	1582	1582	1582	1582	3	12	deltaABD
1583	1583	1583	1583	1583	2	8	deltaABD
1584	1584	1584	1584	1584	16	64	deltaABD
1585	1585	1585	1585	1585	12	48	deltaABD
1586	1586	1586	1586	1586	6	24	deltaABD
1587	1587	1587	1587	1587	4	16	deltaABD
1588	1588	1588	1588	1588	37	148	deltaABD
1589	1589	1589	1589	1589	21	84	deltaABD
1590	1590	1590	1590	1590	2	8	deltaABD
1591	1591	1591	1591	1591	9	36	deltaABD
1592	1592	1592	1592	1592	2	8	deltaABD
1593	1593	1593	1593	1593	5	20	deltaABD
1594	1594	1594	1594	1594	37	148	deltaABD
1595	1595	1595	1595	1595	5	20	deltaABD
1596	1596	1596	1596	1596	2	8	deltaABD
1597	1597	1597	1597	1597	21	84	deltaABD
1598	1598	1598	1598	1598	17	68	deltaABD
1599	1599	1599	1599	1599	2	8	deltaABD
1600	1600	1600	1600	1600	8	32	deltaABD
1601	1601	1601	1601	1601	4	16	deltaABD
1602	1602	1602	1602	1602	13	52	deltaABD
1603	1603	1603	1603	1603	3	12	deltaABD
1604	1604	1604	1604	1604	24	96	deltaABD
1605	1605	1605	1605	1605	9	36	deltaABD
1606	1606	1606	1606	1606	20	80	deltaABD
1607	1607	1607	1607	1607	13	52	deltaABD
1608	1608	1608	1608	1608	18	72	deltaABD
1609	1609	1609	1609	1609	7	28	deltaABD
1610	1610	1610	1610	1610	3	12	deltaABD
1611	1611	1611	1611	1611	6	24	deltaABD
1612	1612	1612	1612	1612	9	36	deltaABD
1613	1613	1613	1613	1613	3	12	deltaABD
1614	1614	1614	1614	1614	18	72	deltaABD
1615	1615	1615	1615	1615	19	76	deltaABD
1616	1616	1616	1616	1616	45	180	deltaABD
1617	1617	1617	1617	1617	45	180	deltaABD
1618	1618	1618	1618	1618	15	60	deltaABD
1619	1619	1619	1619	1619	2	8	deltaABD
1620	1620	1620	1620	1620	15	60	deltaABD
1621	1621	1621	1621	1621	14	56	deltaABD
1622	1622	1622	1622	1622	2	8	deltaABD
1623	1623	1623	1623	1623	2	8	deltaABD
1624	1624	1624	1624	1624	7	28	deltaABD
1625	1625	1625	1625	1625	2	8	deltaABD
1626	1626	1626	1626	1626	3	12	deltaABD
1627	1627	1627	1627	1627	2	8	deltaABD
1628	1628	1628	1628	1628	34	136	deltaABD
1629	1629	1629	1629	1629	3	12	deltaABD
1630	1630	1630	1630	1630	16	64	deltaABD
1631	1631	1631	1631	1631	19	76	deltaABD
1632	1632	1632	1632	1632	4	16	deltaABD
1633	1633	1633	1633	1633	2	8	deltaABD
1634	1634	1634	1634	1634	2	8	deltaABD
1635	1635	1635	1635	1635	22	88	deltaABD
1636	1636	1636	1636	1636	5	20	deltaABD
1637	1637	1637	1637	1637	3	12	deltaABD
1638	1638	1638	1638	1638	3	12	deltaABD
1639	1639	1639	1639	1639	16	64	deltaABD
1640	1640	1640	1640	1640	13	52	deltaABD
1641	1641	1641	1641	1641	32	128	deltaABD
1642	1642	1642	1642	1642	5	20	deltaABD
1643	1643	1643	1643	1643	12	48	deltaABD
1644	1644	1644	1644	1644	21	84	deltaABD
1645	1645	1645	1645	1645	9	36	deltaABD
1646	1646	1646	1646	1646	4	16	deltaABD
1647	1647	1647	1647	1647	5	20	deltaABD
1648	1648	1648	1648	1648	10	40	deltaABD
1649	1649	1649	1649	1649	8	32	deltaABD
1650	1650	1650	1650	1650	5	20	deltaABD
1651	1651	1651	1651	1651	2	8	deltaABD
1652	1652	1652	1652	1652	10	40	deltaABD
1653	1653	1653	1653	1653	2	8	deltaABD
1654	1654	1654	1654	1654	2	8	deltaABD
1655	1655	1655	1655	1655	6	24	deltaABD
1656	1656	1656	1656	1656	4	16	deltaABD
1657	1657	1657	1657	1657	2	8	deltaABD
1658	1658	1658	1658	1658	4	16	deltaABD
1659	1659	1659	1659	1659	66	264	deltaABD
1660	1660	1660	1660	1660	3	12	deltaABD
1661	1661	1661	1661	1661	15	60	deltaABD
1662	1662	1662	1662	1662	2	8	deltaABD
1663	1663	1663	1663	1663	26	104	deltaABD
1664	1664	1664	1664	1664	4	16	deltaABD
1665	1665	1665	1665	1665	7	28	deltaABD
1666	1666	1666	1666	1666	3	12	deltaABD
1667	1667	1667	1667	1667	10	40	deltaABD
1668	1668	1668	1668	1668	3	12	deltaABD
1669	1669	1669	1669	1669	8	32	deltaABD
1670	1670	1670	1670	1670	6	24	deltaABD
1671	1671	1671	1671	1671	3	12	deltaABD
1672	1672	1672	1672	1672	2	8	deltaABD
1673	1673	1673	1673	1673	25	100	deltaABD
1674	1674	1674	1674	1674	8	32	deltaABD
1675	1675	1675	1675	1675	10	40	deltaABD
1676	1676	1676	1676	1676	43	172	deltaABD
1677	1677	1677	1677	1677	9	36	deltaABD
1678	1678	1678	1678	1678	18	72	deltaABD
1679	1679	1679	1679	1679	3	12	deltaABD
1680	1680	1680	1680	1680	2	8	deltaABD
1681	1681	1681	1681	1681	2	8	deltaABD
1682	1682	1682	1682	1682	2	8	deltaABD
1683	1683	1683	1683	1683	2	8	deltaABD
1684	1684	1684	1684	1684	2	8	deltaABD
1685	1685	1685	1685	1685	3	12	deltaABD
1686	1686	1686	1686	1686	5	20	deltaABD
1687	1687	1687	1687	1687	2	8	deltaABD
1688	1688	1688	1688	1688	7	28	deltaABD
1689	1689	1689	1689	1689	6	24	deltaABD
1690	1690	1690	1690	1690	9	36	deltaABD
1691	1691	1691	1691	1691	35	140	deltaABD
1692	1692	1692	1692	1692	5	20	deltaABD
1693	1693	1693	1693	1693	38	152	deltaABD
1694	1694	1694	1694	1694	2	8	deltaABD
1695	1695	1695	1695	1695	3	12	deltaABD
1696	1696	1696	1696	1696	35	140	deltaABD
1697	1697	1697	1697	1697	3	12	deltaABD
1698	1698	1698	1698	1698	2	8	deltaABD
1699	1699	1699	1699	1699	30	120	deltaABD
1700	1700	1700	1700	1700	3	12	deltaABD
1701	1701	1701	1701	1701	21	84	deltaABD
1702	1702	1702	1702	1702	21	84	deltaABD
1703	1703	1703	1703	1703	8	32	deltaABD
1704	1704	1704	1704	1704	3	12	deltaABD
1705	1705	1705	1705	1705	11	44	deltaABD
1706	1706	1706	1706	1706	11	44	deltaABD
1707	1707	1707	1707	1707	28	112	deltaABD
1708	1708	1708	1708	1708	4	16	deltaABD
1709	1709	1709	1709	1709	5	20	deltaABD
1710	1710	1710	1710	1710	9	36	deltaABD
1711	1711	1711	1711	1711	6	24	deltaABD
1712	1712	1712	1712	1712	5	20	deltaABD
1713	1713	1713	1713	1713	3	12	deltaABD
1714	1714	1714	1714	1714	2	8	deltaABD
1715	1715	1715	1715	1715	4	16	deltaABD
1716	1716	1716	1716	1716	9	36	deltaABD
1717	1717	1717	1717	1717	3	12	deltaABD
1718	1718	1718	1718	1718	15	60	deltaABD
1719	1719	1719	1719	1719	7	28	deltaABD
1720	1720	1720	1720	1720	2	8	deltaABD
1721	1721	1721	1721	1721	2	8	deltaABD
1722	1722	1722	1722	1722	2	8	deltaABD
1723	1723	1723	1723	1723	6	24	deltaABD
1724	1724	1724	1724	1724	16	64	deltaABD
1725	1725	1725	1725	1725	2	8	deltaABD
1726	1726	1726	1726	1726	2	8	deltaABD
1727	1727	1727	1727	1727	4	16	deltaABD
1728	1728	1728	1728	1728	13	52	deltaABD
1729	1729	1729	1729	1729	7	28	deltaABD
1730	1730	1730	1730	1730	6	24	deltaABD
1731	1731	1731	1731	1731	5	20	deltaABD
1732	1732	1732	1732	1732	17	68	deltaABD
1733	1733	1733	1733	1733	21	84	deltaABD
1734	1734	1734	1734	1734	33	132	deltaABD
1735	1735	1735	1735	1735	3	12	deltaABD
1736	1736	1736	1736	1736	36	144	deltaABD
1737	1737	1737	1737	1737	3	12	deltaABD
1738	1738	1738	1738	1738	32	128	deltaABD
1739	1739	1739	1739	1739	23	92	deltaABD
1740	1740	1740	1740	1740	4	16	deltaABD
1741	1741	1741	1741	1741	4	16	deltaABD
1742	1742	1742	1742	1742	2	8	deltaABD
1743	1743	1743	1743	1743	4	16	deltaABD
1744	1744	1744	1744	1744	21	84	deltaABD
1745	1745	1745	1745	1745	3	12	deltaABD
1746	1746	1746	1746	1746	21	84	deltaABD
1747	1747	1747	1747	1747	22	88	deltaABD
1748	1748	1748	1748	1748	10	40	deltaABD
1749	1749	1749	1749	1749	4	16	deltaABD
1750	1750	1750	1750	1750	5	20	deltaABD
1751	1751	1751	1751	1751	38	152	deltaABD
1752	1752	1752	1752	1752	12	48	deltaABD
1753	1753	1753	1753	1753	4	16	deltaABD
1754	1754	1754	1754	1754	3	12	deltaABD
1755	1755	1755	1755	1755	2	8	deltaABD
1756	1756	1756	1756	1756	24	96	deltaABD
1757	1757	1757	1757	1757	2	8	deltaABD
1758	1758	1758	1758	1758	58	232	deltaABD
1759	1759	1759	1759	1759	40	160	deltaABD
1760	1760	1760	1760	1760	15	60	deltaABD
1761	1761	1761	1761	1761	5	20	deltaABD
1762	1762	1762	1762	1762	20	80	deltaABD
1763	1763	1763	1763	1763	5	20	deltaABD
1764	1764	1764	1764	1764	2	8	deltaABD
1765	1765	1765	1765	1765	7	28	deltaABD
1766	1766	1766	1766	1766	4	16	deltaABD
1767	1767	1767	1767	1767	2	8	deltaABD
1768	1768	1768	1768	1768	6	24	deltaABD
1769	1769	1769	1769	1769	6	24	deltaABD
1770	1770	1770	1770	1770	2	8	deltaABD
1771	1771	1771	1771	1771	3	12	deltaABD
1772	1772	1772	1772	1772	3	12	deltaABD
1773	1773	1773	1773	1773	4	16	deltaABD
1774	1774	1774	1774	1774	4	16	deltaABD
1775	1775	1775	1775	1775	4	16	deltaABD
1776	1776	1776	1776	1776	6	24	deltaABD
1777	1777	1777	1777	1777	11	44	deltaABD
1778	1778	1778	1778	1778	3	12	deltaABD
1779	1779	1779	1779	1779	33	132	deltaABD
1780	1780	1780	1780	1780	3	12	deltaABD
1781	1781	1781	1781	1781	4	16	deltaABD
1782	1782	1782	1782	1782	13	52	deltaABD
1783	1783	1783	1783	1783	2	8	deltaABD
1784	1784	1784	1784	1784	3	12	deltaABD
1785	1785	1785	1785	1785	3	12	deltaABD
1786	1786	1786	1786	1786	14	56	deltaABD
1787	1787	1787	1787	1787	16	64	deltaABD
1788	1788	1788	1788	1788	4	16	deltaABD
1789	1789	1789	1789	1789	10	40	deltaABD
1790	1790	1790	1790	1790	9	36	deltaABD
1791	1791	1791	1791	1791	4	16	deltaABD
1792	1792	1792	1792	1792	31	124	deltaABD
1793	1793	1793	1793	1793	10	40	deltaABD
1794	1794	1794	1794	1794	13	52	deltaABD
1795	1795	1795	1795	1795	8	32	deltaABD
1796	1796	1796	1796	1796	6	24	deltaABD
1797	1797	1797	1797	1797	3	12	deltaABD
1798	1798	1798	1798	1798	21	84	deltaABD
1799	1799	1799	1799	1799	22	88	deltaABD
1800	1800	1800	1800	1800	2	8	deltaABD
1801	1801	1801	1801	1801	5	20	deltaABD
1802	1802	1802	1802	1802	2	8	deltaABD
1803	1803	1803	1803	1803	7	28	deltaABD
1804	1804	1804	1804	1804	2	8	deltaABD
1805	1805	1805	1805	1805	6	24	deltaABD
1806	1806	1806	1806	1806	3	12	deltaABD
1807	1807	1807	1807	1807	18	72	deltaABD
1808	1808	1808	1808	1808	2	8	deltaABD
1809	1809	1809	1809	1809	2	8	deltaABD
1810	1810	1810	1810	1810	7	28	deltaABD
1811	1811	1811	1811	1811	4	16	deltaABD
1812	1812	1812	1812	1812	2	8	deltaABD
1813	1813	1813	1813	1813	14	56	deltaABD
1814	1814	1814	1814	1814	24	96	deltaABD
1815	1815	1815	1815	1815	12	48	deltaABD
1816	1816	1816	1816	1816	14	56	deltaABD
1817	1817	1817	1817	1817	3	12	deltaABD
1818	1818	1818	1818	1818	3	12	deltaABD
1819	1819	1819	1819	1819	4	16	deltaABD
1820	1820	1820	1820	1820	2	8	deltaABD
1821	1821	1821	1821	1821	36	144	deltaABD
1822	1822	1822	1822	1822	4	16	deltaABD
1823	1823	1823	1823	1823	36	144	deltaABD
1824	1824	1824	1824	1824	2	8	deltaABD
1825	1825	1825	1825	1825	4	16	deltaABD
1826	1826	1826	1826	1826	7	28	deltaABD
1827	1827	1827	1827	1827	2	8	deltaABD
1828	1828	1828	1828	1828	33	132	deltaABD
1829	1829	1829	1829	1829	3	12	deltaABD
1830	1830	1830	1830	1830	2	8	deltaABD
1831	1831	1831	1831	1831	4	16	deltaABD
1832	1832	1832	1832	1832	32	128	deltaABD
1833	1833	1833	1833	1833	5	20	deltaABD
1834	1834	1834	1834	1834	2	8	deltaABD
1835	1835	1835	1835	1835	7	28	deltaABD
1836	1836	1836	1836	1836	7	28	deltaABD
1837	1837	1837	1837	1837	40	160	deltaABD
1838	1838	1838	1838	1838	38	152	deltaABD
1839	1839	1839	1839	1839	5	20	deltaABD
1840	1840	1840	1840	1840	14	56	deltaABD
1841	1841	1841	1841	1841	4	16	deltaABD
1842	1842	1842	1842	1842	19	76	deltaABD
1843	1843	1843	1843	1843	32	128	deltaABD
1844	1844	1844	1844	1844	4	16	deltaABD
1845	1845	1845	1845	1845	13	52	deltaABD
1846	1846	1846	1846	1846	4	16	deltaABD
1847	1847	1847	1847	1847	49	196	deltaABD
1848	1848	1848	1848	1848	35	140	deltaABD
1849	1849	1849	1849	1849	4	16	deltaABD
1850	1850	1850	1850	1850	17	68	deltaABD
1851	1851	1851	1851	1851	9	36	deltaABD
1852	1852	1852	1852	1852	2	8	deltaABD
1853	1853	1853	1853	1853	44	176	deltaABD
1854	1854	1854	1854	1854	10	40	deltaABD
1855	1855	1855	1855	1855	5	20	deltaABD
1856	1856	1856	1856	1856	7	28	deltaABD
1857	1857	1857	1857	1857	10	40	deltaABD
1858	1858	1858	1858	1858	2	8	deltaABD
1859	1859	1859	1859	1859	2	8	deltaABD
1860	1860	1860	1860	1860	4	16	deltaABD
1861	1861	1861	1861	1861	20	80	deltaABD
1862	1862	1862	1862	1862	4	16	deltaABD
1863	1863	1863	1863	1863	4	16	deltaABD
1864	1864	1864	1864	1864	11	44	deltaABD
1865	1865	1865	1865	1865	24	96	deltaABD
1866	1866	1866	1866	1866	8	32	deltaABD
1867	1867	1867	1867	1867	17	68	deltaABD
1868	1868	1868	1868	1868	4	16	deltaABD
1869	1869	1869	1869	1869	35	140	deltaABD
1870	1870	1870	1870	1870	15	60	deltaABD
1871	1871	1871	1871	1871	2	8	deltaABD
1872	1872	1872	1872	1872	2	8	deltaABD
1873	1873	1873	1873	1873	20	80	deltaABD
1874	1874	1874	1874	1874	2	8	deltaABD
1875	1875	1875	1875	1875	2	8	deltaABD
1876	1876	1876	1876	1876	2	8	deltaABD
1877	1877	1877	1877	1877	17	68	deltaABD
1878	1878	1878	1878	1878	24	96	deltaABD
1879	1879	1879	1879	1879	3	12	deltaABD
1880	1880	1880	1880	1880	6	24	deltaABD
1881	1881	1881	1881	1881	5	20	deltaABD
1882	1882	1882	1882	1882	17	68	deltaABD
1883	1883	1883	1883	1883	2	8	deltaABD
1884	1884	1884	1884	1884	15	60	deltaABD
1885	1885	1885	1885	1885	2	8	deltaABD
1886	1886	1886	1886	1886	6	24	deltaABD
1887	1887	1887	1887	1887	7	28	deltaABD
1888	1888	1888	1888	1888	2	8	deltaABD
1889	1889	1889	1889	1889	4	16	deltaABD
1890	1890	1890	1890	1890	2	8	deltaABD
1891	1891	1891	1891	1891	2	8	deltaABD
1892	1892	1892	1892	1892	2	8	deltaABD
1893	1893	1893	1893	1893	2	8	deltaABD
1894	1894	1894	1894	1894	2	8	deltaABD
1895	1895	1895	1895	1895	3	12	deltaABD
1896	1896	1896	1896	1896	30	120	deltaABD
1897	1897	1897	1897	1897	17	68	deltaABD
1898	1898	1898	1898	1898	2	8	deltaABD
1899	1899	1899	1899	1899	2	8	deltaABD
1900	1900	1900	1900	1900	3	12	deltaABD
1901	1901	1901	1901	1901	22	88	deltaABD
1902	1902	1902	1902	1902	11	44	deltaABD
1903	1903	1903	1903	1903	21	84	deltaABD
1904	1904	1904	1904	1904	21	84	deltaABD
1905	1905	1905	1905	1905	3	12	deltaABD
1906	1906	1906	1906	1906	14	56	deltaABD
1907	1907	1907	1907	1907	8	32	deltaABD
1908	1908	1908	1908	1908	5	20	deltaABD
1909	1909	1909	1909	1909	2	8	deltaABD
1910	1910	1910	1910	1910	2	8	deltaABD
1911	1911	1911	1911	1911	17	68	deltaABD
1912	1912	1912	1912	1912	2	8	deltaABD
1913	1913	1913	1913	1913	14	56	deltaABD
1914	1914	1914	1914	1914	2	8	deltaABD
1915	1915	1915	1915	1915	15	60	deltaABD
1916	1916	1916	1916	1916	2	8	deltaABD
1917	1917	1917	1917	1917	48	192	deltaABD
1918	1918	1918	1918	1918	18	72	deltaABD
1919	1919	1919	1919	1919	5	20	deltaABD
1920	1920	1920	1920	1920	2	8	deltaABD
1921	1921	1921	1921	1921	11	44	deltaABD
1922	1922	1922	1922	1922	42	168	deltaABD
1923	1923	1923	1923	1923	4	16	deltaABD
1924	1924	1924	1924	1924	9	36	deltaABD
1925	1925	1925	1925	1925	11	44	deltaABD
1926	1926	1926	1926	1926	2	8	deltaABD
1927	1927	1927	1927	1927	17	68	deltaABD
1928	1928	1928	1928	1928	2	8	deltaABD
1929	1929	1929	1929	1929	3	12	deltaABD
1930	1930	1930	1930	1930	9	36	deltaABD
1931	1931	1931	1931	1931	4	16	deltaABD
1932	1932	1932	1932	1932	8	32	deltaABD
1933	1933	1933	1933	1933	11	44	deltaABD
1934	1934	1934	1934	1934	7	28	deltaABD
1935	1935	1935	1935	1935	4	16	deltaABD
1936	1936	1936	1936	1936	25	100	deltaABD
1937	1937	1937	1937	1937	2	8	deltaABD
1938	1938	1938	1938	1938	7	28	deltaABD
1939	1939	1939	1939	1939	7	28	deltaABD
1940	1940	1940	1940	1940	6	24	deltaABD
1941	1941	1941	1941	1941	15	60	deltaABD
1942	1942	1942	1942	1942	3	12	deltaABD
1943	1943	1943	1943	1943	4	16	deltaABD
1944	1944	1944	1944	1944	8	32	deltaABD
1945	1945	1945	1945	1945	3	12	deltaABD
1946	1946	1946	1946	1946	18	72	deltaABD
1947	1947	1947	1947	1947	3	12	deltaABD
1948	1948	1948	1948	1948	13	52	deltaABD
1949	1949	1949	1949	1949	2	8	deltaABD
1950	1950	1950	1950	1950	2	8	deltaABD
1951	1951	1951	1951	1951	8	32	deltaABD
1952	1952	1952	1952	1952	28	112	deltaABD
1953	1953	1953	1953	1953	6	24	deltaABD
1954	1954	1954	1954	1954	4	16	deltaABD
1955	1955	1955	1955	1955	3	12	deltaABD
1956	1956	1956	1956	1956	18	72	deltaABD
1957	1957	1957	1957	1957	2	8	deltaABD
1958	1958	1958	1958	1958	25	100	deltaABD
1959	1959	1959	1959	1959	5	20	deltaABD
1960	1960	1960	1960	1960	7	28	deltaABD
1961	1961	1961	1961	1961	12	48	deltaABD
1962	1962	1962	1962	1962	2	8	deltaABD
1963	1963	1963	1963	1963	2	8	deltaABD
1964	1964	1964	1964	1964	41	164	deltaABD
1965	1965	1965	1965	1965	2	8	deltaABD
1966	1966	1966	1966	1966	47	188	deltaABD
1967	1967	1967	1967	1967	11	44	deltaABD
1968	1968	1968	1968	1968	2	8	deltaABD
1969	1969	1969	1969	1969	5	20	deltaABD
1970	1970	1970	1970	1970	4	16	deltaABD
1971	1971	1971	1971	1971	4	16	deltaABD
1972	1972	1972	1972	1972	56	224	deltaABD
1973	1973	1973	1973	1973	8	32	deltaABD
1974	1974	1974	1974	1974	7	28	deltaABD
1975	1975	1975	1975	1975	2	8	deltaABD
1976	1976	1976	1976	1976	2	8	deltaABD
1977	1977	1977	1977	1977	35	140	deltaABD
1978	1978	1978	1978	1978	27	108	deltaABD
1979	1979	1979	1979	1979	2	8	deltaABD
1980	1980	1980	1980	1980	4	16	deltaABD
1981	1981	1981	1981	1981	4	16	deltaABD
1982	1982	1982	1982	1982	8	32	deltaABD
1983	1983	1983	1983	1983	10	40	deltaABD
1984	1984	1984	1984	1984	3	12	deltaABD
1985	1985	1985	1985	1985	4	16	deltaABD
1986	1986	1986	1986	1986	5	20	deltaABD
1987	1987	1987	1987	1987	2	8	deltaABD
1988	1988	1988	1988	1988	5	20	deltaABD
1989	1989	1989	1989	1989	24	96	deltaABD
1990	1990	1990	1990	1990	11	44	deltaABD
1991	1991	1991	1991	1991	2	8	deltaABD
1992	1992	1992	1992	1992	2	8	deltaABD
1993	1993	1993	1993	1993	11	44	deltaABD
1994	1994	1994	1994	1994	5	20	deltaABD
1995	1995	1995	1995	1995	12	48	deltaABD
1996	1996	1996	1996	1996	2	8	deltaABD
1997	1997	1997	1997	1997	21	84	deltaABD
1998	1998	1998	1998	1998	31	124	deltaABD
1999	1999	1999	1999	1999	4	16	deltaABD
[truncated: 169,240 more rows]
