# Supplementary material for: Complementary mesoscale dynamics of spectrin and acto-myosin shape membrane territories during mechanoresponse
Source: Nat Commun. 2020 Oct 9;11:5108. doi: 10.1038/s41467-020-18825-7 (PMC7547731; doi:10.1038/s41467-020-18825-7)
Supplement: Supplementary file 13 — Source Data [file 41467_2020_18825_MOESM13_ESM.zip › Ghisleni et al Source Data/Figure S1/S1C-qPCR triplicate_normalized GAPDH.xlsx]

## Sheet: Sheet1
exp 3							exp2							exp 1
mef	gapdh	24.278	24.3233	24.3233	1		wt	gapdh	21.1788	21.0652	21.0652	1		1	gapdh	22.0902	22.0435	22.0435	1
mef	gapdh	24.336					wt	gapdh	20.9517					1	gapdh	22.0069
mef	gapdh	24.356					wt	gapdh						1	gapdh	22.0333
mef	spta1	not detectable	nd	nd	0		wt	spta1	not detectable	nd	nd	0		1	spta1	not detectable	nd		0
mef	spta1	not detectable					wt	spta1	not detectable					1	spta1	not detectable
mef	spta1	not detectable					wt	spta1	not detectable					1	spta1	not detectable
mef	sptan1	27.885	27.852	24.3233	0.873307		wt	sptan1	26.412	26.3186	21.0652	0.800394		1	sptan1	25.1961	25.2007	22.0435	0.874719
mef	sptan1	27.882					wt	sptan1	26.2948					1	sptan1	25.2239
mef	sptan1	27.789					wt	sptan1	26.249					1	sptan1	25.182
mef	sptb	not detectable	nd	nd	0		wt	sptb	not detectable	nd	nd	0		1	sptb	not detectable	nd		0
mef	sptb	not detectable					wt	sptb	not detectable					1	sptb	36.4927
mef	sptb	not detectable					wt	sptb	not detectable					1	sptb	not detectable
mef	sptbn1	25.291	25.2223	24.3233	0.964357		wt	sptbn1	23.9202	23.9307	21.0652	0.880258		1	sptbn1	23.4678	23.1543	22.043	0.952004
mef	sptbn1	25.168					wt	sptbn1	23.9346					1	sptbn1	22.9903
mef	sptbn1	25.208					wt	sptbn1	23.9374					1	sptbn1	23.0049
mef	sptbn2		35.882	24.3233	0.67787		wt	sptbn2	35.9857	35.8931	21.0652	0.586888		1	sptbn2	33.3106	33.781	22.043	0.652527
mef	sptbn2	35.151					wt	sptbn2	35.878					1	sptbn2	34.0632
mef	sptbn2	36.613					wt	sptbn2	35.8155					1	sptbn2	33.9692
mef	sptbn4	not detectable	35.305	24.3233	0.688949		wt	sptbn4	36.3383	36.3383	21.0652	0.579697		1	sptbn4	35.3413	34.8615	22.043	0.632302
mef	sptbn4	35.305					wt	sptbn4	not detectable					1	sptbn4	35.2121
mef	sptbn4	not detectable					wt	sptbn4	not detectable					1	sptbn4	34.0311
mef	sptbn5	35.219	34.4455	24.3233	0.70614		wt	sptbn5	not detectable	35.835	21.0652	0.58784		1	sptbn5	32.1605	32.343	22.043	0.681538
mef	sptbn5	not detectable					wt	sptbn5	35.835					1	sptbn5	32.5673
mef	sptbn5	33.672					wt	sptbn5	not detectable					1	sptbn5	32.3013
			exp 3	exp 2	exp 1		average
		gapdh	1	1	1	7.91215e-10	1
		spta	0	0	0	0	0
		sptan1	0.873307	0.800394	0.874719	0.0425098	0.849473
		sptb	0	0	0	0	0
		sptbn1	0.964357	0.880258	0.952004	0.0454105	0.932207
		sptbn2	0.67787	0.586888	0.652527	0.0469546	0.639095
		sptbn4	0.688949	0.579697	0.632302	0.0546384	0.633649
		sptbn5	0.70614	0.58784	0.681538	0.0624225	0.658506
			spta	0
			sptan1	0.849473
			sptb	0
			sptbn1	0.932207
			sptbn2	0.639095
			sptbn4	0.633649
			sptbn5	0.658506
