# Supplementary material for: Complementary mesoscale dynamics of spectrin and acto-myosin shape membrane territories during mechanoresponse
Source: Nat Commun. 2020 Oct 9;11:5108. doi: 10.1038/s41467-020-18825-7 (PMC7547731; doi:10.1038/s41467-020-18825-7)
Supplement: Supplementary file 13 — Source Data [file 41467_2020_18825_MOESM13_ESM.zip › Ghisleni et al Source Data/Figure S3/S3-C-D-raw data spreading area.xlsx]

## Sheet: Sheet1
cell	Area	Actin mean	Actin IntDen	Sptbn1 mean	Sptbn1 IntDen						Actin/area		Sptbn/area
Serie1Right	26.884	1.96415e+06	5.28043e+07	337820	9.08196e+06						73060.3		12565.8
Serie1Left	36.4	621310	2.26157e+07	744360	2.70947e+07						17068.9		20449.4
serie3	57.887	1.36139e+06	7.88069e+07	367048	2.12473e+07						23518.1		6340.78
serie5	104.593	1.2078e+06	1.26327e+08	639492	6.68864e+07						11547.6		6114.1
serie7	106.51	2.21446e+06	2.35862e+08	871275	9.27995e+07						20791.1		8180.22
serie9	123.676	896686	1.10899e+08	660807	8.17259e+07						7250.29		5343.05
serie11	128.215	912380	1.16981e+08	1.10833e+06	1.42105e+08						7116.01		8644.34
serie11	128.434	581901	7.47359e+07	598035	7.68081e+07						4530.74		4656.36
series13bottom	142.994	1.49559e+06	2.1386e+08	715352	1.02291e+08						10459.1		5002.67
serie13top	159.521	1.53493e+06	2.44853e+08	387234	6.1772e+07						9622.09		2427.48
serie15	161.371	811813	1.31003e+08	324798	5.2413e+07						5030.72		2012.74
serie17	165.692	419988	6.95887e+07	327979	5.43435e+07						2534.75		1979.45
serie19	173.224	1.70204e+06	2.94834e+08	862511	1.49408e+08						9825.67		4979.17
serie23	177.41	1.69883e+06	3.0139e+08	578501	1.02632e+08						9575.74		3260.81
serie25	180.806	1.68691e+06	3.05004e+08	1.07857e+06	1.95011e+08						9329.96		5965.32
serie27	182.32	711807	1.29777e+08	485257	8.8472e+07						3904.16		2661.57
serie29	201.688	768221	1.54941e+08	412822	8.32612e+07						3808.96		2046.83
serie31	206.429	1.04292e+06	2.15289e+08	444076	9.16701e+07						5052.19		2151.23
serie31	210.767	532212	1.12173e+08	562221	1.18498e+08						2525.12		2667.5
serie33	213.508	360185	7.69025e+07	309484	6.60773e+07						1686.99		1449.52
serie33	221.897	1.69326e+06	3.7573e+08	368711	8.18159e+07						7630.84		1661.63
serie35	228.706	2.91776e+06	6.67308e+08	371238	8.49044e+07						12757.7		1623.21
serie37	230.035	721768	1.66032e+08	1.42589e+06	3.28005e+08						3137.64		6198.59
serie39	235.146	456314	1.073e+08	664752	1.56314e+08						1940.56		2826.97
serie41	255.22	431547	1.10139e+08	330938	8.4462e+07						1690.88		1296.68
serie43	257.356	1.83161e+06	4.71376e+08	521986	1.34336e+08						7117.03		2028.26
serie43	258.045	3.2676e+06	8.43187e+08	750195	1.93584e+08						12662.9		2907.23
serie45	267.359	845722	2.26111e+08	553126	1.47883e+08						3163.25		2068.85
serie47	269.949	2.21738e+06	5.98579e+08	387352	1.04565e+08						8214.06		1434.91
serie49	288.628	1.84895e+06	5.33658e+08	603359	1.74146e+08						6405.99		2090.44
	289.855	860000	2.49275e+08	381916	1.107e+08						2967		1317.61
	296.933	1.16542e+06	3.46053e+08	604011	1.79351e+08						3924.88		2034.17
	297.286	858584	2.55245e+08	485645	1.44375e+08						2888.07		1633.59
	300.296	1.60659e+06	4.82452e+08	518194	1.55612e+08						5350.02		1725.61
	300.868	269240	8.10058e+07	297879	8.96222e+07						894.878		990.065
	301.927	542213	1.63709e+08	500908	1.51238e+08						1795.84		1659.04
	307.223	475703	1.46147e+08	336919	1.03509e+08						1548.4		1096.66
	320.993	706078	2.26646e+08	682380	2.19039e+08						2199.67		2125.84
	321.262	1.07996e+06	3.46951e+08	559050	1.79601e+08						3361.63		1740.17
	339.958	1.25591e+06	4.26958e+08	479249	1.62924e+08						3694.32		1409.73
	355.005	285164	1.01235e+08	318517	1.13075e+08						803.267		897.219
	357.948	1.69032e+06	6.05047e+08	938803	3.36043e+08						4722.26		2622.74
	358.082	628370	2.25008e+08	388316	1.39049e+08						1754.82		1084.43
	361.092	861160	3.10958e+08	411946	1.4875e+08						2384.88		1140.83
	374.239	1.24194e+06	4.64782e+08	582823	2.18115e+08						3318.57		1557.36
	375.298	1.02189e+06	3.83513e+08	642679	2.41196e+08						2722.88		1712.45
	376.576	431455	1.62476e+08	303746	1.14384e+08						1145.73		806.6
	379.3	491627	1.86474e+08	267405	1.01427e+08						1296.14		704.995
	381.587	259676	9.90888e+07	462996	1.76673e+08						680.515		1213.34
	383.285	1.00509e+06	3.85237e+08	557864	2.13821e+08						2622.31		1455.48
	391.893	1.84485e+06	7.22983e+08	861903	3.37774e+08						4707.53		2199.33
	418.541	375585	1.57198e+08	402594	1.68502e+08						897.368		961.899
	419.769	364548	1.53026e+08	190785	8.00858e+07						868.45		454.501
	438.666	632215	2.77331e+08	481081	2.11034e+08						1441.22		1096.69
	443.643	375025	1.66377e+08	259241	1.15011e+08						845.331		584.347
	447.241	564538	2.52485e+08	473928	2.1196e+08						1262.27		1059.67
	487.138	1.19672e+06	5.82967e+08	374929	1.82642e+08						2456.63		769.657
	497.041	747961	3.71767e+08	533816	2.65329e+08						1504.83		1073.99
	515.064	1.11937e+06	5.76546e+08	588536	3.03133e+08						2173.26		1142.65
	534.298	1.2582e+06	6.72253e+08	625912	3.34423e+08						2354.86		1171.47
	535.459	524156	2.80664e+08	320609	1.71673e+08						978.891		598.756
	547.749	812251	4.4491e+08	614189	3.36421e+08						1482.89		1121.3
	551.38	315425	1.73919e+08	255313	1.40775e+08						572.064		463.045
	553.835	834625	4.62244e+08	404540	2.24048e+08						1506.99		730.434
	574.515	885362	5.08654e+08	509498	2.92714e+08						1541.06		886.832
	606.392	2.28351e+06	1.3847e+09	617746	3.74596e+08						3765.73		1018.72
	614.025	957083	5.87673e+08	731400	4.49098e+08						1558.7		1191.16
	631.511	1.16826e+06	7.37769e+08	688407	4.34736e+08						1849.94		1090.09
	645.012	370092	2.38714e+08	261239	1.68502e+08						573.776		405.014
	647.298	925939	5.99358e+08	509395	3.29731e+08						1430.47		786.956
	678.352	1.65074e+06	1.11978e+09	821678	5.57387e+08						2433.46		1211.29
	731.851	449512	3.28976e+08	244294	1.78787e+08						614.212		333.803
	739.383	902053	6.66963e+08	421680	3.11783e+08						1220.01		570.314
	770.957	1.14188e+06	8.80344e+08	414986	3.19936e+08						1481.13		538.273
	777.733	375179	2.91789e+08	426117	3.31405e+08						482.401		547.896
	803.76	1.77513e+06	1.42678e+09	348969	2.80487e+08						2208.53		434.171
	820.572	615618	5.05159e+08	323367	2.65346e+08						750.231		394.075
	859.528	836654	7.19127e+08	516942	4.44326e+08						973.388		601.425
	1001.08	939920	9.40931e+08	384984	3.85399e+08						938.91		384.571
	1035.85	491447	5.09063e+08	360204	3.73116e+08						474.441		347.739
	1151.5	398609	4.58999e+08	571256	6.57802e+08						346.165		496.096
	1159.74	962526	1.11628e+09	354608	4.11253e+08						829.95		305.765
	1228	584544	7.1782e+08	380321	4.67034e+08						476.013		309.708
	1242.58	209079	2.59796e+08	551026	6.84692e+08						168.262		443.454
	1271.46	387080	4.92157e+08	345699	4.39543e+08						304.437		271.891
	1336.44	782285	1.04548e+09	553918	7.40281e+08						585.348		414.472
	1365.88	364819	4.98299e+08	422051	5.76472e+08						267.094		308.995
	1413.24	225160	3.18206e+08	371222	5.24627e+08						159.321		262.673
	1466.95	324880	4.76582e+08	286478	4.20247e+08						221.467		195.288
	1632.74	379222	6.19171e+08	648373	1.05862e+09						232.262		397.108
	1707.27	178140	3.04133e+08	536442	9.15852e+08						104.342		314.211
	1725.83	1.09012e+06	1.88137e+09	281942	4.86584e+08						631.651		163.366
	1734.51	534077	9.26361e+08	321995	5.58502e+08						307.913		185.64
	1856.42	254379	4.72233e+08	282550	5.2453e+08						137.027		152.202
	2114.85	208435	4.4081e+08	258034	5.45702e+08						98.558		122.01
	2228.29	225577	5.0265e+08	262712	5.85399e+08						101.233		117.899
	2359.75	874964	2.06469e+09	284376	6.71056e+08						370.787		120.511
	2776.93	349827	9.71445e+08	415385	1.15349e+09						125.977		149.585
	2781.2	1.36746e+06	3.80318e+09	630417	1.75331e+09						491.681		226.671
	3171.07	646642	2.05055e+09	368612	1.1689e+09						203.919		116.242
	area	ActinMean	IntDen	SPTBN1mean	IntDen		sptbn/actin
	119.002	13624.4	1.62133e+06	11385	1.35484e+06		0.835637
	146.945	17926.5	2.63421e+06	10947.9	1.60874e+06		0.610713
	215.996	16573.4	3.5798e+06	13406.8	2.89582e+06		0.808933
	227.462	15550.1	3.53706e+06	10014.3	2.27787e+06		0.643999
	253.875	14597.7	3.706e+06	20825.1	5.28696e+06		1.4266
	257.188	14660.7	3.77057e+06	30531.7	7.85237e+06		2.08255
	267.595	9059.47	2.42427e+06	10559.6	2.8257e+06		1.16559
	280.087	13993.9	3.9195e+06	15925.9	4.46063e+06		1.13806
	286.946	9994.41	2.86786e+06	22484.3	6.45179e+06		2.24969
	296.597	7861.75	2.33177e+06	7617.77	2.25941e+06		0.968965
	301.422	14212	4.28382e+06	21259.4	6.40804e+06		1.49587
	320.825	17352.7	5.5672e+06	9235.18	2.96288e+06		0.532203
	341.622	19332	6.60422e+06	8414.43	2.87456e+06		0.43526
	342.16	15834.1	5.4178e+06	12458.5	4.26278e+06		0.78681
	353.475	22960.4	8.11593e+06	10507.8	3.71425e+06		0.45765
	358.99	8059.17	2.89316e+06	12340.5	4.43011e+06		1.53124
	379.989	19416.1	7.3779e+06	12402.8	4.71293e+06		0.63879
	401.577	2433.22	977127	15472.4	6.21337e+06		6.35882
	402.048	19185.3	7.7134e+06	31491.8	1.26612e+07		1.64145
	415.095	17431.1	7.23557e+06	16266.8	6.75228e+06		0.933206
	422.593	4756.09	2.00989e+06	10897.1	4.60505e+06		2.29119
	446.669	17824.8	7.96179e+06	20969.3	9.36632e+06		1.17641
	465.92	13854.3	6.45497e+06	9789.97	4.56134e+06		0.70664
	475.537	16644.2	7.91495e+06	18554.5	8.82335e+06		1.11477
	483.607	13553.2	6.55441e+06	18859.3	9.12049e+06		1.3915
	495.713	15309	7.58886e+06	23934.2	1.18645e+07		1.56341
	505.027	19612.6	9.90491e+06	14836.7	7.49293e+06		0.756487
	517.771	11722	6.0693e+06	12399.3	6.42001e+06		1.05778
	572.75	15769.3	9.03189e+06	6358.02	3.64156e+06		0.403189
	578.584	7014.22	4.05832e+06	6967.1	4.03105e+06		0.993282
	590.386	13948.6	8.23509e+06	6502.88	3.83921e+06		0.466201
	608.074	17627.3	1.07187e+07	12954.1	7.87705e+06		0.734889
	626.467	16157.1	1.01219e+07	9917.31	6.21287e+06		0.613807
	636.588	13098.2	8.33814e+06	25540.8	1.6259e+07		1.94995
	660.396	16507.6	1.09015e+07	13718.5	9.05963e+06		0.831041
	669.306	14681.9	9.82667e+06	7233.68	4.84154e+06		0.492694
	696.627	13449.7	9.3694e+06	13002.4	9.05782e+06		0.966745
	738.357	8240.32	6.0843e+06	3539.75	2.6136e+06		0.429565
	744.881	22449.6	1.67223e+07	4238.47	3.15715e+06		0.188799
	766.149	6526.03	4.99991e+06	4341.54	3.32626e+06		0.665265
	792.344	23920.1	1.8953e+07	4980.69	3.94642e+06		0.208222
	814.957	21813.3	1.77769e+07	8803.63	7.17458e+06		0.40359
	823.145	15005.8	1.2352e+07	10171.6	8.37271e+06		0.677843
	841.084	25119.1	2.11273e+07	11760.4	9.89151e+06		0.468187
	856.653	17114.4	1.46611e+07	3706.78	3.17542e+06		0.216588
	862.369	25529.4	2.20158e+07	11670.6	1.00644e+07		0.457143
	862.975	8832.66	7.62236e+06	12257.7	1.05781e+07		1.38777
	866.674	14260.2	1.2359e+07	11422.3	9.8994e+06		0.800989
	877.081	18086.1	1.5863e+07	2845.7	2.49591e+06		0.157342
	878.594	9774.78	8.58807e+06	20231.3	1.77751e+07		2.06974
	880.88	16846.7	1.48399e+07	10714.8	9.43849e+06		0.63602
	910.623	15993.8	1.45644e+07	18553.6	1.68953e+07		1.16004
	940.802	8843.89	8.32035e+06	8951.28	8.42138e+06		1.01214
	968.745	13887.9	1.34538e+07	5009.98	4.85339e+06		0.360744
	976.496	12220.7	1.19334e+07	10885.6	1.06298e+07		0.890756
	1001.7	15649	1.56755e+07	8039.41	8.05306e+06		0.513734
	1013.13	10595.8	1.07349e+07	15912	1.61209e+07		1.50173
	1013.32	6062.25	6.14297e+06	5417.56	5.4897e+06		0.893656
	1017.69	26083.5	2.65448e+07	11247.4	1.14463e+07		0.431208
	1023.42	7676.45	7.85624e+06	5869.38	6.00684e+06		0.764595
	1031.56	12251.1	1.26378e+07	10675.1	1.1012e+07		0.871357
	1035.64	16312.7	1.68941e+07	14364.4	1.48764e+07		0.880568
	1052.74	21777.7	2.29262e+07	7640.45	8.04342e+06		0.350839
	1055.5	13194	1.39263e+07	24686.1	2.60562e+07		1.87101
	1092.4	8503.34	9.28908e+06	11160.7	1.21919e+07		1.3125
	1126.74	16812.6	1.89434e+07	5698.93	6.42119e+06		0.338967
	1126.89	17546.5	1.97729e+07	10535.9	1.18728e+07		0.600457
	1128.15	12765.2	1.4401e+07	9482.96	1.06982e+07		0.742876
	1132.27	10532.5	1.19256e+07	23386.7	2.648e+07		2.22043
	1138	5136.18	5.84497e+06	6029.33	6.86138e+06		1.17389
	1139.43	11391.8	1.29801e+07	5732.99	6.53234e+06		0.503256
	1168.62	22094	2.58194e+07	11311.5	1.32188e+07		0.511972
	1174.25	5005.56	5.87777e+06	4171.2	4.89802e+06		0.833313
	1189.36	9830.54	1.16921e+07	4050.82	4.8179e+06		0.412065
	1191.75	18281.3	2.17867e+07	21580.1	2.57181e+07		1.18045
	1228.07	9889.17	1.21446e+07	3972.05	4.87795e+06		0.401657
	1229.45	13703.5	1.68477e+07	9353.25	1.14993e+07		0.682544
	1246.87	9617.07	1.19912e+07	9291.23	1.15849e+07		0.966119
	1250.6	7839.48	9.80403e+06	3314.41	4.145e+06		0.422785
	1254.92	22787.4	2.85964e+07	13578.4	1.70398e+07		0.595871
	1255.57	12769.3	1.60329e+07	11229	1.40988e+07		0.87937
	1275.31	14905	1.90085e+07	9653.44	1.23111e+07		0.647665
	1279.33	22552.6	2.88522e+07	8445.35	1.08044e+07		0.374474
	1286.59	16923.5	2.17737e+07	18906	2.43244e+07		1.11714
	1295.56	12791.9	1.65726e+07	5518.19	7.14911e+06		0.431381
	1341.3	23460.2	3.14673e+07	6853.9	9.19316e+06		0.29215
	1380.56	14162.4	1.95521e+07	9654.41	1.33285e+07		0.681691
	1406.35	10822.4	1.522e+07	9607.5	1.35115e+07		0.887746
	1409.78	14163.7	1.99677e+07	3879.4	5.46911e+06		0.273898
	1430.43	9491.48	1.35769e+07	4860.75	6.95295e+06		0.512117
	1445.46	17611.3	2.54565e+07	24216	3.50033e+07		1.37503
	1447.8	9517.68	1.37797e+07	5463	7.90931e+06		0.573985
	1448.77	9673.56	1.40148e+07	15276.9	2.21328e+07		1.57925
	1523.32	7891.59	1.20214e+07	5546.44	8.449e+06		0.702829
	1527.17	16682	2.54763e+07	14842.7	2.26673e+07		0.889741
	1568.85	11157.8	1.75049e+07	5697.41	8.93838e+06		0.51062
	1571.02	15117.3	2.37495e+07	6687.54	1.05063e+07		0.442378
	1599.18	11303.6	1.80765e+07	13053.1	2.08743e+07		1.15477
	1632.77	10925	1.78381e+07	6334.37	1.03426e+07		0.579804
	1649.45	8465.98	1.39642e+07	4617.09	7.61567e+06		0.54537
	1695.99	19646.9	3.3321e+07	9562.57	1.6218e+07		0.486721
	1700.39	9881.94	1.68032e+07	4856.61	8.25815e+06		0.491463
	1718.42	16898.1	2.9038e+07	5400.12	9.27967e+06		0.31957
	1725.41	21267.4	3.6695e+07	8481.39	1.46339e+07		0.398798
	1740.34	10232.4	1.78079e+07	8805.49	1.53246e+07		0.860548
	1761.21	19956	3.51467e+07	6846.14	1.20575e+07		0.343061
	1834.54	15055.6	2.76201e+07	5869.58	1.0768e+07		0.389861
	1917.21	14257.7	2.73351e+07	22208.5	4.25784e+07		1.55765
	1922.51	14089.4	2.7087e+07	5507.16	1.05876e+07		0.390873
	1961.03	14739.8	2.89052e+07	4217.59	8.27081e+06		0.286135
	2039.53	16495.6	3.36432e+07	9492.85	1.93609e+07		0.575478
	2045.01	14331.6	2.93083e+07	10859.4	2.22075e+07		0.757723
	2047.78	15351.8	3.14372e+07	11390.5	2.33253e+07		0.741965
	2078.53	13070.6	2.71676e+07	4548.14	9.45347e+06		0.347968
	2117.93	20192.7	4.27666e+07	6948.44	1.47163e+07		0.344107
	2183.55	6262.92	1.36754e+07	13198.8	2.88201e+07		2.10745
	2207.37	15133.5	3.34053e+07	9518.24	2.10103e+07		0.628951
	2224.3	24742	5.50338e+07	13203.1	2.93676e+07		0.533629
	2248.83	22294.9	5.01375e+07	4866.52	1.0944e+07		0.218279
	2430.85	17768.1	4.31917e+07	10558.3	2.56657e+07		0.594227
	2436.38	18120.2	4.41477e+07	20962.9	5.10737e+07		1.15688
	2497.53	18322.2	4.57601e+07	6678.91	1.66808e+07		0.364526
	2524.35	16017	4.04325e+07	7180.47	1.8126e+07		0.448303
	2529.71	19806.2	5.01039e+07	5680.9	1.4371e+07		0.286825
	2714.36	14362.4	3.89849e+07	7475.83	2.02921e+07		0.520513
	3230.74	18941.5	6.11952e+07	16657.4	5.38158e+07		0.879412
	3301.34	19600	6.47064e+07	5056.3	1.66926e+07		0.257974
	Area	Actinmean	ActinIntDen	Spectrinmean	SpectrinIntDen
	258.684	9865.68	2.55209e+06	5780.67	1.49537e+06
	263.862	10379.5	2.73875e+06	4855.28	1.28112e+06
	313.309	14524.9	4.5508e+06	3808.95	1.19338e+06
	335.839	10881.3	3.65436e+06	5202.45	1.74718e+06
	373.584	18391.9	6.87093e+06	10646.9	3.97752e+06
	388.009	12425.2	4.82108e+06	5812.31	2.25523e+06
	401.291	13033.6	5.23025e+06	4425.62	1.77596e+06
	410.875	7846.81	3.22406e+06	5745.57	2.36071e+06
	433.135	11930.5	5.16753e+06	7267.33	3.14774e+06
	434.799	14939.8	6.49581e+06	6635.12	2.88494e+06
	448.452	12216.1	5.47835e+06	3874.27	1.73743e+06
	454.42	18552.2	8.4305e+06	7786.69	3.53843e+06
	469.165	14873.9	6.97833e+06	7461.93	3.50088e+06
	471.922	8137.66	3.84034e+06	4770.25	2.25119e+06
	472.107	8045.63	3.7984e+06	5629.5	2.65773e+06
	480.463	9324.66	4.48016e+06	5365.07	2.57772e+06
	503.346	12078.9	6.07984e+06	4011.28	2.01906e+06
	516.729	6811.28	3.51959e+06	4316.7	2.23056e+06
	524.228	14331.8	7.51312e+06	4517.01	2.36794e+06
	533.71	10443	5.57352e+06	6932.58	3.69999e+06
	539.864	20610.5	1.11269e+07	5973.25	3.22474e+06
	546.858	7473.86	4.08714e+06	7848.44	4.29198e+06
	571.875	17635.3	1.00852e+07	6495	3.71433e+06
	578.214	5691.8	3.29108e+06	3997.5	2.31141e+06
	581.509	13033.6	7.57916e+06	7327.45	4.26098e+06
	595.161	19320.2	1.14986e+07	3872.75	2.30491e+06
	603.921	3431.37	2.07228e+06	5058.49	3.05493e+06
	608.107	10866.7	6.6081e+06	14438.5	8.78015e+06
	618.767	10265.7	6.35205e+06	5579.23	3.45224e+06
	618.918	11390.6	7.04982e+06	4510.71	2.79176e+06
	623.743	3317.59	2.06932e+06	5333.23	3.32656e+06
	640.943	21113.5	1.35326e+07	4327.56	2.77372e+06
	664.178	21063.2	1.39897e+07	4333.13	2.87797e+06
	666.431	11568.6	7.70968e+06	6890.09	4.59177e+06
	692.222	20217.8	1.39952e+07	8837.41	6.11745e+06
	707.573	7721.03	5.46319e+06	4523.23	3.20052e+06
	733.145	5857.61	4.29448e+06	10287	7.54188e+06
	741.552	13263.1	9.83526e+06	4221.41	3.13039e+06
	763.139	8996.88	6.86587e+06	7058.98	5.38698e+06
	774.791	9200.03	7.1281e+06	4849.85	3.75762e+06
	809.795	8314.06	6.73268e+06	6658.55	5.39206e+06
	835.805	5430	4.53842e+06	4988.98	4.16982e+06
	891.17	8457.19	7.53679e+06	5205.2	4.63872e+06
	967.148	15812.8	1.52933e+07	5048.92	4.88305e+06
	977.454	8869.78	8.6698e+06	5512.84	5.38854e+06
	1048.61	12098.8	1.26869e+07	6957.04	7.29519e+06
	1271.09	9601.17	1.2204e+07	5736.34	7.29141e+06
	189.078	5624.28	1.06343e+06	1971.43	372754
	273.9	35463.2	9.71338e+06	4222.97	1.15667e+06
	321.144	17051.1	5.47584e+06	5063.97	1.62626e+06
	361.882	19878.4	7.19363e+06	4910.28	1.77694e+06
	379.972	18236	6.92916e+06	2402.52	912889
	395.34	16608.7	6.56609e+06	2828.13	1.11807e+06
	413.245	14318.8	5.91718e+06	2847.46	1.1767e+06
	434.278	11752	5.10364e+06	5182.83	2.25079e+06
	453.126	8606.67	3.89991e+06	7034.48	3.18751e+06
	466.694	32057.3	1.4961e+07	2985.93	1.39352e+06
	496.469	32937.9	1.63527e+07	2097.44	1.04132e+06
	507.717	18870.3	9.58078e+06	3036.9	1.54188e+06
	509.432	13900.8	7.08151e+06	2515.11	1.28128e+06
	521.958	13339.3	6.96257e+06	5309.05	2.7711e+06
	548.169	23857.6	1.3078e+07	3037.38	1.665e+06
	600.558	20475.7	1.22969e+07	2284.41	1.37192e+06
	609.099	23467.7	1.42941e+07	7164.82	4.36408e+06
	646.088	17800.6	1.15008e+07	4691.98	3.03144e+06
	658.882	11478.9	7.56322e+06	5664.47	3.73222e+06
	689.499	22399.5	1.54445e+07	4836.39	3.33469e+06
	713.592	2280.4	1.62728e+06	2833.56	2.022e+06
	728.757	10892.1	7.93768e+06	2379.38	1.73399e+06
	729.177	18830.7	1.37309e+07	3406.91	2.48424e+06
	730.455	15059.1	1.1e+07	1874.18	1.36901e+06
	734.675	14273.3	1.04862e+07	3372.7	2.47784e+06
	749.958	19994.2	1.49948e+07	5325.27	3.99373e+06
	751.37	22633.4	1.7006e+07	3384.9	2.54331e+06
	753.96	20333.7	1.53308e+07	8337.5	6.28614e+06
	754.38	11704.9	8.82991e+06	6101.17	4.6026e+06
	762.232	6197.3	4.72378e+06	2328.31	1.77471e+06
	826.188	24359.9	2.01258e+07	4323.8	3.57227e+06
	833.149	15723.7	1.31002e+07	3183.85	2.65262e+06
	836.646	14612.2	1.22253e+07	2849.36	2.3839e+06
	849.255	10246.2	8.70166e+06	3437.87	2.91962e+06
	849.928	12874	1.0942e+07	3180.81	2.70346e+06
	850.953	25209	2.14517e+07	6260.59	5.32747e+06
	904.402	17888.3	1.61782e+07	3522.38	3.18564e+06
	944.786	14627.5	1.38198e+07	2549.14	2.40839e+06
	994.67	24873.4	2.47408e+07	5466.72	5.43758e+06
	1087.85	14833.5	1.61366e+07	2929.99	3.18738e+06
	1135.08	15144.6	1.71902e+07	4519.26	5.1297e+06
	1158.73	20086.3	2.32746e+07	4538.95	5.25942e+06
	1165.79	15773.9	1.83891e+07	3888.87	4.53362e+06
	1182.86	10783.2	1.2755e+07	2645.86	3.12967e+06
	1200.07	15795.8	1.89561e+07	6786.2	8.14394e+06
	1331.55	22344.7	2.97532e+07	3631.18	4.83511e+06
	1373.52	15532	2.13335e+07	3168.57	4.35208e+06
	1388.23	14358.6	1.9933e+07	3080.88	4.27696e+06
	1396.03	16651.2	2.32455e+07	2581.02	3.60318e+06
	1461.62	18884.8	2.76023e+07	3246.14	4.74461e+06
	1609.28	28849.3	4.64268e+07	2483.51	3.99667e+06
	1714.06	17418.1	2.98557e+07	2816.94	4.82841e+06
	2092.19	33313.4	6.96979e+07	5099.73	1.06696e+07
	2300.82	30479.2	7.01271e+07	4015.29	9.23846e+06
	2371.8	27896	6.61637e+07	3516.29	8.33995e+06
	2617.88	33321.6	8.72318e+07	3878.01	1.01521e+07
	2714.06	2.00901e+06	5.45259e+09	252231	6.8457e+08
