# Supplementary material for: Complementary mesoscale dynamics of spectrin and acto-myosin shape membrane territories during mechanoresponse
Source: Nat Commun. 2020 Oct 9;11:5108. doi: 10.1038/s41467-020-18825-7 (PMC7547731; doi:10.1038/s41467-020-18825-7)
Supplement: Supplementary file 13 — Source Data [file 41467_2020_18825_MOESM13_ESM.zip › Ghisleni et al Source Data/Figure S4/S4A-drugquantification.xlsx]

## Sheet: Blebbistatin
pos1-001	Area	SPTBNmean	ActinMean	pos1-002	Area	SPTBNmean	ActinMean	pos2-001	Area	SPTBNmean	ActinMean	pos3-001	Area	SPTBNmean	ActinMean	pos3-002	Area	SPTBNmean	ActinMean	pos4-001	Area	SPTBNmean	ActinMean	pos4-002	Area	SPTBNmean	ActinMean	pos5-001	Area	SPTBNmean	ActinMean	Area	SPTBNmean	ActinMean	pos6-001	Area	SPTBNmean	ActinMean	pos6-001	Area	SPTBNmean	ActinMean	pos6-002	Area	SPTBNmean	ActinMean	pos7-001	Area	SPTBNmean
0	1182.91	236573	266001	1	2721.85	293741	351069	1	5791.77	225988	218636	1	2222.62	203547	177775	1	2264.42	176182	250635	1	2153.42	313484	248570	1	1236.41	182803	276483	1	2670.25	212142	207429	1806.03	195641	194439	1	1635.16	265314	252524	2	1716.21	168900	214503	1	2828.37	576652	495645	1	2080.62	225902
2	1160.68	252073	265693	2	3094.25	265176	314680	2	4408.29	249522	230676	2	2094.36	198605	177240	2	2337.72	175146	245869	2	2166.47	304387	256605	2	1227.61	183852	281115	3	2645.84	214975	212003	1909.06	195631	198899	3	1558.17	270508	256368	4	1658.38	168302	213266	2	2807.46	580888	498620	2	2059.5	224938
4	1145.15	257167	264692	3	2987.95	264280	315375	3	4265.83	255128	231429	3	2009.87	192907	174684	3	2358	175045	252158	3	2114.28	305290	248111	3	1222.91	187611	284390	5	2621.84	216515	211706	1915.84	197731	203435	5	1564.29	277677	254404	6	1588.47	169658	213646	3	2855.54	574834	507436	3	2162.09	232730
6	1118.46	259407	259002	4	3021.22	265386	305783	4	4304.72	257664	225329	4	2010.34	193245	172599	4	2414.37	174394	254678	4	2137.63	302191	249739	4	1263.46	184555	300878	7	2618.6	217345	206296	1848.31	201037	203743	7	1556.59	282527	259235	8	1503.9	174066	219261	4	2790.9	563320	500153	4	2164.95	221441
8	1065.87	258586	263574	5	2964.81	263758	301806	5	4437.62	257368	239537	5	2041.66	195008	178877	5	2374.89	173172	250457	5	2095.53	316682	271442	5	1349.58	184149	305830	9	2737.67	215371	206711	1878.39	200123	203679	9	1597.18	286086	266179	10	1584.82	171568	226484	5	2782.47	552445	482055	5	2243.69	222484
10	1079.34	262241	261067	6	3061.96	263082	306124	6	4552.29	257931	242451	6	2055.16	197367	178366	6	2473.67	170160	246634	6	2064.34	317520	258542	6	1401.02	179700	282396	11	2744.34	214212	206025	1900.59	200578	201651	11	1596.86	286448	264073	12	1592.94	171707	221262	6	2721.91	526343	465583	6	2272.4	222557
12	1061.45	263537	259831	7	3253.61	258506	311238	7	4225.51	263652	244345	7	2089.73	198785	176995	7	2487.79	167179	233250	7	2086.79	327039	257430	7	1388.23	180423	272567	13	2801.39	213257	207965	1875.95	203820	201618	13	1545.45	288922	265726	14	1661.91	172878	219353	7	2643.55	523082	465126	7	2357.66	220172
14	1094.52	267817	259224	8	3341.67	251795	305694	8	314.688	176743	126685	8	2097.3	201283	179718	8	2520.26	166546	234107	8	2079.46	331378	257117	8	1398.63	179406	266495	15	2769.9	212682	210106	1847.26	206598	204085	15	1520.21	302840	276691	16	1629.68	177501	216897	8	2611.44	519945	462352	8	2399.02	217374
16	1088.64	257599	269470	9	3491.01	241765	297419	9	4743.3	258080	238480	9	2084.99	206019	179951	9	2458.2	166962	230630	9	1992.67	342624	256467	9	1399.09	178722	269568	17	2716.94	212999	213602	1836.14	208765	205283	17	1550.36	307845	269449	18	1564.93	181210	213487	9	2545.55	525561	482260	9	2439.57	214802
18	1101.73	253040	273040	10	3735.72	232040	293015	10	4676	263134	241285	10	2209.71	204752	175999	10	2515.96	163082	225250	10	2070.95	339285	251218	10	1476.34	175648	267459	19	2695.38	213447	214128	1845.91	206653	205819	19	1585.16	303970	271035	20	1618.3	181583	213511	10	2461.67	531415	494124	10	2450.18	214567
20	1134.05	249697	277264	11	3720.59	228982	283586	11	4703.29	263893	236461	11	2187.16	210121	170293	11	2551.2	162744	222417	11	1996.39	357949	259117	11	1532.45	173616	264667	21	2673.85	221598	216745	1829.99	210517	207186	21	1642.27	180481	213313	22	1533.19	306069	270812	11	2333.42	533302	497696	11	2460.34	212520
22	1137.7	252916	274953	12	3536.89	231145	280088	12	4634.86	268996	238494	12	2139.78	211479	175168	12	2577.12	160964	221807	12	2050.74	356802	256912	12	1572.63	170437	258796	23	2645.38	223880	217010	1822.94	209404	206335	23	1658.8	182291	211797	24	1518.61	305539	267346	12	2347.62	532237	509565	12	2472.04	210166
24	1133.23	249127	274809	13	3548.1	227938	282235	13	4662.65	276964	246950	13	2015.55	209870	182995	13	2627.83	160374	224252	13	1964.29	371732	271649	13	1600.12	169230	253322	25	2623.37	225102	222384	1807.88	205653	205692	25	1667.14	180906	216117	26	1482.55	309611	269956	13	2431.84	543977	493214	13	2450.72	209249
26	1151.77	247092	277112	14	3390.25	232560	279351	14	4774.61	271368	238934	14	2037.9	206604	194769	14	2610.65	158168	216203	14	1883.91	379164	277263	14	1592.92	169815	258973	27	2609.54	229383	221629	1826.34	199797	207287	27	1648.81	171315	229915	28	1423.38	311958	275398	14	2313.41	537380	517987	14	2458.51	208058
28	1148.14	252583	275181	15	3345.61	233504	286968	15	4703.98	270459	237930	15	2137.78	195922	183813	15	2550.54	157512	212259	15	2009.53	373961	280722	15	1618.43	168546	257755	29	2603.74	231712	221185	1837.54	196014	208188	29	1570.58	169191	239002	30	1373.73	319852	287081	15	2306.82	539822	525094	15	2373.23	206511
30	1145.99	256856	272698	16	3204.53	237432	288226	16	4785.23	274032	249383	16	2160.26	191494	183077	16	2584.37	159541	219160	16	2064.97	371166	278275	16	1645.7	169610	258012	31	2600.22	234027	225305	1838.61	197744	208560	31	1378.12	324972	293515	32	1564.16	165194	238656	16	2280.54	540772	517429	16	2321.97	206275
32	1129.86	262602	275425	17	3084.28	239827	286707	17	4763.24	277832	253359	17	2013.54	189687	196506	17	2598.31	159411	219369	17	2072.85	366171	285804	17	1699.12	165404	246748	33	2585.51	234678	217681	1851.26	191139	208656	33	1414.51	339284	315034	34	1448.72	156180	251980	17	2406.12	563734	512923	17	2349.86	204822
34	1105.45	268333	272157	18	3007.33	244984	287557	18	4675.06	277763	249965	18	2129.14	174483	190731	18	2541.85	159143	215624	18	2064.26	339688	287298	18	1648.22	169540	247514	35	2576.92	245766	217772	1860.52	179885	208202	35	1369.57	361767	324209	36	1422.01	149227	256963	18	2381.17	536315	516096	18	2319.82	203283
norm								19	4703.17	275321	257359
0		1	1			1	1			1	1			1	1			1	1			1	1			1	1			1	1		1	1			1	1			1	1			1	1			1
2		1.06552	0.998842			0.902752	0.896348			1.10414	1.05507			0.975722	0.996996			0.994124	0.980985			0.970981	1.03233			1.00573	1.01675			1.01335	1.02205		0.999948	1.02294			1.01958	1.01522			0.996457	0.994232			1.00735	1.006			0.99573
4		1.08705	0.99508			0.899703	0.898327			1.12894	1.05851			0.947729	0.982616			0.993549	1.00608			0.97386	0.998156			1.0263	1.0286			1.02061	1.02062		1.01069	1.04627			1.0466	1.00744			1.00449	0.996004			0.996848	1.02379			1.03023
6		1.09652	0.973689			0.903469	0.871005			1.14017	1.03061			0.949391	0.970886			0.989853	1.01613			0.963974	1.0047			1.00958	1.08823			1.02452	0.994541		1.02758	1.04785			1.06488	1.02657			1.03059	1.02218			0.97688	1.00909			0.980251
8		1.09305	0.990875			0.897925	0.859677			1.13886	1.0956			0.958053	1.0062			0.982916	0.999292			1.0102	1.09201			1.00736	1.10614			1.01522	0.99654		1.02291	1.04753			1.07829	1.05407			1.01579	1.05585			0.958021	0.972581			0.98487
10		1.1085	0.981452			0.895625	0.871976			1.14135	1.10892			0.969639	1.00333			0.965823	0.984038			1.01287	1.04012			0.983024	1.02139			1.00976	0.993235		1.02523	1.03709			1.07966	1.04573			1.01662	1.03151			0.912757	0.939346			0.985193
12		1.11398	0.976805			0.880046	0.886544			1.16667	1.11759			0.976608	0.995616			0.948902	0.930636			1.04324	1.03565			0.986977	0.985837			1.00525	1.00259		1.04181	1.03692			1.08898	1.05228			1.02355	1.02261			0.907102	0.938425			0.974636
14		1.13207	0.974521			0.8572	0.87075			0.782091	0.579434			0.988879	1.01093			0.94531	0.934056			1.05708	1.03439			0.981416	0.963876			1.00254	1.01291		1.05601	1.04961			1.14144	1.0957			1.05092	1.01116			0.901661	0.932827			0.962247
16		1.08888	1.01304			0.823055	0.847179			1.14201	1.09076			1.01214	1.01224			0.94767	0.920184			1.09295	1.03177			0.977672	0.974988			1.00404	1.02976		1.06708	1.05577			1.16031	1.06702			1.07288	0.995262			0.911401	0.972995			0.950862
18		1.06961	1.02646			0.789945	0.834637			1.16437	1.10359			1.00592	0.990013			0.925647	0.898717			1.0823	1.01065			0.960859	0.96736			1.00615	1.0323		1.05629	1.05853			1.1457	1.0733			1.07509	0.995373			0.921553	0.99693			0.94982
20		1.05547	1.04234			0.779534	0.807778			1.16773	1.08153			1.0323	0.957915			0.923727	0.887415			1.14184	1.04243			0.949742	0.957263			1.04457	1.04491		1.07604	1.06556			0.680257	0.844724			1.81213	1.26251			0.924825	1.00414			0.940762
22		1.06908	1.03365			0.7869	0.797814			1.19031	1.09083			1.03897	0.985336			0.913629	0.884983			1.13818	1.03356			0.932349	0.936027			1.05533	1.04619		1.07035	1.06118			0.687079	0.838718			1.80899	1.24635			0.922978	1.02808			0.930342
24		1.05307	1.03311			0.775982	0.803929			1.22557	1.12951			1.03107	1.02937			0.910279	0.894738			1.18581	1.09285			0.925747	0.916229			1.06109	1.0721		1.05118	1.05787			0.681859	0.855828			1.8331	1.25852			0.943336	0.995095			0.926279
26		1.04446	1.04177			0.791717	0.795715			1.20081	1.09284			1.01502	1.0956			0.897756	0.862623			1.20952	1.11543			0.92895	0.936669			1.08127	1.06846		1.02125	1.06608			0.645709	0.910468			1.84699	1.28389			0.931897	1.04507			0.921008
28		1.06768	1.03451			0.794931	0.81741			1.19678	1.08825			0.962542	1.03397			0.894033	0.846886			1.19292	1.12935			0.922006	0.932264			1.09225	1.06632		1.00191	1.07071			0.637703	0.946453			1.89373	1.33835			0.936132	1.05941			0.914161
30		1.08574	1.02518			0.808302	0.820996			1.2126	1.14063			0.940787	1.02982			0.905549	0.87442			1.184	1.1195			0.927828	0.933194			1.10316	1.08618		1.01075	1.07263			1.22486	1.16232			0.978058	1.1126			0.937778	1.04395			0.913115
32		1.11003	1.03543			0.816455	0.816668			1.22941	1.15882			0.931907	1.10536			0.904809	0.875252			1.16807	1.1498			0.904819	0.892453			1.10623	1.04943		0.976991	1.07312			1.27881	1.24754			0.92469	1.17471			0.977598	1.03486			0.906683
34		1.13425	1.02314			0.834011	0.81909			1.22911	1.14329			0.857216	1.07288			0.903292	0.86031			1.08359	1.15581			0.927446	0.895224			1.1585	1.04987		0.919465	1.07078			1.36355	1.28387			0.883519	1.19795			0.93005	1.04126			0.89987
[truncated: 8 more columns]

## Sheet: Sheet1
0		1	1			1	1			1	1			1	1			1	1			1	1			1	1			1	1			1	1			1	1			1	1			1	1
2		1.00057	1.00345			1.00869	1.00964			1.01233	0.986024			1.02323	1.01601			0.986162	1.02125			1.03646	1.04835			0.972848	0.919574			1.03154	1.05158			1.0263	1.03172			1.00848	0.991664			1.01862	1.01221			1.01553	1.01076
4		1.00845	0.979855			1.00736	1.02369			1.00207	0.990439			1.01108	1.02879			0.981013	1.02033			1.05415	0.896071			0.845342	0.802708			1.06282	1.04502			1.03554	1.01593			1.0091	1.00311			1.05679	1.02601			1.02642	1.0192
6		1.09059	0.885353			0.992549	0.957245			1.08832	1.00988			0.986983	0.896764			0.939581	0.835581			1.06015	0.867161			0.875321	0.790401			0.989273	0.988988			1.05515	0.966557			0.992934	0.937701			0.933684	0.88386			1.09505	1.06268
8		0.995663	0.79428			0.946328	0.89606			1.07206	1.02098			1.02949	0.886398			0.920726	0.775518			1.0299	0.88382			0.897465	0.796286			0.889821	0.8747			1.05327	0.923813			0.950366	0.927588			0.918714	0.875562			1.02192	1.01902
10		0.923618	0.791623			1.00769	0.865859			1.11159	0.976947			1.05967	0.884884			0.907406	0.779708			1.08888	0.860909			0.913945	0.797566			0.910105	0.807512			1.05158	0.913026			0.957923	0.917953			0.972918	0.888844			0.990265	0.97385
12		0.867064	0.812743			1.04204	0.854367			1.12535	0.939367			1.1001	0.89177			0.888846	0.777441			1.09924	0.868401			0.917062	0.798765			0.930673	0.786316			1.07076	0.920571			0.965419	0.918635			1.01444	0.925511			0.9528	0.949896
14		0.823815	0.818012			1.06913	0.850317			1.14622	0.900753			1.11829	0.906677			0.901829	0.766413			1.09347	0.88167			0.928884	0.795888			0.957412	0.794153			1.10789	0.92387			0.987501	0.905906			0.978418	0.900952			0.95115	0.934152
16		0.805939	0.83921			1.10769	0.858598			1.16398	0.887789			1.17911	0.932374			0.893143	0.771583			1.06436	0.895173			0.910933	0.807615			0.992368	0.794569			1.08132	0.924404			1.00927	0.889869			1.04916	0.963739			0.942829	0.927122
18		0.775934	0.842307			1.1279	0.857659			1.16157	0.882467			1.2078	0.937303			0.883523	0.771756			1.06327	0.91254			0.896278	0.811259			1.00008	0.801846			1.06107	0.90758			0.997394	0.891271			1.07578	0.974718			0.942499	0.940244
20		0.754568	0.84751			1.13327	0.851574			1.18277	0.89536			1.23784	0.951728			0.883866	0.781149			1.06426	0.928738			0.88963	0.817357			0.961553	0.788248			1.04764	0.881877			0.997667	0.879327			1.12168	0.960429			0.953727	0.954877
22		0.733529	0.847718			1.1188	0.855691			1.1717	0.891734			1.20059	0.93444			0.867253	0.781703			1.05391	0.929387			0.891598	0.818256			0.953555	0.793976			1.03482	0.885949			1.01698	0.867814			1.14811	0.977347			0.984009	0.962657
24		0.73474	0.865774			1.07671	0.824799			1.15641	0.881477			1.22332	0.946971			0.86815	0.797776			1.04622	0.93441			0.886751	0.810286			0.947053	0.798297			0.988642	0.872659			0.95801	0.857925			1.17173	0.998268			0.969799	0.965039
26		0.734992	0.873242			1.06522	0.819515			1.17474	0.886538			1.21881	0.948345			0.883873	0.787912			1.04309	0.928467			0.889507	0.812455			0.930518	0.812694			0.967164	0.865847			0.934535	0.844197			1.19385	1.02052			0.97348	0.95511
28		0.755424	0.899559			1.04179	0.815067			1.16916	0.891256			1.20462	0.94609			0.882612	0.798669			1.03576	0.917168			0.881708	0.803327			0.915569	0.811629			0.963241	0.873989			0.932511	0.828973			1.21057	1.02469			0.968132	0.94277
30		0.73218	0.880131			1.05151	0.801658			1.14388	0.87743			1.19473	0.930146			0.884317	0.797202			1.06519	0.931932			0.901573	0.810472			0.88706	0.811574			0.956688	0.864905			0.929358	0.822807			1.21524	1.03107			0.932827	0.910183
32		0.792014	0.935782			1.03604	0.809048			1.1279	0.858793			1.19881	0.931874			0.892634	0.796841			1.04926	0.913439			0.909084	0.807891			0.855875	0.814574			0.953865	0.86673			0.93457	0.820032			1.23011	1.0429			0.895339	0.873874
34		0.770985	0.898241			1.04938	0.811565			1.14888	0.879818			1.23791	0.948804			0.901855	0.808026			1.05546	0.922384			0.922838	0.818378			0.84013	0.822301			0.942363	0.869557			0.929638	0.81502			1.23867	1.05006			0.887842	0.858316
0	2	4	6	8	10	12	14	16	18	20	22	24	26	28	30	32	34
1	1.00057	1.00845	1.09059	0.995663	0.923618	0.867064	0.823815	0.805939	0.775934	0.754568	0.733529	0.73474	0.734992	0.755424	0.73218	0.792014	0.770985
1	1.00345	0.979855	0.885353	0.79428	0.791623	0.812743	0.818012	0.83921	0.842307	0.84751	0.847718	0.865774	0.873242	0.899559	0.880131	0.935782	0.898241
1	1.00869	1.00736	0.992549	0.946328	1.00769	1.04204	1.06913	1.10769	1.1279	1.13327	1.1188	1.07671	1.06522	1.04179	1.05151	1.03604	1.04938
1	1.00964	1.02369	0.957245	0.89606	0.865859	0.854367	0.850317	0.858598	0.857659	0.851574	0.855691	0.824799	0.819515	0.815067	0.801658	0.809048	0.811565
1	1.01233	1.00207	1.08832	1.07206	1.11159	1.12535	1.14622	1.16398	1.16157	1.18277	1.1717	1.15641	1.17474	1.16916	1.14388	1.1279	1.14888
1	0.986024	0.990439	1.00988	1.02098	0.976947	0.939367	0.900753	0.887789	0.882467	0.89536	0.891734	0.881477	0.886538	0.891256	0.87743	0.858793	0.879818
1	1.02323	1.01108	0.986983	1.02949	1.05967	1.1001	1.11829	1.17911	1.2078	1.23784	1.20059	1.22332	1.21881	1.20462	1.19473	1.19881	1.23791
1	1.01601	1.02879	0.896764	0.886398	0.884884	0.89177	0.906677	0.932374	0.937303	0.951728	0.93444	0.946971	0.948345	0.94609	0.930146	0.931874	0.948804
1	0.986162	0.981013	0.939581	0.920726	0.907406	0.888846	0.901829	0.893143	0.883523	0.883866	0.867253	0.86815	0.883873	0.882612	0.884317	0.892634	0.901855
1	1.02125	1.02033	0.835581	0.775518	0.779708	0.777441	0.766413	0.771583	0.771756	0.781149	0.781703	0.797776	0.787912	0.798669	0.797202	0.796841	0.808026
1	1.03646	1.05415	1.06015	1.0299	1.08888	1.09924	1.09347	1.06436	1.06327	1.06426	1.05391	1.04622	1.04309	1.03576	1.06519	1.04926	1.05546
1	1.04835	0.896071	0.867161	0.88382	0.860909	0.868401	0.88167	0.895173	0.91254	0.928738	0.929387	0.93441	0.928467	0.917168	0.931932	0.913439	0.922384
1	0.972848	0.845342	0.875321	0.897465	0.913945	0.917062	0.928884	0.910933	0.896278	0.88963	0.891598	0.886751	0.889507	0.881708	0.901573	0.909084	0.922838
1	0.919574	0.802708	0.790401	0.796286	0.797566	0.798765	0.795888	0.807615	0.811259	0.817357	0.818256	0.810286	0.812455	0.803327	0.810472	0.807891	0.818378
1	1.03154	1.06282	0.989273	0.889821	0.910105	0.930673	0.957412	0.992368	1.00008	0.961553	0.953555	0.947053	0.930518	0.915569	0.88706	0.855875	0.84013
1	1.05158	1.04502	0.988988	0.8747	0.807512	0.786316	0.794153	0.794569	0.801846	0.788248	0.793976	0.798297	0.812694	0.811629	0.811574	0.814574	0.822301
1	1.0263	1.03554	1.05515	1.05327	1.05158	1.07076	1.10789	1.08132	1.06107	1.04764	1.03482	0.988642	0.967164	0.963241	0.956688	0.953865	0.942363
1	1.03172	1.01593	0.966557	0.923813	0.913026	0.920571	0.92387	0.924404	0.90758	0.881877	0.885949	0.872659	0.865847	0.873989	0.864905	0.86673	0.869557
1	1.00848	1.0091	0.992934	0.950366	0.957923	0.965419	0.987501	1.00927	0.997394	0.997667	1.01698	0.95801	0.934535	0.932511	0.929358	0.93457	0.929638
1	0.991664	1.00311	0.937701	0.927588	0.917953	0.918635	0.905906	0.889869	0.891271	0.879327	0.867814	0.857925	0.844197	0.828973	0.822807	0.820032	0.81502
1	1.01862	1.05679	0.933684	0.918714	0.972918	1.01444	0.978418	1.04916	1.07578	1.12168	1.14811	1.17173	1.19385	1.21057	1.21524	1.23011	1.23867
1	1.01221	1.02601	0.88386	0.875562	0.888844	0.925511	0.900952	0.963739	0.974718	0.960429	0.977347	0.998268	1.02052	1.02469	1.03107	1.0429	1.05006
1	1.01553	1.02642	1.09505	1.02192	0.990265	0.9528	0.95115	0.942829	0.942499	0.953727	0.984009	0.969799	0.97348	0.968132	0.932827	0.895339	0.887842
1	1.01076	1.0192	1.06268	1.01902	0.97385	0.949896	0.934152	0.927122	0.940244	0.954877	0.962657	0.965039	0.95511	0.94277	0.910183	0.873874	0.858316
1	1.00266	0.953145	0.931199	0.913618	0.92048	0.959146	0.960068	0.924176	0.914892	0.886626	0.869826	0.842327	0.838952	0.843058	0.853019	0.856289	0.843345
1	1.00732	1.03428	0.924923	0.873708	0.862797	0.873395	0.864582	0.854887	0.856816	0.844836	0.857566	0.850418	0.843252	0.857151	0.853046	0.854161	0.851706
[truncated: 2 more columns]

## Sheet: statistic
Diamide
0		1	1	1	1	1	1	1	1	1	1	1	1	1		t-Test: Paired Two Sample for Means				t-Test: Paired Two Sample for Means
2		1.01999	1.02546	1.02926	0.976535	1.03499	1.02254	1.00551	1.04146	1.02263	0.932392	1.01866	1.02503	1.01676
4		1.04297	1.02361	1.06192	0.977932	1.02169	1.00664	1.01593	1.07558	1.05783	0.940828	1.05311	0.998767	1.03977			Variable 1	Variable 2			Variable 1	Variable 2
6		1.06305	1.05901	1.11533	1.07069	1.18439	1.06119	1.00997	1.15111	1.10249	1.12654	1.09108	1.13409	1.24281		Mean	1	1.26265		Mean	1	1.22707
8		1.11514	1.12737	1.20676	1.12771	1.26265	1.1092	1.05524	1.23256	1.15004	1.30046	1.14064	1.22686	1.42304		Variance	7.41024e-15	0.0155507		Variance	7.41024e-15	0.0157228
10		1.1587	1.18704	1.28396	1.17369	1.23625	1.175	1.10145	1.35949	1.20121	1.477	1.22174	1.32622	1.51273		Observations	13	13		Observations	13	13
12		1.19196	1.22905	1.33146	1.15081	1.20996	1.20631	1.15447	1.37216	1.22425	1.54603	1.25692	1.35969	1.51298		Pearson Correlation	-0.402141			Pearson Correlation	-0.492426
14		1.027	2.17263	1.45773	1.14073	1.18156	1.27759	1.206	1.403	1.21753	1.53644	1.25843	1.39121	1.40426		Hypothesized Mean Difference	0			Hypothesized Mean Difference	0
16		0.738349	2.24004	1.51143	1.08359	1.15505	1.30218	1.23425	1.44555	1.21655	1.58727	1.26093	1.40775	1.33007		df	12			df	12
18		0.699625	2.28245	1.44415	1.03288	1.13263	1.32077	1.22719	1.47286	1.19399	1.5489	1.25885	1.38245	1.28822		t Stat	-7.59412			t Stat	-6.52927
20		0.704822	1.20533	1.4341	1.00525	1.12899	1.31106	1.2581	1.4807	1.18552	1.55187	1.24817	1.37761	1.2721		P(T<=t) one-tail	3.19047e-06			P(T<=t) one-tail	1.40667e-05
22		1.37388	1.21604	1.29857	0.996863	1.12246	1.30448	1.27726	1.48014	1.15865	1.50845	1.24526	1.36917	1.23986		t Critical one-tail	1.78229			t Critical one-tail	1.78229
24		1.35639	1.18627	1.25076	1.06155	1.10554	1.30939	1.32521	1.45486	1.20298	1.4709	1.22953	1.35177	1.21731		P(T<=t) two-tail	6.38094e-06			P(T<=t) two-tail	2.81334e-05
26		1.3274	1.13626	1.23695	0.937043	1.11089	1.31046	1.29982	1.42018	1.18419	1.41821	1.22456	1.34366	1.18635		t Critical two-tail	2.17881			t Critical two-tail	2.17881
28		1.31191	1.16357	1.19213	0.928029	1.10789	1.30624	1.32037	1.40257	1.14488	1.3825	1.24396	1.33767	1.22121
30		1.30593	1.72821	1.18426	0.889817	1.14857	1.32501	1.29705	1.38806	1.15547	1.33664	1.25526	1.34029	1.24078
32		1.28362	1.16774	1.18776	0.879473	1.15084	1.29222	1.28424	1.36397	1.18233	1.3299	1.25347	1.34642	1.22992
34				1.17335	0.901374	1.1698	1.31231	1.29347	1.34682	1.1339	1.29455	1.31957	1.33076	1.10766
Lat
0		1	1	1	1	1	1	1	1	1	1	1	1	1		t-Test: Paired Two Sample for Means				t-Test: Paired Two Sample for Means
2		1.00057	1.00869	1.01233	1.02323	0.986162	1.03646	0.972848	1.03154	1.0263	1.00848	1.01862	1.01553	1.00266
4		1.00845	1.00736	1.00207	1.01108	0.981013	1.05415	0.845342	1.06282	1.03554	1.0091	1.05679	1.02642	0.953145			Variable 1	Variable 2			Variable 1	Variable 2
6		1.09059	0.992549	1.08832	0.986983	0.939581	1.06015	0.875321	0.989273	1.05515	0.992934	0.933684	1.09505	0.931199		Mean	1	0.985852		Mean	1	0.982253
8		0.995663	0.946328	1.07206	1.02949	0.920726	1.0299	0.897465	0.889821	1.05327	0.950366	0.918714	1.02192	0.913618		Variance	2.51632e-14	0.00523736		Variance	2.51632e-14	0.0230112
10		0.923618	1.00769	1.11159	1.05967	0.907406	1.08888	0.913945	0.910105	1.05158	0.957923	0.972918	0.990265	0.92048		Observations	13	13		Observations	13	13
12		0.867064	1.04204	1.12535	1.1001	0.888846	1.09924	0.917062	0.930673	1.07076	0.965419	1.01444	0.9528	0.959146		Pearson Correlation	-0.419309			Pearson Correlation	-0.330571
14		0.823815	1.06913	1.14622	1.11829	0.901829	1.09347	0.928884	0.957412	1.10789	0.987501	0.978418	0.95115	0.960068		Hypothesized Mean Difference	0			Hypothesized Mean Difference	0
16		0.805939	1.10769	1.16398	1.17911	0.893143	1.06436	0.910933	0.992368	1.08132	1.00927	1.04916	0.942829	0.924176		df	12			df	12
18		0.775934	1.1279	1.16157	1.2078	0.883523	1.06327	0.896278	1.00008	1.06107	0.997394	1.07578	0.942499	0.914892		t Stat	0.704852			t Stat	0.421816
20		0.754568	1.13327	1.18277	1.23784	0.883866	1.06426	0.88963	0.961553	1.04764	0.997667	1.12168	0.953727	0.886626		P(T<=t) one-tail	0.247178			P(T<=t) one-tail	0.340309
22		0.733529	1.1188	1.1717	1.20059	0.867253	1.05391	0.891598	0.953555	1.03482	1.01698	1.14811	0.984009	0.869826		t Critical one-tail	1.78229			t Critical one-tail	1.78229
24		0.73474	1.07671	1.15641	1.22332	0.86815	1.04622	0.886751	0.947053	0.988642	0.95801	1.17173	0.969799	0.842327		P(T<=t) two-tail	0.494356			P(T<=t) two-tail	0.680618
26		0.734992	1.06522	1.17474	1.21881	0.883873	1.04309	0.889507	0.930518	0.967164	0.934535	1.19385	0.97348	0.838952		t Critical two-tail	2.17881			t Critical two-tail	2.17881
28		0.755424	1.04179	1.16916	1.20462	0.882612	1.03576	0.881708	0.915569	0.963241	0.932511	1.21057	0.968132	0.843058
30		0.73218	1.05151	1.14388	1.19473	0.884317	1.06519	0.901573	0.88706	0.956688	0.929358	1.21524	0.932827	0.853019
32		0.792014	1.03604	1.1279	1.19881	0.892634	1.04926	0.909084	0.855875	0.953865	0.93457	1.23011	0.895339	0.856289
34		0.770985	1.04938	1.14888	1.23791	0.901855	1.05546	0.922838	0.84013	0.942363	0.929638	1.23867	0.887842	0.843345
bb
0		1	1	1	1	1	1	1	1	1	1	1	1	1		t-Test: Paired Two Sample for Means				t-Test: Paired Two Sample for Means
2		1.06552	0.902752	1.10414	0.975722	0.994124	0.970981	1.00573	1.01335	1.02294	1.01522	0.994232	1.006	1.01014
4		1.08705	0.899703	1.12894	0.947729	0.993549	0.97386	1.0263	1.02061	1.04627	1.00744	0.996004	1.02379	1.04272			Variable 1	Variable 2			Variable 1	Variable 2
6		1.09652	0.903469	1.14017	0.949391	0.989853	0.963974	1.00958	1.02452	1.04785	1.02657	1.02218	1.00909	0.966798		Mean	1	1.01125		Mean	1	1.04485
8		1.09305	0.897925	1.13886	0.958053	0.982916	1.0102	1.00736	1.01522	1.04753	1.05407	1.05585	0.972581	0.990015		Variance	1.52477e-14	0.00431786		Variance	1.52477e-14	0.0237184
10		1.1085	0.895625	1.14135	0.969639	0.965823	1.01287	0.983024	1.00976	1.03709	1.04573	1.03151	0.939346	1.00601		Observations	13	13		Observations	13	13
12		1.11398	0.880046	1.16667	0.976608	0.948902	1.04324	0.986977	1.00525	1.03692	1.05228	1.02261	0.938425	0.956424		Pearson Correlation	0.30922			Pearson Correlation	0.279935
14		1.13207	0.8572	0.782091	0.988879	0.94531	1.05708	0.981416	1.00254	1.04961	1.0957	1.01116	0.932827	0.950672		Hypothesized Mean Difference	0			Hypothesized Mean Difference	0
16		1.08888	0.823055	1.14201	1.01214	0.94767	1.09295	0.977672	1.00404	1.05577	1.06702	0.995262	0.972995	0.953237		df	12			df	12
18		1.06961	0.789945	1.16437	1.00592	0.925647	1.0823	0.960859	1.00615	1.05853	1.0733	0.995373	0.99693	0.921502		t Stat	-0.617406			t Stat	-1.04997
20		1.05547	0.779534	1.16773	1.0323	0.923727	1.14184	0.949742	1.04457	1.06556	0.844724	1.26251	1.00414	0.923134		P(T<=t) one-tail	0.274252			P(T<=t) one-tail	0.15721
22		1.06908	0.7869	1.19031	1.03897	0.913629	1.13818	0.932349	1.05533	1.06118	0.838718	1.24635	1.02808	0.919439		t Critical one-tail	1.78229			t Critical one-tail	1.78229
24		1.05307	0.775982	1.22557	1.03107	0.910279	1.18581	0.925747	1.06109	1.05787	0.855828	1.25852	0.995095	0.901337		P(T<=t) two-tail	0.548504			P(T<=t) two-tail	0.31442
26		1.04446	0.791717	1.20081	1.01502	0.897756	1.20952	0.92895	1.08127	1.06608	0.910468	1.28389	1.04507	0.910535		t Critical two-tail	2.17881			t Critical two-tail	2.17881
28		1.06768	0.794931	1.19678	0.962542	0.894033	1.19292	0.922006	1.09225	1.07071	0.946453	1.33835	1.05941	0.868835
30		1.08574	0.808302	1.2126	0.940787	0.905549	1.184	0.927828	1.10316	1.07263	1.16232	1.1126	1.04395	0.8639
32		1.11003	0.816455	1.22941	0.931907	0.904809	1.16807	0.904819	1.10623	1.07312	1.24754	1.17471	1.03486	0.855787
34		1.13425	0.834011	1.22911	0.857216	0.903292	1.08359	0.927446	1.1585	1.07078	1.28387	1.19795	1.04126	0.861755
noco
0		1	1	1	1	1	1	1	1	1	1	1	1	1		t-Test: Paired Two Sample for Means				t-Test: Paired Two Sample for Means
2		1.01535	1.00649	1.02677	1.04206	1.04594	1.03134	1.02219	1.0037	1.06353	1.00772	1.02552	1.03032	1.02533
4		1.0413	1.04444	1.02215	1.06588	1.08494	1.08117	1.03873	0.990509	1.12119	1.02998	1.05332	1.03758	1.03695			Variable 1	Variable 2			Variable 1	Variable 2
6		1.01551	1.01125	0.994264	1.02739	1.04719	1.07529	1.02163	0.944126	1.19763	0.972098	1.16647	0.957754	1.04955		Mean	1	1.16966		Mean	1	1.19042
8		1.10816	1.4823	1.04377	0.997486	1.23769	1.17497	1.08165	0.911016	1.26799	0.996179	1.32505	1.04683	1.11961		Variance	1.72247e-14	0.0394556		Variance	1.72247e-14	0.0133779
10		1.17125	1.6769	1.09666	1.04247	1.08749	1.25545	1.10854	0.914832	1.41747	0.984197	1.24049	1.06832	1.14155		Observations	13	13		Observations	13	13
12		1.24244	1.75513	1.21606	1.02145	1.14823	1.34474	1.16252	0.939812	1.4962	0.971343	1.30632	1.04722	1.17739		Pearson Correlation	-0.392483			Pearson Correlation	-0.247622
14		1.31801	1.76626	1.26881	1.02846	1.13718	1.30546	1.15148	0.963607	1.33438	1.00496	1.44236	1.08285	1.15295		Hypothesized Mean Difference	0			Hypothesized Mean Difference	0
16		1.39647	1.4847	1.29148	1.06061	1.12434	1.32599	1.17693	1.04529	1.41973	1.01458	1.40035	1.10677	1.13481		df	12			df	12
18		1.26934	1.74641	1.34598	1.03724	1.17914	1.39593	1.14047	1.02452	1.41769	1.01769	1.43659	1.13801	1.14123		t Stat	-3.07969			t Stat	-5.93581
20		1.34466	1.67485	1.3532	1.04484	1.13776	1.39699	1.16001	1.03447	1.38	1.05107	1.5456	1.15605	1.15197		P(T<=t) one-tail	0.00477174			P(T<=t) one-tail	3.43112e-05
22		1.31473	1.5158	1.36485	1.0148	1.15917	1.40707	1.14408	1.03162	1.24319	1.05813	1.51996	1.1504	1.17916		t Critical one-tail	1.78229			t Critical one-tail	1.78229
24		1.33915	1.59103	1.3701	0.977898	1.16667	1.19826	1.15025	1.05138	1.25898	1.08158	1.46542	1.17538	1.15322		P(T<=t) two-tail	0.00954347			P(T<=t) two-tail	6.86224e-05
26		1.25451	1.45644	1.40638	0.988948	1.13897	1.26893	1.13619	1.06712	1.18718	1.08913	1.39434	1.18288	1.20668		t Critical two-tail	2.17881			t Critical two-tail	2.17881
28		1.39162	1.46825	1.38454	0.983935	1.16151	1.26299	1.13757	1.06897	1.13811	1.096	1.30719	1.19201	1.1708
30		1.20374	1.4289	1.40985	0.985671	1.20993	1.25295	1.13699	1.08922	1.20173	1.10648	1.44292	1.21874	1.19539
32		1.206	1.37865	1.41418	0.976282	1.19716	1.22545	1.13812	1.10615	1.10161	1.12323	1.32475	1.22325	1.16722
34		1.21131	1.39847	1.39697	0.977739	1.21586	1.22386	1.12798	1.1023	1.10068	1.11914	1.21153	1.22535	1.16421

## Sheet: Nocodazole
pos1-001	Area	SPTBNmean	ActinMean	pos2-001	Area	SPTBNmean	ActinMean	pos2-002	Area	SPTBNmean	ActinMean	pos3-001	Area	SPTBNmean	ActinMean	pos3-002	Area	SPTBNmean	ActinMean	pos4-001	Area	SPTBNmean	ActinMean	pos4-002	Area	SPTBNmean	ActinMean					pos5-001	Area	SPTBNmean	ActinMean	pos5-002	Area	SPTBNmean	ActinMean	pos6-001	Area	SPTBNmean	ActinMean	pos6-002	Area	SPTBNmean	ActinMean	pos7-001	Area
0	1858.92	465603	215492	1	809.543	251534	346425	1	6230.17	306524	254470	1	819.732	1.69297e+06	687853	1	1934.87	370859	283274	1	1703.62	295529	294129	1	2799.62	196523	179086	2	1997.09	250452	207939	1	1781.68	1.48112e+06	425550	1	3303.98	715473	349560	1	2104.31	495591	248650	1	2538.38	295221	234960	1	3929.5
2	1994.64	472749	220867	2	829.113	253167	345021	2	6355.93	314730	259221	2	833.333	1.76418e+06	682708	2	2183.38	387895	284583	2	1772.97	304791	295258	3	2906.25	200884	186004	4	1982.35	251378	215541	2	1671.14	1.57522e+06	440780	2	3286.83	720998	350804	2	2200.16	508236	256553	2	2523.66	304171	239527	2	3316.1
4	1991.07	484834	221783	3	808.635	262712	350594	3	6538.57	313315	258387	3	820.808	1.80451e+06	709244	3	2108.09	402360	281553	3	1875.35	319517	296668	5	2933.61	204134	189596	6	1957.87	248075	210648	3	1551.58	1.66062e+06	447213	3	3264.67	736924	355153	3	2205.77	522015	260944	3	2522.72	306316	242809	3	3413.33
6	1989.76	472824	228797	4	830.105	254362	335892	4	6628.02	304766	252605	4	823.263	1.73934e+06	677862	4	2052.91	388359	343102	4	1787.74	317779	283252	7	2842.11	200775	183666	8	1924.31	236458	206979	4	1521.05	1.77383e+06	453148	4	3211.37	695510	348359	4	1967.23	578089	238639	4	2603.79	282749	249733	4	2748.48
8	1881.45	515964	230336	5	725.008	372849	321302	5	6070.41	319941	264215	5	834.174	1.68871e+06	687469	5	1597.14	459008	315478	5	1784.9	347237	277165	9	2756.28	212569	206622	10	1885	228166	192717	5	1357.71	1.87805e+06	457749	5	3119.12	712739	290269	5	1577.74	656681	227502	5	2489.51	309045	230081	5	1873.75
10	1941.81	545337	237896	6	719.106	421797	312002	6	6097.31	336152	293888	6	822.506	1.76487e+06	716419	6	1881.1	403306	304978	6	1749.76	371021	272802	11	2610.82	217855	196709	12	1660.55	229121	200948	6	1137.03	2.09945e+06	495480	6	3182.15	704166	325293	6	1584.62	614777	289169	6	2532.75	315391	242747	6	2516.53
12	1900.94	578484	253821	7	860.486	441475	308186	7	5877.25	372753	312102	7	847.759	1.72929e+06	724593	7	2470.58	425833	301246	7	1559.3	397409	277225	13	2842.18	228463	196074	14	1885.94	235377	209499	7	1093.56	2.21606e+06	515918	7	3242.17	694970	328578	7	1711.96	647402	267962	7	2669.14	309161	284629	7	2634.25
14	1854.64	613670	251703	8	1059.48	444275	317455	8	6019.52	388920	321359	8	849.894	1.74115e+06	741576	8	2313.33	421735	288023	8	1811.39	385801	279748	15	2927.2	226293	207603	16	1888.03	241337	207715	8	1190.44	1.97637e+06	500941	8	3268.37	719024	348513	8	1636.94	714818	266293	8	2710.68	319681	266119	8	2921.01
16	1665.31	650200	264356	9	1873.53	373451	307784	9	6477.4	395872	330589	9	843.724	1.79559e+06	754780	9	2580.06	416971	314984	9	1729.8	391869	288382	17	2962.59	231294	208983	18	1867.78	261796	206198	9	1121.58	2.1028e+06	489515	9	3265.88	725907	337051	9	1659.4	693999	292737	9	2657.28	326741	263094	9	2973.7
18	1768.69	591007	262811	10	1475.97	439282	345857	10	6446.37	412576	323276	10	833.048	1.75602e+06	776275	10	2295.05	437295	325186	10	1383.29	412536	307575	19	2961.43	224129	204453	20	1845.04	256594	194708	10	1110.78	2.09977e+06	464695	10	3257.83	728126	351848	10	1670.45	711961	333536	10	2704.43	335964	263939	10	3080.26
20	1452.87	626077	269922	11	1799.09	421282	340955	11	6488.85	414790	357617	11	816.504	1.76888e+06	771455	11	2485.56	421947	307488	11	1307.34	412852	331523	21	2949.21	227969	207420	22	1861.09	259086	216817	11	1039.34	2.04395e+06	449569	11	3256.26	752015	358479	11	1548.69	765983	307933	11	2686	341291	269804	11	3148.69
22	1645.6	612142	260303	12	2313.83	381274	326117	12	6581.19	418360	366851	12	818.286	1.71803e+06	734107	12	2590.67	429888	325717	12	1154.04	415829	354619	23	2977.94	224838	210025	24	1827.99	258372	201976	12	1100.68	1.84132e+06	467688	12	3276.61	757063	369580	12	1623	753280	290323	12	2708.92	339622	282210	12	3198.7
24	1925.6	623512	262826	13	2130.91	400197	336623	13	6749.84	419968	365221	13	844.312	1.65555e+06	726603	13	2541.71	432672	309129	13	2057.28	354119	295522	25	2980.65	226051	207528	26	1807.86	263319	201145	13	1168.33	1.8647e+06	473539	13	3251.37	773840	373530	13	1736.63	726250	272415	13	2662.51	346996	285637	13	3216.52
26	1795.72	584103	270126	14	2862.89	366345	333768	14	6812.1	431090	367646	14	818.504	1.67426e+06	723186	14	2542.12	422398	324592	14	1410.81	375005	338262	27	3008.19	223289	203914	28	1815.39	267261	213929	14	1155.91	1.75835e+06	469593	14	3268.35	779247	386052	14	1806.15	691022	280024	14	2632.62	349211	291072	14	3208.95
28	1355.19	647940	288320	15	2911.63	369316	340304	15	6823.63	424396	367658	15	811.762	1.66577e+06	728019	15	2566.46	430756	347537	15	1339.59	373250	343035	29	3026.38	223559	217461	30	1801.07	267726	216128	15	1130.02	1.68568e+06	447782	15	3255.57	784158	389778	15	1860.08	647833	316957	15	2635.65	351905	298167	15	3228.56
30	1959.93	560465	270726	16	2990.95	359417	331532	16	6826.27	432154	381416	16	849.558	1.66871e+06	774880	16	2526.01	448715	335157	16	1614.18	370282	334604	31	2961.85	223445	208954	32	1773.14	272798	215962	16	1168.03	1.77991e+06	507488	16	3261.53	791657	397274	16	1894.79	715098	281165	16	2601.33	359796	300702	16	3247.35
32	1949.51	561517	270512	17	3136.24	346777	326658	17	6885.4	433482	378019	17	841.942	1.65282e+06	711709	17	2528.78	443979	326291	17	1826.36	362157	314849	33	2947.22	223667	212212	34	1729.92	277036	210359	17	1385.17	1.63161e+06	492509	17	3248.58	803640	402895	17	1879.7	656536	262944	17	2574.33	361128	304759	17	3177.81
34	1892.75	563989	265614	18	3186.69	351763	318931	18	6972.75	428207	378637	18	841.37	1.65528e+06	716240	18	2515.94	450912	343934	18	1835.49	361685	318341	35	2931.76	221675	208236	36	1666.94	276072	206395	18	1552.62	1.63024e+06	513405	18	3249.17	800717	394341	18	1932.71	600422	308644	18	2562.51	361749	304656	18	3173.56
0		1	1			1	1			1	1			1	1			1	1			1	1			1	1			1	1			1	1			1	1			1	1			1	1
2		1.01535	1.02494			1.00649	0.995947			1.02677	1.01867			1.04206	0.99252			1.04594	1.00462			1.03134	1.00384			1.02219	1.03863			1.0037	1.03656			1.06353	1.03579			1.00772	1.00356			1.02552	1.03178			1.03032	1.01944
4		1.0413	1.0292			1.04444	1.01203			1.02215	1.01539			1.06588	1.0311			1.08494	0.993924			1.08117	1.00863			1.03873	1.05869			0.990509	1.01303			1.12119	1.05091			1.02998	1.016			1.05332	1.04944			1.03758	1.03341
6		1.01551	1.06174			1.01125	0.969594			0.994264	0.99267			1.02739	0.985475			1.04719	1.2112			1.07529	0.96302			1.02163	1.02558			0.944126	0.995384			1.19763	1.06485			0.972098	0.996565			1.16647	0.95974			0.957754	1.06287
8		1.10816	1.06888			1.4823	0.92748			1.04377	1.03829			0.997486	0.999442			1.23769	1.11368			1.17497	0.942326			1.08165	1.15376			0.911016	0.926797			1.26799	1.07566			0.996179	0.830386			1.32505	0.914952			1.04683	0.979235
10		1.17125	1.10397			1.6769	0.900633			1.09666	1.1549			1.04247	1.04153			1.08749	1.07662			1.25545	0.927491			1.10854	1.09841			0.914832	0.966383			1.41747	1.16433			0.984197	0.93058			1.24049	1.16296			1.06832	1.03314
12		1.24244	1.17787			1.75513	0.889617			1.21606	1.22648			1.02145	1.05341			1.14823	1.06344			1.34474	0.94253			1.16252	1.09486			0.939812	1.0075			1.4962	1.21236			0.971343	0.939978			1.30632	1.07767			1.04722	1.2114
14		1.31801	1.16804			1.76626	0.916373			1.26881	1.26286			1.02846	1.0781			1.13718	1.01676			1.30546	0.951107			1.15148	1.15924			0.963607	0.998926			1.33438	1.17716			1.00496	0.997005			1.44236	1.07096			1.08285	1.13261
16		1.39647	1.22676			1.4847	0.888457			1.29148	1.29913			1.06061	1.0973			1.12434	1.11194			1.32599	0.980462			1.17693	1.16694			1.04529	0.991632			1.41973	1.15031			1.01458	0.964217			1.40035	1.17731			1.10677	1.11974
18		1.26934	1.21958			1.74641	0.998359			1.34598	1.27039			1.03724	1.12855			1.17914	1.14795			1.39593	1.04572			1.14047	1.14165			1.02452	0.936374			1.41769	1.09199			1.01769	1.00655			1.43659	1.34139			1.13801	1.12333
20		1.34466	1.25259			1.67485	0.984209			1.3532	1.40534			1.04484	1.12154			1.13776	1.08548			1.39699	1.12714			1.16001	1.15822			1.03447	1.0427			1.38	1.05644			1.05107	1.02552			1.5456	1.23842			1.15605	1.1483
22		1.31473	1.20795			1.5158	0.941379			1.36485	1.44163			1.0148	1.06724			1.15917	1.14983			1.40707	1.20566			1.14408	1.17276			1.03162	0.971326			1.24319	1.09902			1.05813	1.05727			1.51996	1.1676			1.1504	1.2011
24		1.33915	1.21966			1.59103	0.971705			1.3701	1.43522			0.977898	1.05634			1.16667	1.09127			1.19826	1.00474			1.15025	1.15882			1.05138	0.967329			1.25898	1.11277			1.08158	1.06857			1.46542	1.09558			1.17538	1.21568
26		1.25451	1.25353			1.45644	0.963463			1.40638	1.44475			0.988948	1.05137			1.13897	1.14586			1.26893	1.15005			1.13619	1.13864			1.06712	1.02881			1.18718	1.1035			1.08913	1.1044			1.39434	1.12618			1.18288	1.23881
28		1.39162	1.33796			1.46825	0.982331			1.38454	1.4448			0.983935	1.05839			1.16151	1.22686			1.26299	1.16627			1.13757	1.21429			1.06897	1.03939			1.13811	1.05225			1.096	1.11505			1.30719	1.27471			1.19201	1.26901
30		1.20374	1.25632			1.4289	0.95701			1.40985	1.49886			0.985671	1.12652			1.20993	1.18315			1.25295	1.13761			1.13699	1.16678			1.08922	1.03858			1.20173	1.19255			1.10648	1.1365			1.44292	1.13077			1.21874	1.2798
32		1.206	1.25532			1.37865	0.94294			1.41418	1.48551			0.976282	1.03468			1.19716	1.15185			1.22545	1.07045			1.13812	1.18498			1.10615	1.01164			1.10161	1.15735			1.12323	1.15258			1.32475	1.05749			1.22325	1.29707
34		1.21131	1.23259			1.39847	0.920636			1.39697	1.48794			0.977739	1.04127			1.21586	1.21414			1.22386	1.08232			1.12798	1.16277			1.1023	0.992579			1.10068	1.20645			1.11914	1.12811			1.21153	1.24128			1.22535	1.29663
[truncated: 9 more columns]

## Sheet: LatA
pos1-001	Area	SPTBNmean	ActinMean	pos1-002	Area	SPTBNmean	ActinMean	pos2-001	Area	SPTBNmean	ActinMean	pos2-002	Area	SPTBNmean	ActinMean	pos3-001	Area	SPTBNmean	ActinMean	pos3-002	Area	SPTBNmean	ActinMean	pos3-002	Area	SPTBNmean	ActinMean	pos4-001	Area	SPTBNmean	ActinMean	pos4-002	Area	SPTBNmean	ActinMean	pos5-001	Area	SPTBNmean	ActinMean	pos5-002	Area	SPTBNmean	ActinMean	pos6-001	Area	SPTBNmean	ActinMean	pos6-002	Area
0	1482.58	348782	254445	1	2621.37	219732	213478	1	3108.56	371049	564171	1	2898.79	185518	182376	1	1212.35	232424	202135	1	3637.82	216741	231566	2	3783.8	220226	234604	1	2719.06	378197	376051	1	1354.35	323836	280992	1	5634.98	181685	127166	1	2623.49	395570	361130	1	1856.7	693937	405815	1	2124.65
2	1518.33	348980	255322	2	2656.78	221642	215537	2	3170.72	375623	556286	2	2903.56	189828	185296	2	1260.6	229208	206431	3	3529.29	224644	242762	4	3368.91	214247	215736	2	2983.49	390127	395450	2	1349.61	332352	289904	2	5719.11	183226	126106	2	2713.44	402935	365541	2	1874.29	704716	410179	2	2168.68
4	1511.3	351730	249319	3	2686.1	221350	218535	3	3291.02	371819	558777	3	2906.76	187574	187627	3	1250.63	228011	206245	5	1675.36	228477	207499	6	1259.91	186166	188319	3	2928.45	401956	392982	3	1354.97	335344	285469	3	5851.26	183339	127562	3	2724.57	418036	370523	3	1896.95	712272	413608	3	2382.78
6	1261.39	380378	225273	4	2538.3	218095	204351	4	2445.14	403821	569745	4	2635.03	183104	163548	4	1125.81	218381	168900	7	1528.23	229779	200805	8	1101.67	192769	185432	4	2513.85	374140	371910	4	1336.24	341695	271594	4	5107.02	180401	119244	4	2652.43	369338	319188	4	1720.6	759896	431253	4	1989.9
8	1101.37	347270	202100	5	2382.12	207939	191289	5	2206.95	397787	576009	5	2249.2	190989	161658	5	884.041	213999	156759	9	1057.05	223222	204663	10	1075.07	197645	186812	5	2142.61	336527	328932	5	1317.83	341086	259584	5	4532.75	172668	117958	5	2621.29	363416	316192	5	1741.65	709147	413534	5	1833.86
10	1064.24	322142	201424	6	2141.4	221423	184842	6	2058.14	412456	551165	6	1965.37	196588	161381	6	793.504	210903	157606	11	1403.7	236006	199357	12	1010.19	201275	187113	6	1995.73	344199	303666	6	1309.51	340541	256553	6	4618.63	174040	116733	6	2353.48	384857	320988	6	1752.51	687182	395203	6	1712.3
12	1022.19	302417	206798	7	2078.55	228971	182389	7	1979.52	417559	529964	7	1866.69	204090	162637	7	749.151	206589	157148	13	1303.04	238252	201092	14	895.978	201961	187394	7	1841.76	351977	295695	7	1308.5	346752	258673	7	4324.69	175402	116820	7	2194.54	401281	334230	7	1746.36	661183	385482	7	1703.5
14	951.31	287332	208139	8	2061.62	234921	181524	8	1914.96	425306	508179	8	1672.97	207464	165356	8	623.811	209607	154919	15	1202.14	237000	204165	16	861.209	204565	186719	8	1719.78	362090	298642	8	1314.6	358777	259600	8	4153.86	179414	115201	8	2333.57	387033	325361	8	1743.37	660038	379093	8	1671.21
16	884.293	281097	213532	9	2014.16	243396	183292	9	1840.85	431892	500865	9	1341.35	218747	170042	9	620.465	207588	155964	17	1078.82	230691	207292	18	845.287	200611	189470	9	1587.83	375310	298799	9	1299.32	350172	259750	9	3925.07	183369	113161	9	2078.55	415016	348035	9	1744.21	654264	376240	9	1665.79
18	863.244	270632	214321	10	1995.6	247837	183091	10	1803.27	431001	497862	10	1163.81	224070	170941	10	616.917	205352	155999	19	1017.65	230455	211313	20	867.346	197384	190325	10	1495.55	378226	301535	10	1260.15	343614	255023	10	3890.48	181212	113340	10	2039.44	425548	352000	10	1741.2	654035	381565	10	1600.12
20	838.293	263180	215644	11	1894.82	249016	181792	11	1761.58	438864	505136	11	990.77	229643	173572	11	581.728	205432	157898	21	1002.54	230670	215064	22	882.175	195920	191756	11	1528.68	363656	296422	11	1220.87	339265	247800	11	3709.12	181261	111821	11	1788.12	443703	346840	11	1737.72	661826	387503	11	1674
22	873.298	255842	215697	12	1801.02	245837	182671	12	1751.54	434758	503090	12	1004.56	222731	170419	12	630.065	201571	158010	23	1045.93	228425	215214	24	876.139	196353	191966	12	1479.69	360631	298576	12	1178.76	335114	248944	12	3449.21	184770	110357	12	1778.96	454159	352949	12	1739.1	682840	390661	12	1695.59
24	794.21	256264	220292	13	1849.94	236588	176077	13	1820.13	429083	497304	13	884.697	226949	172705	13	623.777	201779	161259	25	1075.12	226760	216378	26	890.834	195286	190097	13	1416.99	358172	300201	13	1211.89	320158	245210	13	3479.51	174056	109099	13	1740.51	463501	360505	13	1735.03	672980	391627	13	1775.92
26	766.368	256352	222192	14	1864.44	234064	174949	14	1784.78	435884	500159	14	865.547	226113	172955	14	576.465	205433	159265	27	1104.17	226080	215001	28	886.177	195893	190606	14	1404.86	351919	305615	14	1240.88	313203	243296	14	3614.73	169791	107354	14	1720.55	472252	368539	14	1719.48	675533	387598	14	1834.06
28	677.915	263478	228888	15	1855.46	228915	173999	15	1773.36	433816	502821	15	890.245	223480	172544	15	602.492	205140	161439	29	1219.44	224493	212385	30	935.859	194175	188464	15	1344.19	346265	305214	15	1232.86	311933	245584	15	3427.87	169424	105417	15	1737.18	478865	370048	15	1716.18	671823	382590	15	1847.07
30	760.702	255372	223945	16	1894.57	231051	171137	16	1806.1	424436	495021	16	909.059	221645	169636	16	614.227	205536	161142	31	1145.23	230871	215804	32	882.948	198550	190140	16	1349.19	335483	305194	16	1274.86	309810	243031	16	3330.71	168851	104633	16	1733.04	480713	372350	16	1709.49	647323	369366	16	1842.5
32	564.343	276240	238105	17	1916.36	227652	172714	17	1852.32	418506	484506	17	890.044	222401	169951	17	611.739	207470	161070	33	1199.02	227417	211521	34	885.622	200204	189535	17	1394.48	323689	306322	17	1272	308896	243544	17	3097.78	169798	104280	17	1722.52	486596	376624	17	1704.36	621309	354631	17	1858.32
34	606.493	268906	228553	18	1920.26	230582	173252	18	1818.77	426292	496368	18	823.447	229655	173039	18	604.661	209613	163331	35	1166.06	228761	213593	36	841.774	203233	191995	18	1408.71	317734	309227	18	1287.82	305171	244338	18	3073.25	168902	103643	18	1695.21	489981	379210	18	1701.84	616106	348317	18	1877.13
0		1	1			1	1			1	1			1	1			1	1			1	1			1	1			1	1			1	1			1	1			1	1			1	1
2		1.00057	1.00345			1.00869	1.00964			1.01233	0.986024			1.02323	1.01601			0.986162	1.02125			1.03646	1.04835			0.972848	0.919574			1.03154	1.05158			1.0263	1.03172			1.00848	0.991664			1.01862	1.01221			1.01553	1.01076
4		1.00845	0.979855			1.00736	1.02369			1.00207	0.990439			1.01108	1.02879			0.981013	1.02033			1.05415	0.896071			0.845342	0.802708			1.06282	1.04502			1.03554	1.01593			1.0091	1.00311			1.05679	1.02601			1.02642	1.0192
6		1.09059	0.885353			0.992549	0.957245			1.08832	1.00988			0.986983	0.896764			0.939581	0.835581			1.06015	0.867161			0.875321	0.790401			0.989273	0.988988			1.05515	0.966557			0.992934	0.937701			0.933684	0.88386			1.09505	1.06268
8		0.995663	0.79428			0.946328	0.89606			1.07206	1.02098			1.02949	0.886398			0.920726	0.775518			1.0299	0.88382			0.897465	0.796286			0.889821	0.8747			1.05327	0.923813			0.950366	0.927588			0.918714	0.875562			1.02192	1.01902
10		0.923618	0.791623			1.00769	0.865859			1.11159	0.976947			1.05967	0.884884			0.907406	0.779708			1.08888	0.860909			0.913945	0.797566			0.910105	0.807512			1.05158	0.913026			0.957923	0.917953			0.972918	0.888844			0.990265	0.97385
12		0.867064	0.812743			1.04204	0.854367			1.12535	0.939367			1.1001	0.89177			0.888846	0.777441			1.09924	0.868401			0.917062	0.798765			0.930673	0.786316			1.07076	0.920571			0.965419	0.918635			1.01444	0.925511			0.9528	0.949896
14		0.823815	0.818012			1.06913	0.850317			1.14622	0.900753			1.11829	0.906677			0.901829	0.766413			1.09347	0.88167			0.928884	0.795888			0.957412	0.794153			1.10789	0.92387			0.987501	0.905906			0.978418	0.900952			0.95115	0.934152
16		0.805939	0.83921			1.10769	0.858598			1.16398	0.887789			1.17911	0.932374			0.893143	0.771583			1.06436	0.895173			0.910933	0.807615			0.992368	0.794569			1.08132	0.924404			1.00927	0.889869			1.04916	0.963739			0.942829	0.927122
18		0.775934	0.842307			1.1279	0.857659			1.16157	0.882467			1.2078	0.937303			0.883523	0.771756			1.06327	0.91254			0.896278	0.811259			1.00008	0.801846			1.06107	0.90758			0.997394	0.891271			1.07578	0.974718			0.942499	0.940244
20		0.754568	0.84751			1.13327	0.851574			1.18277	0.89536			1.23784	0.951728			0.883866	0.781149			1.06426	0.928738			0.88963	0.817357			0.961553	0.788248			1.04764	0.881877			0.997667	0.879327			1.12168	0.960429			0.953727	0.954877
22		0.733529	0.847718			1.1188	0.855691			1.1717	0.891734			1.20059	0.93444			0.867253	0.781703			1.05391	0.929387			0.891598	0.818256			0.953555	0.793976			1.03482	0.885949			1.01698	0.867814			1.14811	0.977347			0.984009	0.962657
24		0.73474	0.865774			1.07671	0.824799			1.15641	0.881477			1.22332	0.946971			0.86815	0.797776			1.04622	0.93441			0.886751	0.810286			0.947053	0.798297			0.988642	0.872659			0.95801	0.857925			1.17173	0.998268			0.969799	0.965039
26		0.734992	0.873242			1.06522	0.819515			1.17474	0.886538			1.21881	0.948345			0.883873	0.787912			1.04309	0.928467			0.889507	0.812455			0.930518	0.812694			0.967164	0.865847			0.934535	0.844197			1.19385	1.02052			0.97348	0.95511
28		0.755424	0.899559			1.04179	0.815067			1.16916	0.891256			1.20462	0.94609			0.882612	0.798669			1.03576	0.917168			0.881708	0.803327			0.915569	0.811629			0.963241	0.873989			0.932511	0.828973			1.21057	1.02469			0.968132	0.94277
30		0.73218	0.880131			1.05151	0.801658			1.14388	0.87743			1.19473	0.930146			0.884317	0.797202			1.06519	0.931932			0.901573	0.810472			0.88706	0.811574			0.956688	0.864905			0.929358	0.822807			1.21524	1.03107			0.932827	0.910183
32		0.792014	0.935782			1.03604	0.809048			1.1279	0.858793			1.19881	0.931874			0.892634	0.796841			1.04926	0.913439			0.909084	0.807891			0.855875	0.814574			0.953865	0.86673			0.93457	0.820032			1.23011	1.0429			0.895339	0.873874
34		0.770985	0.898241			1.04938	0.811565			1.14888	0.879818			1.23791	0.948804			0.901855	0.808026			1.05546	0.922384			0.922838	0.818378			0.84013	0.822301			0.942363	0.869557			0.929638	0.81502			1.23867	1.05006			0.887842	0.858316
[truncated: 9 more columns]

## Sheet: Diamide
pos1-001	Area	SPTBNmean	ActinMean					pos1-002	Area	SPTBNmean	ActinMean	pos2-001	Area	SPTBNmean	ActinMean	pos2-002	Area	SPTBNmean	ActinMean	pos3-001	Area	SPTBNmean	ActinMean	pos3-002	Area	SPTBNmean	ActinMean	pos4-001	Area	SPTBNmean	ActinMean	pos4-002	Area	SPTBNmean	ActinMean	pos5-001	Area	SPTBNmean	ActinMean	pos5-002	Area	SPTBNmean	ActinMean	pos6-001	Area	SPTBNmean	ActinMean	pos6-002	Area
1	1667.91	313181	224590	2	1022.36	182535	207220	1	4131.75	342663	222091	1	1567.12	906387	405660	1	1960.32	667692	327857	1	1209.86	422897	354554	1	1118.26	391001	284928	1	1476.7	365666	199520	1	2167.96	929481	445834	1	775.699	1.15669e+06	262968	1	1232.86	336300	202080	1	1724.17	711590	291846	1	1318.05
3	1704.23	319443	225136	4	1050.05	187183	204367	2	4214.65	352688	228381	2	1669.78	885119	414442	2	1955.95	691055	324596	2	1209.64	432428	366280	2	1193.53	393154	289598	2	1483.44	380827	204904	2	2209.93	950518	446613	2	820.488	1.07848e+06	253893	2	1302.57	342574	203807	2	1726.17	729401	300678	2	1343.24
5	1700.31	326638	226751	6	1074.77	186844	208046	3	4200.18	363880	226253	3	1771.44	886385	414193	3	2043.7	682177	324665	3	1364.17	425706	370059	3	1206.06	397230	298044	3	1499.33	393305	207065	3	2255.68	983228	464626	3	840.21	1.08824e+06	254116	3	1303.56	354162	205235	3	1855.85	710713	305894	3	1453.55
7	1705.72	332927	240071	8	1096.94	193306	223390	4	4243.35	382183	234237	4	1740.53	970458	434062	4	2068.43	790809	378047	4	1200.14	448775	362829	4	1220.48	394899	303288	4	1519.82	420923	224132	4	2228.79	1.02474e+06	481284	4	871.348	1.30305e+06	268185	4	1348.97	366929	219833	4	1599.68	807007	315487	4	1332.81
9	1762.95	349241	235037	10	1119.37	205784	229850	5	4352.28	413512	255247	5	1747.86	1.02214e+06	468456	5	2050.09	843058	346618	5	1165.57	469077	352020	5	1197.74	412601	291085	5	1524.75	450705	232820	5	2213.63	1.06894e+06	464754	5	883.352	1.50422e+06	270431	5	1372.42	383597	220289	5	1551.2	873025	323809	5	1323.41
11	1777.3	362882	238858	12	1149.52	216675	242242	6	4110.19	439965	269365	6	1672.11	1.06382e+06	478662	6	2057.11	825437	334286	6	1170.2	496902	353773	6	1188.12	430667	296908	6	1505.23	497119	246126	6	2195.85	1.1165e+06	477170	6	892.162	1.70842e+06	287933	6	1381.07	410872	222395	6	1528.8	943725	324759	6	1287.28
13	1788.33	373298	250640	14	1110.04	224345	257152	7	3529	456241	265535	7	1592.56	1.04308e+06	467876	7	2043.11	807881	328410	7	1267.8	510146	376976	7	1169.34	451400	302853	7	1500.79	501752	251551	7	2191.57	1.13792e+06	499529	7	884.024	1.78827e+06	298384	7	1386.03	422704	226169	7	1572.65	967545	325962	7	1224.94
15	2928.33	321637	255856	16	1702.85	396580	254877	8	2334.8	499508	259361	8	1295.76	1.03394e+06	485204	8	2042.42	788919	327295	8	1271.87	540290	396428	8	1158.16	471545	305086	8	1504.47	513029	261991	8	2184.3	1.13167e+06	506102	8	867.195	1.77718e+06	309708	8	1367.55	423210	232409	8	1608.86	989970	337893	8	1154.68
17	1143.58	231237	255051	18	1620.65	408886	258843	9	1551.14	517910	258127	9	705.269	982156	519458	9	2044.81	771219	326083	9	1257.64	550689	384427	9	1154.24	482592	306665	9	1500.81	528590	263910	9	2164.95	1.13076e+06	512420	9	757.104	1.83597e+06	319086	9	1358.59	424052	230053	9	1617.56	1.00174e+06	357182	9	1158.43
19	1176.23	219109	258848	20	1502.27	416626	242847	10	1175.12	494855	257439	10	556.054	936186	473582	10	2070.36	756247	330506	10	1250.7	558548	386968	10	1156.83	479831	306006	10	1485.51	538575	264840	10	2183.41	1.10979e+06	516601	10	709.321	1.79159e+06	319670	10	1343.02	423351	228219	10	1676.32	983739	376042	10	1160.26
21	1145.89	220737	256236	22	1086.05	220016	260328	11	989.257	491413	245719	11	459.43	911150	464183	11	2063.37	753820	333223	11	1267.19	554443	390806	11	1174.62	491917	329813	11	1474.04	541440	267474	11	2182.4	1.10192e+06	527591	11	662.564	1.79502e+06	327710	11	1344.4	419761	230427	11	1690.26	980293	389169	11	1176.37
23	1328.63	430272	241926	24	1075.37	221970	261601	12	1004	444973	236951	12	406.823	903544	462623	12	2068.23	749459	342789	12	1281.41	551660	406945	12	1172.77	499410	332608	12	1476.39	541236	264085	12	2171.69	1.07694e+06	537434	12	625.509	1.74481e+06	310686	12	1339.49	418780	227769	12	1720.08	974286	414497	12	1191.75
25	1269.7	424794	233923	26	1070.83	216535	255664	13	980.279	428587	227581	13	625.576	962177	424603	13	2083.14	738163	342350	13	1280.81	553738	422378	13	1172.9	518157	338221	13	1460.05	531992	260223	13	2171.88	1.11815e+06	565001	13	603.282	1.70136e+06	310328	13	1330.31	413490	226680	13	1744.19	961904	417015	13	1207.99
27	1285.95	415716	226854	28	1146.83	207408	251491	14	1048.57	423855	223563	14	472.595	849324	455315	14	2100.07	741732	342107	14	1290.28	554191	431123	14	1192.58	508230	355140	14	1455.75	519310	254238	14	2172.87	1.10068e+06	571623	14	597.213	1.64043e+06	311091	14	1344.63	411820	229547	14	1760.63	956135	428947	14	1213.76
29	1257.98	410866	234048	30	1077.66	212392	255036	15	1157.82	408499	220574	15	472.729	841154	455223	15	2115.98	739732	349749	15	1283.38	552405	427184	15	1186.56	516267	360986	15	1440.1	512873	253762	15	2185.24	1.06415e+06	575951	15	591.025	1.59911e+06	319141	15	1337.92	418344	233778	15	1775.6	951871	431377	15	1222.45
31	1287.06	408991	223573	32	2351.39	315460	241911	16	1385.44	405801	214239	16	536.972	806519	463612	16	2137.53	766892	367085	16	1248.63	560342	465680	16	1200.78	507147	367885	16	1438.36	507565	252451	16	2203.55	1.07399e+06	596211	16	592.101	1.54607e+06	320354	16	1342.68	422144	233505	16	1773.66	953736	447647	16	1233.53
33	1294.33	402003	222490	34	990.434	213154	263313	17	1382.21	407001	211885	17	532.399	797143	450200	17	2141.33	768407	359810	17	1303.32	546474	450778	17	1195.79	502138	361157	17	1432.23	498757	250818	17	2246.11	1.09896e+06	639479	17	583.829	1.53827e+06	328500	17	1345.09	421542	232742	17	1778.47	958097	450106	17	1234.76
								18	1456.15	402064	216469	18	503.682	816994	476720	18	2127.54	781064	365470	18	1247.49	554970	469628	18	1193.27	505747	363785	18	1423.82	492486	251084	18	2229.38	1.05394e+06	610128	18	581.879	1.49739e+06	327969	18	1330.9	443773	225535	18	1801.74	946958	454221	18	1241.35
0		1	1			1	1			1	1			1	1			1	1			1	1			1	1			1	1			1	1			1	1			1	1			1	1
2		1.01999	1.00243			1.02546	0.986233			1.02926	1.02832			0.976535	1.02165			1.03499	0.990053			1.02254	1.03307			1.00551	1.01639			1.04146	1.02699			1.02263	1.00175			0.932392	0.965493			1.01866	1.00855			1.02503	1.03026
4		1.04297	1.00962			1.02361	1.00399			1.06192	1.01874			0.977932	1.02104			1.02169	0.990266			1.00664	1.04373			1.01593	1.04603			1.07558	1.03782			1.05783	1.04215			0.940828	0.96634			1.05311	1.01562			0.998767	1.04813
6		1.06305	1.06893			1.05901	1.07803			1.11533	1.05469			1.07069	1.07001			1.18439	1.15309			1.06119	1.02334			1.00997	1.06444			1.15111	1.12336			1.10249	1.07952			1.12654	1.01984			1.09108	1.08786			1.13409	1.081
8		1.11514	1.04652			1.12737	1.10921			1.20676	1.14929			1.12771	1.1548			1.26265	1.05722			1.1092	0.992855			1.05524	1.02161			1.23256	1.1669			1.15004	1.04244			1.30046	1.02838			1.14064	1.09011			1.22686	1.10952
10		1.1587	1.06353			1.18704	1.16901			1.28396	1.21286			1.17369	1.17996			1.23625	1.01961			1.175	0.997798			1.10145	1.04205			1.35949	1.23359			1.20121	1.07029			1.477	1.09494			1.22174	1.10053			1.32622	1.11277
12		1.19196	1.11599			1.22905	1.24097			1.33146	1.19561			1.15081	1.15337			1.20996	1.00169			1.20631	1.06324			1.15447	1.06291			1.37216	1.26078			1.22425	1.12044			1.54603	1.13468			1.25692	1.11921			1.35969	1.1169
14		1.027	1.13921			2.17263	1.22998			1.45773	1.16781			1.14073	1.19609			1.18156	0.998287			1.27759	1.1181			1.206	1.07075			1.403	1.31311			1.21753	1.13518			1.53644	1.17774			1.25843	1.15008			1.39121	1.15778
16		0.738349	1.13563			2.24004	1.24913			1.51143	1.16226			1.08359	1.28053			1.15505	0.994591			1.30218	1.08426			1.23425	1.07629			1.44555	1.32273			1.21655	1.14935			1.58727	1.21341			1.26093	1.13843			1.40775	1.22387
18		0.699625	1.15253			2.28245	1.17193			1.44415	1.15916			1.03288	1.16743			1.13263	1.00808			1.32077	1.09142			1.22719	1.07398			1.47286	1.32739			1.19399	1.15873			1.5489	1.21562			1.25885	1.12935			1.38245	1.28849
20		0.704822	1.1409			1.20533	1.25629			1.4341	1.10639			1.00525	1.14427			1.12899	1.01637			1.31106	1.10225			1.2581	1.15753			1.4807	1.34059			1.18552	1.18338			1.55187	1.2462			1.24817	1.14028			1.37761	1.33347
22		1.37388	1.07719			1.21604	1.26243			1.29857	1.06691			0.996863	1.14042			1.12246	1.04555			1.30448	1.14777			1.27726	1.16734			1.48014	1.3236			1.15865	1.20546			1.50845	1.18146			1.24526	1.12712			1.36917	1.42026
24		1.35639	1.04155			1.18627	1.23378			1.25076	1.02472			1.06155	1.0467			1.10554	1.04421			1.30939	1.19129			1.32521	1.18704			1.45486	1.30425			1.20298	1.26729			1.4709	1.1801			1.22953	1.12174			1.35177	1.42888
26		1.3274	1.01008			1.13626	1.21364			1.23695	1.00663			0.937043	1.12241			1.11089	1.04347			1.31046	1.21596			1.29982	1.24642			1.42018	1.27425			1.18419	1.28214			1.41821	1.183			1.22456	1.13592			1.34366	1.46977
28		1.31191	1.04211			1.16357	1.23075			1.19213	0.993171			0.928029	1.12218			1.10789	1.06677			1.30624	1.20485			1.32037	1.26694			1.40257	1.27187			1.14488	1.29185			1.3825	1.21362			1.24396	1.15686			1.33767	1.4781
30		1.30593	0.995473			1.72821	1.16741			1.18426	0.964644			0.889817	1.14286			1.14857	1.11965			1.32501	1.31343			1.29705	1.29115			1.38806	1.26529			1.15547	1.33729			1.33664	1.21823			1.25526	1.15551			1.34029	1.53384
32		1.28362	0.990651			1.16774	1.2707			1.18776	0.954045			0.879473	1.1098			1.15084	1.09746			1.29222	1.2714			1.28424	1.26754			1.36397	1.25711			1.18233	1.43434			1.3299	1.2492			1.25347	1.15173			1.34642	1.54227
34										1.17335	0.974685			0.901374	1.17517			1.1698	1.11472			1.31231	1.32456			1.29347	1.27676			1.34682	1.25844			1.1339	1.36851			1.29455	1.24718			1.31957	1.11607			1.33076	1.55637
[truncated: 9 more columns]
