# Supplementary material for: Complementary mesoscale dynamics of spectrin and acto-myosin shape membrane territories during mechanoresponse
Source: Nat Commun. 2020 Oct 9;11:5108. doi: 10.1038/s41467-020-18825-7 (PMC7547731; doi:10.1038/s41467-020-18825-7)
Supplement: Supplementary file 13 — Source Data [file 41467_2020_18825_MOESM13_ESM.zip › Ghisleni et al Source Data/Figure S4/S4A-drugquantification_jaspk1uM_treatment.xlsx]

## Sheet: 20200209_jaspk
frame	6-pos4-S001	area	mean	IntDen	median		6-pos4-S001						6-pos2-S001						6-pos1-S001						5-pos4						5-pos3						5-pos1 cell1						5-pos1 cell2						2-pos4
0		5869.94	780.238	4.57994e+06	729	272405956		2542.59	1213.33	3.085e+06	1188	183489725		5284.06	1259.4	6.65474e+06	1223	395810319		3430.97	2137.96	7.33527e+06	2184	436287456		5121.62	2022.99	1.0361e+07	2003	616251033		1884.91	1031.74	1.94475e+06	997	115669766		2061.4	859.792	1.77238e+06	826	105417371		1829.73	1491.45	2.72896e+06	1484	162313272
2		5939.47	807.706	4.79735e+06	755	285336738		2454.62	1276.49	3.1333e+06	1250	186362231		5260.77	1309.79	6.89051e+06	1272	409833954		3414.84	2310.91	7.8914e+06	2356	469364635		5029.14	2061.48	1.03675e+07	2032	616637321		1901.12	1055.65	2.00691e+06	1020	119367213		2048.12	916.59	1.87729e+06	880	111657173		1843.02	1576.43	2.90538e+06	1571	172806453
4		5966.64	804.771	4.80178e+06	753	285600323		2442.52	1311.17	3.20256e+06	1285	190482021		5365.56	1345.05	7.21696e+06	1310	429250542		3422.54	2391.07	8.18353e+06	2420	486739826		5016.56	2091.65	1.04929e+07	2056	624096175		1879.16	1082.38	2.03396e+06	1042	120976046		2015.38	934.29	1.88295e+06	902	111994246		1867.46	1603.53	2.99453e+06	1599	178108440
6		5975.59	853.402	5.09958e+06	794	303312618		2471.03	1302.17	3.2177e+06	1276	191382112		5378.44	1385.89	7.45395e+06	1351	443346284		3445.27	2391.8	8.2404e+06	2424	490122507		5018.76	2229.45	1.11891e+07	2188	665504763		1923.2	1156.8	2.22476e+06	1117	132323977		1995.07	1017.1	2.0292e+06	980	120692502		1839.74	1723.6	3.17098e+06	1706	188603662
8		6126.72	859.94	5.26861e+06	801	313366513		2466.74	1295.87	3.19659e+06	1268	190126505		5380.65	1421.95	7.65101e+06	1386	455066950		3442.67	2354.68	8.10639e+06	2398	482152115		5023.05	2314.01	1.16234e+07	2288	691335653		1908.57	1170.75	2.23445e+06	1132	132900751		2003.48	1044.04	2.09171e+06	1005	124410665		1822.27	1765.64	3.21747e+06	1744	191368638
10		6099.28	888.4	5.4186e+06	825	322287398		2412.29	1299.45	3.13464e+06	1270	186441878		5359.29	1472.24	7.89015e+06	1434	469290364		3376.38	2457.32	8.29682e+06	2493	493478490		5010.98	2361.23	1.18321e+07	2334	703747662		1890.46	1168.96	2.20988e+06	1130	131439142		2024.16	1050.41	2.1262e+06	1014	126462006		1818.86	1788.51	3.25305e+06	1781	193484929
12		6024.85	913.381	5.50298e+06	848	327306432		2414.94	1301.87	3.14395e+06	1260	186995855		5356.84	1500.82	8.03963e+06	1463	478180827		3319.24	2579.76	8.56286e+06	2611	509301570		5003.14	2408.84	1.20518e+07	2381	716814929		1896.52	1169.93	2.21879e+06	1132	131969282		2021.52	1069.94	2.16291e+06	1033	128645628		1801.89	1841.39	3.31798e+06	1835	197346965
14		5330.98	960.492	5.12036e+06	892	304549046		2429.57	1282.18	3.11514e+06	1228	185282453		5307.02	1526.7	8.10224e+06	1487	481905074		3281.15	2655.49	8.71305e+06	2690	518234614		5001.01	2446.18	1.22334e+07	2421	727617173		1888.92	1173.61	2.21685e+06	1136	131853901		2003.82	1095.21	2.19461e+06	1057	130530855		1776.59	1909.59	3.39255e+06	1904	201782105
16		4858.79	976.458	4.7444e+06	908	282187571		2405.09	1273.98	3.06405e+06	1219	182243512		5320.74	1537.57	8.18101e+06	1497	486590163		3280.81	2645.68	8.67997e+06	2676	516267309		4985.37	2501.91	1.2473e+07	2471	741866313		1890.13	1179.08	2.22861e+06	1140	132553357		2005.04	1106.87	2.21933e+06	1067	132001304		1758.53	1961.01	3.4485e+06	1957	205109663
18		5335.91	958.918	5.1167e+06	885	304330776		2391.49	1242.21	2.97073e+06	1185	176693052		5292.29	1556.51	8.23748e+06	1517	489949089		3339.89	2630.82	8.78666e+06	2699	522612701		4950.99	2514.68	1.24502e+07	2466	740510377		1884.14	1177.84	2.21921e+06	1138	131994429		1984.78	1129.68	2.24217e+06	1090	133360002		1733.88	1996.28	3.46132e+06	1996	205872590
20		5905.56	903.28	5.33438e+06	835	317278046		2419.23	1240.31	3.0006e+06	1179	178469679		5111.32	1591.3	8.13363e+06	1548	483771788		3299.86	2630.25	8.67945e+06	2694	516236139		4929.94	2504.8	1.23485e+07	2451	734466409		1874.91	1182.55	2.21717e+06	1143	131872903		1975.65	1140.18	2.25261e+06	1100	133980580		1718.59	2012.67	3.45895e+06	2013	205731625
22		5270.07	963.255	5.07642e+06	895	301935156		2433.99	1202.93	2.92794e+06	1141	174147727		5003.93	1593.38	7.9732e+06	1549	474229763		3276.37	2626.91	8.60672e+06	2680	511910191		4897.42	2525.92	1.23705e+07	2453	735773467		1885.07	1185.98	2.23565e+06	1148	132972185		1953.7	1148.13	2.2431e+06	1107	133415093		1702.43	2059.72	3.50652e+06	2058	208560950
24		5215.44	979.783	5110001	910	303932630		2383.18	1235.94	2.94546e+06	1172	175190250		4951.46	1605.92	7.95166e+06	1563	472948656		3310.37	2614.42	8.65469e+06	2684	514763572		4902.3	2558.72	1.25436e+07	2480	746068996		1887.77	1180.69	2.22888e+06	1140	132569484		1951.36	1158.27	2.2602e+06	1120	134431888		1699.84	2093.36	3.55837e+06	2098	211644641
26		4702.39	1026.17	4.82547e+06	958	287009303		2422.56	1213.59	2.94e+06	1147	174865588		4866.79	1612.99	7.8501e+06	1568	466908522		3254.88	2662.29	8.66546e+06	2704	515403969		4882.11	2586.05	1.26254e+07	2497	750933263		1873.47	1193.47	2.23592e+06	1151	132988219		1924.17	1183.61	2.27746e+06	1141	135458815		1670.75	2156.53	3.60303e+06	2153	214300882
28		5055.45	1028.11	5.19753e+06	957	309138819		2410.82	1215.11	2.92941e+06	1146	174235383		4751.59	1629.54	7.74292e+06	1580	460533634		3281.48	2639.83	8.66254e+06	2673	515230810		4892.11	2596.95	1.27046e+07	2501	755643532		1866.12	1202.84	2.24464e+06	1157	133506922		1920.29	1192.37	2.2897e+06	1153	136186647		1663.59	2194.23	3.6503e+06	2186	217112489
30		5250.04	1037.71	5.44803e+06	962	324037740		2360.96	1225.36	2.89303e+06	1162	172071466		4733.72	1644.19	7.78314e+06	1596	462925439		3248.36	2665.12	8.65726e+06	2681	514916592		4872.66	2574.01	1.25423e+07	2484	745988972		1834.07	1204.34	2.20885e+06	1154	131377910		1920.71	1200	2.30486e+06	1157	137088433		1665.25	2221.74	3.69976e+06	2216	220054430
32		5259.57	1063.3	5.59253e+06	983	332632312		2395.47	1201.61	2.87842e+06	1131	171202834		4701.94	1667.13	7.83876e+06	1617	466233804		3263.11	2689.93	8.77751e+06	2701	522068837		4884.18	2549.96	1.24544e+07	2466	740765154		1832.58	1202.98	2.20456e+06	1154	131122788		1908.92	1207.23	2.30452e+06	1165	137068102		1650.07	2259.02	3.72754e+06	2246	221706876
34		4994.6	1119.2	5.58994e+06	1032	332478414		2386.26	1208.4	2.88356e+06	1140	171508114		4691.85	1676.39	7.86539e+06	1625	467817409		3197.4	2715.22	8.68164e+06	2682	516366316		4891.57	2533.5	1.23928e+07	2470	737098663		1811.11	1200.84	2.17484e+06	1152	129355343		1912.35	1207.37	2.30891e+06	1166	137329288		1648.37	2262.84	3.73001e+06	2260	221853401
[truncated: 35 more columns]

## Sheet: final
frame	mean
0	780.238	1213.33	1259.4	2137.96	2022.99	1031.74	859.792	1491.45	984.854	1239.38	1281.99	1741.15	2375.18	4154.06	781.323
2	807.706	1276.49	1309.79	2310.91	2061.48	1055.65	916.59	1576.43	978.407	1256.54	1307.26	1743.82	2452.89	4318.82	808.433
4	804.771	1311.17	1345.05	2391.07	2091.65	1082.38	934.29	1603.53	990.781	1267.41	1271.97	1722.21	2592.11	4397.22	846.475
6	853.402	1302.17	1385.89	2391.8	2229.45	1156.8	1017.1	1723.6	960.059	1262.28	1318.7	1750.11	2708.13	4612.24	854.267
8	859.94	1295.87	1421.95	2354.68	2314.01	1170.75	1044.04	1765.64	985.728	1266.84	1319.59	1723.09	2724.64	4588.59	860.363
10	888.4	1299.45	1472.24	2457.32	2361.23	1168.96	1050.41	1788.51	1013.46	1288.52	1314.06	1726.61	2760.76	4611.72	888.978
12	913.381	1301.87	1500.82	2579.76	2408.84	1169.93	1069.94	1841.39	1053.27	1293.78	1297.07	1739.21	2727.52	4601.05	913.913
14	960.492	1282.18	1526.7	2655.49	2446.18	1173.61	1095.21	1909.59	1066.81	1285.2	1291.85	1769.41	2693.71	4658.57	957.806
16	976.458	1273.98	1537.57	2645.68	2501.91	1179.08	1106.87	1961.01	1082.74	1280.04	1287.14	1778.6	2675.09	4752.84	959.82
18	958.918	1242.21	1556.51	2630.82	2514.68	1177.84	1129.68	1996.28	1109.45	1269.27	1274.33	1783.32	2618.91	4784.23	959.025
20	903.28	1240.31	1591.3	2630.25	2504.8	1182.55	1140.18	2012.67	1133.78	1275.79	1262.95	1821.52	2599.19	4842.56	904.129
22	963.255	1202.93	1593.38	2626.91	2525.92	1185.98	1148.13	2059.72	1148.69	1263.87	1282.45	1846.23	2579.9	4894.05	963.993
24	979.783	1235.94	1605.92	2614.42	2558.72	1180.69	1158.27	2093.36	1169.16	1270.32	1319.64	1899.99	2606.37	4992.98	980.527
26	1026.17	1213.59	1612.99	2662.29	2586.05	1193.47	1183.61	2156.53	1193.21	1295.01	1334.64	1950.85	2621.71	5028.08	1026.4
28	1028.11	1215.11	1629.54	2639.83	2596.95	1202.84	1192.37	2194.23	1238.69	1318.45	1413.91	1981.88	2610.5	5021.77	1029.55
30	1037.71	1225.36	1644.19	2665.12	2574.01	1204.34	1200	2221.74	1287.27	1345.74	1495.81	2024.26	2636.2	5083.84	1038.51
32	1063.3	1201.61	1667.13	2689.93	2549.96	1202.98	1207.23	2259.02	1303.61	1372.19	1574.01	2040.77	2678.51	5196.17	1062.63
34	1119.2	1208.4	1676.39	2715.22	2533.5	1200.84	1207.37	2262.84	1410.49	1432.5	1665.88	2046.46	2717.05	5303.92	1119.47
																	mean	sd
0	1	1	1	1	1	1	1	1	1	1	1	1	1	1	1		1	0
2	1.0352	1.05205	1.04001	1.08089	1.01903	1.02317	1.06606	1.05698	0.993454	1.01385	1.01971	1.00153	1.03272	1.03966	1.0347		1.03393	0.0236075
4	1.03144	1.08064	1.06801	1.11839	1.03394	1.04908	1.08665	1.07514	1.00602	1.02262	0.992187	0.989122	1.09133	1.05854	1.08339		1.05243	0.0387831
6	1.09377	1.07322	1.10044	1.11873	1.10206	1.12121	1.18296	1.15566	0.974824	1.01848	1.02863	1.00514	1.14018	1.1103	1.09336		1.08793	0.058265
8	1.10215	1.06803	1.12907	1.10137	1.14386	1.13473	1.21429	1.18384	1.00089	1.02216	1.02933	0.989624	1.14713	1.10461	1.10116		1.09815	0.0656547
10	1.13863	1.07097	1.169	1.14937	1.1672	1.133	1.2217	1.19918	1.02905	1.03965	1.02501	0.991646	1.16234	1.11017	1.13779		1.11631	0.0693084
12	1.17064	1.07297	1.19169	1.20664	1.19073	1.13394	1.24442	1.23463	1.06947	1.04389	1.01176	0.998886	1.14835	1.10761	1.1697		1.13302	0.0787643
14	1.23102	1.05674	1.21225	1.24207	1.20919	1.1375	1.27381	1.28035	1.08321	1.03697	1.00769	1.01623	1.13411	1.12145	1.22588		1.15123	0.0947857
16	1.25149	1.04999	1.22088	1.23748	1.23674	1.1428	1.28737	1.31483	1.09939	1.03281	1.00402	1.02151	1.12627	1.14414	1.22845		1.15988	0.10212
18	1.22901	1.0238	1.23591	1.23053	1.24305	1.1416	1.3139	1.33848	1.12652	1.02412	0.994023	1.02421	1.10262	1.1517	1.22744		1.16046	0.110293
20	1.1577	1.02224	1.26354	1.23026	1.23817	1.14616	1.32611	1.34947	1.15121	1.02938	0.985145	1.04616	1.09431	1.16574	1.15718		1.15752	0.109992
22	1.23457	0.991431	1.26519	1.2287	1.24861	1.14949	1.33536	1.38102	1.16635	1.01976	1.00035	1.06035	1.08619	1.17814	1.2338		1.17195	0.119978
24	1.25575	1.01863	1.27515	1.22286	1.26482	1.14437	1.34715	1.40357	1.18714	1.02496	1.02937	1.09122	1.09734	1.20195	1.25496		1.18795	0.118231
26	1.31521	1.00022	1.28076	1.24525	1.27833	1.15675	1.37662	1.44593	1.21156	1.04489	1.04107	1.12043	1.10379	1.2104	1.31367		1.20966	0.130413
28	1.31768	1.00146	1.29391	1.23474	1.28372	1.16583	1.38681	1.4712	1.25774	1.0638	1.1029	1.13826	1.09908	1.20888	1.31771		1.22291	0.128532
30	1.32999	1.00991	1.30554	1.24657	1.27238	1.16729	1.39569	1.48965	1.30707	1.08582	1.16679	1.1626	1.10989	1.22383	1.32917		1.24015	0.126219
32	1.36279	0.990338	1.32375	1.25817	1.26049	1.16597	1.4041	1.51464	1.32365	1.10716	1.22779	1.17208	1.12771	1.25087	1.36004		1.25664	0.132397
34	1.43443	0.995934	1.3311	1.27	1.25235	1.16389	1.40425	1.51721	1.43218	1.15582	1.29944	1.17535	1.14394	1.2768	1.43279		1.2857	0.142552
