# Supplementary material for: Complementary mesoscale dynamics of spectrin and acto-myosin shape membrane territories during mechanoresponse
Source: Nat Commun. 2020 Oct 9;11:5108. doi: 10.1038/s41467-020-18825-7 (PMC7547731; doi:10.1038/s41467-020-18825-7)
Supplement: Supplementary file 13 — Source Data [file 41467_2020_18825_MOESM13_ESM.zip › Ghisleni et al Source Data/Figure S5/S5B-membrane crack FL.xlsx]

## Sheet: Sheet1
D(um)	spec_raw	spec_norm	spec_norm2	spec_norm2		actin_raw	actin_norm	actin_norm2	actin		D(um)	spec_raw	spec_norm	spec_norm2	spectrincrack		actin_raw	actin_norm	actin_norm2	actincrack
0	664.583	1.0622	0.285152	0.284427	0	849.75	1	0.123806	0.125153		0	766.458	1.27761	0.371271	0.359207	0	1275.88	1.52632	0.226187	0.218372
0.1295	654.125	1.04548	0.280665	0.284327	0.1295	876.417	1.03138	0.127692	0.125626		0.1295	744.958	1.24177	0.360856	0.357725	0.1295	1272.62	1.52243	0.225611	0.216807
0.2591	655.125	1.04708	0.281094	0.283864	0.2591	880.083	1.0357	0.128226	0.126186		0.2591	723.417	1.20586	0.350422	0.356241	0.2591	1223.83	1.46406	0.216961	0.215168
0.3886	659.208	1.05361	0.282846	0.283546	0.3886	875.417	1.03021	0.127546	0.126756		0.3886	703.458	1.17259	0.340754	0.354682	0.3886	1213.17	1.4513	0.21507	0.213562
0.5181	659	1.05328	0.282757	0.283433	0.5181	869.833	1.02363	0.126732	0.127157		0.5181	692	1.15349	0.335204	0.353502	0.5181	1202.54	1.43859	0.213187	0.21191
0.6477	636.5	1.01731	0.273103	0.28358	0.6477	897.583	1.05629	0.130775	0.127389		0.6477	696.333	1.16072	0.337302	0.351733	0.6477	1146.17	1.37115	0.203193	0.210218
0.7772	625.667	1	0.268455	0.283658	0.7772	912.292	1.0736	0.132919	0.127526		0.7772	712.5	1.18766	0.345134	0.349664	0.7772	1136.62	1.35973	0.201501	0.208249
0.9067	650.458	1.03962	0.279092	0.283636	0.9067	929.417	1.09375	0.135414	0.127757		0.9067	711.708	1.18634	0.34475	0.347757	0.9067	1108.62	1.32624	0.196537	0.20606
1.0363	672.042	1.07412	0.288353	0.283885	1.0363	910	1.0709	0.132585	0.127548		1.0363	701.833	1.16988	0.339967	0.3457	1.0363	1076.96	1.28836	0.190923	0.203692
1.1658	683.375	1.09223	0.293215	0.284138	1.1658	902.375	1.06193	0.131474	0.127268		1.1658	705.75	1.17641	0.341864	0.344212	1.1658	1077.67	1.2892	0.191049	0.201147
1.2954	707.958	1.13153	0.303763	0.28398	1.2954	917.583	1.07983	0.133689	0.12739		1.2954	693.5	1.15599	0.33593	0.343009	1.2954	1107.04	1.32434	0.196256	0.198486
1.4249	731	1.16835	0.31365	0.283723	1.4249	927.167	1.09111	0.135086	0.127979		1.4249	716.125	1.19371	0.34689	0.341758	1.4249	1142.12	1.36631	0.202476	0.196059
1.5544	673.625	1.07665	0.289032	0.283877	1.5544	981	1.15446	0.142929	0.129432		1.5544	724.875	1.20829	0.351128	0.340523	1.5544	1144.62	1.3693	0.202919	0.193645
1.684	647.542	1.03496	0.27784	0.28432	1.684	950.792	1.11891	0.138528	0.131082		1.684	704.75	1.17475	0.34138	0.339101	1.684	1145.75	1.37065	0.203119	0.191386
1.8135	628.167	1.004	0.269527	0.284885	1.8135	963.417	1.13377	0.140367	0.134086		1.8135	699	1.16516	0.338594	0.33768	1.8135	1061.79	1.27021	0.188235	0.188956
1.943	640.917	1.02437	0.274998	0.284733	1.943	959.333	1.12896	0.139772	0.137759		1.943	705.208	1.17551	0.341602	0.336327	1.943	1032.25	1.23487	0.182997	0.186622
2.0726	663.125	1.05987	0.284527	0.28458	2.0726	990.667	1.16583	0.144338	0.142398		2.0726	696.75	1.16141	0.337504	0.335107	2.0726	1054.17	1.26109	0.186883	0.184264
2.2021	682.167	1.0903	0.292697	0.284768	2.2021	1023.21	1.20413	0.149079	0.14829		2.2021	705.417	1.17586	0.341703	0.334523	2.2021	1044.62	1.24968	0.185191	0.182328
2.3316	679.375	1.08584	0.291499	0.286023	2.3316	1117.83	1.31548	0.162865	0.155148		2.3316	711.875	1.18662	0.344831	0.334173	2.3316	1055.75	1.26298	0.187163	0.180558
2.4612	667.25	1.06646	0.286297	0.287492	2.4612	1139.67	1.34118	0.166046	0.162679		2.4612	676.875	1.12828	0.327877	0.333755	2.4612	1004.79	1.20202	0.17813	0.179204
2.5907	646.333	1.03303	0.277322	0.288065	2.5907	1104.62	1.29994	0.160941	0.170853		2.5907	683.625	1.13953	0.331147	0.333126	2.5907	1004.29	1.20143	0.178041	0.177932
2.7202	673.417	1.07632	0.288943	0.288583	2.7202	1148.75	1.35187	0.16737	0.179747		2.7202	684.958	1.14175	0.331792	0.332632	2.7202	1007.88	1.20571	0.178676	0.176808
2.8498	702.208	1.12234	0.301296	0.289606	2.8498	1179.96	1.38859	0.171917	0.189191		2.8498	680.167	1.13377	0.329472	0.332316	2.8498	994.417	1.18961	0.17629	0.175878
2.9793	702	1.122	0.301207	0.291075	2.9793	1232.17	1.45003	0.179523	0.199501		2.9793	679.75	1.13307	0.32927	0.332182	2.9793	962.042	1.15088	0.170551	0.174777
3.1089	696.75	1.11361	0.298954	0.292691	3.1089	1331.29	1.56669	0.193966	0.211727		3.1089	651.458	1.08591	0.315565	0.331923	3.1089	939.042	1.12337	0.166473	0.173825
3.2384	685.792	1.0961	0.294252	0.294531	3.2384	1451.46	1.7081	0.211474	0.226289		3.2384	678.708	1.13134	0.328765	0.331267	3.2384	913	1.09221	0.161857	0.173029
3.3679	695.167	1.11108	0.298275	0.296031	3.3679	1580.96	1.8605	0.230341	0.243561		3.3679	696.25	1.16058	0.337262	0.330227	3.3679	926.083	1.10786	0.164176	0.171989
3.4975	708.917	1.13306	0.304175	0.298475	3.4975	1696.5	1.99647	0.247176	0.263346		3.4975	690.042	1.15023	0.334255	0.328968	3.4975	937.542	1.12157	0.166208	0.17095
3.627	699.208	1.11754	0.300009	0.302712	3.627	1945.67	2.28969	0.283479	0.286087		3.627	703.042	1.1719	0.340552	0.327557	3.627	949.5	1.13588	0.168327	0.170017
3.7565	705.5	1.1276	0.302708	0.307932	3.7565	2170.92	2.55477	0.316297	0.310401		3.7565	674.625	1.12453	0.326787	0.326005	3.7565	969.083	1.15931	0.171799	0.169255
3.8861	743	1.18753	0.318799	0.314677	3.8861	2340	2.75375	0.340932	0.336798		3.8861	657.708	1.09633	0.318593	0.324863	3.8861	987.167	1.18094	0.175005	0.168758
4.0156	767.25	1.22629	0.329204	0.322059	4.0156	2522	2.96793	0.367449	0.364581		4.0156	658.917	1.09835	0.319178	0.324017	4.0156	953.333	1.14046	0.169007	0.168547
4.1451	760.125	1.2149	0.326146	0.331167	4.1451	2647.79	3.11597	0.385776	0.394542		4.1451	657.708	1.09633	0.318593	0.323715	4.1451	953.125	1.14021	0.16897	0.168479
4.2747	758.458	1.21224	0.325431	0.340687	4.2747	2925.21	3.44243	0.426195	0.427335		4.2747	670.625	1.11786	0.32485	0.323518	4.2747	932.417	1.11544	0.165299	0.168805
4.4042	767.167	1.22616	0.329168	0.351156	4.4042	3006.17	3.53771	0.437991	0.461132		4.4042	676.5	1.12766	0.327695	0.323429	4.4042	967.292	1.15716	0.171482	0.169305
4.5337	837.375	1.33837	0.359292	0.361918	4.5337	3225.62	3.79597	0.469965	0.496657		4.5337	680.792	1.13481	0.329774	0.323214	4.5337	969.583	1.1599	0.171888	0.169295
4.6633	872.958	1.39524	0.37456	0.373603	4.6633	3410.83	4.01393	0.496949	0.532084		4.6633	683.375	1.13912	0.331026	0.32282	4.6633	997.417	1.1932	0.176822	0.168968
4.7928	891.042	1.42415	0.382319	0.386939	4.7928	3551.67	4.17966	0.517469	0.569212		4.7928	655.667	1.09293	0.317604	0.322742	4.7928	959.083	1.14734	0.170026	0.168648
4.9224	858.708	1.37247	0.368445	0.401695	4.9224	3756.04	4.42017	0.547245	0.605816		4.9224	647.417	1.07918	0.313608	0.323281	4.9224	959.042	1.14729	0.170019	0.168464
5.0519	876.292	1.40057	0.37599	0.417163	5.0519	4039.75	4.75405	0.588581	0.642687		5.0519	657.792	1.09647	0.318633	0.324207	5.0519	919.458	1.09994	0.163002	0.168466
5.1814	975.875	1.55974	0.418718	0.433254	5.1814	4365.42	5.1373	0.63603	0.679083		5.1814	681.667	1.13627	0.330198	0.324381	5.1814	932.208	1.11519	0.165262	0.168286
5.311	1038.25	1.65943	0.445481	0.450108	5.311	4717.21	5.55129	0.687285	0.714304		5.311	691.167	1.1521	0.3348	0.324331	5.311	941.583	1.12641	0.166924	0.167923
5.4405	1059	1.69259	0.454385	0.467246	5.4405	5184.54	6.10126	0.755374	0.747632		5.4405	674.125	1.1237	0.326545	0.324145	5.4405	945.875	1.13154	0.167685	0.167798
5.57	1096.12	1.75193	0.470314	0.484938	5.57	5633.96	6.63014	0.820853	0.77859		5.57	647.042	1.07855	0.313426	0.323842	5.57	960.5	1.14904	0.170278	0.167639
5.6996	1163.29	1.85928	0.499133	0.502751	5.6996	5910.75	6.95587	0.861181	0.807122		5.6996	629.167	1.04876	0.304767	0.323749	5.6996	961.792	1.15058	0.170507	0.167499
5.8291	1232.33	1.96963	0.528756	0.520797	5.8291	6104.58	7.18398	0.889422	0.833259		5.8291	630.125	1.05035	0.305231	0.322655	5.8291	962.792	1.15178	0.170684	0.167193
5.9586	1324.92	2.11761	0.568481	0.536994	5.9586	6243.21	7.34711	0.909619	0.855979		5.9586	648.208	1.0805	0.313991	0.322015	5.9586	975.958	1.16753	0.173018	0.166687
6.0882	1349.83	2.15743	0.579172	0.554325	6.0882	6380.92	7.50917	0.929683	0.875835		6.0882	677.833	1.12988	0.328341	0.321922	6.0882	996.5	1.1921	0.17666	0.166178
6.2177	1353.33	2.16302	0.580674	0.572489	6.2177	6395.75	7.52663	0.931844	0.892047		6.2177	694.625	1.15787	0.336475	0.32208	6.2177	979.708	1.17202	0.173683	0.16573
6.3472	1409.29	2.25246	0.604684	0.590772	6.3472	6592.67	7.75836	0.960534	0.905498		6.3472	703.75	1.17308	0.340895	0.32242	6.3472	936.667	1.12053	0.166052	0.165568
6.4768	1424.62	2.27697	0.611263	0.608564	6.4768	6669.04	7.84824	0.971662	0.91607		6.4768	695.083	1.15863	0.336697	0.322337	6.4768	899.708	1.07631	0.1595	0.165426
6.6063	1518.38	2.42681	0.651488	0.625273	6.6063	6863.54	8.07713	1	0.923532		6.6063	671.917	1.12002	0.325475	0.321802	6.6063	887.875	1.06216	0.157403	0.165306
6.7358	1553.38	2.48275	0.666506	0.642249	6.7358	6860.62	8.0737	0.999575	0.92982		6.7358	667.917	1.11335	0.323538	0.321848	6.7358	916.125	1.09595	0.162411	0.164932
6.8654	1585.33	2.53383	0.680218	0.658996	6.8654	6696.79	7.8809	0.975705	0.934117		6.8654	680	1.13349	0.329391	0.322243	6.8654	879.708	1.05239	0.155955	0.164519
6.9949	1599.33	2.5562	0.686225	0.675406	6.9949	6706.5	7.89232	0.977119	0.937995		6.9949	661.417	1.10251	0.320389	0.322341	6.9949	874.083	1.04566	0.154957	0.164066
7.1245	1652.88	2.64178	0.709198	0.691916	7.1245	6533.83	7.68912	0.951962	0.938752		7.1245	666	1.11015	0.322609	0.322502	7.1245	881.417	1.05443	0.156258	0.163753
7.254	1697.75	2.7135	0.728453	0.710058	7.254	6607.96	7.77636	0.962762	0.938091		7.254	689.375	1.14912	0.333932	0.323152	7.254	906.042	1.08389	0.160623	0.163516
7.3835	1703.79	2.72316	0.731045	0.728033	7.3835	6288.42	7.40031	0.916206	0.934438		7.3835	670.833	1.11821	0.32495	0.323933	7.3835	939.833	1.12431	0.166614	0.163608
7.5131	1716.21	2.74301	0.736372	0.746068	7.5131	6291.58	7.40404	0.916667	0.928496		7.5131	647.792	1.0798	0.313789	0.324047	7.5131	928.208	1.11041	0.164553	0.163373
7.6426	1746.67	2.79169	0.749441	0.762161	7.6426	6145.17	7.23174	0.895335	0.920561		7.6426	633.375	1.05577	0.306806	0.324124	7.6426	930	1.11255	0.16487	0.163152
7.7721	1764.79	2.82066	0.757218	0.778085	7.7721	5980.79	7.0383	0.871386	0.912143		7.7721	637.667	1.06293	0.308885	0.324179	7.7721	921.75	1.10268	0.163408	0.162886
7.9017	1748.42	2.79448	0.750192	0.793959	7.9017	5787.67	6.81102	0.843248	0.903222		7.9017	653.583	1.08946	0.316594	0.324498	7.9017	962.958	1.15198	0.170713	0.162753
8.0312	1802.71	2.88126	0.773487	0.809593	8.0312	5721.92	6.73365	0.833668	0.894777		8.0312	663.667	1.10626	0.321479	0.325286	8.0312	947.75	1.13378	0.168017	0.162843
8.1607	1847.04	2.95212	0.792509	0.825159	8.1607	5673	6.67608	0.826541	0.887545		8.1607	668.042	1.11356	0.323598	0.325883	8.1607	955.875	1.1435	0.169458	0.16305
8.2903	1890.21	3.02111	0.81103	0.840538	8.2903	5597.46	6.58718	0.815535	0.881839		8.2903	657.292	1.09564	0.318391	0.325806	8.2903	929.583	1.11205	0.164797	0.163467
8.4198	1914.79	3.0604	0.821579	0.855207	8.4198	5510.08	6.48436	0.802805	0.876966		8.4198	685.5	1.14266	0.332055	0.325686	8.4198	931.708	1.11459	0.165173	0.163919
8.5493	2071.12	3.31027	0.888656	0.869174	8.5493	5612.62	6.60503	0.817745	0.871896		8.5493	691.125	1.15203	0.33478	0.32581	8.5493	930.458	1.1131	0.164952	0.164407
8.6789	2059.88	3.29229	0.883829	0.882783	8.6789	5615.96	6.60895	0.81823	0.86689		8.6789	687.375	1.14578	0.332963	0.327178	8.6789	936.583	1.12043	0.166037	0.165117
8.8084	2056.92	3.28756	0.88256	0.895132	8.8084	5749	6.76552	0.837614	0.862126		8.8084	676.25	1.12724	0.327574	0.328983	8.8084	934.958	1.11848	0.165749	0.166135
8.938	2060.33	3.29302	0.884026	0.905497	8.938	5879.08	6.9186	0.856567	0.858126		8.938	689.292	1.14898	0.333892	0.33062	8.938	897.333	1.07347	0.159079	0.167159
9.0675	2108.04	3.36927	0.904496	0.915563	9.0675	6055.79	7.12656	0.882313	0.855136		9.0675	695.542	1.1594	0.336919	0.331631	9.0675	909.667	1.08823	0.161266	0.168238
9.197	2234.21	3.57092	0.95863	0.924569	9.197	6268.5	7.37688	0.913304	0.85241		9.197	712	1.18683	0.344892	0.33257	9.197	928.958	1.1113	0.164686	0.169067
9.3266	2271.38	3.63033	0.974578	0.93234	9.3266	6139.38	7.22492	0.894491	0.851019		9.3266	684.625	1.1412	0.331631	0.333595	9.3266	941.625	1.12646	0.166931	0.169882
9.4561	2300.92	3.67754	0.987253	0.939612	9.4561	6077.75	7.1524	0.885512	0.850428		9.4561	661.5	1.10265	0.320429	0.334049	9.4561	953.833	1.14106	0.169096	0.170882
9.5856	2330.62	3.72502	1	0.945939	9.5856	5847.46	6.88139	0.851959	0.849154		9.5856	690.833	1.15155	0.334638	0.334583	9.5856	943.5	1.1287	0.167264	0.171386
9.7152	2328.62	3.72183	0.999142	0.951003	9.7152	5913.29	6.95886	0.861551	0.847936		9.7152	699.583	1.16613	0.338877	0.334774	9.7152	963.833	1.15302	0.170868	0.171872
9.8447	2275.42	3.63679	0.976312	0.955545	9.8447	5796.21	6.82107	0.844492	0.845897		9.8447	682.917	1.13835	0.330804	0.335622	9.8447	969.125	1.15936	0.171807	0.172265
9.9742	2293.04	3.66496	0.983874	0.959372	9.9742	5962.92	7.01726	0.868781	0.844052		9.9742	683.417	1.13919	0.331046	0.33743	9.9742	964.833	1.15422	0.171046	0.172676
10.1038	2267.54	3.6242	0.972933	0.963325	10.1038	5986.79	7.04536	0.87226	0.84123		10.1038	697.042	1.1619	0.337646	0.338979	10.1038	997.792	1.19365	0.176889	0.173157
10.2333	2301.33	3.67821	0.987432	0.966469	10.2333	6041.42	7.10964	0.880219	0.838372		10.2333	690.875	1.15162	0.334659	0.339795	10.2333	1017.83	1.21762	0.180442	0.173489
10.3628	2251.92	3.59923	0.966229	0.968695	10.3628	5917.83	6.9642	0.862213	0.835177		10.3628	702.875	1.17162	0.340471	0.339831	10.3628	1002.58	1.19938	0.177738	0.17374
10.4924	2271.38	3.63033	0.974578	0.969792	10.4924	5870.96	6.90904	0.855383	0.831347		10.4924	719.542	1.1994	0.348545	0.339335	10.4924	1006.83	1.20447	0.178491	0.174013
10.6219	2272.33	3.63186	0.974989	0.969868	10.6219	5706.17	6.71511	0.831374	0.826071		10.6219	715.375	1.19246	0.346526	0.339001	10.6219	994.625	1.18986	0.176327	0.17433
10.7515	2208.71	3.53017	0.947689	0.968359	10.7515	5571.12	6.55619	0.811698	0.819722		10.7515	720.708	1.20135	0.34911	0.338728	10.7515	992.917	1.18782	0.176024	0.174606
10.881	2147.21	3.43187	0.921301	0.965506	10.881	5433.5	6.39423	0.791647	0.812486		10.881	740.083	1.23364	0.358495	0.338383	10.881	988.375	1.18238	0.175219	0.175085
11.0105	2140.75	3.42155	0.91853	0.961831	11.0105	5311.33	6.25047	0.773847	0.804218		11.0105	727.667	1.21295	0.352481	0.337177	11.0105	999.75	1.19599	0.177236	0.175341
11.1401	2139.71	3.41988	0.918083	0.956724	11.1401	5353.08	6.2996	0.77993	0.794002		11.1401	711.083	1.1853	0.344447	0.336335	11.1401	1013.46	1.21239	0.179666	0.175604
11.2696	2150.67	3.4374	0.922785	0.95281	11.2696	5343.88	6.28876	0.778589	0.784155		11.2696	647.25	1.0789	0.313527	0.335813	11.2696	1013.83	1.21284	0.179732	0.175833
11.3991	2157.54	3.44839	0.925735	0.94745	11.3991	5343.79	6.28866	0.778576	0.773633		11.3991	637	1.06181	0.308562	0.335417	11.3991	1011.58	1.21015	0.179333	0.175964
11.5287	2187.29	3.49594	0.9385	0.941163	11.5287	5128.29	6.03506	0.747179	0.763756		11.5287	654.875	1.09161	0.31722	0.33511	11.5287	1019.46	1.21957	0.18073	0.175988
11.6582	2160.38	3.45292	0.926951	0.934258	11.6582	5054.54	5.94827	0.736433	0.753721		11.6582	702.375	1.17079	0.340229	0.335072	11.6582	982.083	1.17486	0.174104	0.175755
11.7877	2134.5	3.41156	0.915849	0.927468	11.7877	5039.83	5.93096	0.73429	0.74409		11.7877	707.375	1.17912	0.342651	0.334925	11.7877	983.083	1.17605	0.174281	0.175635
11.9173	2208.75	3.53023	0.947707	0.923015	11.9173	4987.83	5.86977	0.726714	0.735647		11.9173	682.75	1.13807	0.330723	0.334885	11.9173	963.667	1.15283	0.170839	0.175297
12.0468	2192.17	3.50373	0.940592	0.919088	12.0468	4862.17	5.72188	0.708405	0.727182		12.0468	711.042	1.18523	0.344428	0.335131	12.0468	951	1.13767	0.168593	0.174955
12.1763	2200.25	3.51665	0.94406	0.918159	12.1763	4837.38	5.6927	0.704793	0.719211		12.1763	724.458	1.2076	0.350926	0.334795	12.1763	978.708	1.17082	0.173505	0.174524
12.3059	2211.17	3.5341	0.948744	0.919767	12.3059	4849.71	5.70722	0.70659	0.710107		12.3059	732.292	1.22066	0.354721	0.334691	12.3059	958.333	1.14645	0.169893	0.174122
12.4354	2217.83	3.54475	0.951604	0.922635	12.4354	4847.08	5.70413	0.706207	0.701963		12.4354	701.792	1.16982	0.339947	0.335117	12.4354	959.292	1.14759	0.170063	0.173995
12.5649	2236.25	3.57419	0.959506	0.924957	12.5649	4917.79	5.78734	0.716509	0.693354		12.5649	668.333	1.11404	0.323739	0.3354	12.5649	964.375	1.15367	0.170964	0.174022
12.6945	2154.75	3.44392	0.924537	0.92612	12.6945	4798	5.64637	0.699056	0.686272		12.6945	656.708	1.09466	0.318108	0.335789	12.6945	979.25	1.17147	0.173602	0.174069
12.824	2121.92	3.39145	0.91045	0.927014	12.824	4788.5	5.63519	0.697672	0.680361		12.824	661.417	1.10251	0.320389	0.33657	12.824	987.583	1.18144	0.175079	0.174243
12.9536	2108.71	3.37034	0.904782	0.929186	12.9536	4670.67	5.49652	0.680504	0.675747		12.9536	674.917	1.12502	0.326929	0.337634	12.9536	999.208	1.19534	0.17714	0.174644
13.0831	2095	3.34843	0.8989	0.930315	13.0831	4539.83	5.34255	0.661442	0.671015		13.0831	695.625	1.15954	0.33696	0.339228	13.0831	982.958	1.1759	0.174259	0.174943
13.2126	2026.12	3.23834	0.869348	0.930607	13.2126	4482.46	5.27503	0.653082	0.666447		13.2126	693	1.15516	0.335688	0.340933	13.2126	1018.46	1.21837	0.180552	0.175453
13.3422	2060.83	3.29382	0.88424	0.930584	13.3422	4456.67	5.24468	0.649325	0.661168		13.3422	692.5	1.15433	0.335446	0.342502	13.3422	1017.12	1.21678	0.180316	0.175921
13.4717	2086.58	3.33497	0.895289	0.928527	13.4717	4404.75	5.18358	0.64176	0.654721		13.4717	695.583	1.15947	0.336939	0.34466	13.4717	997.5	1.1933	0.176837	0.176436
13.6012	2089.38	3.33944	0.896487	0.925174	13.6012	4338.79	5.10596	0.632151	0.646868		13.6012	731.25	1.21892	0.354216	0.347651	13.6012	1004.5	1.20167	0.178078	0.177029
13.7308	2122.38	3.39218	0.910646	0.922385	13.7308	4429.88	5.21315	0.645421	0.63804		13.7308	744.458	1.24093	0.360614	0.35054	13.7308	1001.33	1.19789	0.177516	0.177852
13.8603	2147.58	3.43247	0.921462	0.920007	13.8603	4287.33	5.04541	0.624653	0.629281		13.8603	742.208	1.23718	0.359524	0.352572	13.8603	999.917	1.19619	0.177265	0.178732
13.9898	2198.25	3.51345	0.943202	0.91869	13.9898	4246.58	4.99745	0.618716	0.620655		13.9898	740.75	1.23475	0.358818	0.353615	13.9898	1017.33	1.21703	0.180353	0.179822
14.1194	2231.08	3.56593	0.957289	0.917272	14.1194	4099.08	4.82387	0.597226	0.61229		14.1194	730	1.21683	0.353611	0.35417	14.1194	1031.62	1.23412	0.182887	0.181314
14.2489	2255.75	3.60535	0.967873	0.916296	14.2489	4136.92	4.86839	0.602738	0.60274		14.2489	731.75	1.21975	0.354458	0.355006	14.2489	1028.62	1.23053	0.182355	0.182951
14.3784	2289.25	3.6589	0.982247	0.91439	14.3784	4184.83	4.92478	0.609719	0.59272		14.3784	752.667	1.25462	0.364591	0.356822	14.3784	1011.79	1.2104	0.179371	0.184479
14.508	2282.62	3.64831	0.979405	0.912696	14.508	4199.29	4.9418	0.611826	0.582232		14.508	779.417	1.29921	0.377548	0.358849	14.508	1058.79	1.26662	0.187703	0.185875
14.6375	2325.5	3.71683	0.997801	0.912201	14.6375	4125.5	4.85496	0.601074	0.571515		14.6375	749.917	1.25003	0.363258	0.359714	14.6375	1076.67	1.28801	0.190872	0.186845
14.7671	2201.83	3.51918	0.944739	0.912159	14.7671	3999.12	4.70624	0.582662	0.560373		14.7671	764.625	1.27455	0.370383	0.360577	14.7671	1115.46	1.33441	0.197748	0.187617
14.8966	2086.88	3.33544	0.895414	0.912065	14.8966	3978.71	4.68221	0.579687	0.549023		14.8966	790.583	1.31782	0.382957	0.362068	14.8966	1116.92	1.33616	0.198007	0.188703
15.0261	2003.21	3.20172	0.859515	0.911748	15.0261	3848.21	4.52864	0.560674	0.537611		15.0261	785.167	1.30879	0.380334	0.36351	15.0261	1109.5	1.32728	0.196692	0.189417
15.1557	1965.04	3.14072	0.843139	0.911765	15.1557	3796.54	4.46783	0.553146	0.52656		15.1557	790.125	1.31706	0.382735	0.366202	15.1557	1106	1.3231	0.196072	0.191069
15.2852	2040.38	3.26112	0.875463	0.911695	15.2852	3664.58	4.31254	0.53392	0.516112		15.2852	796.292	1.32734	0.385722	0.368679	15.2852	1111.88	1.33013	0.197113	0.193745
15.4147	2025.67	3.23761	0.869152	0.909907	15.4147	3466.5	4.07944	0.50506	0.505297		15.4147	801.417	1.33588	0.388205	0.371445	15.4147	1145.42	1.37025	0.20306	0.198016
15.5443	1967.29	3.14431	0.844105	0.906189	15.5443	3266.75	3.84437	0.475957	0.494441		15.5443	791.875	1.31997	0.383583	0.373904	15.5443	1161.29	1.38924	0.205874	0.203737
15.6738	1967.67	3.14491	0.844266	0.901223	15.6738	3136.92	3.69158	0.457041	0.483326		15.6738	784.167	1.30713	0.379849	0.378256	15.6738	1197.5	1.43256	0.212293	0.210484
15.8033	2031.42	3.2468	0.871619	0.895312	15.8033	3013.17	3.54595	0.43901	0.472079		15.8033	809.208	1.34887	0.391979	0.384543	15.8033	1207.12	1.44407	0.213999	0.217736
15.9329	2060.08	3.29262	0.883919	0.887295	15.9329	2915.46	3.43096	0.424775	0.46129		15.9329	833.75	1.38978	0.403867	0.394335	15.9329	1241.29	1.48495	0.220056	0.226403
16.0624	2141.46	3.42268	0.918834	0.881045	16.0624	2917.83	3.43375	0.425121	0.45114		16.0624	828.125	1.3804	0.401142	0.407423	16.0624	1275.58	1.52597	0.226135	0.235682
16.1919	2177.92	3.48095	0.934478	0.874742	16.1919	2966.83	3.49142	0.43226	0.441271		16.1919	823.375	1.37248	0.398841	0.422785	16.1919	1306.62	1.5631	0.231639	0.246082
16.3215	2143.5	3.42594	0.91971	0.869032	16.3215	2952.62	3.4747	0.43019	0.431641		16.3215	840.625	1.40124	0.407197	0.441262	16.3215	1333.92	1.59575	0.236477	0.256534
16.451	2115.46	3.38112	0.907678	0.864597	16.451	2920.08	3.4364	0.425448	0.423375		16.451	900.667	1.50132	0.436282	0.461527	16.451	1401.12	1.67615	0.248392	0.267402
16.5806	2048.33	3.27384	0.878877	0.86079	16.5806	2844.67	3.34765	0.41446	0.415216		16.5806	918.167	1.53049	0.444758	0.484539	16.5806	1441.38	1.7243	0.255527	0.278984
16.7101	2045.42	3.26918	0.877626	0.85823	16.7101	2763.62	3.25228	0.402653	0.407691		16.7101	955.625	1.59293	0.462903	0.508674	16.7101	1450.38	1.73507	0.257123	0.291042
16.8396	2035.33	3.25306	0.873299	0.855622	16.8396	2727.08	3.20928	0.397329	0.399987		16.8396	983.208	1.63891	0.476264	0.533829	16.8396	1513.04	1.81004	0.268232	0.303132
16.9692	2059.25	3.29129	0.883561	0.853936	16.9692	2682.29	3.15657	0.390803	0.39328		16.9692	1012	1.6869	0.490211	0.560303	16.9692	1575.17	1.88436	0.279246	0.315797
17.0987	2002.67	3.20085	0.859283	0.854126	17.0987	2711.83	3.19133	0.395107	0.38792		17.0987	1052.67	1.75469	0.50991	0.589884	17.0987	1689.17	2.02074	0.299456	0.328375
17.2282	1981.75	3.16742	0.850308	0.85504	17.2282	2678.58	3.1522	0.390262	0.384008		17.2282	1151.04	1.91867	0.557563	0.620985	17.2282	1850.58	2.21384	0.328071	0.341198
17.3578	1916.5	3.06313	0.822312	0.857951	17.3578	2600.29	3.06007	0.378856	0.381256		17.3578	1257.12	2.0955	0.608949	0.651653	17.3578	2008.29	2.4025	0.35603	0.354534
17.4873	1900.21	3.03709	0.815321	0.859684	17.4873	2578.75	3.03472	0.375717	0.379066		17.4873	1333.71	2.22315	0.646046	0.681638	17.4873	2153.96	2.57676	0.381854	0.367274
17.6168	1901.58	3.03929	0.815911	0.859705	17.6168	2591.62	3.04987	0.377593	0.378326		17.6168	1463.08	2.43881	0.708715	0.711726	17.6168	2390.04	2.85919	0.423707	0.379485
17.7464	1865.04	2.98089	0.800232	0.85835	17.7464	2532.71	2.98053	0.369009	0.378076		17.7464	1488.67	2.48145	0.721108	0.741526	17.7464	2465.08	2.94896	0.43701	0.39069
17.8759	1870.25	2.98921	0.802467	0.856045	17.8759	2530.46	2.97789	0.368681	0.378888		17.8759	1592.08	2.65384	0.771202	0.770817	17.8759	2531.33	3.02821	0.448755	0.400963
18.0054	1877	3	0.805363	0.85494	18.0054	2541.92	2.99137	0.370351	0.379989		18.0054	1698.08	2.83053	0.822548	0.799098	18.0054	2508.88	3.00134	0.444774	0.410079
18.135	1944.25	3.10748	0.834218	0.853509	18.135	2625.62	3.08988	0.382547	0.381252		18.135	1874.96	3.12536	0.908226	0.825936	18.135	2480.5	2.9674	0.439743	0.418402
18.2645	1999.38	3.19559	0.857871	0.851144	18.2645	2667	3.13857	0.388575	0.381819		18.2645	1956.5	3.26128	0.947725	0.851646	18.2645	2504.96	2.99666	0.444079	0.426366
18.394	2044.88	3.26831	0.877393	0.848562	18.394	2670.5	3.14269	0.389085	0.382389		18.394	2053.5	3.42297	0.994712	0.875223	18.394	2574.12	3.0794	0.456341	0.434037
18.5236	2113.38	3.3778	0.906785	0.846266	18.5236	2632.71	3.09821	0.383579	0.382603		18.5236	2034.83	3.39186	0.98567	0.895675	18.5236	2543.92	3.04327	0.450986	0.440719
18.6531	2033.42	3.25	0.872477	0.844091	18.6531	2595.33	3.05423	0.378133	0.382369		18.6531	2008.08	3.34727	0.972712	0.913507	18.6531	2587.38	3.09525	0.45869	0.445904
18.7827	2061.25	3.29448	0.884419	0.842714	18.7827	2608.5	3.06973	0.380052	0.382115		18.7827	2026	3.37713	0.981391	0.929107	18.7827	2509.5	3.00209	0.444884	0.449942
18.9122	2028.21	3.24167	0.870242	0.841505	18.9122	2625.92	3.09022	0.382589	0.38181		18.9122	2019.58	3.36644	0.978282	0.943036	18.9122	2604.62	3.11589	0.461748	0.45256
19.0417	1977.17	3.16009	0.848342	0.839442	19.0417	2614.79	3.07713	0.380968	0.38142		19.0417	2059.96	3.43374	0.99784	0.955115	19.0417	2629.79	3.146	0.46621	0.453772
19.1713	1959.71	3.13219	0.840851	0.836437	19.1713	2619	3.08208	0.381581	0.381072		19.1713	2016.42	3.36116	0.976749	0.965497	19.1713	2589.29	3.09755	0.45903	0.454904
19.3008	1934.79	3.09237	0.83016	0.83335	19.3008	2625.12	3.08929	0.382474	0.380348		19.3008	2047.79	3.41346	0.991947	0.972896	19.3008	2581.5	3.08823	0.457648	0.456285
19.4303	1991.21	3.18254	0.854366	0.829639	19.4303	2680.21	3.15411	0.390499	0.379359		19.4303	2064.42	3.44117	1	0.976848	19.4303	2628.67	3.14465	0.46601	0.457261
19.5599	1995.21	3.18893	0.856083	0.825831	19.5599	2715.79	3.19599	0.395684	0.37848		19.5599	2061.58	3.43645	0.998627	0.979167	19.5599	2554.62	3.05607	0.452884	0.458083
19.6894	1953.08	3.1216	0.838008	0.822887	19.6894	2729.46	3.21207	0.397675	0.377432		19.6894	1950.79	3.25177	0.94496	0.979171	19.6894	2536.21	3.03404	0.449619	0.458528
19.8189	1945	3.10868	0.83454	0.818864	19.8189	2715.46	3.1956	0.395635	0.376199		19.8189	1907.71	3.17995	0.92409	0.976448	19.8189	2511.04	3.00394	0.445158	0.459081
19.9485	1908.75	3.05074	0.818986	0.815689	19.9485	2670.04	3.14215	0.389018	0.374691		19.9485	1897.83	3.16349	0.919307	0.974023	19.9485	2388.62	2.85749	0.423456	0.460329
20.078	1896.29	3.03083	0.813641	0.813539	20.078	2671.62	3.14401	0.389249	0.372874		20.078	1934	3.22378	0.936826	0.971094	20.078	2439.79	2.9187	0.432526	0.462037
20.2075	1899.88	3.03656	0.815178	0.812262	20.2075	2602.67	3.06286	0.379202	0.37094		20.2075	1932.5	3.22128	0.9361	0.966963	20.2075	2438.33	2.91696	0.432268	0.463493
20.3371	1890.92	3.02224	0.811335	0.810405	20.3371	2591.42	3.04962	0.377563	0.369744		20.3371	1907.46	3.17954	0.923969	0.961931	20.3371	2491.17	2.98016	0.441634	0.465427
20.4666	1885.21	3.01312	0.808885	0.809041	20.4666	2536.67	2.98519	0.369586	0.368954		20.4666	1886.04	3.14384	0.913595	0.954386	20.4666	2529.79	3.02637	0.448482	0.467887
20.5962	1858.33	2.97016	0.797354	0.8085	20.5962	2531.12	2.97867	0.368778	0.368072		20.5962	1878.88	3.13189	0.910124	0.945132	20.5962	2610.54	3.12297	0.462797	0.471252
20.7257	1842.46	2.94479	0.790542	0.808312	20.7257	2445.83	2.8783	0.356351	0.367993		20.7257	1883.12	3.13898	0.912182	0.936318	20.7257	2666.33	3.18971	0.472688	0.474615
20.8552	1808.54	2.89058	0.77599	0.808977	20.8552	2475.42	2.91311	0.360662	0.368775		20.8552	1836.5	3.06126	0.889597	0.92938	20.8552	2628.42	3.14435	0.465966	0.477868
20.9848	1774.75	2.83657	0.761491	0.811091	20.9848	2409.67	2.83574	0.351082	0.370427		20.9848	1826.88	3.04521	0.884935	0.923544	20.9848	2578.92	3.08514	0.457191	0.48176
21.1143	1778.75	2.84297	0.763207	0.814549	21.1143	2383.62	2.80509	0.347288	0.372794		21.1143	1903.42	3.1728	0.922012	0.918223	21.1143	2594.62	3.10393	0.459975	0.486084
21.2438	1772.08	2.83231	0.760347	0.818637	21.2438	2377.38	2.79773	0.346377	0.374837		21.2438	1960.46	3.26788	0.949642	0.912986	21.2438	2718.58	3.25222	0.481951	0.489672
21.3734	1793.96	2.86727	0.769733	0.822996	21.3734	2386.79	2.80882	0.347749	0.376724		21.3734	1961.58	3.26976	0.950187	0.906888	21.3734	2805.33	3.35599	0.49733	0.493703
21.5029	1837.08	2.9362	0.788236	0.829125	21.5029	2472.29	2.90943	0.360206	0.378743		21.5029	1911.42	3.18614	0.925887	0.900859	21.5029	2948.42	3.52716	0.522696	0.496757
21.6324	1890.04	3.02084	0.810959	0.835761	21.6324	2528.42	2.97548	0.368384	0.380972		21.6324	1870.92	3.11863	0.906269	0.894875	21.6324	3110.54	3.72111	0.551437	0.500202
21.762	1965.96	3.14218	0.843532	0.840042	21.762	2551.42	3.00255	0.371735	0.382818		21.762	1854.96	3.09202	0.898538	0.888358	21.762	3120.42	3.73293	0.553188	0.503777
21.8915	1945.38	3.10928	0.834701	0.84343	21.8915	2611	3.07267	0.380416	0.384141		21.8915	1866.17	3.11071	0.903968	0.882248	21.8915	3036.71	3.63279	0.538348	0.50714
22.021	2022.83	3.23308	0.867936	0.846869	22.021	2638.25	3.10474	0.384386	0.385944		22.021	1927.5	3.21294	0.933678	0.877386	22.021	2993.58	3.5812	0.530703	0.51038
22.1506	2074.17	3.31513	0.889962	0.85142	22.1506	2629.83	3.09483	0.38316	0.388533		22.1506	1874.67	3.12488	0.908085	0.872928	22.1506	2945.04	3.52313	0.522097	0.513328
22.2801	2110.5	3.3732	0.905551	0.858103	22.2801	2658.92	3.12906	0.387397	0.39216		22.2801	1847.96	3.08036	0.895148	0.868458	22.2801	2919.33	3.49237	0.51754	0.515443
22.4097	2200.04	3.51631	0.943971	0.864644	22.4097	2782	3.2739	0.40533	0.396178		22.4097	1852	3.08709	0.897106	0.861187	22.4097	2866.96	3.42972	0.508255	0.516312
22.5392	2202.75	3.52064	0.945133	0.871076	22.5392	2885.67	3.3959	0.420434	0.40066		22.5392	1738.17	2.89735	0.841965	0.853215	22.5392	2774	3.31851	0.491775	0.516186
22.6687	2128.08	3.4013	0.913095	0.877641	22.6687	2955.54	3.47813	0.430615	0.405144		22.6687	1673.04	2.78879	0.810419	0.843843	22.6687	2723.79	3.25845	0.482874	0.514125
22.7983	2085.21	3.33278	0.894699	0.883734	22.7983	3049.96	3.58924	0.444371	0.409536		22.7983	1620.67	2.70149	0.785048	0.834676	22.7983	2802.42	3.35251	0.496813	0.51149
22.9278	2150.92	3.4378	0.922893	0.889335	22.9278	3020.79	3.55492	0.440121	0.413559		22.9278	1619.29	2.69919	0.784382	0.826087	22.9278	2922.46	3.49611	0.518094	0.507707
23.0573	2105.88	3.36581	0.903567	0.893918	23.0573	2959.96	3.48333	0.431258	0.417128		23.0573	1621.62	2.70308	0.785512	0.816651	23.0573	2920.12	3.49332	0.51768	0.503174
23.1869	2064.71	3.30001	0.885903	0.899119	23.1869	3038.29	3.57551	0.442671	0.420077		23.1869	1677.96	2.79698	0.8128	0.807968	23.1869	2853.92	3.41412	0.505943	0.49698
23.3164	2046.67	3.27118	0.878162	0.904134	23.3164	2958.5	3.48161	0.431046	0.422556		23.3164	1643.25	2.73913	0.795987	0.799566	23.3164	2828.67	3.38391	0.501466	0.49013
23.4459	2064.54	3.29975	0.885832	0.907407	23.4459	2933.96	3.45273	0.42747	0.424316		23.4459	1627.96	2.71364	0.78858	0.790572	23.4459	2797.17	3.34623	0.495882	0.483092
23.5755	2045.79	3.26978	0.877787	0.908935	23.5755	2865.75	3.37246	0.417532	0.426088		23.5755	1588.38	2.64766	0.769406	0.781013	23.5755	2681.58	3.20795	0.475391	0.475188
23.705	2031.83	3.24747	0.871797	0.908304	23.705	2771.88	3.26199	0.403855	0.427051		23.705	1622.62	2.70475	0.785997	0.771494	23.705	2631.62	3.14819	0.466535	0.465874
23.8345	2107.5	3.36841	0.904264	0.906873	23.8345	2819.67	3.31823	0.410818	0.427641		23.8345	1578.75	2.63161	0.764744	0.764446	23.8345	2663.17	3.18592	0.472126	0.455724
23.9641	2059.62	3.29189	0.883722	0.903866	23.9641	2832.42	3.33324	0.412676	0.428007		23.9641	1573.75	2.62328	0.762322	0.758474	23.9641	2581.62	3.08837	0.457671	0.446019
24.0936	2005.5	3.20538	0.860499	0.899111	24.0936	2838.67	3.34059	0.413586	0.427975		24.0936	1563.58	2.60633	0.757397	0.752756	24.0936	2582.62	3.08957	0.457848	0.437206
24.2232	1958.21	3.12979	0.840207	0.892959	24.2232	2835.83	3.33726	0.413173	0.427508		24.2232	1532.21	2.55403	0.742199	0.746257	24.2232	2543.54	3.04282	0.450919	0.429113
24.3527	2073	3.31326	0.889461	0.886252	24.3527	2923.88	3.44086	0.426001	0.426978		24.3527	1593.62	2.65641	0.771949	0.739815	24.3527	2476.83	2.96301	0.439093	0.42299
24.4822	2141.5	3.42275	0.918852	0.879856	24.4822	3078.08	3.62234	0.448469	0.426088		24.4822	1522.29	2.5375	0.737396	0.733778	24.4822	2376.88	2.84343	0.421373	0.417983
24.6118	2144.25	3.42714	0.920032	0.872446	24.6118	3059.71	3.60072	0.445791	0.425305		24.6118	1467.79	2.44666	0.710996	0.729605	24.6118	2266.88	2.71184	0.401872	0.414076
24.7413	2165.29	3.46077	0.929061	0.866516	24.7413	3029.54	3.56522	0.441396	0.4244		24.7413	1449.79	2.41665	0.702277	0.727926	24.7413	2228.38	2.66579	0.395046	0.411037
24.8708	2065	3.30048	0.886028	0.861569	24.8708	2922.96	3.43979	0.425867	0.42313		24.8708	1441.42	2.40269	0.69822	0.726143	24.8708	2136.96	2.55642	0.37884	0.409079
25.0004	2042.12	3.26392	0.876213	0.857131	25.0004	2903.67	3.41708	0.423057	0.421563		25.0004	1478.62	2.46472	0.716243	0.724601	25.0004	2148.88	2.57068	0.380953	0.407621
25.1299	2041.21	3.26245	0.87582	0.855035	25.1299	2829.38	3.32966	0.412232	0.42049		25.1299	1454.17	2.42395	0.704396	0.724247	25.1299	2111.71	2.52622	0.374364	0.406038
25.2594	1983.08	3.16955	0.85088	0.852743	25.2594	2787.12	3.27994	0.406077	0.41962		25.2594	1504.17	2.50729	0.728616	0.722402	25.2594	2102.5	2.5152	0.372731	0.403834
25.389	1971.83	3.15157	0.846053	0.85003	25.389	2799.21	3.29415	0.407837	0.419382		25.389	1526.88	2.54514	0.739616	0.71923	25.389	2044.96	2.44636	0.36253	0.401233
25.5185	1974.83	3.15636	0.84734	0.845734	25.5185	2781.79	3.27366	0.4053	0.420062		25.5185	1499.46	2.49944	0.726335	0.713897	25.5185	2023.62	2.42084	0.358748	0.39879
25.648	2000.67	3.19765	0.858425	0.842579	25.648	2830	3.33039	0.412324	0.421148		25.648	1530.83	2.55174	0.741533	0.708946	25.648	2001.83	2.39477	0.354885	0.397267
25.7776	1915.88	3.06213	0.822043	0.838537	25.7776	2864.79	3.37134	0.417393	0.42198		25.7776	1471.5	2.45284	0.712792	0.704502	25.7776	2135.92	2.55518	0.378656	0.395832
25.9071	1836.62	2.93547	0.78804	0.833405	25.9071	2920.62	3.43704	0.425527	0.423013		25.9071	1443.79	2.40665	0.69937	0.701499	25.9071	2201.62	2.63378	0.390304	0.394188
26.0366	1854.38	2.96384	0.795656	0.827855	26.0366	2936.33	3.45553	0.427816	0.423373		26.0366	1482.54	2.47125	0.718141	0.69911	26.0366	2199.5	2.63124	0.389928	0.392797
26.1662	1849.71	2.95638	0.793653	0.822601	26.1662	2917.21	3.43302	0.42503	0.423674		26.1662	1471.96	2.4536	0.713014	0.6977	26.1662	2217.67	2.65298	0.393148	0.392031
26.2957	1863.92	2.97909	0.79975	0.817193	26.2957	2948.21	3.4695	0.429546	0.42357		26.2957	1459.12	2.43221	0.706798	0.696705	26.2957	2315.62	2.77016	0.410514	0.3914
26.4253	1821.67	2.91156	0.781622	0.811492	26.4253	2920	3.4363	0.425436	0.422722		26.4253	1399.71	2.33317	0.678016	0.697416	26.4253	2413.92	2.88775	0.427939	0.390554
26.5548	1810.67	2.89398	0.776902	0.806812	26.5548	2863.54	3.36986	0.417211	0.421758		26.5548	1416.08	2.36046	0.685948	0.698117	26.5548	2460.67	2.94367	0.436227	0.390131
26.6843	1843.08	2.94579	0.790811	0.801572	26.6843	2839.75	3.34187	0.413744	0.420622		26.6843	1441.25	2.40242	0.698139	0.70004	26.6843	2432.96	2.91053	0.431315	0.389726
26.8139	1891.58	3.02331	0.81162	0.795039	26.8139	2910.88	3.42557	0.424107	0.419315		26.8139	1481.25	2.46909	0.717515	0.70298	26.8139	2528.21	3.02447	0.448201	0.389648
26.9434	1916.67	3.0634	0.822383	0.787259	26.9434	2903.29	3.41664	0.423002	0.418023		26.9434	1483.08	2.47215	0.718403	0.705565	26.9434	2501.33	2.99232	0.443436	0.389813
27.0729	1929.79	3.08438	0.828015	0.782001	27.0729	2924.62	3.44175	0.42611	0.416533		27.0729	1488.58	2.48131	0.721067	0.709532	27.0729	2474.88	2.96067	0.438746	0.390026
27.2025	1940.46	3.10142	0.832591	0.779879	27.2025	2900.62	3.4135	0.422613	0.416746		27.2025	1437.67	2.39644	0.696403	0.713193	27.2025	2335.92	2.79444	0.414112	0.389617
27.332	1893.67	3.02664	0.812515	0.780531	27.332	2890.08	3.4011	0.421077	0.417111		27.332	1405.29	2.34248	0.680721	0.715895	27.332	2236.79	2.67585	0.396539	0.388365
27.4615	1859.75	2.97243	0.797962	0.782535	27.4615	2886.79	3.39723	0.420598	0.417941		27.4615	1408.12	2.3472	0.682093	0.7187	27.4615	2064.62	2.46989	0.366017	0.386851
27.5911	1848.46	2.95438	0.793117	0.784207	27.5911	2910.12	3.42468	0.423998	0.418056		27.5911	1414.75	2.35824	0.685302	0.720908	27.5911	1973.96	2.36143	0.349943	0.384749
27.7206	1783.42	2.85043	0.76521	0.785383	27.7206	2896.67	3.40885	0.422037	0.418254		27.7206	1400.42	2.33435	0.67836	0.723856	27.7206	1938.67	2.31921	0.343687	0.382159
27.8501	1802.96	2.88166	0.773594	0.788206	27.8501	2949.12	3.47058	0.42968	0.417241		27.8501	1409.96	2.35026	0.682981	0.726856	27.8501	1926.25	2.30436	0.341486	0.379422
27.9797	1751.42	2.79928	0.751479	0.790396	27.9797	2909.67	3.42414	0.423931	0.415721		27.9797	1446.75	2.41158	0.700803	0.730783	27.9797	1912	2.28731	0.338959	0.376418
28.1092	1794.42	2.86801	0.769929	0.792955	28.1092	2849.58	3.35344	0.415177	0.414623		28.1092	1548.33	2.58091	0.75001	0.735494	28.1092	1958.21	2.34259	0.347151	0.372795
28.2388	1783.62	2.85076	0.765299	0.795574	28.2388	2753	3.23978	0.401105	0.413738		28.2388	1567.17	2.61231	0.759133	0.738937	28.2388	1970.21	2.35694	0.349279	0.368515
28.3683	1797.79	2.8734	0.771378	0.800311	28.3683	2724.79	3.20658	0.396995	0.413469		28.3683	1588.29	2.64752	0.769366	0.742622	28.3683	2020.83	2.4175	0.358253	0.363707
28.4978	1827.21	2.92042	0.783999	0.804727	28.4978	2756.25	3.2436	0.401578	0.413042		28.4978	1625.75	2.70996	0.78751	0.745348	28.4978	2066.92	2.47263	0.366423	0.360087
28.6274	1837.58	2.937	0.788451	0.806945	28.6274	2805.5	3.30156	0.408754	0.412607		28.6274	1626.33	2.71093	0.787793	0.747756	28.6274	2090.12	2.5004	0.370537	0.356649
28.7569	1843.04	2.94572	0.790793	0.808845	28.7569	2788.38	3.28141	0.406259	0.412627		28.7569	1619.29	2.69919	0.784382	0.750481	28.7569	2049.38	2.45165	0.363313	0.35408
28.8864	1843.62	2.94666	0.791043	0.811511	28.8864	2779.62	3.27111	0.404984	0.412979		28.8864	1611.08	2.68551	0.780406	0.752084	28.8864	1977.21	2.36532	0.35052	0.35206
29.016	1858.17	2.9699	0.797283	0.815244	29.016	2789.83	3.28312	0.406471	0.413947		29.016	1601.25	2.66912	0.775643	0.753127	29.016	2007.33	2.40135	0.35586	0.350838
29.1455	1894.79	3.02844	0.812997	0.818542	29.1455	2824.25	3.32362	0.411486	0.415102		29.1455	1608.21	2.68072	0.779013	0.752324	29.1455	2033.08	2.43216	0.360425	0.350287
29.275	1921.58	3.07126	0.824492	0.819735	29.275	2848.58	3.35226	0.415031	0.416497		29.275	1575.62	2.6264	0.76323	0.751644	29.275	2009.58	2.40405	0.356259	0.350419
29.4046	1989.33	3.17954	0.853562	0.822549	29.4046	2874.33	3.38256	0.418783	0.41831		29.4046	1539.04	2.56542	0.745509	0.751759	29.4046	2016.17	2.41192	0.357426	0.350734
29.5341	2066.46	3.30281	0.886654	0.826705	29.5341	2857.38	3.36261	0.416312	0.420556		29.5341	1550.38	2.58432	0.750999	0.751981	29.5341	1996.04	2.38785	0.353858	0.352382
29.6636	2085.67	3.33351	0.894896	0.831397	29.6636	2996	3.52574	0.436509	0.422619		29.6636	1563.54	2.60626	0.757377	0.752954	29.6636	1965.62	2.35146	0.348466	0.354203
29.7932	2038.29	3.25779	0.874569	0.835988	29.7932	2877.04	3.38575	0.419177	0.423999		29.7932	1536	2.56035	0.744036	0.752794	29.7932	1989.58	2.38012	0.352713	0.357091
29.9227	1940.42	3.10136	0.832574	0.840158	29.9227	2879.67	3.38884	0.41956	0.424574		29.9227	1544.08	2.57383	0.747951	0.751692	29.9227	2023.62	2.42084	0.358748	0.359826
30.0522	1944.75	3.10828	0.834433	0.842375	30.0522	2798.75	3.29362	0.407771	0.424655		30.0522	1517.17	2.52896	0.734913	0.749384	30.0522	2029.62	2.42802	0.359812	0.362521
30.1818	1925.67	3.07778	0.826245	0.843404	30.1818	2843.25	3.34598	0.414254	0.424766		30.1818	1533.83	2.55674	0.742986	0.746642	30.1818	2018.92	2.41521	0.357914	0.365266
30.3113	1985.96	3.17415	0.852114	0.844945	30.3113	2813.71	3.31122	0.40995	0.424956		30.3113	1524.42	2.54105	0.738425	0.743318	30.3113	2096.04	2.50748	0.371586	0.367611
30.4409	1931.08	3.08644	0.828569	0.845229	30.4409	2976.29	3.50255	0.433638	0.424733		30.4409	1487.17	2.47895	0.720381	0.7387	30.4409	2076	2.4835	0.368033	0.370406
30.5704	1953.46	3.1222	0.838169	0.844022	30.5704	3052.67	3.59243	0.444766	0.424253		30.5704	1471.71	2.45319	0.712893	0.73327	30.5704	2097.71	2.50947	0.371882	0.373163
30.6999	1953.96	3.123	0.838384	0.840704	30.6999	3007.25	3.53898	0.438148	0.423517		30.6999	1440.5	2.40117	0.697776	0.728569	30.6999	2122.29	2.53888	0.37624	0.376344
30.8295	1992.33	3.18433	0.854849	0.836655	30.8295	2956.54	3.47931	0.43076	0.422071		30.8295	1475.08	2.45881	0.714528	0.726193	30.8295	2189.54	2.61933	0.388162	0.379951
30.959	1922.5	3.07272	0.824886	0.831912	30.959	2882.58	3.39227	0.419985	0.419484		30.959	1490.71	2.48486	0.722096	0.723236	30.959	2244.46	2.68502	0.397898	0.383756
31.0885	1876.25	2.9988	0.805041	0.826362	31.0885	2948.12	3.4694	0.429534	0.416037		31.0885	1480.67	2.46812	0.717233	0.720674	31.0885	2204.75	2.63752	0.390858	0.388885
31.2181	1936.71	3.09543	0.830982	0.820589	31.2181	3035.38	3.57208	0.442246	0.412838		31.2181	1450.83	2.41839	0.702781	0.718702	31.2181	2278.38	2.7256	0.40391	0.394336
31.3476	1978.83	3.16276	0.849057	0.81427	31.3476	3011	3.5434	0.438695	0.409814		31.3476	1449.25	2.41575	0.702014	0.717763	31.3476	2183.12	2.61165	0.387025	0.400077
31.4771	1929.17	3.08338	0.827747	0.807277	31.4771	2965.12	3.48941	0.432011	0.406603		31.4771	1487.29	2.47916	0.720442	0.716015	31.4771	2142.79	2.5634	0.379874	0.405433
31.6067	1865.75	2.98202	0.800536	0.799468	31.6067	2904.17	3.41767	0.423129	0.402844		31.6067	1494	2.49034	0.723691	0.714106	31.6067	2155.88	2.57905	0.382194	0.41046
31.7362	1824.88	2.91669	0.782998	0.790513	31.7362	2850.83	3.35491	0.415359	0.399239		31.7362	1521.08	2.53549	0.73681	0.711934	31.7362	2224.5	2.66115	0.39436	0.415289
31.8657	1921.33	3.07086	0.824385	0.781389	31.8657	2728.79	3.21129	0.397578	0.395494		31.8657	1508.75	2.51493	0.730836	0.709052	31.8657	2273.71	2.72002	0.403083	0.419846
31.9953	1826.67	2.91955	0.783767	0.772576	31.9953	2562.88	3.01603	0.373404	0.391944		31.9953	1464.54	2.44124	0.709422	0.706004	31.9953	2344.17	2.80431	0.415574	0.423971
32.1248	1755.62	2.80601	0.753285	0.765214	32.1248	2466.54	2.90267	0.359369	0.38854		32.1248	1477.62	2.46305	0.715759	0.702144	32.1248	2384.38	2.85241	0.422702	0.428139
32.2544	1708.5	2.73069	0.733065	0.759475	32.2544	2399.33	2.82358	0.349576	0.38521		32.2544	1415.58	2.35963	0.685706	0.698879	32.2544	2510	3.00269	0.444973	0.431701
32.3839	1688.67	2.69899	0.724555	0.754289	32.3839	2461.21	2.89639	0.358592	0.382866		32.3839	1462.79	2.43832	0.708574	0.695951	32.3839	2507.75	3	0.444574	0.43459
32.5134	1690.21	2.70145	0.725217	0.749405	32.5134	2520.54	2.96622	0.367236	0.380105		32.5134	1440.71	2.40151	0.697876	0.691973	32.5134	2566.17	3.06988	0.45493	0.437162
32.643	1735.54	2.77391	0.744668	0.742937	32.643	2545.62	2.99573	0.370891	0.377179		32.643	1438.92	2.39853	0.697009	0.687911	32.643	2630.29	3.14659	0.466298	0.439065
32.7725	1743.92	2.78729	0.748261	0.736009	32.7725	2477.75	2.91586	0.361002	0.373635		32.7725	1422.88	2.37179	0.689238	0.683353	32.7725	2570.42	3.07497	0.455684	0.440005
32.902	1653.12	2.64218	0.709305	0.727621	32.902	2419.38	2.84716	0.352497	0.3701		32.902	1417.21	2.36234	0.686493	0.678901	32.902	2622.42	3.13717	0.464902	0.440114
33.0316	1595.62	2.55028	0.684634	0.720042	33.0316	2415.08	2.84211	0.351871	0.366395		33.0316	1430.54	2.38457	0.692952	0.675296	33.0316	2577.04	3.08289	0.456858	0.440182
33.1611	1631.54	2.60768	0.700045	0.711203	33.1611	2463.33	2.89889	0.358901	0.363683		33.1611	1442.92	2.40519	0.698946	0.671096	33.1611	2615.21	3.12855	0.463624	0.43985
33.2906	1639.21	2.61994	0.703334	0.701923	33.2906	2429	2.85849	0.353899	0.361758		33.2906	1397.29	2.32914	0.676846	0.666451	33.2906	2568.17	3.07228	0.455285	0.439704
33.4202	1657.33	2.64891	0.711111	0.693153	33.4202	2450.08	2.8833	0.356971	0.360082		33.4202	1330.67	2.21809	0.644573	0.66153	33.4202	2572.33	3.07726	0.456023	0.439212
33.5497	1623	2.59403	0.69638	0.687558	33.5497	2511.33	2.95538	0.365895	0.358248		33.5497	1356.58	2.26128	0.657126	0.657591	33.5497	2578.08	3.08414	0.457043	0.438953
33.6792	1618.21	2.58637	0.694324	0.682162	33.6792	2593.08	3.05158	0.377805	0.356505		33.6792	1338.29	2.2308	0.648266	0.654314	33.6792	2433.29	2.91093	0.431374	0.438955
33.8088	1595.92	2.55075	0.684759	0.676444	33.8088	2532.88	2.98073	0.369033	0.35502		33.8088	1332.58	2.22128	0.645501	0.651183	33.8088	2426.21	2.90245	0.430118	0.438438
33.9383	1577.71	2.52164	0.676946	0.671188	33.9383	2505.83	2.94891	0.365093	0.353807		33.9383	1264.29	2.10744	0.612421	0.648459	33.9383	2401.33	2.87269	0.425708	0.438013
34.0679	1563.67	2.4992	0.670922	0.665543	34.0679	2480.92	2.91958	0.361463	0.352507		34.0679	1290	2.1503	0.624874	0.646082	34.0679	2407.92	2.88057	0.426876	0.436573
34.1974	1555.17	2.48561	0.667275	0.66122	34.1974	2535.83	2.98421	0.369464	0.351922		34.1974	1282.46	2.13773	0.62122	0.645053	34.1974	2350.12	2.81143	0.41663	0.433983
34.3269	1589.92	2.54116	0.682185	0.658062	34.3269	2482.21	2.9211	0.361651	0.352282		34.3269	1279.38	2.13259	0.619727	0.643506	34.3269	2359.33	2.82245	0.418263	0.431681
34.4565	1599.67	2.55674	0.686368	0.656584	34.4565	2513.88	2.95837	0.366265	0.353264		34.4565	1327.12	2.21218	0.642857	0.642833	34.4565	2381.88	2.84942	0.422259	0.429868
34.586	1579.17	2.52397	0.677572	0.657346	34.586	2484.12	2.92336	0.36193	0.353652		34.586	1308.58	2.18127	0.633875	0.642488	34.586	2378.21	2.84503	0.421609	0.427638
34.7155	1534.96	2.45331	0.658604	0.657404	34.7155	2469.92	2.90664	0.35986	0.353431		34.7155	1315.54	2.19287	0.637246	0.641002	34.7155	2317.38	2.77225	0.410824	0.425622
34.8451	1503.21	2.40257	0.644981	0.657449	34.8451	2425.08	2.85388	0.353328	0.35292		34.8451	1288.79	2.14828	0.624289	0.639878	34.8451	2316.88	2.77166	0.410736	0.424432
34.9746	1494.62	2.38885	0.641298	0.657097	34.9746	2374.21	2.79401	0.345916	0.352169		34.9746	1280.04	2.1337	0.62005	0.637994	34.9746	2304.83	2.75725	0.408601	0.422699
35.1041	1430.08	2.28569	0.613605	0.656945	35.1041	2324.92	2.736	0.338734	0.352169		35.1041	1312.92	2.1885	0.635975	0.637736	35.1041	2283.62	2.73188	0.404841	0.421537
35.2337	1414.29	2.26045	0.606829	0.657002	35.2337	2338	2.7514	0.34064	0.352561		35.2337	1334.12	2.22385	0.646248	0.639045	35.2337	2333.46	2.79149	0.413676	0.421413
35.3632	1423.58	2.2753	0.610816	0.65782	35.3632	2352.71	2.76871	0.342783	0.35316		35.3632	1347.83	2.2467	0.652888	0.640877	35.3632	2418	2.89263	0.428663	0.420501
35.4927	1485.92	2.37493	0.637562	0.660347	35.4927	2381.58	2.80269	0.34699	0.35364		35.4927	1377.46	2.29608	0.667238	0.641745	35.4927	2477.96	2.96436	0.439293	0.420458
35.6223	1503.96	2.40377	0.645302	0.663103	35.6223	2381.08	2.8021	0.346918	0.353384		35.6223	1341.38	2.23593	0.64976	0.641729	35.6223	2519.67	3.01426	0.446687	0.422651
35.7518	1552.17	2.48082	0.665987	0.666591	35.7518	2375.92	2.79602	0.346165	0.352863		35.7518	1351.67	2.25309	0.654745	0.641456	35.7518	2526.96	3.02298	0.447979	0.425464
35.8814	1643.29	2.62646	0.705086	0.671344	35.8814	2356.54	2.77322	0.343342	0.352701		35.8814	1374.54	2.29122	0.665826	0.642556	35.8814	2475.75	2.96172	0.438901	0.428392
36.0109	1673.5	2.67475	0.718048	0.676549	36.0109	2320.75	2.7311	0.338127	0.35233		36.0109	1370	2.28365	0.663626	0.642706	36.0109	2507.92	3.0002	0.444604	0.431984
36.1404	1572.33	2.51305	0.67464	0.682304	36.1404	2351.54	2.76733	0.342613	0.352142		36.1404	1360.08	2.26712	0.658822	0.641472	36.1404	2503.83	2.99531	0.44388	0.43629
36.27	1535.75	2.45458	0.658943	0.68696	36.27	2302.25	2.70933	0.335432	0.352386		36.27	1354.79	2.2583	0.656259	0.640003	36.27	2492.54	2.98181	0.441878	0.441946
36.3995	1542.62	2.46557	0.661893	0.692573	36.3995	2369.62	2.78861	0.345248	0.353532		36.3995	1354.42	2.25767	0.656077	0.638312	36.3995	2505.21	2.99696	0.444123	0.448655
36.529	1622.79	2.5937	0.69629	0.698123	36.529	2506	2.9491	0.365118	0.35415		36.529	1310.88	2.18509	0.634986	0.636436	36.529	2544.29	3.04371	0.451052	0.456583
36.6586	1784.12	2.85156	0.765513	0.703763	36.6586	2645.42	3.11317	0.38543	0.35522		36.6586	1288.83	2.14835	0.624308	0.633068	36.6586	2588.67	3.0968	0.458919	0.463991
36.7881	1763.79	2.81906	0.756789	0.709045	36.7881	2623.79	3.08772	0.38228	0.356117		36.7881	1249.12	2.08216	0.605074	0.629599	36.7881	2707	3.23836	0.479897	0.472152
36.9176	1720.12	2.74927	0.738053	0.714312	36.9176	2519.96	2.96553	0.367151	0.357758		36.9176	1291.29	2.15245	0.6255	0.626538	36.9176	2656.71	3.1782	0.470981	0.480759
37.0472	1640.33	2.62173	0.703817	0.721777	37.0472	2453.88	2.88776	0.357523	0.359158		37.0472	1286.88	2.14509	0.62336	0.624428	37.0472	2625.33	3.14066	0.465419	0.490169
37.1767	1664.75	2.66076	0.714293	0.729594	37.1767	2530.92	2.97843	0.368748	0.360637		37.1767	1276.38	2.12759	0.618274	0.623275	37.1767	2731.71	3.26792	0.484277	0.500647
37.3062	1694.29	2.70798	0.726969	0.736205	37.3062	2545.08	2.9951	0.370812	0.361982		37.3062	1315.83	2.19336	0.637387	0.622796	37.3062	2792.58	3.34074	0.495069	0.511495
37.4358	1687.83	2.69765	0.724198	0.740624	37.4358	2538.54	2.9874	0.369859	0.36339		37.4358	1333.21	2.22232	0.645804	0.622358	37.4358	2737.83	3.27525	0.485363	0.524457
37.5653	1719.17	2.74773	0.737642	0.744558	37.5653	2529.38	2.97661	0.368523	0.364583		37.5653	1336.54	2.22788	0.647419	0.621378	37.5653	3022.33	3.61559	0.535799	0.537434
37.6948	1737.67	2.7773	0.74558	0.749213	37.6948	2451.54	2.88502	0.357183	0.365428		37.6948	1312	2.18697	0.635531	0.62059	37.6948	3056	3.65587	0.541768	0.551853
37.8244	1781.96	2.84809	0.764584	0.752331	37.8244	2442.62	2.87452	0.355884	0.365839		37.8244	1210.96	2.01854	0.586586	0.621042	37.8244	3086.67	3.69255	0.547205	0.567073
37.9539	1853.71	2.96277	0.795369	0.753949	37.9539	2443.92	2.87604	0.356072	0.366407		37.9539	1171.5	1.95277	0.567473	0.62226	37.9539	3460.88	4.14021	0.613544	0.584015
38.0835	1840.71	2.94199	0.789792	0.754955	38.0835	2404.83	2.83005	0.350378	0.366879		38.0835	1201.08	2.00208	0.581803	0.624511	38.0835	3497.75	4.18433	0.620081	0.603414
38.213	1805.25	2.88532	0.774578	0.756177	38.213	2479.88	2.91836	0.361311	0.367334		38.213	1245.54	2.07619	0.603338	0.6277	38.213	3420.17	4.09152	0.606327	0.623466
38.3425	1739.08	2.77957	0.746187	0.757976	38.3425	2527.79	2.97475	0.368293	0.367642		38.3425	1287.21	2.14564	0.623521	0.63113	38.3425	3482.33	4.16588	0.617348	0.643964
38.4721	1717.54	2.74514	0.736945	0.759406	38.4721	2521.12	2.9669	0.367321	0.367791		38.4721	1240.75	2.0682	0.601017	0.634865	38.4721	3731.58	4.46406	0.661535	0.665204
38.6016	1721.38	2.75126	0.738589	0.762281	38.6016	2540.17	2.98931	0.370096	0.367445		38.6016	1261.83	2.10335	0.61123	0.639555	38.6016	3840.79	4.5947	0.680896	0.686126
38.7311	1733.58	2.77078	0.743827	0.764807	38.7311	2541.12	2.99044	0.370235	0.366247		38.7311	1278.96	2.13189	0.619525	0.643858	38.7311	4006.67	4.79314	0.710302	0.706364
38.8607	1805.08	2.88505	0.774506	0.766041	38.8607	2545.29	2.99534	0.370842	0.365009		38.8607	1327.79	2.21329	0.64318	0.647718	38.8607	4091.42	4.89453	0.725327	0.725055
38.9902	1773.79	2.83504	0.76108	0.765536	38.9902	2493.42	2.93429	0.363284	0.362955		38.9902	1340.38	2.23427	0.649275	0.651608	38.9902	4040.08	4.83312	0.716226	0.742679
39.1197	1781.75	2.84776	0.764494	0.763752	39.1197	2573.58	3.02864	0.374964	0.36078		39.1197	1365.17	2.27559	0.661285	0.656126	39.1197	4059.92	4.85684	0.719742	0.757629
39.2493	1777.33	2.8407	0.762599	0.761775	39.2493	2492.96	2.93375	0.363217	0.359646		39.2493	1398.25	2.33074	0.67731	0.659251	39.2493	4342	5.1943	0.76975	0.772314
39.3788	1801.67	2.87959	0.77304	0.762453	39.3788	2518.29	2.96357	0.366909	0.359586		39.3788	1451.08	2.41881	0.702902	0.662061	39.3788	4486.79	5.36751	0.795419	0.785833
39.5083	1807.88	2.88952	0.775704	0.762499	39.5083	2450.17	2.8834	0.356983	0.359733		39.5083	1448.46	2.41443	0.701631	0.664658	39.5083	4617.08	5.52337	0.818517	0.798395
39.6379	1705.79	2.72636	0.731903	0.761082	39.6379	2450.29	2.88354	0.357001	0.359316		39.6379	1411.75	2.35324	0.683849	0.666768	39.6379	4759.92	5.69425	0.843838	0.810781
39.7674	1684.62	2.69253	0.722821	0.757653	39.7674	2477.08	2.91507	0.360904	0.358572		39.7674	1426.88	2.37845	0.691176	0.668921	39.7674	4883.29	5.84184	0.86571	0.822349
39.897	1732.88	2.76964	0.743524	0.754469	39.897	2487.25	2.92704	0.362386	0.358628		39.897	1391.38	2.31928	0.67398	0.670541	39.897	5101.42	6.10278	0.90438	0.833129
40.0265	1827.5	2.92088	0.784124	0.751173	40.0265	2469.88	2.90659	0.359854	0.358974		40.0265	1412.83	2.35505	0.684374	0.672239	40.0265	4965.12	5.93973	0.880218	0.843665
40.156	1825.08	2.91702	0.783087	0.747443	40.156	2463.83	2.89948	0.358974	0.359268		40.156	1435.04	2.39207	0.695132	0.673598	40.156	5181.62	6.19873	0.918599	0.852747
40.2856	1751.46	2.79935	0.751497	0.743258	40.2856	2463.58	2.89919	0.358938	0.359501		40.2856	1430.12	2.38387	0.69275	0.674287	40.2856	5155.62	6.16763	0.91399	0.862042
40.4151	1742.88	2.78563	0.747814	0.739175	40.4151	2468.29	2.90473	0.359624	0.359129		40.4151	1405.67	2.3431	0.680903	0.674127	40.4151	5180.79	6.19773	0.918451	0.870627
40.5446	1769.5	2.82818	0.759238	0.736613	40.5446	2413.12	2.83981	0.351586	0.358579		40.5446	1397.54	2.32956	0.676967	0.671072	40.5446	5097.67	6.09829	0.903715	0.878184
40.6742	1762.29	2.81666	0.756146	0.735513	40.6742	2400.83	2.82534	0.349795	0.357762		40.6742	1365.67	2.27643	0.661527	0.665873	40.6742	4884.67	5.84348	0.865954	0.887115
40.8037	1759.12	2.8116	0.754787	0.734109	40.8037	2389.96	2.81254	0.348211	0.356413		40.8037	1354.83	2.25837	0.656279	0.659245	40.8037	4885.62	5.84463	0.866124	0.895327
40.9332	1686.12	2.69492	0.723465	0.732348	40.9332	2374.04	2.79381	0.345892	0.355434		40.9332	1310.21	2.18398	0.634662	0.651763	40.9332	4883.92	5.84259	0.865821	0.901909
41.0628	1702.12	2.7205	0.73033	0.728093	41.0628	2350.08	2.76562	0.342401	0.355107		41.0628	1298.75	2.16488	0.629112	0.644112	41.0628	4766.04	5.70157	0.844924	0.906484
41.1923	1657.88	2.64977	0.711343	0.724622	41.1923	2371.96	2.79136	0.345588	0.354964		41.1923	1262.21	2.10397	0.611411	0.635138	41.1923	4697.42	5.61948	0.832758	0.911176
41.3218	1677.92	2.68181	0.719943	0.722183	41.3218	2449	2.88202	0.356813	0.355151		41.3218	1274.12	2.12384	0.617184	0.624928	41.3218	4735.79	5.66539	0.839562	0.915462
41.4514	1612.21	2.57678	0.691749	0.720577	41.4514	2448.33	2.88124	0.356716	0.355419		41.4514	1286.08	2.14377	0.622976	0.613961	41.4514	4868.12	5.82369	0.863022	0.920811
41.5809	1614.29	2.58011	0.692643	0.720644	41.5809	2517.08	2.96215	0.366732	0.356207		41.5809	1275.29	2.12578	0.617749	0.602665	41.5809	4911.17	5.87518	0.870652	0.925149
41.7104	1628.17	2.60229	0.698597	0.720446	41.7104	2589.88	3.04781	0.377338	0.356762		41.7104	1229.25	2.04903	0.595447	0.59064	41.7104	5241.12	6.26991	0.929147	0.928568
41.84	1661.96	2.6563	0.713095	0.720755	41.84	2539.83	2.98892	0.370047	0.357445		41.84	1246	2.07695	0.60356	0.57869	41.84	5242.46	6.27151	0.929383	0.931742
41.9695	1625.04	2.5973	0.697256	0.720787	41.9695	2509.96	2.95376	0.365694	0.358035		41.9695	1214.79	2.02493	0.588443	0.566786	41.9695	5382.5	6.43904	0.95421	0.936086
42.0991	1629.62	2.60462	0.699222	0.72089	42.0991	2490.96	2.9314	0.362926	0.359287		42.0991	1140.79	1.90158	0.552598	0.555973	42.0991	5593.71	6.6917	0.991653	0.940842
42.2286	1661.92	2.65623	0.713078	0.720987	42.2286	2521.17	2.96695	0.367327	0.360658		42.2286	1158.83	1.93166	0.561337	0.544979	42.2286	5505.71	6.58643	0.976052	0.946041
42.3581	1685.17	2.69339	0.723054	0.719686	42.3581	2528.58	2.97568	0.368408	0.362532		42.3581	1101.96	1.83685	0.533787	0.532725	42.3581	5477.25	6.55238	0.971007	0.952535
42.4877	1662.62	2.65736	0.713382	0.718317	42.4877	2462.42	2.89781	0.358768	0.364081		42.4877	1059.75	1.76649	0.513341	0.52054	42.4877	5564.12	6.65631	0.986408	0.960838
42.6172	1672.83	2.67368	0.717761	0.71792	42.6172	2428.29	2.85765	0.353796	0.36516		42.6172	1030.54	1.71781	0.499193	0.507989	42.6172	5513.54	6.5958	0.977441	0.970328
42.7467	1671.58	2.67168	0.717225	0.719053	42.7467	2436.33	2.86712	0.354967	0.366601		42.7467	1006.42	1.67759	0.487507	0.496564	42.7467	5492.21	6.57028	0.973659	0.980782
42.8763	1718.21	2.7462	0.737231	0.720545	42.8763	2444.58	2.87683	0.356169	0.3684		42.8763	988.208	1.64724	0.478686	0.485829	42.8763	5555.29	6.64575	0.984843	0.991847
43.0058	1729.88	2.76485	0.742236	0.721301	43.0058	2481.75	2.92056	0.361584	0.370015		43.0058	946.25	1.5773	0.458362	0.475426	43.0058	5520.96	6.60467	0.978756	1.00209
43.1353	1680.67	2.6862	0.721123	0.72213	43.1353	2504.38	2.94719	0.364881	0.371726		43.1353	923.958	1.54014	0.447564	0.464868	43.1353	5504.96	6.58553	0.975919	1.01038
43.2649	1670.75	2.67035	0.716868	0.723511	43.2649	2562.08	3.0151	0.373289	0.373442		43.2649	902	1.50354	0.436927	0.453951	43.2649	5479.62	6.55523	0.971428	1.01602
43.3944	1699.46	2.71623	0.729185	0.724623	43.3944	2639.17	3.10582	0.38452	0.375393		43.3944	909.125	1.51542	0.440379	0.443383	43.3944	5458.38	6.5298	0.967661	1.01736
43.5239	1709.54	2.73235	0.733512	0.725727	43.5239	2677.83	3.15132	0.390153	0.377441		43.5239	912.792	1.52153	0.442155	0.43359	43.5239	5427.62	6.49302	0.96221	1.01449
43.6535	1828.92	2.92315	0.784732	0.725952	43.6535	2650.83	3.11954	0.386219	0.379859		43.6535	886.792	1.47819	0.429561	0.423904	43.6535	5584.04	6.68014	0.989939	1.00796
43.783	1782.33	2.84869	0.764745	0.7269	43.783	2657.46	3.12734	0.387185	0.382466		43.783	831.792	1.38651	0.402919	0.414693	43.783	5640.79	6.74803	1	0.996565
43.9126	1730.5	2.76585	0.742505	0.72704	43.9126	2664	3.13504	0.388138	0.385392		43.9126	834.875	1.39165	0.404412	0.40553	43.9126	5668.96	6.78172	1.00499	0.980294
44.0421	1690.46	2.70185	0.725324	0.726927	44.0421	2706.12	3.18461	0.394275	0.388773		44.0421	814.833	1.35824	0.394704	0.397561	44.0421	5526.54	6.61135	0.979746	0.960254
44.1716	1658.33	2.6505	0.71154	0.725102	44.1716	2668.33	3.14014	0.388769	0.391877		44.1716	813.333	1.35574	0.393977	0.39038	44.1716	5628.38	6.73317	0.997799	0.936905
44.3012	1647.58	2.63332	0.706927	0.722999	44.3012	2708.29	3.18716	0.394591	0.395596		44.3012	811.125	1.35206	0.392908	0.38401	44.3012	5571.21	6.66479	0.987664	0.910125
44.4307	1621.38	2.59143	0.695682	0.720889	44.4307	2833.92	3.335	0.412894	0.400175		44.4307	783.208	1.30553	0.379385	0.378014	44.4307	5436.71	6.50388	0.96382	0.882354
44.5602	1633	2.61001	0.70067	0.719092	44.5602	2854.46	3.35917	0.415887	0.40569		44.5602	774.75	1.29143	0.375288	0.373909	44.5602	5339.83	6.38799	0.946646	0.851707
44.6898	1660.12	2.65337	0.712309	0.716647	44.6898	2828.54	3.32868	0.412111	0.411881		44.6898	740	1.2335	0.358455	0.370318	44.6898	5237.71	6.26582	0.928541	0.8196
44.8193	1685.88	2.69452	0.723357	0.714804	44.8193	2794.25	3.28832	0.407115	0.418328		44.8193	730.25	1.21725	0.353732	0.366218	44.8193	5113.17	6.11684	0.906463	0.7869
44.9488	1684.17	2.69179	0.722625	0.713315	44.9488	2732.62	3.2158	0.398136	0.424885		44.9488	752.083	1.25365	0.364308	0.363341	44.9488	4851.25	5.80351	0.86003	0.752227
45.0784	1661.5	2.65557	0.712899	0.712765	45.0784	2859.92	3.3656	0.416682	0.431667		45.0784	760.083	1.26698	0.368183	0.360191	45.0784	4440.17	5.31173	0.787153	0.716009
45.2079	1640.71	2.62233	0.703978	0.71196	45.2079	3034.33	3.57085	0.442094	0.438356		45.2079	746.667	1.24462	0.361684	0.357422	45.2079	4185.33	5.00688	0.741976	0.679318
45.3374	1647.58	2.63332	0.706927	0.710402	45.3374	3040.62	3.57826	0.443011	0.445525		45.3374	705.833	1.17655	0.341904	0.35471	45.3374	3519	4.20975	0.623849	0.641881
45.467	1645.62	2.63019	0.706087	0.708332	45.467	3051.5	3.59106	0.444596	0.453565		45.467	697.917	1.16336	0.33807	0.351848	45.467	3162	3.78267	0.56056	0.603666
45.5965	1632.92	2.60988	0.700635	0.708169	45.5965	3178	3.73992	0.463026	0.462577		45.5965	692.208	1.15384	0.335304	0.349145	45.5965	2734.04	3.27071	0.484691	0.565523
45.7261	1622.54	2.5933	0.696183	0.708336	45.7261	3277	3.85643	0.47745	0.472183		45.7261	699.625	1.1662	0.338897	0.346378	45.7261	2475.54	2.96147	0.438864	0.527136
45.8556	1619	2.58764	0.694663	0.707194	45.8556	3336.33	3.92625	0.486095	0.48259		45.8556	745.792	1.24316	0.36126	0.343683	45.8556	2172.29	2.59869	0.385104	0.489138
45.9851	1639.96	2.62114	0.703656	0.705223	45.9851	3390.62	3.99014	0.494005	0.493982		45.9851	735.625	1.22621	0.356335	0.341238	45.9851	1924.5	2.30226	0.341175	0.451959
46.1147	1652.54	2.64125	0.709055	0.703738	46.1147	3474.08	4.08836	0.506165	0.506434		46.1147	722.167	1.20378	0.349816	0.339768	46.1147	1846.71	2.2092	0.327385	0.415699
46.2442	1642.96	2.62593	0.704943	0.703245	46.2442	3498.46	4.11704	0.509716	0.518814		46.2442	709.875	1.18329	0.343862	0.338806	46.2442	1687.54	2.01879	0.299168	0.38057
46.3737	1609.17	2.57192	0.690444	0.705333	46.3737	3538.33	4.16397	0.515526	0.5304		46.3737	708.833	1.18155	0.343357	0.338505	46.3737	1590.12	1.90225	0.281897	0.348247
46.5033	1605.25	2.56566	0.688764	0.707218	46.5033	3597.62	4.23375	0.524164	0.542447		46.5033	707.625	1.17954	0.342772	0.337693	46.5033	1541	1.84348	0.273189	0.318398
46.6328	1630.67	2.60629	0.699669	0.708554	46.6328	3704.21	4.35917	0.539693	0.554875		46.6328	692.083	1.15363	0.335244	0.336982	46.6328	1445.08	1.72874	0.256184	0.291319
46.7623	1665	2.66116	0.714401	0.70949	46.7623	3900.67	4.59037	0.568317	0.567826		46.7623	709.292	1.18232	0.34358	0.33582	46.7623	1417.12	1.69529	0.251228	0.266425
46.8919	1673.25	2.67435	0.71794	0.709423	46.8919	4031.38	4.74419	0.587361	0.580958		46.8919	712	1.18683	0.344892	0.335016	46.8919	1372.46	1.64186	0.243309	0.245359
47.0214	1678.96	2.68347	0.72039	0.70824	47.0214	4149.62	4.88335	0.604589	0.593823		47.0214	702.833	1.17155	0.340451	0.334729	47.0214	1315.04	1.57317	0.233131	0.227397
47.1509	1691.75	2.70391	0.725878	0.705705	47.1509	4127.04	4.85677	0.601299	0.60648		47.1509	668.875	1.11495	0.324002	0.334266	47.1509	1295.83	1.55019	0.229725	0.212055
47.2805	1696.17	2.71097	0.727773	0.702549	47.2805	4143.5	4.87614	0.603697	0.618034		47.2805	664.625	1.10786	0.321943	0.333322	47.2805	1254.83	1.50115	0.222457	0.200108
47.41	1653.38	2.64258	0.709413	0.699224	47.41	4237.5	4.98676	0.617393	0.628597		47.41	668.667	1.1146	0.323901	0.331558	47.41	1236.38	1.47906	0.219185	0.191565
47.5396	1653	2.64198	0.709252	0.696981	47.5396	4422.54	5.20452	0.644353	0.638271		47.5396	666.667	1.11127	0.322932	0.329844	47.5396	1189.08	1.42249	0.210801	0.186564
47.6691	1607.79	2.56972	0.689854	0.694985	47.6691	4587.92	5.39914	0.668447	0.647225		47.6691	675.583	1.12613	0.327251	0.32868	47.6691	1163.67	1.39208	0.206295	0.183956
47.7986	1585.25	2.5337	0.680182	0.692184	47.7986	4746.67	5.58596	0.691577	0.65514		47.7986	654.042	1.09022	0.316817	0.327814	47.7986	1142.12	1.36631	0.202476	0.182623
47.9282	1629.04	2.60369	0.698972	0.689233	47.9282	4819.58	5.67177	0.702201	0.663806		47.9282	657.5	1.09598	0.318492	0.327505	47.9282	1070.17	1.28023	0.189719	0.183473
48.0577	1656.21	2.64711	0.710628	0.686372	48.0577	4841.96	5.6981	0.705461	0.67267		48.0577	678.667	1.13127	0.328745	0.326373	48.0577	1067.21	1.27669	0.189195	0.183328
48.1872	1577.5	2.52131	0.676857	0.68402	48.1872	4819.08	5.67118	0.702128	0.68133		48.1872	691.208	1.15217	0.33482	0.324726	48.1872	1077.04	1.28846	0.190938	0.183216
48.3168	1561.04	2.495	0.669795	0.681755	48.3168	4877	5.73934	0.710566	0.690835		48.3168	690.167	1.15044	0.334316	0.323252	48.3168	1097.96	1.31348	0.194646	0.182353
48.4463	1585.79	2.53456	0.680415	0.679229	48.4463	4866.46	5.72693	0.70903	0.700751		48.4463	697	1.16183	0.337626	0.322248	48.4463	1087.79	1.30132	0.192844	0.181703
48.5758	1620.75	2.59044	0.695414	0.676695	48.5758	4833.5	5.68814	0.704228	0.710949		48.5758	691.833	1.15321	0.335123	0.322116	48.5758	1043.17	1.24793	0.184933	0.180598
48.7054	1617.67	2.58551	0.694091	0.673645	48.7054	4785.12	5.63122	0.69718	0.720662		48.7054	672.708	1.12134	0.325859	0.321739	48.7054	1026.79	1.22834	0.18203	0.179038
48.8349	1562.71	2.49767	0.67051	0.670116	48.8349	4907.12	5.77479	0.714955	0.730903		48.8349	678.875	1.13161	0.328846	0.320891	48.8349	1010.83	1.20925	0.179201	0.177759
48.9644	1522.12	2.4328	0.653097	0.666001	48.9644	5112.88	6.01692	0.744932	0.740158		48.9644	643.375	1.07244	0.31165	0.320044	48.9644	988.167	1.18214	0.175182	0.176213
49.094	1496.5	2.39185	0.642102	0.662523	49.094	5111.5	6.0153	0.744732	0.748844		49.094	631.792	1.05313	0.306039	0.319279	49.094	995.167	1.19051	0.176423	0.174599
49.2235	1472.75	2.35389	0.631912	0.65909	49.2235	5095.42	5.99637	0.742389	0.755937		49.2235	639.75	1.0664	0.309894	0.318281	49.2235	994.375	1.18956	0.176283	0.173069
49.353	1436.08	2.29528	0.616179	0.656025	49.353	5058.75	5.95322	0.737047	0.763159		49.353	659	1.09849	0.319218	0.317122	49.353	948.5	1.13468	0.16815	0.171322
49.4826	1435.12	2.29375	0.615768	0.653172	49.4826	4962.83	5.84034	0.723072	0.771288		49.4826	652.167	1.0871	0.315909	0.316547	49.4826	937.542	1.12157	0.166208	0.169672
49.6121	1463.46	2.33904	0.627925	0.650086	49.6121	4993.12	5.87599	0.727485	0.778975		49.6121	634.125	1.05702	0.307169	0.316315	49.6121	938.417	1.12262	0.166363	0.168367
49.7417	1496.42	2.39171	0.642067	0.647195	49.7417	5108.88	6.01221	0.74435	0.786507		49.7417	624.375	1.04077	0.302446	0.316264	49.7417	971.875	1.16265	0.172294	0.167139
49.8712	1528.5	2.44299	0.655833	0.645142	49.8712	5316.46	6.2565	0.774594	0.793916		49.8712	650.625	1.08453	0.315162	0.315471	49.8712	950.5	1.13707	0.168505	0.165724
50.0007	1561.38	2.49554	0.669938	0.643621	50.0007	5471.17	6.43856	0.797135	0.80103		50.0007	671.5	1.11932	0.325273	0.314636	50.0007	947.292	1.13324	0.167936	0.164624
50.1303	1520.17	2.42967	0.652257	0.641119	50.1303	5593.12	6.58208	0.814904	0.807762		50.1303	665.917	1.11002	0.322569	0.314235	50.1303	920.125	1.10074	0.16312	0.163848
50.2598	1502.12	2.40084	0.644516	0.638823	50.2598	5631	6.62665	0.820422	0.814629		50.2598	665.25	1.1089	0.322246	0.314493	50.2598	932.792	1.11589	0.165365	0.163255
50.3893	1530.08	2.44552	0.656512	0.636504	50.3893	5932.17	6.98107	0.864301	0.82262		50.3893	670.167	1.1171	0.324628	0.314684	50.3893	933.917	1.11724	0.165565	0.162627
50.5189	1516.54	2.42388	0.650702	0.633753	50.5189	5990.42	7.04962	0.872788	0.830187		50.5189	635.917	1.06001	0.308037	0.314401	50.5189	910.208	1.08887	0.161362	0.16202
50.6484	1513.12	2.41842	0.649236	0.631553	50.6484	5975.83	7.03246	0.870663	0.836599		50.6484	643.042	1.07188	0.311488	0.314055	50.6484	882.375	1.05558	0.156427	0.161269
50.7779	1470.96	2.35102	0.631143	0.629445	50.7779	6010.62	7.0734	0.875732	0.842141		50.7779	664.125	1.10703	0.321701	0.314192	50.7779	914	1.09341	0.162034	0.160446
50.9075	1435.79	2.29482	0.616054	0.624905	50.9075	5943.17	6.99402	0.865904	0.846822		50.9075	648.208	1.0805	0.313991	0.314899	50.9075	931.917	1.11484	0.16521	0.159798
51.037	1417.96	2.26631	0.608402	0.619916	51.037	5911.58	6.95685	0.861302	0.85088		51.037	624.583	1.04112	0.302547	0.315692	51.037	908.75	1.08713	0.161103	0.159331
51.1665	1385.67	2.2147	0.594547	0.615178	51.1665	5839.75	6.87232	0.850836	0.853362		51.1665	621.458	1.03591	0.301033	0.31654	51.1665	888.542	1.06295	0.157521	0.159027
51.2961	1414.46	2.26072	0.606901	0.611301	51.2961	5887.38	6.92836	0.857775	0.85512		51.2961	631.167	1.05209	0.305736	0.317395	51.2961	866.917	1.03709	0.153687	0.158661
51.4256	1446.71	2.31227	0.620738	0.607212	51.4256	5751.38	6.76831	0.83796	0.855896		51.4256	652.458	1.08758	0.31605	0.318458	51.4256	873.5	1.04496	0.154854	0.158565
51.5552	1473.5	2.35509	0.632234	0.601231	51.5552	5816.46	6.8449	0.847443	0.856607		51.5552	648.208	1.0805	0.313991	0.319781	51.5552	865.333	1.03519	0.153406	0.158614
51.6847	1388.38	2.21903	0.595709	0.593745	51.6847	5805.88	6.83245	0.845901	0.857327		51.6847	649.333	1.08237	0.314536	0.320401	51.6847	866.083	1.03609	0.153539	0.158561
51.8142	1354.08	2.16422	0.580996	0.585271	51.8142	6015.04	7.0786	0.876376	0.858004		51.8142	671.292	1.11897	0.325173	0.320092	51.8142	884.792	1.05847	0.156856	0.158564
51.9438	1326.75	2.12054	0.569268	0.576859	51.9438	5960.92	7.01491	0.86849	0.85723		51.9438	676.583	1.12779	0.327736	0.319318	51.9438	897.125	1.07322	0.159042	0.158411
52.0733	1325.71	2.11887	0.568821	0.567438	52.0733	5840.21	6.87285	0.850903	0.855175		52.0733	673.417	1.12252	0.326202	0.318935	52.0733	925.292	1.10692	0.164036	0.157967
52.2028	1337.12	2.13712	0.573719	0.557819	52.2028	5916.88	6.96308	0.862073	0.851799		52.2028	671.5	1.11932	0.325273	0.319039	52.2028	895.833	1.07168	0.158813	0.157625
52.3324	1324.54	2.11701	0.56832	0.548093	52.3324	5948.33	7.0001	0.866656	0.847427		52.3324	665.583	1.10946	0.322407	0.318609	52.3324	882.75	1.05603	0.156494	0.157465
52.4619	1277.42	2.04169	0.548101	0.538296	52.4619	5810.83	6.83829	0.846623	0.842787		52.4619	683.208	1.13884	0.330945	0.317787	52.4619	950.542	1.13712	0.168512	0.157498
52.5914	1237.83	1.97842	0.531116	0.52845	52.5914	5692.17	6.69864	0.829334	0.838199		52.5914	689.458	1.14926	0.333972	0.31718	52.5914	921.542	1.10243	0.163371	0.157709
52.721	1243.42	1.98735	0.533512	0.518835	52.721	5642.12	6.63975	0.822043	0.833247		52.721	676	1.12682	0.327453	0.316908	52.721	904.417	1.08195	0.160335	0.158161
52.8505	1212.88	1.93853	0.520408	0.509011	52.8505	5591.71	6.58042	0.814697	0.827573		52.8505	637.833	1.0632	0.308965	0.316922	52.8505	869.958	1.04072	0.154226	0.158469
52.98	1139.08	1.82059	0.488746	0.499168	52.98	5327.54	6.26954	0.776209	0.821237		52.98	649.25	1.08223	0.314496	0.316987	52.98	882.958	1.05627	0.156531	0.158752
53.1096	1096.96	1.75326	0.470671	0.489877	53.1096	5346.38	6.2917	0.778953	0.815792		53.1096	653.708	1.08966	0.316655	0.316778	53.1096	891.708	1.06674	0.158082	0.158872
53.2391	1057.42	1.69006	0.453705	0.48003	53.2391	5451.79	6.41576	0.794312	0.810209		53.2391	659.167	1.09876	0.319299	0.315403	53.2391	864.667	1.03439	0.153288	0.158815
53.3686	1038.62	1.66003	0.445642	0.469925	53.3686	5472.96	6.44067	0.797396	0.803951		53.3686	654.708	1.09133	0.317139	0.314399	53.3686	888.5	1.0629	0.157513	0.158748
53.4982	1077.33	1.7219	0.462251	0.459636	53.4982	5437.92	6.39943	0.79229	0.796964		53.4982	638.708	1.06466	0.309389	0.313978	53.4982	893.792	1.06924	0.158452	0.158926
53.6277	1048.12	1.67521	0.449718	0.449034	53.6277	5431.38	6.39173	0.791337	0.789503		53.6277	636.042	1.06022	0.308098	0.313409	53.6277	918.833	1.09919	0.162891	0.159389
53.7573	1015.46	1.623	0.435702	0.438383	53.7573	5546.38	6.52707	0.808092	0.781892		53.7573	645.083	1.07529	0.312477	0.312298	53.7573	922.333	1.10338	0.163511	0.159866
53.8868	957.292	1.53003	0.410745	0.426944	53.8868	5471.58	6.43905	0.797195	0.774171		53.8868	646.958	1.07841	0.313385	0.310894	53.8868	921.667	1.10258	0.163393	0.160035
54.0163	930.5	1.48721	0.399249	0.416508	54.0163	5393.21	6.34682	0.785776	0.766661		54.0163	617.917	1.03	0.299318	0.309392	54.0163	888.125	1.06246	0.157447	0.15998
54.1459	959.583	1.5337	0.411728	0.407438	54.1459	5294.83	6.23105	0.771443	0.758185		54.1459	605.167	1.00875	0.293142	0.308223	54.1459	865.167	1.03499	0.153377	0.160067
54.2754	980	1.56633	0.420488	0.399776	54.2754	5288.62	6.22374	0.770539	0.750242		54.2754	599.917	1	0.290599	0.307056	54.2754	867.75	1.03808	0.153835	0.160177
54.4049	984.125	1.57292	0.422258	0.391561	54.4049	5082.21	5.98083	0.740464	0.743052		54.4049	629.042	1.04855	0.304707	0.306338	54.4049	876.625	1.0487	0.155408	0.160296
54.5345	915.875	1.46384	0.392974	0.383286	54.5345	5098.5	6	0.742838	0.737153		54.5345	658.25	1.09724	0.318855	0.306169	54.5345	918.833	1.09919	0.162891	0.160202
54.664	890.292	1.42295	0.381997	0.375074	54.664	5052.54	5.94592	0.736142	0.730618		54.664	657.333	1.09571	0.318411	0.306082	54.664	939.333	1.12372	0.166525	0.160146
54.7935	842.167	1.34603	0.361348	0.367798	54.7935	4916.58	5.78592	0.716333	0.722567		54.7935	622	1.03681	0.301296	0.305459	54.7935	929	1.11135	0.164693	0.160447
54.9231	819.208	1.30934	0.351497	0.361343	54.9231	4809.5	5.6599	0.700731	0.713534		54.9231	626.375	1.0441	0.303415	0.305232	54.9231	914.083	1.09351	0.162049	0.160494
55.0526	809.708	1.29415	0.347421	0.355482	55.0526	4637.83	5.45788	0.67572	0.703813		55.0526	628.583	1.04778	0.304485	0.305123	55.0526	935.167	1.11873	0.165786	0.160445
55.1821	813.292	1.29988	0.348959	0.350021	55.1821	4506.75	5.30362	0.656622	0.692075		55.1821	635.75	1.05973	0.307956	0.305753	55.1821	904.375	1.0819	0.160328	0.160528
55.3117	817.167	1.30607	0.350621	0.344774	55.3117	4428.46	5.21148	0.645215	0.678546		55.3117	637.958	1.06341	0.309026	0.306381	55.3117	872.333	1.04356	0.154647	0.160416
55.4412	778.5	1.24427	0.334031	0.340408	55.4412	4419.17	5.20055	0.643861	0.663279		55.4412	616.333	1.02736	0.298551	0.30717	55.4412	867.75	1.03808	0.153835	0.160337
55.5708	743.583	1.18846	0.319049	0.336082	55.5708	4337.42	5.10434	0.63195	0.646548		55.5708	609.042	1.01521	0.295019	0.307332	55.5708	885.25	1.05902	0.156937	0.160056
55.7003	721.792	1.15364	0.309699	0.331682	55.7003	4267.08	5.02157	0.621703	0.627015		55.7003	628.333	1.04737	0.304363	0.307322	55.7003	921.417	1.10228	0.163349	0.159954
55.8298	739.5	1.18194	0.317297	0.32731	55.8298	4191.38	4.93248	0.610672	0.606176		55.8298	661.708	1.103	0.32053	0.306798	55.8298	938.375	1.12257	0.166355	0.159904
55.9594	760.292	1.21517	0.326218	0.322823	55.9594	4156.12	4.891	0.605536	0.584633		55.9594	649.25	1.08223	0.314496	0.30669	55.9594	918.917	1.09929	0.162906	0.159572
56.0889	741.333	1.18487	0.318083	0.31851	56.0889	4206.42	4.95018	0.612864	0.562284		56.0889	639.542	1.06605	0.309793	0.306816	56.0889	917.292	1.09735	0.162618	0.159289
56.2184	733.417	1.17222	0.314687	0.315386	56.2184	4119.67	4.84809	0.600225	0.539088		56.2184	632.625	1.05452	0.306442	0.306918	56.2184	899.333	1.07586	0.159434	0.158962
56.348	726.25	1.16076	0.311612	0.312474	56.348	3991.96	4.6978	0.581618	0.515439		56.348	635	1.05848	0.307593	0.307181	56.348	876.75	1.04885	0.15543	0.158748
56.4775	756.25	1.20871	0.324484	0.309671	56.4775	3786.25	4.45572	0.551647	0.492326		56.4775	641.667	1.06959	0.310822	0.307815	56.4775	901.833	1.07885	0.159877	0.158535
56.607	743.042	1.1876	0.318817	0.306465	56.607	3615.92	4.25527	0.52683	0.46903		56.607	652.917	1.08835	0.316272	0.308706	56.607	911.667	1.09062	0.16162	0.158306
56.7366	721.375	1.15297	0.30952	0.303244	56.7366	3457.5	4.06884	0.503749	0.445703		56.7366	656.958	1.09508	0.318229	0.309234	56.7366	889.792	1.06445	0.157742	0.157825
56.8661	702.542	1.12287	0.301439	0.300943	56.8661	3187.12	3.75066	0.464356	0.422385		56.8661	656.458	1.09425	0.317987	0.309583	56.8661	865.333	1.03519	0.153406	0.15712
56.9956	694.708	1.11035	0.298078	0.299574	56.9956	2752.25	3.23889	0.400996	0.399762		56.9956	632.875	1.05494	0.306564	0.309829	56.9956	845.75	1.01176	0.149935	0.156345
57.1252	699.917	1.11867	0.300313	0.298987	57.1252	2401.58	2.82622	0.349904	0.376879		57.1252	623.458	1.03924	0.302002	0.310616	57.1252	882.792	1.05608	0.156501	0.155552
57.2547	705.917	1.12826	0.302887	0.297974	57.2547	2133.54	2.51079	0.310851	0.35505		57.2547	626.833	1.04487	0.303637	0.312058	57.2547	883.458	1.05687	0.156619	0.155002
57.3843	685.042	1.0949	0.293931	0.297076	57.3843	1929.96	2.27121	0.28119	0.334168		57.3843	661.75	1.10307	0.320551	0.313673	57.3843	852.292	1.01959	0.151094	0.154609
57.5138	690.917	1.10429	0.296451	0.295836	57.5138	1827.92	2.15112	0.266323	0.313875		57.5138	647.875	1.07994	0.31383	0.314761	57.5138	854.542	1.02228	0.151493	0.154189
57.6433	696.042	1.11248	0.29865	0.294549	57.6433	1653.58	1.94596	0.240923	0.2944		57.6433	642.458	1.07091	0.311206	0.315946	57.6433	843.125	1.00862	0.149469	0.153698
57.7729	677.375	1.08264	0.290641	0.293393	57.7729	1564.71	1.84137	0.227974	0.275444		57.7729	624.667	1.04126	0.302588	0.317191	57.7729	888.667	1.0631	0.157543	0.153383
57.9024	671.792	1.07372	0.288245	0.292589	57.9024	1446.21	1.70192	0.210709	0.257242		57.9024	640.417	1.06751	0.310217	0.31859	57.9024	900.25	1.07696	0.159596	0.152905
58.0319	670.917	1.07232	0.28787	0.292185	58.0319	1395.88	1.64269	0.203375	0.24015		58.0319	627.417	1.04584	0.30392	0.320063	58.0319	882.542	1.05578	0.156457	0.152212
58.1615	693.458	1.10835	0.297542	0.291469	58.1615	1316.54	1.54933	0.191817	0.224683		58.1615	626.375	1.0441	0.303415	0.321131	58.1615	874.125	1.04571	0.154965	0.151456
58.291	673.917	1.07712	0.289157	0.29038	58.291	1269.71	1.49421	0.184993	0.210596		58.291	649.042	1.08189	0.314395	0.321971	58.291	848.375	1.0149	0.1504	0.150793
58.4205	667.792	1.06733	0.286529	0.289031	58.4205	1235.83	1.45435	0.180058	0.198048		58.4205	693.958	1.15676	0.336152	0.323064	58.4205	835.917	1	0.148191	0.150394

## Sheet: Sheet2
D(um)	spec_raw	spec_norm	spec_norm2	spectrincrack		actin_raw	actin_norm	actin_norm2	actincrack
0	724.458	1.2076	0.350926	0.334795	12.1763	978.708	1.17082	0.173505	0.174524
0.1295	732.292	1.22066	0.354721	0.334691	12.3059	958.333	1.14645	0.169893	0.174122
0.2591	701.792	1.16982	0.339947	0.335117	12.4354	959.292	1.14759	0.170063	0.173995
0.3886	668.333	1.11404	0.323739	0.3354	12.5649	964.375	1.15367	0.170964	0.174022
0.5181	656.708	1.09466	0.318108	0.335789	12.6945	979.25	1.17147	0.173602	0.174069
0.6477	661.417	1.10251	0.320389	0.33657	12.824	987.583	1.18144	0.175079	0.174243
0.7772	674.917	1.12502	0.326929	0.337634	12.9536	999.208	1.19534	0.17714	0.174644
0.9067	695.625	1.15954	0.33696	0.339228	13.0831	982.958	1.1759	0.174259	0.174943
1.0363	693	1.15516	0.335688	0.340933	13.2126	1018.46	1.21837	0.180552	0.175453
1.1658	692.5	1.15433	0.335446	0.342502	13.3422	1017.12	1.21678	0.180316	0.175921
1.2954	695.583	1.15947	0.336939	0.34466	13.4717	997.5	1.1933	0.176837	0.176436
1.4249	731.25	1.21892	0.354216	0.347651	13.6012	1004.5	1.20167	0.178078	0.177029
1.5544	744.458	1.24093	0.360614	0.35054	13.7308	1001.33	1.19789	0.177516	0.177852
1.684	742.208	1.23718	0.359524	0.352572	13.8603	999.917	1.19619	0.177265	0.178732
1.8135	740.75	1.23475	0.358818	0.353615	13.9898	1017.33	1.21703	0.180353	0.179822
1.943	730	1.21683	0.353611	0.35417	14.1194	1031.62	1.23412	0.182887	0.181314
2.0726	731.75	1.21975	0.354458	0.355006	14.2489	1028.62	1.23053	0.182355	0.182951
2.2021	752.667	1.25462	0.364591	0.356822	14.3784	1011.79	1.2104	0.179371	0.184479
2.3316	779.417	1.29921	0.377548	0.358849	14.508	1058.79	1.26662	0.187703	0.185875
2.4612	749.917	1.25003	0.363258	0.359714	14.6375	1076.67	1.28801	0.190872	0.186845
2.5907	764.625	1.27455	0.370383	0.360577	14.7671	1115.46	1.33441	0.197748	0.187617
2.7202	790.583	1.31782	0.382957	0.362068	14.8966	1116.92	1.33616	0.198007	0.188703
2.8498	785.167	1.30879	0.380334	0.36351	15.0261	1109.5	1.32728	0.196692	0.189417
2.9793	790.125	1.31706	0.382735	0.366202	15.1557	1106	1.3231	0.196072	0.191069
3.1089	796.292	1.32734	0.385722	0.368679	15.2852	1111.88	1.33013	0.197113	0.193745
3.2384	801.417	1.33588	0.388205	0.371445	15.4147	1145.42	1.37025	0.20306	0.198016
3.3679	791.875	1.31997	0.383583	0.373904	15.5443	1161.29	1.38924	0.205874	0.203737
3.4975	784.167	1.30713	0.379849	0.378256	15.6738	1197.5	1.43256	0.212293	0.210484
3.627	809.208	1.34887	0.391979	0.384543	15.8033	1207.12	1.44407	0.213999	0.217736
3.7565	833.75	1.38978	0.403867	0.394335	15.9329	1241.29	1.48495	0.220056	0.226403
3.8861	828.125	1.3804	0.401142	0.407423	16.0624	1275.58	1.52597	0.226135	0.235682
4.0156	823.375	1.37248	0.398841	0.422785	16.1919	1306.62	1.5631	0.231639	0.246082
4.1451	840.625	1.40124	0.407197	0.441262	16.3215	1333.92	1.59575	0.236477	0.256534
4.2747	900.667	1.50132	0.436282	0.461527	16.451	1401.12	1.67615	0.248392	0.267402
4.4042	918.167	1.53049	0.444758	0.484539	16.5806	1441.38	1.7243	0.255527	0.278984
4.5337	955.625	1.59293	0.462903	0.508674	16.7101	1450.38	1.73507	0.257123	0.291042
4.6633	983.208	1.63891	0.476264	0.533829	16.8396	1513.04	1.81004	0.268232	0.303132
4.7928	1012	1.6869	0.490211	0.560303	16.9692	1575.17	1.88436	0.279246	0.315797
4.9224	1052.67	1.75469	0.50991	0.589884	17.0987	1689.17	2.02074	0.299456	0.328375
5.0519	1151.04	1.91867	0.557563	0.620985	17.2282	1850.58	2.21384	0.328071	0.341198
5.1814	1257.12	2.0955	0.608949	0.651653	17.3578	2008.29	2.4025	0.35603	0.354534
5.311	1333.71	2.22315	0.646046	0.681638	17.4873	2153.96	2.57676	0.381854	0.367274
5.4405	1463.08	2.43881	0.708715	0.711726	17.6168	2390.04	2.85919	0.423707	0.379485
5.57	1488.67	2.48145	0.721108	0.741526	17.7464	2465.08	2.94896	0.43701	0.39069
5.6996	1592.08	2.65384	0.771202	0.770817	17.8759	2531.33	3.02821	0.448755	0.400963
5.8291	1698.08	2.83053	0.822548	0.799098	18.0054	2508.88	3.00134	0.444774	0.410079
5.9586	1874.96	3.12536	0.908226	0.825936	18.135	2480.5	2.9674	0.439743	0.418402
6.0882	1956.5	3.26128	0.947725	0.851646	18.2645	2504.96	2.99666	0.444079	0.426366
6.2177	2053.5	3.42297	0.994712	0.875223	18.394	2574.12	3.0794	0.456341	0.434037
6.3472	2034.83	3.39186	0.98567	0.895675	18.5236	2543.92	3.04327	0.450986	0.440719
6.4768	2008.08	3.34727	0.972712	0.913507	18.6531	2587.38	3.09525	0.45869	0.445904
6.6063	2026	3.37713	0.981391	0.929107	18.7827	2509.5	3.00209	0.444884	0.449942
6.7358	2019.58	3.36644	0.978282	0.943036	18.9122	2604.62	3.11589	0.461748	0.45256
6.8654	2059.96	3.43374	0.99784	0.955115	19.0417	2629.79	3.146	0.46621	0.453772
6.9949	2016.42	3.36116	0.976749	0.965497	19.1713	2589.29	3.09755	0.45903	0.454904
7.1245	2047.79	3.41346	0.991947	0.972896	19.3008	2581.5	3.08823	0.457648	0.456285
7.254	2064.42	3.44117	1	0.976848	19.4303	2628.67	3.14465	0.46601	0.457261
7.3835	2061.58	3.43645	0.998627	0.979167	19.5599	2554.62	3.05607	0.452884	0.458083
7.5131	1950.79	3.25177	0.94496	0.979171	19.6894	2536.21	3.03404	0.449619	0.458528
7.6426	1907.71	3.17995	0.92409	0.976448	19.8189	2511.04	3.00394	0.445158	0.459081
7.7721	1897.83	3.16349	0.919307	0.974023	19.9485	2388.62	2.85749	0.423456	0.460329
7.9017	1934	3.22378	0.936826	0.971094	20.078	2439.79	2.9187	0.432526	0.462037
8.0312	1932.5	3.22128	0.9361	0.966963	20.2075	2438.33	2.91696	0.432268	0.463493
8.1607	1907.46	3.17954	0.923969	0.961931	20.3371	2491.17	2.98016	0.441634	0.465427
8.2903	1886.04	3.14384	0.913595	0.954386	20.4666	2529.79	3.02637	0.448482	0.467887
8.4198	1878.88	3.13189	0.910124	0.945132	20.5962	2610.54	3.12297	0.462797	0.471252
8.5493	1883.12	3.13898	0.912182	0.936318	20.7257	2666.33	3.18971	0.472688	0.474615
8.6789	1836.5	3.06126	0.889597	0.92938	20.8552	2628.42	3.14435	0.465966	0.477868
8.8084	1826.88	3.04521	0.884935	0.923544	20.9848	2578.92	3.08514	0.457191	0.48176
8.938	1903.42	3.1728	0.922012	0.918223	21.1143	2594.62	3.10393	0.459975	0.486084
9.0675	1960.46	3.26788	0.949642	0.912986	21.2438	2718.58	3.25222	0.481951	0.489672
9.197	1961.58	3.26976	0.950187	0.906888	21.3734	2805.33	3.35599	0.49733	0.493703
9.3266	1911.42	3.18614	0.925887	0.900859	21.5029	2948.42	3.52716	0.522696	0.496757
9.4561	1870.92	3.11863	0.906269	0.894875	21.6324	3110.54	3.72111	0.551437	0.500202
9.5856	1854.96	3.09202	0.898538	0.888358	21.762	3120.42	3.73293	0.553188	0.503777
9.7152	1866.17	3.11071	0.903968	0.882248	21.8915	3036.71	3.63279	0.538348	0.50714
9.8447	1927.5	3.21294	0.933678	0.877386	22.021	2993.58	3.5812	0.530703	0.51038
9.9742	1874.67	3.12488	0.908085	0.872928	22.1506	2945.04	3.52313	0.522097	0.513328
10.1038	1847.96	3.08036	0.895148	0.868458	22.2801	2919.33	3.49237	0.51754	0.515443
10.2333	1852	3.08709	0.897106	0.861187	22.4097	2866.96	3.42972	0.508255	0.516312
10.3628	1738.17	2.89735	0.841965	0.853215	22.5392	2774	3.31851	0.491775	0.516186
10.4924	1673.04	2.78879	0.810419	0.843843	22.6687	2723.79	3.25845	0.482874	0.514125
10.6219	1620.67	2.70149	0.785048	0.834676	22.7983	2802.42	3.35251	0.496813	0.51149
10.7515	1619.29	2.69919	0.784382	0.826087	22.9278	2922.46	3.49611	0.518094	0.507707
10.881	1621.62	2.70308	0.785512	0.816651	23.0573	2920.12	3.49332	0.51768	0.503174
11.0105	1677.96	2.79698	0.8128	0.807968	23.1869	2853.92	3.41412	0.505943	0.49698
11.1401	1643.25	2.73913	0.795987	0.799566	23.3164	2828.67	3.38391	0.501466	0.49013
11.2696	1627.96	2.71364	0.78858	0.790572	23.4459	2797.17	3.34623	0.495882	0.483092
11.3991	1588.38	2.64766	0.769406	0.781013	23.5755	2681.58	3.20795	0.475391	0.475188
11.5287	1622.62	2.70475	0.785997	0.771494	23.705	2631.62	3.14819	0.466535	0.465874
11.6582	1578.75	2.63161	0.764744	0.764446	23.8345	2663.17	3.18592	0.472126	0.455724
11.7877	1573.75	2.62328	0.762322	0.758474	23.9641	2581.62	3.08837	0.457671	0.446019
11.9173	1563.58	2.60633	0.757397	0.752756	24.0936	2582.62	3.08957	0.457848	0.437206
12.0468	1532.21	2.55403	0.742199	0.746257	24.2232	2543.54	3.04282	0.450919	0.429113
12.1763	1593.62	2.65641	0.771949	0.739815	24.3527	2476.83	2.96301	0.439093	0.42299
12.3059	1522.29	2.5375	0.737396	0.733778	24.4822	2376.88	2.84343	0.421373	0.417983
12.4354	1467.79	2.44666	0.710996	0.729605	24.6118	2266.88	2.71184	0.401872	0.414076
12.5649	1449.79	2.41665	0.702277	0.727926	24.7413	2228.38	2.66579	0.395046	0.411037
12.6945	1441.42	2.40269	0.69822	0.726143	24.8708	2136.96	2.55642	0.37884	0.409079
12.824	1478.62	2.46472	0.716243	0.724601	25.0004	2148.88	2.57068	0.380953	0.407621
12.9536	1454.17	2.42395	0.704396	0.724247	25.1299	2111.71	2.52622	0.374364	0.406038
13.0831	1504.17	2.50729	0.728616	0.722402	25.2594	2102.5	2.5152	0.372731	0.403834
13.2126	1526.88	2.54514	0.739616	0.71923	25.389	2044.96	2.44636	0.36253	0.401233
13.3422	1499.46	2.49944	0.726335	0.713897	25.5185	2023.62	2.42084	0.358748	0.39879
13.4717	1530.83	2.55174	0.741533	0.708946	25.648	2001.83	2.39477	0.354885	0.397267
13.6012	1471.5	2.45284	0.712792	0.704502	25.7776	2135.92	2.55518	0.378656	0.395832
13.7308	1443.79	2.40665	0.69937	0.701499	25.9071	2201.62	2.63378	0.390304	0.394188
13.8603	1482.54	2.47125	0.718141	0.69911	26.0366	2199.5	2.63124	0.389928	0.392797
13.9898	1471.96	2.4536	0.713014	0.6977	26.1662	2217.67	2.65298	0.393148	0.392031
14.1194	1459.12	2.43221	0.706798	0.696705	26.2957	2315.62	2.77016	0.410514	0.3914
14.2489	1399.71	2.33317	0.678016	0.697416	26.4253	2413.92	2.88775	0.427939	0.390554
14.3784	1416.08	2.36046	0.685948	0.698117	26.5548	2460.67	2.94367	0.436227	0.390131
14.508	1441.25	2.40242	0.698139	0.70004	26.6843	2432.96	2.91053	0.431315	0.389726
14.6375	1481.25	2.46909	0.717515	0.70298	26.8139	2528.21	3.02447	0.448201	0.389648
14.7671	1483.08	2.47215	0.718403	0.705565	26.9434	2501.33	2.99232	0.443436	0.389813
14.8966	1488.58	2.48131	0.721067	0.709532	27.0729	2474.88	2.96067	0.438746	0.390026
15.0261	1437.67	2.39644	0.696403	0.713193	27.2025	2335.92	2.79444	0.414112	0.389617
15.1557	1405.29	2.34248	0.680721	0.715895	27.332	2236.79	2.67585	0.396539	0.388365
15.2852	1408.12	2.3472	0.682093	0.7187	27.4615	2064.62	2.46989	0.366017	0.386851
15.4147	1414.75	2.35824	0.685302	0.720908	27.5911	1973.96	2.36143	0.349943	0.384749
15.5443	1400.42	2.33435	0.67836	0.723856	27.7206	1938.67	2.31921	0.343687	0.382159
15.6738	1409.96	2.35026	0.682981	0.726856	27.8501	1926.25	2.30436	0.341486	0.379422
15.8033	1446.75	2.41158	0.700803	0.730783	27.9797	1912	2.28731	0.338959	0.376418
15.9329	1548.33	2.58091	0.75001	0.735494	28.1092	1958.21	2.34259	0.347151	0.372795
16.0624	1567.17	2.61231	0.759133	0.738937	28.2388	1970.21	2.35694	0.349279	0.368515
16.1919	1588.29	2.64752	0.769366	0.742622	28.3683	2020.83	2.4175	0.358253	0.363707
16.3215	1625.75	2.70996	0.78751	0.745348	28.4978	2066.92	2.47263	0.366423	0.360087
16.451	1626.33	2.71093	0.787793	0.747756	28.6274	2090.12	2.5004	0.370537	0.356649
16.5806	1619.29	2.69919	0.784382	0.750481	28.7569	2049.38	2.45165	0.363313	0.35408
16.7101	1611.08	2.68551	0.780406	0.752084	28.8864	1977.21	2.36532	0.35052	0.35206
16.8396	1601.25	2.66912	0.775643	0.753127	29.016	2007.33	2.40135	0.35586	0.350838
16.9692	1608.21	2.68072	0.779013	0.752324	29.1455	2033.08	2.43216	0.360425	0.350287
17.0987	1575.62	2.6264	0.76323	0.751644	29.275	2009.58	2.40405	0.356259	0.350419
17.2282	1539.04	2.56542	0.745509	0.751759	29.4046	2016.17	2.41192	0.357426	0.350734
17.3578	1550.38	2.58432	0.750999	0.751981	29.5341	1996.04	2.38785	0.353858	0.352382
17.4873	1563.54	2.60626	0.757377	0.752954	29.6636	1965.62	2.35146	0.348466	0.354203
17.6168	1536	2.56035	0.744036	0.752794	29.7932	1989.58	2.38012	0.352713	0.357091
17.7464	1544.08	2.57383	0.747951	0.751692	29.9227	2023.62	2.42084	0.358748	0.359826
17.8759	1517.17	2.52896	0.734913	0.749384	30.0522	2029.62	2.42802	0.359812	0.362521
18.0054	1533.83	2.55674	0.742986	0.746642	30.1818	2018.92	2.41521	0.357914	0.365266
18.135	1524.42	2.54105	0.738425	0.743318	30.3113	2096.04	2.50748	0.371586	0.367611
18.2645	1487.17	2.47895	0.720381	0.7387	30.4409	2076	2.4835	0.368033	0.370406
18.394	1471.71	2.45319	0.712893	0.73327	30.5704	2097.71	2.50947	0.371882	0.373163
18.5236	1440.5	2.40117	0.697776	0.728569	30.6999	2122.29	2.53888	0.37624	0.376344
18.6531	1475.08	2.45881	0.714528	0.726193	30.8295	2189.54	2.61933	0.388162	0.379951
18.7827	1490.71	2.48486	0.722096	0.723236	30.959	2244.46	2.68502	0.397898	0.383756
18.9122	1480.67	2.46812	0.717233	0.720674	31.0885	2204.75	2.63752	0.390858	0.388885
19.0417	1450.83	2.41839	0.702781	0.718702	31.2181	2278.38	2.7256	0.40391	0.394336
19.1713	1449.25	2.41575	0.702014	0.717763	31.3476	2183.12	2.61165	0.387025	0.400077
19.3008	1487.29	2.47916	0.720442	0.716015	31.4771	2142.79	2.5634	0.379874	0.405433
19.4303	1494	2.49034	0.723691	0.714106	31.6067	2155.88	2.57905	0.382194	0.41046
19.5599	1521.08	2.53549	0.73681	0.711934	31.7362	2224.5	2.66115	0.39436	0.415289
19.6894	1508.75	2.51493	0.730836	0.709052	31.8657	2273.71	2.72002	0.403083	0.419846
19.8189	1464.54	2.44124	0.709422	0.706004	31.9953	2344.17	2.80431	0.415574	0.423971
19.9485	1477.62	2.46305	0.715759	0.702144	32.1248	2384.38	2.85241	0.422702	0.428139
20.078	1415.58	2.35963	0.685706	0.698879	32.2544	2510	3.00269	0.444973	0.431701
20.2075	1462.79	2.43832	0.708574	0.695951	32.3839	2507.75	3	0.444574	0.43459
20.3371	1440.71	2.40151	0.697876	0.691973	32.5134	2566.17	3.06988	0.45493	0.437162
20.4666	1438.92	2.39853	0.697009	0.687911	32.643	2630.29	3.14659	0.466298	0.439065
20.5962	1422.88	2.37179	0.689238	0.683353	32.7725	2570.42	3.07497	0.455684	0.440005
20.7257	1417.21	2.36234	0.686493	0.678901	32.902	2622.42	3.13717	0.464902	0.440114
20.8552	1430.54	2.38457	0.692952	0.675296	33.0316	2577.04	3.08289	0.456858	0.440182
20.9848	1442.92	2.40519	0.698946	0.671096	33.1611	2615.21	3.12855	0.463624	0.43985
21.1143	1397.29	2.32914	0.676846	0.666451	33.2906	2568.17	3.07228	0.455285	0.439704
21.2438	1330.67	2.21809	0.644573	0.66153	33.4202	2572.33	3.07726	0.456023	0.439212
21.3734	1356.58	2.26128	0.657126	0.657591	33.5497	2578.08	3.08414	0.457043	0.438953
21.5029	1338.29	2.2308	0.648266	0.654314	33.6792	2433.29	2.91093	0.431374	0.438955
21.6324	1332.58	2.22128	0.645501	0.651183	33.8088	2426.21	2.90245	0.430118	0.438438
21.762	1264.29	2.10744	0.612421	0.648459	33.9383	2401.33	2.87269	0.425708	0.438013
21.8915	1290	2.1503	0.624874	0.646082	34.0679	2407.92	2.88057	0.426876	0.436573
22.021	1282.46	2.13773	0.62122	0.645053	34.1974	2350.12	2.81143	0.41663	0.433983
22.1506	1279.38	2.13259	0.619727	0.643506	34.3269	2359.33	2.82245	0.418263	0.431681
22.2801	1327.12	2.21218	0.642857	0.642833	34.4565	2381.88	2.84942	0.422259	0.429868
22.4097	1308.58	2.18127	0.633875	0.642488	34.586	2378.21	2.84503	0.421609	0.427638
22.5392	1315.54	2.19287	0.637246	0.641002	34.7155	2317.38	2.77225	0.410824	0.425622
22.6687	1288.79	2.14828	0.624289	0.639878	34.8451	2316.88	2.77166	0.410736	0.424432
22.7983	1280.04	2.1337	0.62005	0.637994	34.9746	2304.83	2.75725	0.408601	0.422699
22.9278	1312.92	2.1885	0.635975	0.637736	35.1041	2283.62	2.73188	0.404841	0.421537
23.0573	1334.12	2.22385	0.646248	0.639045	35.2337	2333.46	2.79149	0.413676	0.421413
23.1869	1347.83	2.2467	0.652888	0.640877	35.3632	2418	2.89263	0.428663	0.420501
23.3164	1377.46	2.29608	0.667238	0.641745	35.4927	2477.96	2.96436	0.439293	0.420458
23.4459	1341.38	2.23593	0.64976	0.641729	35.6223	2519.67	3.01426	0.446687	0.422651
23.5755	1351.67	2.25309	0.654745	0.641456	35.7518	2526.96	3.02298	0.447979	0.425464
23.705	1374.54	2.29122	0.665826	0.642556	35.8814	2475.75	2.96172	0.438901	0.428392
23.8345	1370	2.28365	0.663626	0.642706	36.0109	2507.92	3.0002	0.444604	0.431984
23.9641	1360.08	2.26712	0.658822	0.641472	36.1404	2503.83	2.99531	0.44388	0.43629
24.0936	1354.79	2.2583	0.656259	0.640003	36.27	2492.54	2.98181	0.441878	0.441946
24.2232	1354.42	2.25767	0.656077	0.638312	36.3995	2505.21	2.99696	0.444123	0.448655
24.3527	1310.88	2.18509	0.634986	0.636436	36.529	2544.29	3.04371	0.451052	0.456583
24.4822	1288.83	2.14835	0.624308	0.633068	36.6586	2588.67	3.0968	0.458919	0.463991
24.6118	1249.12	2.08216	0.605074	0.629599	36.7881	2707	3.23836	0.479897	0.472152
24.7413	1291.29	2.15245	0.6255	0.626538	36.9176	2656.71	3.1782	0.470981	0.480759
24.8708	1286.88	2.14509	0.62336	0.624428	37.0472	2625.33	3.14066	0.465419	0.490169
25.0004	1276.38	2.12759	0.618274	0.623275	37.1767	2731.71	3.26792	0.484277	0.500647
25.1299	1315.83	2.19336	0.637387	0.622796	37.3062	2792.58	3.34074	0.495069	0.511495
25.2594	1333.21	2.22232	0.645804	0.622358	37.4358	2737.83	3.27525	0.485363	0.524457
25.389	1336.54	2.22788	0.647419	0.621378	37.5653	3022.33	3.61559	0.535799	0.537434
25.5185	1312	2.18697	0.635531	0.62059	37.6948	3056	3.65587	0.541768	0.551853
25.648	1210.96	2.01854	0.586586	0.621042	37.8244	3086.67	3.69255	0.547205	0.567073
25.7776	1171.5	1.95277	0.567473	0.62226	37.9539	3460.88	4.14021	0.613544	0.584015
25.9071	1201.08	2.00208	0.581803	0.624511	38.0835	3497.75	4.18433	0.620081	0.603414
26.0366	1245.54	2.07619	0.603338	0.6277	38.213	3420.17	4.09152	0.606327	0.623466
26.1662	1287.21	2.14564	0.623521	0.63113	38.3425	3482.33	4.16588	0.617348	0.643964
26.2957	1240.75	2.0682	0.601017	0.634865	38.4721	3731.58	4.46406	0.661535	0.665204
26.4253	1261.83	2.10335	0.61123	0.639555	38.6016	3840.79	4.5947	0.680896	0.686126
26.5548	1278.96	2.13189	0.619525	0.643858	38.7311	4006.67	4.79314	0.710302	0.706364
26.6843	1327.79	2.21329	0.64318	0.647718	38.8607	4091.42	4.89453	0.725327	0.725055
26.8139	1340.38	2.23427	0.649275	0.651608	38.9902	4040.08	4.83312	0.716226	0.742679
26.9434	1365.17	2.27559	0.661285	0.656126	39.1197	4059.92	4.85684	0.719742	0.757629
27.0729	1398.25	2.33074	0.67731	0.659251	39.2493	4342	5.1943	0.76975	0.772314
27.2025	1451.08	2.41881	0.702902	0.662061	39.3788	4486.79	5.36751	0.795419	0.785833
27.332	1448.46	2.41443	0.701631	0.664658	39.5083	4617.08	5.52337	0.818517	0.798395
27.4615	1411.75	2.35324	0.683849	0.666768	39.6379	4759.92	5.69425	0.843838	0.810781
27.5911	1426.88	2.37845	0.691176	0.668921	39.7674	4883.29	5.84184	0.86571	0.822349
27.7206	1391.38	2.31928	0.67398	0.670541	39.897	5101.42	6.10278	0.90438	0.833129
27.8501	1412.83	2.35505	0.684374	0.672239	40.0265	4965.12	5.93973	0.880218	0.843665
27.9797	1435.04	2.39207	0.695132	0.673598	40.156	5181.62	6.19873	0.918599	0.852747
28.1092	1430.12	2.38387	0.69275	0.674287	40.2856	5155.62	6.16763	0.91399	0.862042
28.2388	1405.67	2.3431	0.680903	0.674127	40.4151	5180.79	6.19773	0.918451	0.870627
28.3683	1397.54	2.32956	0.676967	0.671072	40.5446	5097.67	6.09829	0.903715	0.878184
28.4978	1365.67	2.27643	0.661527	0.665873	40.6742	4884.67	5.84348	0.865954	0.887115
28.6274	1354.83	2.25837	0.656279	0.659245	40.8037	4885.62	5.84463	0.866124	0.895327
28.7569	1310.21	2.18398	0.634662	0.651763	40.9332	4883.92	5.84259	0.865821	0.901909
28.8864	1298.75	2.16488	0.629112	0.644112	41.0628	4766.04	5.70157	0.844924	0.906484
29.016	1262.21	2.10397	0.611411	0.635138	41.1923	4697.42	5.61948	0.832758	0.911176
29.1455	1274.12	2.12384	0.617184	0.624928	41.3218	4735.79	5.66539	0.839562	0.915462
29.275	1286.08	2.14377	0.622976	0.613961	41.4514	4868.12	5.82369	0.863022	0.920811
29.4046	1275.29	2.12578	0.617749	0.602665	41.5809	4911.17	5.87518	0.870652	0.925149
29.5341	1229.25	2.04903	0.595447	0.59064	41.7104	5241.12	6.26991	0.929147	0.928568
29.6636	1246	2.07695	0.60356	0.57869	41.84	5242.46	6.27151	0.929383	0.931742
29.7932	1214.79	2.02493	0.588443	0.566786	41.9695	5382.5	6.43904	0.95421	0.936086
29.9227	1140.79	1.90158	0.552598	0.555973	42.0991	5593.71	6.6917	0.991653	0.940842
30.0522	1158.83	1.93166	0.561337	0.544979	42.2286	5505.71	6.58643	0.976052	0.946041
30.1818	1101.96	1.83685	0.533787	0.532725	42.3581	5477.25	6.55238	0.971007	0.952535
30.3113	1059.75	1.76649	0.513341	0.52054	42.4877	5564.12	6.65631	0.986408	0.960838
30.4409	1030.54	1.71781	0.499193	0.507989	42.6172	5513.54	6.5958	0.977441	0.970328
30.5704	1006.42	1.67759	0.487507	0.496564	42.7467	5492.21	6.57028	0.973659	0.980782
30.6999	988.208	1.64724	0.478686	0.485829	42.8763	5555.29	6.64575	0.984843	0.991847
30.8295	946.25	1.5773	0.458362	0.475426	43.0058	5520.96	6.60467	0.978756	1.00209
30.959	923.958	1.54014	0.447564	0.464868	43.1353	5504.96	6.58553	0.975919	1.01038
31.0885	902	1.50354	0.436927	0.453951	43.2649	5479.62	6.55523	0.971428	1.01602
31.2181	909.125	1.51542	0.440379	0.443383	43.3944	5458.38	6.5298	0.967661	1.01736
31.3476	912.792	1.52153	0.442155	0.43359	43.5239	5427.62	6.49302	0.96221	1.01449
31.4771	886.792	1.47819	0.429561	0.423904	43.6535	5584.04	6.68014	0.989939	1.00796
31.6067	831.792	1.38651	0.402919	0.414693	43.783	5640.79	6.74803	1	0.996565
31.7362	834.875	1.39165	0.404412	0.40553	43.9126	5668.96	6.78172	1.00499	0.980294
31.8657	814.833	1.35824	0.394704	0.397561	44.0421	5526.54	6.61135	0.979746	0.960254
31.9953	813.333	1.35574	0.393977	0.39038	44.1716	5628.38	6.73317	0.997799	0.936905
32.1248	811.125	1.35206	0.392908	0.38401	44.3012	5571.21	6.66479	0.987664	0.910125
32.2544	783.208	1.30553	0.379385	0.378014	44.4307	5436.71	6.50388	0.96382	0.882354
32.3839	774.75	1.29143	0.375288	0.373909	44.5602	5339.83	6.38799	0.946646	0.851707
32.5134	740	1.2335	0.358455	0.370318	44.6898	5237.71	6.26582	0.928541	0.8196
32.643	730.25	1.21725	0.353732	0.366218	44.8193	5113.17	6.11684	0.906463	0.7869
32.7725	752.083	1.25365	0.364308	0.363341	44.9488	4851.25	5.80351	0.86003	0.752227
32.902	760.083	1.26698	0.368183	0.360191	45.0784	4440.17	5.31173	0.787153	0.716009
33.0316	746.667	1.24462	0.361684	0.357422	45.2079	4185.33	5.00688	0.741976	0.679318
33.1611	705.833	1.17655	0.341904	0.35471	45.3374	3519	4.20975	0.623849	0.641881
33.2906	697.917	1.16336	0.33807	0.351848	45.467	3162	3.78267	0.56056	0.603666
33.4202	692.208	1.15384	0.335304	0.349145	45.5965	2734.04	3.27071	0.484691	0.565523
33.5497	699.625	1.1662	0.338897	0.346378	45.7261	2475.54	2.96147	0.438864	0.527136
33.6792	745.792	1.24316	0.36126	0.343683	45.8556	2172.29	2.59869	0.385104	0.489138
33.8088	735.625	1.22621	0.356335	0.341238	45.9851	1924.5	2.30226	0.341175	0.451959
33.9383	722.167	1.20378	0.349816	0.339768	46.1147	1846.71	2.2092	0.327385	0.415699
34.0679	709.875	1.18329	0.343862	0.338806	46.2442	1687.54	2.01879	0.299168	0.38057
34.1974	708.833	1.18155	0.343357	0.338505	46.3737	1590.12	1.90225	0.281897	0.348247
34.3269	707.625	1.17954	0.342772	0.337693	46.5033	1541	1.84348	0.273189	0.318398
34.4565	692.083	1.15363	0.335244	0.336982	46.6328	1445.08	1.72874	0.256184	0.291319
34.586	709.292	1.18232	0.34358	0.33582	46.7623	1417.12	1.69529	0.251228	0.266425
34.7155	712	1.18683	0.344892	0.335016	46.8919	1372.46	1.64186	0.243309	0.245359
34.8451	702.833	1.17155	0.340451	0.334729	47.0214	1315.04	1.57317	0.233131	0.227397
34.9746	668.875	1.11495	0.324002	0.334266	47.1509	1295.83	1.55019	0.229725	0.212055
35.1041	664.625	1.10786	0.321943	0.333322	47.2805	1254.83	1.50115	0.222457	0.200108
35.2337	668.667	1.1146	0.323901	0.331558	47.41	1236.38	1.47906	0.219185	0.191565
35.3632	666.667	1.11127	0.322932	0.329844	47.5396	1189.08	1.42249	0.210801	0.186564
35.4927	675.583	1.12613	0.327251	0.32868	47.6691	1163.67	1.39208	0.206295	0.183956
35.6223	654.042	1.09022	0.316817	0.327814	47.7986	1142.12	1.36631	0.202476	0.182623
35.7518	657.5	1.09598	0.318492	0.327505	47.9282	1070.17	1.28023	0.189719	0.183473
35.8814	678.667	1.13127	0.328745	0.326373	48.0577	1067.21	1.27669	0.189195	0.183328
36.0109	691.208	1.15217	0.33482	0.324726	48.1872	1077.04	1.28846	0.190938	0.183216
