# Supplementary material for: Complementary mesoscale dynamics of spectrin and acto-myosin shape membrane territories during mechanoresponse
Source: Nat Commun. 2020 Oct 9;11:5108. doi: 10.1038/s41467-020-18825-7 (PMC7547731; doi:10.1038/s41467-020-18825-7)
Supplement: Supplementary file 13 — Source Data [file 41467_2020_18825_MOESM13_ESM.zip › Ghisleni et al Source Data/Figure S5/S5D-F-membrane crack mutants.xlsx]

## Sheet: deltaABD
distance	spectrin	norm	norm				actin	norm	norm
0	2837	0.600042	0.563959				5626	0.435415	0.425237
0.1297	2489	0.526438	0.560309				5486	0.42458	0.42084
0.2593	2544	0.538071	0.556013				5191	0.401749	0.418294
0.389	1921	0.406303	0.551663				6881	0.532544	0.418298
0.5187	1762	0.372673	0.546523				7458	0.5772	0.41793
0.6483	2817	0.595812	0.542105				5607	0.433945	0.419692
0.778	2848	0.602369	0.537417				4928	0.381395	0.422357
0.9077	3223	0.681684	0.536277				4226	0.327064	0.420502
1.0373	3155	0.667301	0.535718				4724	0.365606	0.422603
1.167	2495	0.527707	0.538969				5436	0.42071	0.421475
1.2966	2390	0.505499	0.542211				4163	0.322189	0.422146
1.4263	2497	0.52813	0.538679				4175	0.323117	0.4207
1.556	2484	0.525381	0.543772				5241	0.405619	0.417025
1.6856	2318	0.490271	0.539103				5073	0.392617	0.418533
1.8153	1705	0.360618	0.536736				4871	0.376983	0.412244
1.945	2033	0.429992	0.533395				6261	0.48456	0.410006
2.0746	2307	0.487944	0.526208				4717	0.365065	0.411311
2.2043	2648	0.560068	0.524268				6036	0.467147	0.410199
2.334	3387	0.716371	0.529232				5790	0.448108	0.409637
2.4636	2748	0.581218	0.527003				5933	0.459175	0.4067
2.5933	2330	0.492809	0.528801				5456	0.422258	0.410932
2.723	2517	0.53236	0.533497				6626	0.512809	0.408836
2.8526	2617	0.553511	0.537807				6215	0.481	0.407813
2.9823	2661	0.562817	0.546172				5403	0.418156	0.406793
3.112	2827	0.597927	0.535273				5537	0.428527	0.409944
3.2416	2818	0.596024	0.532324				4710	0.364523	0.415221
3.3713	2952	0.624365	0.533113				4156	0.321647	0.417153
3.5009	2563	0.54209	0.533012				5637	0.436267	0.416546
3.6306	2504	0.529611	0.535443				4139	0.320331	0.414312
3.7603	1961	0.414763	0.535238				5119	0.396177	0.41139
3.8899	1838	0.388748	0.535956				4367	0.337977	0.408164
4.0196	2684	0.567682	0.540522				4989	0.386116	0.40171
4.1493	1514	0.32022	0.542497				5837	0.451745	0.394031
4.2789	2727	0.576777	0.544033				3954	0.306013	0.387111
4.4086	2513	0.531514	0.54247				6760	0.523179	0.382363
4.5383	2723	0.575931	0.535776				5592	0.432784	0.375642
4.6679	3413	0.72187	0.534814				4305	0.333179	0.372757
4.7976	2956	0.625212	0.522077				5061	0.391688	0.367411
4.9273	2129	0.450296	0.515941				4848	0.375203	0.364761
5.0569	3144	0.664975	0.516198				5756	0.445476	0.360442
5.1866	2795	0.591159	0.517261				3099	0.239842	0.354365
5.3163	2515	0.531937	0.518539				5135	0.397415	0.349392
5.4459	2198	0.46489	0.520071				4604	0.356319	0.347012
5.5756	1566	0.331218	0.524597				4130	0.319635	0.345588
5.7052	3332	0.704738	0.53558				4325	0.334726	0.341376
5.8349	2008	0.424704	0.559716				4473	0.346181	0.335618
5.9646	2436	0.515228	0.577153				3948	0.305549	0.328415
6.0942	2649	0.560279	0.596502				3963	0.30671	0.320414
6.2239	2871	0.607234	0.61976				3413	0.264144	0.313931
6.3536	3453	0.73033	0.642729				3684	0.285117	0.303537
6.4832	2897	0.612733	0.653508				4302	0.332946	0.298916
6.6129	2280	0.482234	0.663893				3938	0.304775	0.293968
6.7426	2677	0.566201	0.683803				3963	0.30671	0.288463
6.8722	2743	0.580161	0.689393				4555	0.352527	0.285011
7.0019	3014	0.637479	0.703018				3474	0.268865	0.275041
7.1316	3031	0.641074	0.707216				3683	0.28504	0.275589
7.2612	2478	0.524112	0.719243				3620	0.280164	0.274202
7.3909	4348	0.919628	0.728609				2731	0.211361	0.266753
7.5206	4182	0.884518	0.746759				2790	0.215928	0.262667
7.6502	4582	0.96912	0.748206				3020	0.233728	0.257797
7.7799	4339	0.917724	0.76328				3816	0.295333	0.257549
7.9095	4199	0.888113	0.769247				2964	0.229394	0.249564
8.0392	4646	0.982657	0.777386				3286	0.254315	0.247889
8.1689	4728	1	0.776308				2702	0.209117	0.242839
8.2985	4254	0.899746	0.764347				2874	0.222429	0.239491
8.4282	2816	0.595601	0.771927				3615	0.279777	0.237086
8.5579	3706	0.783841	0.769482				3356	0.259732	0.23263
8.6875	3751	0.793359	0.766861				2905	0.224828	0.228549
8.8172	2875	0.60808	0.762742				3866	0.299203	0.225209
8.9469	2680	0.566836	0.761216				3892	0.301215	0.222481
9.0765	3535	0.747673	0.755874				2808	0.217321	0.220449
9.2062	3266	0.690778	0.758021				1953	0.151149	0.223004
9.3359	2656	0.56176	0.749028				2532	0.19596	0.219959
9.4655	3025	0.639805	0.736183				2722	0.210665	0.220968
9.5952	2925	0.618655	0.724902				3180	0.246111	0.223512
9.7249	3862	0.816836	0.717143				2432	0.188221	0.225025
9.8545	2999	0.634306	0.705126				2215	0.171426	0.226222
9.9842	4098	0.866751	0.687717				3158	0.244408	0.230046
10.1138	2545	0.538283	0.6754				2863	0.221577	0.228389
10.2435	3696	0.781726	0.671756				3145	0.243402	0.229942
10.3732	2832	0.598985	0.675297				2740	0.212058	0.233924
10.5028	3597	0.760787	0.674547				2903	0.224673	0.240177
10.6325	2905	0.614425	0.67221				2756	0.213296	0.241561
10.7622	3557	0.752327	0.667548				3757	0.290767	0.246318
10.8918	4125	0.872462	0.67142				2943	0.227769	0.251209
11.0215	3253	0.688029	0.683195				2947	0.228078	0.254118
11.1512	3008	0.63621	0.67814				4160	0.321957	0.259022
11.2808	3112	0.658206	0.678199				3926	0.303846	0.262409
11.4105	3273	0.692259	0.675339				4025	0.311508	0.27306
11.5402	2942	0.62225	0.673359				3485	0.269716	0.287057
11.6698	3977	0.841159	0.665688				3657	0.283028	0.29896
11.7995	2346	0.496193	0.663707				2840	0.219797	0.307839
11.9292	2764	0.584602	0.65854				4805	0.371875	0.311049
12.0588	3349	0.708333	0.645115				3840	0.297191	0.316646
12.1885	2982	0.630711	0.632218				4347	0.336429	0.324243
12.3181	2504	0.529611	0.619521				4050	0.313443	0.333633
12.4478	2789	0.58989	0.612552				4726	0.365761	0.34241
12.5775	2599	0.549704	0.597568				4109	0.318009	0.347558
12.7071	3762	0.795685	0.5983				5483	0.424348	0.353635
12.8368	2649	0.560279	0.585379				4691	0.363052	0.35956
12.9665	2143	0.453257	0.575354				4201	0.32513	0.365544
13.0961	2498	0.528342	0.557218				4409	0.341227	0.376789
13.2258	2645	0.559433	0.54501				5636	0.436189	0.384456
13.3555	3672	0.77665	0.532492				5136	0.397492	0.391468
13.4851	3066	0.648477	0.523535				4699	0.363672	0.403019
13.6148	1720	0.36379	0.522685				5764	0.446096	0.411282
13.7445	2291	0.48456	0.518075				6269	0.485179	0.419152
13.8741	2392	0.505922	0.511346				7210	0.558006	0.433006
14.0038	2881	0.609349	0.500885				4533	0.350824	0.44226
14.1335	1798	0.380288	0.490783				4337	0.335655	0.454276
14.2631	2018	0.426819	0.486008				5327	0.412275	0.465106
14.3928	1930	0.408206	0.48583				5533	0.428218	0.47465
14.5224	1939	0.41011	0.47497				6809	0.526972	0.475822
14.6521	2200	0.465313	0.462845				6747	0.522173	0.485168
14.7818	2336	0.494078	0.461073				6429	0.497562	0.494956
14.9114	2070	0.437817	0.455554				6451	0.499265	0.506316
15.0411	2230	0.471658	0.447705				5983	0.463045	0.518935
15.1708	2427	0.513325	0.440573				7014	0.542837	0.531429
15.3004	1482	0.313452	0.42836				7865	0.608699	0.541981
15.4301	1524	0.322335	0.429118				8000	0.619147	0.563616
15.5598	2194	0.464044	0.420586				8674	0.67131	0.581478
15.6894	2425	0.512902	0.402224				6582	0.509403	0.603937
15.8191	2513	0.531514	0.390607				8004	0.619457	0.624467
15.9488	1904	0.402707	0.380695				8233	0.63718	0.644887
16.0784	2098	0.443739	0.38126				7800	0.603668	0.666869
16.2081	1774	0.375212	0.37872				8280	0.640817	0.688505
16.3378	1446	0.305838	0.365496				8484	0.656606	0.711688
16.4674	1371	0.289975	0.355614				7665	0.59322	0.738054
16.5971	1911	0.404188	0.348571				9290	0.718985	0.761147
16.7267	2120	0.448393	0.34593				8711	0.674174	0.777058
16.8564	1092	0.230964	0.333606				8698	0.673168	0.788038
16.9861	1564	0.330795	0.320678				9410	0.728272	0.796474
17.1157	1316	0.278342	0.307062				11859	0.917808	0.799875
17.2454	1801	0.380922	0.296225				11576	0.895906	0.799775
17.3751	1063	0.224831	0.281544				11017	0.852643	0.798644
17.5047	1160	0.245347	0.274173				11367	0.879731	0.791679
17.6344	858	0.181472	0.264219				10958	0.848077	0.780002
17.7641	891	0.188452	0.255817				12056	0.933055	0.761731
17.8937	1279	0.270516	0.248086				12621	0.976782	0.742322
18.0234	827	0.174915	0.237025				10393	0.80435	0.72061
18.1531	961	0.203257	0.225537				11035	0.854036	0.695907
18.2827	1701	0.359772	0.218527				8590	0.664809	0.673064
18.4124	1187	0.251058	0.214755				8773	0.678972	0.640023
18.5421	1118	0.236464	0.21294				9579	0.741351	0.611082
18.6717	932	0.197124	0.207003				8022	0.62085	0.579227
18.8014	917	0.193951	0.203731				6699	0.518458	0.544103
18.931	923	0.19522	0.199389				6024	0.466218	0.506915
19.0607	965	0.204103	0.191695				4084	0.316075	0.470151
19.1904	668	0.141286	0.184142				4913	0.380234	0.429762
19.32	607	0.128384	0.180952				3207	0.248201	0.392521
19.4497	748	0.158206	0.18191				2573	0.199133	0.352328
19.5794	978	0.206853	0.171672				2294	0.17754	0.312295
19.709	966	0.204315	0.168328				2247	0.173903	0.272223
19.8387	556	0.117597	0.165296				3041	0.235353	0.242847
19.9684	1344	0.284264	0.164704				1764	0.136522	0.213892
20.098	643	0.135998	0.160634				1776	0.137451	0.185388
20.2277	742	0.156937	0.157834				1752	0.135593	0.159858
20.3574	752	0.159052	0.152223				1917	0.148363	0.137988
20.487	1005	0.212563	0.146943				1787	0.138302	0.121172
20.6167	529	0.111887	0.143707				2212	0.171194	0.110013
20.7464	508	0.107445	0.13886				2427	0.187834	0.0988842
20.876	591	0.125	0.134551				1564	0.121043	0.0930322
21.0057	525	0.111041	0.135981				2032	0.157263	0.0841572
21.1353	535	0.113156	0.133205				885	0.0684932	0.0788248
21.265	598	0.126481	0.132682				1189	0.0920207	0.0796724
21.3947	560	0.118443	0.129248				1033	0.0799474	0.0801065
21.5243	471	0.0996193	0.125114				1489	0.115239	0.0799732
21.654	614	0.129865	0.123276				949	0.0734463	0.0805071
21.7837	529	0.111887	0.121144				730	0.0564972	0.0775015
21.9133	579	0.122462	0.117674				731	0.0565746	0.0784931
22.043	419	0.088621	0.113616				921	0.0712793	0.0761219
22.1727	960	0.203046	0.109688				588	0.0455073	0.0725064
22.3023	638	0.134941	0.107803				1273	0.0985218	0.0681699
22.432	413	0.0873519	0.108046				382	0.0295643	0.0643725
22.5617	694	0.146785	0.105114				696	0.0538658	0.0634865
22.6913	506	0.107022	0.108708				800	0.0619147	0.0595365
22.821	441	0.0932741	0.107407				1069	0.0827335	0.0558032
22.9507	482	0.101946	0.106895				405	0.0313443	0.0522277
23.0803	424	0.0896785	0.106614				953	0.0737559	0.049444
23.21	568	0.120135	0.108739				1185	0.0917112	0.0466764
23.3396	331	0.0700085	0.107444				475	0.0367619	0.0456559
23.4693	344	0.072758	0.105812				653	0.0505379	0.0460682
23.599	419	0.088621	0.104725				574	0.0444238	0.0446882
23.7286	590	0.124788	0.103058				636	0.0492222	0.0452109
23.8583	298	0.0630288	0.101363				617	0.0477517	0.0428575
23.988	523	0.110618	0.100137				555	0.0429533	0.0414867
24.1176	659	0.139382	0.0986357				506	0.0391611	0.0398674
24.2473	421	0.089044	0.0963605				495	0.0383097	0.0398693
24.377	550	0.116328	0.0951762				435	0.0336661	0.0386641
24.5066	452	0.0956007	0.0933847				394	0.030493	0.0369235
24.6363	439	0.0928511	0.0920175				337	0.0260816	0.0352108
24.766	561	0.118655	0.0893543				353	0.0273199	0.0341429
24.8956	592	0.125212	0.091216				472	0.0365297	0.0321995
25.0253	379	0.0801607	0.0911455				364	0.0281712	0.0324096

## Sheet: deltaPE
	spectrin	norm	norm				actin	norm	norm
0	1040	0.168854	0.223011				1924	0.406343	0.436808
0.1295	1905.15	0.30932	0.229355				2417.43	0.510554	0.442461
0.2591	2486.26	0.403669	0.23389				2330.19	0.492128	0.445904
0.3886	1649.24	0.267771	0.242014				2188.96	0.462301	0.451979
0.5181	2152.1	0.349414	0.250995				2372	0.500959	0.455817
0.6477	1344.21	0.218246	0.259771				1890.52	0.399271	0.458485
0.7772	1183.67	0.192181	0.271558				2097.09	0.4429	0.464199
0.9067	1806	0.293221	0.278566				2388.97	0.504543	0.470838
1.0363	1169.63	0.189901	0.283933				2331.84	0.492479	0.479418
1.1658	1584.96	0.257333	0.288042				2250.9	0.475383	0.487342
1.2954	1515.35	0.246031	0.292258				2469.71	0.521595	0.49394
1.4249	2563.89	0.416271	0.296444				2243.56	0.473832	0.503496
1.5544	1918.76	0.311528	0.300648				2454.08	0.518295	0.514231
1.684	1838.03	0.298422	0.300857				2462.96	0.520169	0.525438
1.8135	1735.86	0.281833	0.304173				2698.41	0.569896	0.535359
1.943	2284.51	0.370912	0.305136				2515.1	0.531182	0.544292
2.0726	2314.12	0.37572	0.304283				2663.02	0.562422	0.554567
2.2021	1333.16	0.216452	0.303386				2492.73	0.526457	0.564558
2.3316	1835.29	0.297976	0.306898				2359.78	0.498379	0.574553
2.4612	1949.33	0.316492	0.30316				2654.76	0.560678	0.581565
2.5907	2125.12	0.345034	0.302576				2865.78	0.605245	0.5879
2.7202	2061.93	0.334774	0.304351				2627.79	0.554982	0.595854
2.8498	2461.12	0.399587	0.305313				3006.22	0.634904	0.609327
2.9793	1922.88	0.312197	0.314257				2765.54	0.584073	0.62108
3.1089	1744.65	0.283261	0.318684				3159.94	0.667369	0.634136
3.2384	1709.68	0.277583	0.323952				3490.66	0.737217	0.648448
3.3679	1043.43	0.169411	0.322978				3274.3	0.691522	0.66035
3.4975	1676.83	0.272249	0.321686				3290.45	0.694934	0.675474
3.627	1879.14	0.305097	0.323091				3143.71	0.663942	0.693799
3.7565	2052.84	0.333298	0.320437				3320.4	0.701259	0.712105
3.8861	2001.27	0.324924	0.323622				3625.16	0.765622	0.724895
4.0156	1948.45	0.316349	0.324214				3363.86	0.710436	0.737764
4.1451	1859.41	0.301892	0.328638				3271.46	0.690923	0.74967
4.2747	2499.24	0.405774	0.329498				3238.91	0.684047	0.760067
4.4042	1943.47	0.315541	0.334425				3436.89	0.72586	0.767173
4.5337	2262.07	0.367269	0.336095				3625.77	0.765752	0.774116
4.6633	2549.9	0.414	0.345397				3502.47	0.739712	0.777656
4.7928	2559.35	0.415534	0.354164				3562.14	0.752314	0.779326
4.9224	1702.49	0.276415	0.355217				3573.98	0.754813	0.77473
5.0519	2820.97	0.458011	0.360144				4004.18	0.84567	0.767911
5.1814	2242.9	0.364156	0.360943				4187.58	0.884403	0.761466
5.311	1639.69	0.26622	0.370571				4054.96	0.856395	0.757826
5.4405	2570.71	0.41738	0.378512				3915.68	0.82698	0.750996
5.57	1951.35	0.31682	0.385461				4173.21	0.881368	0.74672
5.6996	1899.45	0.308394	0.390016				3941	0.832327	0.736405
5.8291	2287.88	0.371458	0.38857				4002.77	0.845373	0.730971
5.9586	2597.06	0.421657	0.390193				3799.03	0.802344	0.732905
6.0882	2449.42	0.397686	0.388145				3433.26	0.725094	0.738399
6.2177	2624.37	0.426091	0.387417				3117.49	0.658403	0.743329
6.3472	2689	0.436585	0.384243				2811.36	0.593751	0.748071
6.4768	2032.02	0.329918	0.384782				3172.93	0.670113	0.752828
6.6063	2289.55	0.37173	0.388037				3162.84	0.667983	0.760637
6.7358	2791.8	0.453274	0.381794				2785.76	0.588345	0.764976
6.8654	2966.89	0.481702	0.376491				2872.04	0.606566	0.767485
6.9949	2264.57	0.367675	0.374116				3038.02	0.641621	0.768129
7.1245	2707.84	0.439643	0.370435				3076.01	0.649644	0.767991
7.254	1988.71	0.322887	0.370767				3124.43	0.659871	0.766747
7.3835	2119.66	0.344147	0.36872				3325.57	0.70235	0.764144
7.5131	2375.37	0.385663	0.367488				3851.98	0.813526	0.758131
7.6426	2101.8	0.341246	0.367664				3914.1	0.826647	0.754232
7.7721	2917	0.473603	0.36477				4101.72	0.866271	0.751918
7.9017	1586.74	0.257623	0.363721				3939.86	0.832086	0.752163
8.0312	1642.65	0.2667	0.356247				4082.12	0.862132	0.749389
8.1607	2160	0.350696	0.362988				4123.93	0.870961	0.74571
8.2903	2005.22	0.325567	0.363381				4734.92	1	0.744897
8.4198	2804.54	0.455344	0.360404				4633.43	0.978567	0.743562
8.5493	2216.33	0.359841	0.356231				4147.38	0.875914	0.743196
8.6789	1926.77	0.312829	0.356955				3469.02	0.732647	0.740146
8.8084	2069.61	0.336021	0.363748				3441.07	0.726744	0.734558
8.938	2588.65	0.420292	0.371179				3144.8	0.664173	0.725453
9.0675	2088	0.339007	0.379521				3109.37	0.65669	0.709552
9.197	1398.83	0.227113	0.387513				2834.29	0.598593	0.695496
9.3266	2838.04	0.460783	0.395432				2810.88	0.593648	0.684358
9.4561	2613.91	0.424393	0.404163				2691.31	0.568396	0.670625
9.5856	2844.88	0.461893	0.419634				2602.74	0.549691	0.655743
9.7152	2592.3	0.420884	0.431008				2624.84	0.554359	0.639893
9.8447	2210.45	0.358887	0.446218				2754.46	0.581734	0.620748
9.9742	2989.93	0.485443	0.456114				2622.76	0.55392	0.602536
10.1038	3095.12	0.502522	0.464929				2966.18	0.626447	0.585954
10.2333	2005.87	0.325671	0.478755				2559.04	0.540462	0.57397
10.3628	3748.88	0.608666	0.495924				2667.92	0.563456	0.562094
10.4924	3168.74	0.514474	0.506746				2486.07	0.525051	0.551383
10.6219	3799.24	0.616843	0.507395				2741.45	0.578987	0.542236
10.7515	2434.71	0.395299	0.511896				2729.93	0.576552	0.534563
10.881	2890.14	0.469242	0.514589				2647.49	0.559143	0.527891
11.0105	3444.58	0.55926	0.518918				2504.69	0.528983	0.528083
11.1401	4265.29	0.69251	0.530537				2434.57	0.514173	0.531636
11.2696	4132.06	0.670879	0.539632				2579.34	0.544749	0.5332
11.3991	3220.06	0.522807	0.542834				2496.02	0.527152	0.530223
11.5287	3450.99	0.560301	0.549665				2508.25	0.529734	0.527797
11.6582	3590.51	0.582953	0.556762				2937.37	0.620364	0.525168
11.7877	3093	0.502178	0.553363				2985.68	0.630566	0.522635
11.9173	3376.61	0.548225	0.55733				2518.31	0.531859	0.518826
12.0468	3939.04	0.639541	0.55762				2266.49	0.478677	0.51327
12.1763	3233.78	0.525034	0.567249				2227.23	0.470384	0.511627
12.3059	3322.21	0.539393	0.574273				2285.13	0.482613	0.507778
12.4354	3178.16	0.516005	0.583569				2592.51	0.547531	0.505898
12.5649	3369.48	0.547067	0.59242				2396	0.506028	0.505388
12.6945	3675	0.596671	0.600375				2261.37	0.477595	0.500895
12.824	3079.16	0.499931	0.601675				2139.82	0.451925	0.501217
12.9536	2021.63	0.328231	0.597986				2218.56	0.468552	0.499975
13.0831	3832.79	0.622289	0.606524				2364.38	0.49935	0.49734
13.2126	4348.1	0.705955	0.611711				2121.3	0.448012	0.493564
13.3422	3698.79	0.600533	0.616879				2192.18	0.462981	0.492209
13.4717	4524.65	0.73462	0.612049				2288.57	0.483338	0.489539
13.6012	4176.21	0.678048	0.606423				2316.18	0.489169	0.487817
13.7308	3799.86	0.616943	0.596477				2156.02	0.455345	0.485922
13.8603	3625.76	0.588676	0.595594				2249.99	0.475191	0.482376
13.9898	4244.49	0.689133	0.596427				2389.01	0.504552	0.480209
14.1194	3661.17	0.594426	0.600488				2478.16	0.523379	0.478303
14.2489	4055.55	0.658457	0.611954				2364.97	0.499474	0.476402
14.3784	5431	0.881774	0.625193				2438.34	0.51497	0.478644
14.508	3360.14	0.545551	0.636529				2426.26	0.512418	0.48357
14.6375	5320.04	0.863759	0.648157				2730.53	0.576679	0.483455
14.7671	3583.74	0.581853	0.655709				2161.9	0.456586	0.481615
14.8966	4148.54	0.673555	0.663328				2345.64	0.495392	0.478517
15.0261	3369.26	0.547032	0.664418				2089.08	0.441208	0.477049
15.1557	2646.55	0.429693	0.671742				1999.92	0.422376	0.477199
15.2852	3180.96	0.516459	0.676994				2382.41	0.503158	0.477833
15.4147	4312.93	0.700245	0.687205				2155.7	0.455277	0.477181
15.5443	3927.92	0.637735	0.686706				1948.1	0.411433	0.47554
15.6738	3445.53	0.559415	0.687622				2212.57	0.467287	0.472581
15.8033	3317.65	0.538652	0.701275				2178.31	0.460052	0.469882
15.9329	3902.88	0.633669	0.71909				2124.87	0.448765	0.464304
16.0624	4177	0.678175	0.728627				2342.14	0.494654	0.459682
16.1919	4696.31	0.76249	0.749523				2199.59	0.464546	0.455338
16.3215	6258.86	1.01618	0.764596				2087.81	0.44094	0.450037
16.451	6159.17	1	0.766706				2220.77	0.46902	0.445588
16.5806	6415.69	1.04165	0.770227				2204.36	0.465554	0.439073
16.7101	5392.77	0.875568	0.770115				2101.04	0.443733	0.435115
16.8396	4468.77	0.725548	0.765983				2111	0.445837	0.432306
16.9692	4295.66	0.697442	0.772056				2058.68	0.434787	0.427795
17.0987	3990.61	0.647914	0.787002				1849.91	0.390695	0.423587
17.2282	4030.57	0.654401	0.792879				2085.08	0.440363	0.421294
17.3578	5339.2	0.86687	0.812727				2051.41	0.433252	0.422575
17.4873	4738.88	0.769402	0.815905				2144.58	0.452928	0.418837
17.6168	6027.1	0.978557	0.822014				1955.08	0.412908	0.417732
17.7464	4931.27	0.800638	0.821933				2053.65	0.433724	0.413558
17.8759	5479.35	0.889624	0.805428				1794.56	0.379005	0.409947
18.0054	5009.68	0.81337	0.785804				1755.88	0.370836	0.407202
18.135	6311.14	1.02467	0.779513				1649.44	0.348357	0.402452
18.2645	4864.85	0.789854	0.770436				1790.09	0.378062	0.398934
18.394	4192.88	0.680753	0.763966				1851.91	0.391117	0.395887
18.5236	3810.33	0.618642	0.752509				1941.34	0.410005	0.39272
18.6531	4355.08	0.707089	0.74304				1829.8	0.386449	0.38949
18.7827	3004.03	0.487733	0.729668				1843.85	0.389414	0.388174
18.9122	3302.67	0.53622	0.724278				1987.59	0.419773	0.386507
19.0417	4923.5	0.799377	0.729758				1678.13	0.354417	0.383804
19.1713	4393.86	0.713384	0.738808				1997.47	0.42186	0.381057
19.3008	5631.65	0.914352	0.752637				1814.74	0.383268	0.378538
19.4303	5903.71	0.958524	0.762177				1770.25	0.373871	0.377311
19.5599	4597.83	0.746501	0.768057				1906.93	0.402737	0.378429
19.6894	4538.73	0.736907	0.764866				2000.77	0.422557	0.379353
19.8189	3873.72	0.628936	0.755584				1801.59	0.38049	0.379717
19.9485	3201.86	0.519852	0.740464				1713.37	0.361859	0.381743
20.078	4033.33	0.654849	0.742094				1842.67	0.389166	0.385544
20.2075	3811.92	0.618901	0.737265				1694.77	0.357931	0.392995
20.3371	3711.94	0.602668	0.741052				1838.31	0.388245	0.39798
20.4666	5385.9	0.874451	0.742959				1635.83	0.345481	0.405965
20.5962	6356.03	1.03196	0.744429				1915.28	0.404501	0.411882
20.7257	5328.53	0.865137	0.74385				2026.95	0.428085	0.417861
20.8552	5450.29	0.884905	0.750375				1658.93	0.350361	0.421682
20.9848	4326.86	0.702506	0.750303				1849.66	0.390643	0.424249
21.1143	4646.67	0.754431	0.740904				1876.28	0.396264	0.425639
21.2438	4583.18	0.744123	0.727433				1872.19	0.3954	0.426352
21.3734	5379.81	0.873462	0.715868				1911.57	0.403717	0.42526
21.5029	4505.65	0.731535	0.689892				1900.02	0.401279	0.423109
21.6324	4317.36	0.700964	0.662508				1989.63	0.420204	0.420953
21.762	3803.86	0.617592	0.638224				2241.67	0.473434	0.414883
21.8915	3377.33	0.548341	0.612475				2369.2	0.500367	0.409282
22.021	3038.59	0.493344	0.594303				2258.49	0.476987	0.400815
22.1506	2361.52	0.383415	0.578451				2077.06	0.438669	0.391182
22.2801	3259.29	0.529176	0.552192				2140.79	0.452129	0.381726
22.4097	3635.55	0.590266	0.525597				2060.54	0.435179	0.372508
22.5392	4428.24	0.718967	0.49369				2138.68	0.451683	0.360657
22.6687	2762.64	0.448541	0.455689				1943.17	0.410393	0.34689
22.7983	3017.51	0.489921	0.420873				1573.03	0.332219	0.333051
22.9278	2739.12	0.444723	0.383636				1668.86	0.352457	0.317097
23.0573	1740.39	0.282568	0.344693				1309.59	0.276581	0.301404
23.1869	2028.87	0.329406	0.316006				1174.16	0.24798	0.283354
23.3164	1603.53	0.260348	0.295624				907.309	0.191621	0.266875
23.4459	1493.62	0.242504	0.271974				806.041	0.170233	0.251168
23.5755	880.714	0.142992	0.251598				841.732	0.177771	0.232407
23.705	1260.56	0.204664	0.226669				827.062	0.174673	0.214879
23.8345	967.327	0.157055	0.205487				801.237	0.169219	0.197642
23.9641	570.653	0.0926509	0.186234				717.072	0.151443	0.180611
24.0936	954.388	0.154954	0.17486				644.804	0.136181	0.164288
24.2232	726.714	0.117989	0.16166				583.948	0.123328	0.148437
24.3527	1383.06	0.224553	0.150235				558.907	0.118039	0.134053
24.4822	840.929	0.136533	0.138393				617.072	0.130324	0.122862
24.6118	584.633	0.0949207	0.126196				645.866	0.136405	0.11442
24.7413	436.143	0.0708119	0.113805				575.412	0.121525	0.107068
24.8708	805.959	0.130855	0.0986313				523.794	0.110624	0.100146
25.0004	640.99	0.104071	0.0903677				450.835	0.095215	0.0956005
