# Supplementary material for: Complementary mesoscale dynamics of spectrin and acto-myosin shape membrane territories during mechanoresponse
Source: Nat Commun. 2020 Oct 9;11:5108. doi: 10.1038/s41467-020-18825-7 (PMC7547731; doi:10.1038/s41467-020-18825-7)
Supplement: Supplementary file 13 — Source Data [file 41467_2020_18825_MOESM13_ESM.zip › Ghisleni et al Source Data/Figure S6/S6B-stretching.xlsx]

## Sheet: 0%stretch
D um	SPTBN		D um	SPTBN0%	actin		D um	ACTIN0%									crop1	D um	SPTBN		D um	SPTBN0%	actin		D um	ACTIN0%
0	2435.73	1	0	0.99483	2969.92	1	0	1.00157										0	449.315	0.175806	0	0.175637	486.315	0.115986	0	0.118326
0.1297	2369.18	0.972676	0.1297	0.993999	2914.96	0.981494	0.1297	1.00167										0.1297	469	0.183508	0.1297	0.1764	463.315	0.110501	0.1297	0.119045
0.2593	2315.22	0.950522	0.2593	0.992738	2954.18	0.994699	0.2593	1.00123										0.2593	444.519	0.17393	0.2593	0.17788	529.352	0.12625	0.2593	0.119852
0.389	2415.35	0.991633	0.389	0.992406	2984.14	1.00479	0.389	1.00123										0.389	469.037	0.183523	0.389	0.178698	483.444	0.115301	0.389	0.120805
0.5187	2398.45	0.984693	0.5187	0.991389	3024.34	1.01832	0.5187	1.00055										0.5187	453.852	0.177581	0.5187	0.180051	513.074	0.122368	0.5187	0.121856
0.6483	2446.04	1.00423	0.6483	0.98998	2945.03	0.991619	0.6483	0.999344										0.6483	439.056	0.171792	0.6483	0.181094	512.018	0.122116	0.6483	0.12264
0.778	2451.53	1.00649	0.778	0.988182	2937.5	0.989084	0.778	0.998131										0.778	423.333	0.16564	0.778	0.1821	484.444	0.11554	0.778	0.123962
0.9077	2531.76	1.03942	0.9077	0.986843	2901.15	0.976844	0.9077	0.997275										0.9077	419.722	0.164227	0.9077	0.184158	511.685	0.122037	0.9077	0.125438
1.0373	2439.12	1.00139	1.0373	0.985512	2956.88	0.995609	1.0373	0.996327										1.0373	480.296	0.187928	1.0373	0.185884	581.204	0.138617	1.0373	0.12686
1.167	2374.14	0.974712	1.167	0.98502	2973.84	1.00132	1.167	0.994524										1.167	473.315	0.185197	1.167	0.187749	542.241	0.129325	1.167	0.128732
1.2966	2391.49	0.981836	1.2966	0.98549	3086.28	1.03918	1.2966	0.99228										1.2966	468.37	0.183262	1.2966	0.189085	549.482	0.131051	1.2966	0.130346
1.4263	2432.51	0.998679	1.4263	0.98556	2964.24	0.998089	1.4263	0.989417										1.4263	475.296	0.185972	1.4263	0.190955	558.648	0.133238	1.4263	0.132096
1.556	2381.57	0.977764	1.556	0.986553	3013.86	1.0148	1.556	0.986164										1.556	544.518	0.213057	1.556	0.193121	543.167	0.129545	1.556	0.13383
1.6856	2368.05	0.972215	1.6856	0.987642	2970.89	1.00033	1.6856	0.982217										1.6856	531.722	0.20805	1.6856	0.194566	586.685	0.139924	1.6856	0.135777
1.8153	2405.77	0.9877	1.8153	0.988777	2849.47	0.959445	1.8153	0.977812										1.8153	497.833	0.19479	1.8153	0.196431	581.074	0.138586	1.8153	0.137754
1.945	2343.99	0.962334	1.945	0.989575	2828.47	0.952374	1.945	0.973264										1.945	522.315	0.204369	1.945	0.1975	620.482	0.147985	1.945	0.139762
2.0746	2302.28	0.945213	2.0746	0.990568	2890.93	0.973404	2.0746	0.968189										2.0746	527.167	0.206268	2.0746	0.199032	593.222	0.141483	2.0746	0.141687
2.2043	2440.72	1.00205	2.2043	0.991048	2828.11	0.952251	2.2043	0.962866										2.2043	499.833	0.195573	2.2043	0.20072	615.815	0.146872	2.2043	0.143585
2.334	2408.88	0.988976	2.334	0.991974	2896.41	0.975247	2.334	0.958086										2.334	526.833	0.206137	2.334	0.202046	578.037	0.137862	2.334	0.145715
2.4636	2426.36	0.996155	2.4636	0.994276	2866.28	0.965105	2.4636	0.953465										2.4636	547.389	0.21418	2.4636	0.203779	631.722	0.150666	2.4636	0.147794
2.5933	2408.66	0.988887	2.5933	0.99688	2826.5	0.951709	2.5933	0.949424										2.5933	553.037	0.21639	2.5933	0.205198	570.37	0.136033	2.5933	0.149881
2.723	2404.73	0.987273	2.723	0.999015	2797.12	0.941818	2.723	0.945055										2.723	538.389	0.210659	2.723	0.205988	641.482	0.152993	2.723	0.151528
2.8526	2447.42	1.0048	2.8526	1.00015	2825.99	0.951537	2.8526	0.941342										2.8526	481.389	0.188356	2.8526	0.206936	652.482	0.155617	2.8526	0.152979
2.9823	2362.35	0.969874	2.9823	0.99998	2740.07	0.922607	2.9823	0.9383										2.9823	558.259	0.218433	2.9823	0.208046	654.444	0.156085	2.9823	0.155091
3.112	2425.49	0.995795	3.112	1.00126	2775.59	0.934569	3.112	0.935427										3.112	520.833	0.203789	3.112	0.209271	663.889	0.158338	3.112	0.156917
3.2416	2470.93	1.01445	3.2416	1.0023	2799.19	0.942514	3.2416	0.933056										3.2416	564.907	0.221035	3.2416	0.210756	736.444	0.175642	3.2416	0.158813
3.3713	2525.47	1.03684	3.3713	1.00303	2763.03	0.930337	3.3713	0.930317										3.3713	586.5	0.229483	3.3713	0.211191	681.667	0.162578	3.3713	0.160928
3.5009	2507.12	1.02931	3.5009	1.00387	2677.99	0.901704	3.5009	0.928312										3.5009	496.352	0.194211	3.5009	0.211795	682.518	0.162781	3.5009	0.163061
3.6306	2533.49	1.04013	3.6306	1.00558	2633.86	0.886847	3.6306	0.926887										3.6306	534.704	0.209217	3.6306	0.21284	716.759	0.170947	3.6306	0.165472
3.7603	2483.15	1.01947	3.7603	1.00535	2675.42	0.900839	3.7603	0.925823										3.7603	527.611	0.206441	3.7603	0.214496	667.759	0.159261	3.7603	0.168095
3.8899	2413.01	0.990673	3.8899	1.00472	2674.36	0.900484	3.8899	0.92509										3.8899	587.63	0.229925	3.8899	0.215776	729.667	0.174026	3.8899	0.170849
4.0196	2467.04	1.01285	4.0196	1.00358	2697.07	0.908128	4.0196	0.925579										4.0196	544.333	0.212984	4.0196	0.218128	730.889	0.174317	4.0196	0.173536
4.1493	2396.76	0.983999	4.1493	1.00166	2698.82	0.90872	4.1493	0.925205										4.1493	517.111	0.202333	4.1493	0.220901	756.241	0.180364	4.1493	0.176805
4.2789	2396.07	0.983717	4.2789	0.99908	2742.36	0.92338	4.2789	0.92616										4.2789	590.018	0.23086	4.2789	0.224863	743.407	0.177303	4.2789	0.179494
4.4086	2398.24	0.98461	4.4086	0.995802	2769.41	0.932485	4.4086	0.926848										4.4086	553.37	0.21652	4.4086	0.229233	757.204	0.180593	4.4086	0.183256
4.5383	2437.24	1.00062	4.5383	0.992363	2768.92	0.932321	4.5383	0.926999										4.5383	636.963	0.249228	4.5383	0.234034	769.759	0.183588	4.5383	0.18703
4.6679	2427.96	0.99681	4.6679	0.988169	2821.92	0.950167	4.6679	0.926323										4.6679	601.296	0.235273	4.6679	0.238763	801.222	0.191091	4.6679	0.191299
4.7976	2487.04	1.02107	4.7976	0.982234	2857.18	0.962038	4.7976	0.92632										4.7976	591	0.231244	4.7976	0.244319	825.222	0.196815	4.7976	0.196033
4.9273	2459.32	1.00969	4.9273	0.977563	2809.49	0.945981	4.9273	0.924954										4.9273	632.13	0.247337	4.9273	0.250657	805.944	0.192218	4.9273	0.201293
5.0569	2332.68	0.957691	5.0569	0.971561	2807.85	0.94543	5.0569	0.924583										5.0569	597.982	0.233976	5.0569	0.257844	829.204	0.197765	5.0569	0.206984
5.1866	2289.31	0.939887	5.1866	0.965213	2760.77	0.929578	5.1866	0.925019										5.1866	632.648	0.24754	5.1866	0.2647	843.037	0.201064	5.1866	0.212986
5.3163	2311.45	0.948975	5.3163	0.957694	2822.15	0.950244	5.3163	0.923911										5.3163	705.056	0.275871	5.3163	0.271469	933.778	0.222706	5.3163	0.219228
5.4459	2309.55	0.948198	5.4459	0.950445	2714.99	0.914162	5.4459	0.92117										5.4459	729.444	0.285414	5.4459	0.278755	969.167	0.231146	5.4459	0.2259
5.5756	2339.74	0.960592	5.5756	0.94326	2693.8	0.907027	5.5756	0.918879										5.5756	709.444	0.277588	5.5756	0.286265	961.63	0.229349	5.5756	0.232792
5.7052	2270.05	0.931981	5.7052	0.934753	2729.19	0.918944	5.7052	0.916375										5.7052	744.037	0.291124	5.7052	0.294083	994.796	0.237259	5.7052	0.240805
5.8349	2236.64	0.918261	5.8349	0.926854	2748.82	0.925555	5.8349	0.913228										5.8349	726.222	0.284153	5.8349	0.302082	1050.91	0.250641	5.8349	0.248726
5.9646	2275.65	0.934278	5.9646	0.920674	2748.26	0.925364	5.9646	0.909621										5.9646	840.815	0.328991	5.9646	0.310681	1058.13	0.252364	5.9646	0.257495
6.0942	2235.64	0.91785	6.0942	0.915712	2686.51	0.904575	6.0942	0.905376										6.0942	843.833	0.330172	6.0942	0.318905	1068.59	0.254859	6.0942	0.26595
6.2239	2198.08	0.902432	6.2239	0.91086	2601.18	0.875841	6.2239	0.900015										6.2239	831.778	0.325455	6.2239	0.326443	1093.2	0.260729	6.2239	0.274288
6.3536	2243.91	0.921246	6.3536	0.906835	2630.96	0.885869	6.3536	0.893976										6.3536	875.018	0.342374	6.3536	0.334148	1184.59	0.282526	6.3536	0.282523
6.4832	2159.32	0.88652	6.4832	0.902181	2633.41	0.886693	6.4832	0.887055										6.4832	960.259	0.375726	6.4832	0.341181	1187.15	0.283135	6.4832	0.290393
6.6129	2157.03	0.885577	6.6129	0.897871	2640.16	0.888968	6.6129	0.880654										6.6129	909.148	0.355728	6.6129	0.348747	1268.74	0.302595	6.6129	0.298263
6.7426	2210.64	0.907586	6.7426	0.894348	2646.07	0.890956	6.7426	0.873627										6.7426	930.611	0.364126	6.7426	0.356219	1252.76	0.298783	6.7426	0.306026
6.8722	2162.96	0.888013	6.8722	0.891193	2563.11	0.863023	6.8722	0.866632										6.8722	946.574	0.370372	6.8722	0.362748	1404.41	0.334951	6.8722	0.313505
7.0019	2148.7	0.88216	7.0019	0.889181	2558.49	0.861467	7.0019	0.860194										7.0019	959.741	0.375524	7.0019	0.370963	1359.54	0.32425	7.0019	0.320796
7.1316	2138.28	0.877882	7.1316	0.88789	2484.53	0.836564	7.1316	0.853917										7.1316	941.889	0.368539	7.1316	0.378008	1436.44	0.342592	7.1316	0.328403
7.2612	2079.32	0.853676	7.2612	0.887757	2529.26	0.851625	7.2612	0.848115										7.2612	1031.96	0.403782	7.2612	0.385566	1489.74	0.355303	7.2612	0.3349
7.3909	2127.51	0.87346	7.3909	0.889216	2490.84	0.838689	7.3909	0.843006										7.3909	1019.3	0.398826	7.3909	0.392008	1480.56	0.353113	7.3909	0.341128
7.5206	2091.07	0.858497	7.5206	0.892326	2558.43	0.861448	7.5206	0.838751										7.5206	967.63	0.37861	7.5206	0.398123	1506.56	0.359314	7.5206	0.347761
7.6502	2138.43	0.877943	7.6502	0.89519	2491.61	0.838948	7.6502	0.833978										7.6502	952.778	0.372799	7.6502	0.404719	1479.32	0.352817	7.6502	0.353851
7.7799	2153.08	0.883957	7.7799	0.897596	2332.08	0.785234	7.7799	0.830451										7.7799	1048.78	0.410362	7.7799	0.411413	1559.87	0.372029	7.7799	0.360003
7.9095	2222.2	0.912336	7.9095	0.899645	2414.46	0.812971	7.9095	0.82718										7.9095	1113.54	0.4357	7.9095	0.418297	1531.93	0.365364	7.9095	0.36591
8.0392	2180.32	0.895142	8.0392	0.90241	2526.08	0.850556	8.0392	0.824572										8.0392	1096.44	0.429012	8.0392	0.425472	1601.52	0.381962	8.0392	0.372239
8.1689	2214.74	0.909273	8.1689	0.905009	2466.49	0.83049	8.1689	0.822268										8.1689	1049	0.410448	8.1689	0.4322	1650.06	0.393538	8.1689	0.378611
8.2985	2261.24	0.928364	8.2985	0.907723	2351.92	0.791914	8.2985	0.819774										8.2985	1124.15	0.439852	8.2985	0.438331	1531.7	0.365312	8.2985	0.385079
8.4282	2291.55	0.940808	8.4282	0.910071	2400.05	0.808121	8.4282	0.818072										8.4282	1096.7	0.429114	8.4282	0.444977	1599.32	0.381437	8.4282	0.390429
8.5579	2215.08	0.909412	8.5579	0.910627	2427.97	0.817522	8.5579	0.817155										8.5579	1101.28	0.430904	8.5579	0.450876	1576.44	0.375982	8.5579	0.396558
8.6875	2201.5	0.903836	8.6875	0.911429	2419.61	0.814705	8.6875	0.817085										8.6875	1181.04	0.462111	8.6875	0.457914	1598.72	0.381295	8.6875	0.402495
8.8172	2225.47	0.913678	8.8172	0.913365	2410.55	0.811656	8.8172	0.816435										8.8172	1171.78	0.458489	8.8172	0.464541	1631.83	0.389192	8.8172	0.407846
8.9469	2234.68	0.917456	8.9469	0.91527	2387.41	0.803862	8.9469	0.815816										8.9469	1199.22	0.469227	8.9469	0.470514	1692.59	0.403684	8.9469	0.412963
9.0765	2309.97	0.94837	9.0765	0.916833	2486.26	0.837146	9.0765	0.815804										9.0765	1266.06	0.495377	9.0765	0.476882	1704.22	0.406457	9.0765	0.418229
9.2062	2273.7	0.933479	9.2062	0.917165	2397.42	0.807234	9.2062	0.817081										9.2062	1287.7	0.503848	9.2062	0.484258	1763.52	0.420599	9.2062	0.42327
9.3359	2325.22	0.954628	9.3359	0.916613	2471.03	0.832018	9.3359	0.818895										9.3359	1261.83	0.493725	9.3359	0.491664	1778.37	0.424141	9.3359	0.42894
9.4655	2295.32	0.942356	9.4655	0.916703	2466.22	0.830398	9.4655	0.821213										9.4655	1326.59	0.519064	9.4655	0.498885	1842.59	0.439459	9.4655	0.433413
9.5952	2256.23	0.926305	9.5952	0.915289	2455.58	0.826817	9.5952	0.822346										9.5952	1231.72	0.481943	9.5952	0.505957	1849.37	0.441075	9.5952	0.438083
9.7249	2258.47	0.927226	9.7249	0.913223	2489.01	0.838074	9.7249	0.824458										9.7249	1298.67	0.508137	9.7249	0.512824	1788.52	0.426562	9.7249	0.442842
9.8545	2261.3	0.928386	9.8545	0.910882	2470.91	0.831978	9.8545	0.827041										9.8545	1326.57	0.519057	9.8545	0.519086	1953.11	0.465817	9.8545	0.448448
9.9842	2170.31	0.891031	9.9842	0.908174	2493.26	0.839503	9.9842	0.831565										9.9842	1398.28	0.547113	9.9842	0.526863	2014.48	0.480454	9.9842	0.453345
10.1138	2132.91	0.875674	10.1138	0.906294	2494.15	0.839804	10.1138	0.836185										10.1138	1417.35	0.554576	10.1138	0.534216	1958.11	0.46701	10.1138	0.457708
10.2435	2181.59	0.895663	10.2435	0.904493	2577.2	0.867769	10.2435	0.843718										10.2435	1408.48	0.551105	10.2435	0.540528	2000.98	0.477234	10.2435	0.46193
10.3732	2134.09	0.876162	10.3732	0.902609	2510.03	0.84515	10.3732	0.852072										10.3732	1352.67	0.529266	10.3732	0.546506	1984.76	0.473365	10.3732	0.465532
10.5028	2141.01	0.879003	10.5028	0.900766	2504.35	0.843239	10.5028	0.859445										10.5028	1347.11	0.527092	10.5028	0.553053	2003.82	0.47791	10.5028	0.468899
10.6325	2106.99	0.865033	10.6325	0.899576	2569.97	0.865334	10.6325	0.868053										10.6325	1373.32	0.537345	10.6325	0.559114	1994.43	0.475671	10.6325	0.471129
10.7622	2127.2	0.873333	10.7622	0.897367	2506.84	0.844076	10.7622	0.878384										10.7622	1430.67	0.559786	10.7622	0.563258	1989.93	0.474597	10.7622	0.473434
10.8918	2155.09	0.884784	10.8918	0.895424	2579.58	0.868569	10.8918	0.889317										10.8918	1459.94	0.571241	10.8918	0.566779	1921.54	0.458287	10.8918	0.475237
11.0215	2120.53	0.870592	11.0215	0.893869	2609.59	0.878675	11.0215	0.900235										11.0215	1432.59	0.560539	11.0215	0.570512	2087.52	0.497873	11.0215	0.476209
11.1512	2250.8	0.924075	11.1512	0.892718	2635.18	0.887289	11.1512	0.912565										11.1512	1473.57	0.576574	11.1512	0.574034	1977.91	0.471731	11.1512	0.477239
11.2808	2276.5	0.934627	11.2808	0.89021	2637.88	0.888199	11.2808	0.925596										11.2808	1469.43	0.574951	11.2808	0.577161	1961	0.467699	11.2808	0.477397
11.4105	2130.96	0.874875	11.4105	0.887709	2744.2	0.923999	11.4105	0.938134										11.4105	1510.65	0.59108	11.4105	0.580385	2005.67	0.478352	11.4105	0.477478
11.5402	2072.45	0.850852	11.5402	0.885011	2757.38	0.928435	11.5402	0.950103										11.5402	1561.82	0.611101	11.5402	0.582917	2007.22	0.478723	11.5402	0.476717
11.6698	2122.66	0.871469	11.6698	0.882501	2824.57	0.951059	11.6698	0.960589										11.6698	1569.15	0.61397	11.6698	0.58479	2018.39	0.481386	11.6698	0.476065
11.7995	2122.68	0.871474	11.7995	0.879715	2793.81	0.940703	11.7995	0.972004										11.7995	1564	0.611956	11.7995	0.587667	2000.04	0.477009	11.7995	0.474772
11.9292	2169.24	0.890593	11.9292	0.875909	2854.77	0.961228	11.9292	0.981224										11.9292	1509.43	0.590602	11.9292	0.590801	1916.93	0.457187	11.9292	0.473432
12.0588	2134.99	0.876529	12.0588	0.872944	2927.57	0.98574	12.0588	0.989863										12.0588	1537.26	0.601492	12.0588	0.593558	2026.7	0.483369	12.0588	0.472474
12.1885	2200.81	0.903553	12.1885	0.870415	3114.54	1.0487	12.1885	0.99788										12.1885	1556.02	0.608833	12.1885	0.596748	2099.93	0.500832	12.1885	0.471334
12.3181	2224.65	0.91334	12.3181	0.867586	3146.07	1.05931	12.3181	1.00525										12.3181	1575.96	0.616636	12.3181	0.598732	1993.61	0.475476	12.3181	0.470668
12.4478	2219.54	0.911243	12.4478	0.865131	3164.23	1.06543	12.4478	1.01228										12.4478	1601.41	0.626592	12.4478	0.60154	1866.67	0.4452	12.4478	0.469147
12.5775	2168.24	0.890182	12.5775	0.862844	3130.77	1.05416	12.5775	1.01827										12.5775	1524.57	0.596529	12.5775	0.606283	1962.13	0.467968	12.5775	0.469006
12.7071	2107.51	0.865249	12.7071	0.860353	3224.19	1.08562	12.7071	1.02302										12.7071	1526.18	0.597159	12.7071	0.613074	1970.15	0.46988	12.7071	0.469784
12.8368	2023.5	0.830757	12.8368	0.856212	3100.39	1.04393	12.8368	1.02648										12.8368	1537.61	0.60163	12.8368	0.619998	1943.43	0.463507	12.8368	0.470604
12.9665	2035.1	0.835517	12.9665	0.852194	3057.05	1.02934	12.9665	1.02927										12.9665	1505.11	0.588914	12.9665	0.628221	1930.44	0.460411	12.9665	0.472748
13.0961	2007.27	0.824094	13.0961	0.847501	3097.04	1.0428	13.0961	1.03032										13.0961	1493.22	0.584262	13.0961	0.63688	1963.76	0.468357	13.0961	0.475467
13.2258	1980.49	0.813098	13.2258	0.842153	3118.82	1.05014	13.2258	1.02952										13.2258	1562.68	0.611441	13.2258	0.646417	2040.09	0.486562	13.2258	0.479086
13.3555	1999.62	0.820954	13.3555	0.836652	3120.62	1.05074	13.3555	1.02734										13.3555	1703.32	0.666466	13.3555	0.656172	2025.52	0.483086	13.3555	0.483544
13.4851	1976.65	0.811522	13.4851	0.83068	3064.8	1.03195	13.4851	1.02323										13.4851	1690.61	0.661495	13.4851	0.666663	2092.07	0.49896	13.4851	0.489528
13.6148	1958.9	0.804237	13.6148	0.823661	2986.68	1.00564	13.6148	1.01866										13.6148	1721.68	0.673654	13.6148	0.677778	2038.37	0.486151	13.6148	0.494658
13.7445	1925.81	0.79065	13.7445	0.815055	2876.62	0.968586	13.7445	1.01122										13.7445	1694.04	0.662836	13.7445	0.68906	2019.59	0.481673	13.7445	0.502235
13.8741	1944.8	0.798445	13.8741	0.807145	2802.09	0.943492	13.8741	1.00282										13.8741	1712.78	0.670169	13.8741	0.701777	2064.07	0.492282	13.8741	0.509301
14.0038	1892.9	0.777141	14.0038	0.799104	2803.92	0.944106	14.0038	0.992733										14.0038	1770.13	0.692609	14.0038	0.715075	2028.96	0.483908	14.0038	0.516695
14.1335	1896.87	0.778767	14.1335	0.788622	2794.66	0.940989	14.1335	0.982832										14.1335	1828.2	0.715332	14.1335	0.730185	2138.8	0.510103	14.1335	0.525001
14.2631	1852.28	0.760464	14.2631	0.775866	2860.81	0.963262	14.2631	0.970516										14.2631	1934.04	0.756742	14.2631	0.745782	2144.26	0.511406	14.2631	0.53326
14.3928	1927.04	0.791155	14.3928	0.763297	2766.54	0.931521	14.3928	0.956866										14.3928	1933.78	0.756641	14.3928	0.761556	2237.35	0.533609	14.3928	0.541809
14.5224	1973.47	0.810218	14.5224	0.750843	2821.32	0.949967	14.5224	0.94096										14.5224	1970.39	0.770966	14.5224	0.776665	2306.54	0.550109	14.5224	0.550783
14.6521	1940.7	0.796764	14.6521	0.738339	2849.85	0.959572	14.6521	0.923958										14.6521	2027.44	0.79329	14.6521	0.790985	2277.22	0.543118	14.6521	0.558979
14.7818	1859.18	0.763293	14.7818	0.724367	2797.89	0.942077	14.7818	0.906446										14.7818	2109.52	0.825404	14.7818	0.804898	2405.91	0.573809	14.7818	0.567542
14.9114	1823.76	0.748752	14.9114	0.710468	2722.26	0.91661	14.9114	0.889345										14.9114	2202.63	0.861836	14.9114	0.818641	2391.68	0.570417	14.9114	0.576671
15.0411	1757.26	0.72145	15.0411	0.696788	2637.7	0.88814	15.0411	0.871033										15.0411	2272.65	0.889233	15.0411	0.832015	2532.78	0.604068	15.0411	0.584968
15.1708	1701.31	0.698481	15.1708	0.682775	2557.62	0.861176	15.1708	0.852292										15.1708	2203.89	0.862329	15.1708	0.844516	2570.8	0.613135	15.1708	0.591355
15.3004	1564.03	0.642118	15.3004	0.667238	2524.54	0.850037	15.3004	0.83207										15.3004	2165.63	0.847359	15.3004	0.854513	2605.5	0.621412	15.3004	0.597585
15.4301	1596.3	0.655367	15.4301	0.65082	2462.46	0.829133	15.4301	0.811666										15.4301	2266.72	0.886914	15.4301	0.862709	2671.98	0.637268	15.4301	0.603359
15.5598	1551.24	0.63687	15.5598	0.633597	2403.65	0.809332	15.5598	0.789486										15.5598	2225.87	0.870929	15.5598	0.86995	2635.91	0.628664	15.5598	0.607939
15.6894	1476.66	0.60625	15.6894	0.615848	2298.62	0.773968	15.6894	0.767037										15.6894	2205.52	0.862967	15.6894	0.874181	2659.67	0.634331	15.6894	0.611146
15.8191	1445.76	0.593562	15.8191	0.597579	2245.65	0.756131	15.8191	0.744698										15.8191	2176.5	0.851612	15.8191	0.87608	2666.72	0.636013	15.8191	0.61303
15.9488	1316.05	0.540312	15.9488	0.579374	2208.55	0.743641	15.9488	0.72216										15.9488	2238.83	0.876002	15.9488	0.876506	2649.65	0.631941	15.9488	0.61521
16.0784	1257.81	0.5164	16.0784	0.561189	2093.97	0.705061	16.0784	0.700076										16.0784	2288.17	0.895305	16.0784	0.877195	2508.11	0.598185	16.0784	0.616187
16.2081	1263.3	0.518652	16.2081	0.542374	1932.55	0.650709	16.2081	0.676949										16.2081	2323.94	0.909303	16.2081	0.876225	2668.52	0.636442	16.2081	0.616601
16.3378	1260.58	0.517537	16.3378	0.523409	2004.8	0.675034	16.3378	0.653803										16.3378	2342.37	0.916513	16.3378	0.87458	2536.7	0.605004	16.3378	0.615684
16.4674	1221.46	0.501476	16.4674	0.50468	1862.35	0.627071	16.4674	0.629677										16.4674	2294.61	0.897826	16.4674	0.870479	2586.28	0.616827	16.4674	0.614002
16.5971	1163.62	0.47773	16.5971	0.486925	1772.69	0.596881	16.5971	0.605507										16.5971	2270.67	0.888457	16.5971	0.864391	2575.41	0.614235	16.5971	0.611349
16.7267	1138.34	0.46735	16.7267	0.469035	1572.49	0.529471	16.7267	0.581883										16.7267	2151.37	0.841779	16.7267	0.857297	2517.41	0.600402	16.7267	0.607878
16.8564	1179.16	0.48411	16.8564	0.451773	1576.31	0.530759	16.8564	0.558005										16.8564	2152.52	0.842229	16.8564	0.848908	2556.37	0.609694	16.8564	0.604074
16.9861	1109.37	0.455455	16.9861	0.434858	1526.92	0.514128	16.9861	0.535553										16.9861	2124.87	0.831411	16.9861	0.841558	2539	0.605552	16.9861	0.599433
17.1157	997.635	0.409584	17.1157	0.419303	1495.42	0.503522	17.1157	0.513607										17.1157	2148.82	0.84078	17.1157	0.833263	2446.33	0.583451	17.1157	0.595252
17.2454	949.676	0.389894	17.2454	0.405799	1438.88	0.484484	17.2454	0.492627										17.2454	2113.46	0.826947	17.2454	0.824146	2450.83	0.584524	17.2454	0.590659
17.3751	960.23	0.394227	17.3751	0.392807	1346.81	0.453484	17.3751	0.4733										17.3751	2102.39	0.822614	17.3751	0.814395	2452.74	0.584979	17.3751	0.585127
17.5047	941.108	0.386376	17.5047	0.379335	1292.82	0.435306	17.5047	0.455535										17.5047	2042.22	0.799072	17.5047	0.805964	2378.61	0.567299	17.5047	0.580305
17.6344	877.703	0.360345	17.6344	0.367389	1297.24	0.436794	17.6344	0.438204										17.6344	1980.87	0.775067	17.6344	0.799339	2317.44	0.552711	17.6344	0.575101
17.7641	840.297	0.344988	17.7641	0.356056	1216.69	0.409671	17.7641	0.421331										17.7641	1955.07	0.764973	17.7641	0.793874	2374.33	0.566279	17.7641	0.570945
17.8937	872.405	0.35817	17.8937	0.345325	1215.45	0.409252	17.8937	0.405668										17.8937	1965.93	0.76922	17.8937	0.787286	2363.24	0.563633	17.8937	0.567416
18.0234	838.987	0.34445	18.0234	0.333883	1219.78	0.410713	18.0234	0.390956										18.0234	1971.24	0.771299	18.0234	0.781017	2304.46	0.549615	18.0234	0.564208
18.1531	770.338	0.316266	18.1531	0.324036	1205.66	0.405958	18.1531	0.377499										18.1531	1890.78	0.739816	18.1531	0.775528	2313.09	0.551673	18.1531	0.561485
18.2827	775.959	0.318573	18.2827	0.314913	1104.4	0.371864	18.2827	0.365754										18.2827	1956.26	0.765437	18.2827	0.770689	2357.26	0.562206	18.2827	0.559705
18.4124	754.392	0.309719	18.4124	0.305984	1056.47	0.355725	18.4124	0.354005										18.4124	1976.44	0.773335	18.4124	0.766559	2447.54	0.583738	18.4124	0.558837
18.5421	684.946	0.281208	18.5421	0.297716	1048.9	0.353176	18.5421	0.342992										18.5421	2002.61	0.783574	18.5421	0.762361	2325.96	0.554742	18.5421	0.557516
18.6717	674.662	0.276986	18.6717	0.289391	964.905	0.324893	18.6717	0.33351										18.6717	1946.18	0.761495	18.6717	0.760574	2347.43	0.559861	18.6717	0.556233
18.8014	699.013	0.286983	18.8014	0.281823	1007.12	0.339108	18.8014	0.324477										18.8014	1927.93	0.754351	18.8014	0.760453	2352.04	0.560961	18.8014	0.555773
18.931	699.595	0.287222	18.931	0.274929	921.365	0.310232	18.931	0.3152										18.931	1854	0.725426	18.931	0.761252	2361.13	0.56313	18.931	0.556984
19.0607	659.581	0.270794	19.0607	0.269027	915.5	0.308258	19.0607	0.307733										19.0607	1895.06	0.74149	19.0607	0.763669	2308.67	0.550617	19.0607	0.557633
19.1904	612.878	0.25162	19.1904	0.26301	845.932	0.284833	19.1904	0.300438										19.1904	1949.33	0.762727	19.1904	0.766443	2358.8	0.562573	19.1904	0.559302
19.32	607.405	0.249373	19.32	0.257669	798.23	0.268772	19.32	0.293727										19.32	1967	0.76964	19.32	0.769507	2312.56	0.551545	19.32	0.561007
19.4497	598.392	0.245673	19.4497	0.253027	856.311	0.288328	19.4497	0.285896										19.4497	2039.89	0.79816	19.4497	0.772242	2347.18	0.559804	19.4497	0.562708
19.5794	577.257	0.236995	19.5794	0.249483	832.987	0.280475	19.5794	0.278861										19.5794	1956.76	0.765633	19.5794	0.776259	2380.5	0.567749	19.5794	0.566079
19.709	599.027	0.245933	19.709	0.24588	769.162	0.258984	19.709	0.272036										19.709	1973.89	0.772335	19.709	0.780768	2310	0.550935	19.709	0.569755
19.8387	548.108	0.225028	19.8387	0.241747	822.487	0.276939	19.8387	0.265824										19.8387	2035.8	0.796558	19.8387	0.785872	2376.15	0.566711	19.8387	0.574019
19.9684	569.459	0.233794	19.9684	0.237166	802.473	0.2702	19.9684	0.25981										19.9684	2131.28	0.833918	19.9684	0.792069	2452.26	0.584864	19.9684	0.579422
20.098	641.662	0.263437	20.098	0.233253	722.176	0.243164	20.098	0.253658										20.098	2089.65	0.817629	20.098	0.799234	2448.87	0.584056	20.098	0.585184
20.2277	575.987	0.236474	20.2277	0.23023	748.743	0.252109	20.2277	0.248006										20.2277	2028.43	0.793674	20.2277	0.807181	2501.22	0.596542	20.2277	0.591279
20.3574	558.838	0.229433	20.3574	0.227163	771.919	0.259912	20.3574	0.242805										20.3574	2021.3	0.790885	20.3574	0.814633	2506.24	0.597739	20.3574	0.596863
20.487	549.568	0.225628	20.487	0.224352	716.054	0.241102	20.487	0.238433										20.487	2109.26	0.825302	20.487	0.822022	2498.17	0.595813	20.487	0.603515
20.6167	575.257	0.236174	20.6167	0.222513	740.392	0.249297	20.6167	0.234715										20.6167	2092.43	0.818716	20.6167	0.830349	2552.5	0.608771	20.6167	0.610529
20.7464	558.108	0.229134	20.7464	0.221262	707.108	0.23809	20.7464	0.231407										20.7464	2188.67	0.856373	20.7464	0.838098	2637.09	0.628947	20.7464	0.617445
20.876	548.122	0.225034	20.876	0.219367	618.432	0.208232	20.876	0.228312										20.876	2172.76	0.850148	20.876	0.845042	2554.28	0.609195	20.876	0.625136
21.0057	554.635	0.227708	21.0057	0.217774	671.932	0.226246	21.0057	0.225492										21.0057	2172.59	0.850083	21.0057	0.853291	2530.94	0.60363	21.0057	0.631983
21.1353	560.27	0.230021	21.1353	0.216495	696.905	0.234655	21.1353	0.222607										21.1353	2246.94	0.879175	21.1353	0.861555	2724.94	0.649899	21.1353	0.640342
21.265	525.27	0.215652	21.265	0.214579	648.108	0.218224	21.265	0.220797										21.265	2180.8	0.853293	21.265	0.86983	2842.39	0.67791	21.265	0.647957
21.3947	471.703	0.19366	21.3947	0.212694	634.203	0.213542	21.3947	0.218436										21.3947	2180.32	0.853105	21.3947	0.877283	2700.15	0.643985	21.3947	0.655641
21.5243	488.216	0.200439	21.5243	0.211506	636.784	0.214411	21.5243	0.216869										21.5243	2250.22	0.880458	21.5243	0.884826	2718.98	0.648477	21.5243	0.662929
21.654	471.568	0.193604	21.654	0.210578	641.162	0.215885	21.654	0.214749										21.654	2241.93	0.877212	21.654	0.891732	2810.72	0.670357	21.654	0.671061
21.7837	524.432	0.215308	21.7837	0.209324	613.203	0.206471	21.7837	0.212893										21.7837	2287.22	0.894935	21.7837	0.899404	2833	0.675671	21.7837	0.679771
21.9133	482.419	0.198059	21.9133	0.207863	572.77	0.192857	21.9133	0.210835										21.9133	2362.82	0.924513	21.9133	0.907474	2964.48	0.707029	21.9133	0.688111
22.043	463.595	0.190331	22.043	0.206657	595.608	0.200547	22.043	0.208466										22.043	2397.61	0.938128	22.043	0.916265	3066.28	0.731307	22.043	0.696322
22.1727	476.568	0.195657	22.1727	0.205982	599.459	0.201844	22.1727	0.206981										22.1727	2386.87	0.933925	22.1727	0.92651	2997.87	0.714992	22.1727	0.705352
22.3023	486.554	0.199757	22.3023	0.204451	620.622	0.208969	22.3023	0.205548										22.3023	2420.35	0.947026	22.3023	0.935056	3089.94	0.736952	22.3023	0.714915
22.432	486.743	0.199835	22.432	0.203213	614.676	0.206967	22.432	0.203834										22.432	2499.35	0.977936	22.432	0.9435	3051.68	0.727827	22.432	0.723553
22.5617	537.676	0.220745	22.5617	0.201525	629.878	0.212086	22.5617	0.203155										22.5617	2468.3	0.965785	22.5617	0.953109	3003.24	0.716273	22.5617	0.731644
22.6913	549.243	0.225494	22.6913	0.199848	643.757	0.216759	22.6913	0.202624										22.6913	2460.89	0.962887	22.6913	0.962925	3068.82	0.731913	22.6913	0.740368
22.821	510.919	0.20976	22.821	0.199774	617.324	0.207859	22.821	0.201843										22.821	2404.17	0.940693	22.821	0.972049	3051	0.727664	22.821	0.748117
22.9507	507.284	0.208268	22.9507	0.198702	657.851	0.221505	22.9507	0.201697										22.9507	2452	0.959409	22.9507	0.980143	3168.44	0.755674	22.9507	0.756484
23.0803	495.054	0.203247	23.0803	0.197905	565.5	0.190409	23.0803	0.201724										23.0803	2484.93	0.972292	23.0803	0.986779	3150.98	0.751509	23.0803	0.76406
23.21	485.568	0.199352	23.21	0.196881	562.581	0.189426	23.21	0.201059										23.21	2448.44	0.958017	23.21	0.994737	3172.07	0.75654	23.21	0.771023
23.3396	441.851	0.181404	23.3396	0.196691	597.487	0.20118	23.3396	0.200806										23.3396	2551.82	0.998464	23.3396	1.00256	3206.93	0.764852	23.3396	0.777911
23.4693	467.743	0.192034	23.4693	0.195739	642.987	0.2165	23.4693	0.200025										23.4693	2589.48	1.0132	23.4693	1.01132	3154.91	0.752446	23.4693	0.785275
23.599	478.554	0.196473	23.599	0.194792	586.446	0.197462	23.599	0.199383										23.599	2561.7	1.00233	23.599	1.01894	3404.18	0.811898	23.599	0.791643
23.7286	459.378	0.1886	23.7286	0.19419	609.716	0.205297	23.7286	0.198979										23.7286	2615.37	1.02333	23.7286	1.02686	3337.39	0.795967	23.7286	0.797499
23.8583	473.392	0.194353	23.8583	0.194064	538.068	0.181173	23.8583	0.198643										23.8583	2679.76	1.04853	23.8583	1.03596	3404.15	0.81189	23.8583	0.803545
23.988	481.676	0.197754	23.988	0.193152	563.743	0.189818	23.988	0.198245										23.988	2742.78	1.07318	23.988	1.04324	3476.57	0.829163	23.988	0.809939
24.1176	464.351	0.190641	24.1176	0.191313	563.446	0.189718	24.1176	0.197877										24.1176	2749.02	1.07563	24.1176	1.04994	3613.7	0.861869	24.1176	0.815436
24.2473	464.622	0.190753	24.2473	0.189708	585.703	0.197212	24.2473	0.197476										24.2473	2759.43	1.0797	24.2473	1.05666	3554.94	0.847854	24.2473	0.820962
24.377	476.27	0.195535	24.377	0.188301	591.946	0.199314	24.377	0.19715										24.377	2741.02	1.07249	24.377	1.06263	3450.7	0.822993	24.377	0.826734
24.5066	464.311	0.190625	24.5066	0.187604	582.649	0.196183	24.5066	0.196891										24.5066	2774.33	1.08553	24.5066	1.06828	3589.65	0.856131	24.5066	0.832248
24.6363	445.405	0.182863	24.6363	0.185903	601.554	0.202549	24.6363	0.195874										24.6363	2738.41	1.07147	24.6363	1.07373	3592.41	0.856789	24.6363	0.838609
24.766	391.351	0.160671	24.766	0.183754	595.338	0.200456	24.766	0.194964										24.766	2677.59	1.04768	24.766	1.07914	3506.15	0.836217	24.766	0.846113
24.8956	451.986	0.185565	24.8956	0.18314	606.027	0.204055	24.8956	0.194155										24.8956	2758.43	1.07931	24.8956	1.08358	3443.89	0.821368	24.8956	0.85212
25.0253	454.784	0.186714	25.0253	0.18264	609.608	0.205261	25.0253	0.193735										25.0253	2779.26	1.08746	25.0253	1.0881	3491.54	0.832732	25.0253	0.859388
25.155	452.919	0.185948	25.155	0.181591	580.513	0.195464	25.155	0.193319										25.155	2717.24	1.06319	25.155	1.0931	3614.65	0.862094	25.155	0.865742
25.2846	482.446	0.19807	25.2846	0.181607	578.27	0.194709	25.2846	0.192883										25.2846	2785.04	1.08972	25.2846	1.09798	3564.18	0.850058	25.2846	0.872213
25.4143	421.257	0.172949	25.4143	0.181941	550.838	0.185472	25.4143	0.193211										25.4143	2804.04	1.09715	25.4143	1.10282	3689.43	0.879928	25.4143	0.879779
25.5439	461.824	0.189604	25.5439	0.181952	521.932	0.175739	25.5439	0.193341										25.5439	2823.07	1.1046	25.5439	1.10648	3612.78	0.861648	25.5439	0.886322
25.6736	427.676	0.175584	25.6736	0.182608	544.013	0.183174	25.6736	0.194005										25.6736	2936.68	1.14905	25.6736	1.1096	3707.54	0.884248	25.6736	0.893681
25.8033	445.162	0.182763	25.8033	0.183448	586	0.197312	25.8033	0.193726										25.8033	2881.33	1.1274	25.8033	1.11316	3761.87	0.897206	25.8033	0.899931
25.9329	398.878	0.163761	25.9329	0.183621	584.054	0.196657	25.9329	0.193633										25.9329	2856.37	1.11763	25.9329	1.1154	3794.17	0.904909	25.9329	0.905398
26.0626	458.919	0.188411	26.0626	0.183929	633.432	0.213283	26.0626	0.193838										26.0626	2836.91	1.11001	26.0626	1.11792	3772.04	0.899631	26.0626	0.910451
26.1923	457.838	0.187967	26.1923	0.184991	540.351	0.181941	26.1923	0.194639										26.1923	2908.32	1.13795	26.1923	1.12051	3808.89	0.90842	26.1923	0.914233
26.3219	440.784	0.180966	26.3219	0.18644	571.824	0.192539	26.3219	0.195402										26.3219	2849.18	1.11482	26.3219	1.12198	3816.72	0.910288	26.3219	0.920002
26.4516	407.784	0.167418	26.4516	0.187483	604.513	0.203545	26.4516	0.196826										26.4516	2767	1.08266	26.4516	1.12302	3947.13	0.941391	26.4516	0.92574
26.5813	448.838	0.184272	26.5813	0.189133	576.662	0.194168	26.5813	0.197121										26.5813	2824.15	1.10502	26.5813	1.12412	4006.87	0.955639	26.5813	0.932711
26.7109	483.946	0.198686	26.7109	0.190553	565.987	0.190573	26.7109	0.197675										26.7109	2820.8	1.10371	26.7109	1.12515	4000.43	0.954102	26.7109	0.940674
26.8406	483.73	0.198598	26.8406	0.1916	578.122	0.194659	26.8406	0.197923										26.8406	2827.37	1.10628	26.8406	1.12488	3992.15	0.952128	26.8406	0.949252
26.9703	453.514	0.186192	26.9703	0.192697	581.703	0.195865	26.9703	0.198371										26.9703	2832.94	1.10846	26.9703	1.12315	4027.7	0.960608	26.9703	0.957251
27.0999	446.757	0.183418	27.0999	0.194145	549.973	0.185181	27.0999	0.198894										27.0999	2848.28	1.11446	27.0999	1.11994	4083.65	0.97395	27.0999	0.963455
27.2296	509.838	0.209316	27.2296	0.195227	595.23	0.20042	27.2296	0.199421										27.2296	2893.09	1.132	27.2296	1.11647	4082.67	0.973716	27.2296	0.970133
27.3593	549.959	0.225788	27.3593	0.195578	610.784	0.205657	27.3593	0.199746										27.3593	2887.26	1.12972	27.3593	1.11218	4007.98	0.955904	27.3593	0.97475
27.4889	435.122	0.178641	27.4889	0.195357	613.095	0.206435	27.4889	0.200364										27.4889	2927.61	1.1455	27.4889	1.10636	4183.61	0.997791	27.4889	0.97746
27.6186	443.635	0.182136	27.6186	0.195524	603.108	0.203072	27.6186	0.201326										27.6186	2910.78	1.13892	27.6186	1.1001	4077.65	0.972519	27.6186	0.978337
27.7483	511	0.209793	27.7483	0.195316	611.176	0.205789	27.7483	0.202491										27.7483	2902.39	1.13564	27.7483	1.09191	4182.26	0.997469	27.7483	0.978578
27.8779	487.486	0.20014	27.8779	0.195578	647.824	0.218129	27.8779	0.203085										27.8779	2835.54	1.10948	27.8779	1.08343	4098.31	0.977448	27.8779	0.978637
28.0076	497.581	0.204284	28.0076	0.19625	596.216	0.200752	28.0076	0.203756										28.0076	2768.15	1.08311	28.0076	1.07371	3946.82	0.941316	28.0076	0.977609
28.1372	516.419	0.212018	28.1372	0.195622	608.662	0.204942	28.1372	0.203939										28.1372	2743.57	1.07349	28.1372	1.06288	4037.37	0.962913	28.1372	0.976711
28.2669	475.27	0.195124	28.2669	0.195078	606.297	0.204146	28.2669	0.204163										28.2669	2756.06	1.07838	28.2669	1.05166	3968.13	0.946399	28.2669	0.974804
28.3966	461.932	0.189648	28.3966	0.194452	634.865	0.213765	28.3966	0.204453										28.3966	2655.06	1.03886	28.3966	1.04191	4070.2	0.970744	28.3966	0.972294
28.5262	531.473	0.218199	28.5262	0.193995	619.919	0.208733	28.5262	0.204619										28.5262	2644	1.03453	28.5262	1.03154	4164.93	0.993335	28.5262	0.969429
28.6559	490.581	0.20141	28.6559	0.192971	632.73	0.213046	28.6559	0.205072										28.6559	2616.3	1.02369	28.6559	1.02104	4224.46	1.00753	28.6559	0.965783
28.7856	454.595	0.186636	28.7856	0.192498	628.959	0.211776	28.7856	0.206458										28.7856	2543.89	0.995363	28.7856	1.01055	4342.48	1.03568	28.7856	0.961993
28.9152	434.811	0.178514	28.9152	0.192185	589.23	0.198399	28.9152	0.206702										28.9152	2510.93	0.982465	28.9152	1.00055	4257.31	1.01537	28.9152	0.957304
29.0449	455.973	0.187202	29.0449	0.191561	539.487	0.18165	29.0449	0.207206										29.0449	2488.18	0.973567	29.0449	0.990418	4173.22	0.995314	29.0449	0.951707
29.1746	412.824	0.169487	29.1746	0.19002	591.5	0.199164	29.1746	0.207578										29.1746	2429.67	0.95067	29.1746	0.979398	3993.48	0.952445	29.1746	0.947201
29.3042	439.73	0.180533	29.3042	0.189116	583.122	0.196343	29.3042	0.208098										29.3042	2381.04	0.931643	29.3042	0.96957	3830	0.913455	29.3042	0.942944
29.4339	454.689	0.186675	29.4339	0.188525	615.892	0.207377	29.4339	0.208351										29.4339	2395.09	0.937142	29.4339	0.959716	3774.41	0.900196	29.4339	0.937289
29.5636	446.068	0.183135	29.5636	0.188199	618.324	0.208196	29.5636	0.208372										29.5636	2433.33	0.952105	29.5636	0.950295	3689.85	0.88003	29.5636	0.931578
29.6932	417.568	0.171434	29.6932	0.187303	621.5	0.209265	29.6932	0.208335										29.6932	2448.32	0.957967	29.6932	0.942338	3720.3	0.887291	29.6932	0.926645
29.8229	428.5	0.175923	29.8229	0.186089	616.013	0.207417	29.8229	0.208364										29.8229	2397	0.937888	29.8229	0.936186	3615.24	0.862235	29.8229	0.92154
29.9526	466.176	0.191391	29.9526	0.185478	666.054	0.224267	29.9526	0.208451										29.9526	2325.94	0.910086	29.9526	0.930789	3779.8	0.901482	29.9526	0.916746
30.0822	450.23	0.184844	30.0822	0.185357	637.243	0.214566	30.0822	0.208462										30.0822	2286.39	0.894609	30.0822	0.926756	3831.15	0.913729	30.0822	0.911766
30.2119	460.662	0.189127	30.2119	0.184223	615.608	0.207281	30.2119	0.208326										30.2119	2286.56	0.894674	30.2119	0.923217	3888.82	0.927483	30.2119	0.90817
30.3415	492.068	0.202021	30.3415	0.182887	599.351	0.201807	30.3415	0.208281										30.3415	2393.91	0.936678	30.3415	0.920965	3868.56	0.922651	30.3415	0.904747
30.4712	439.432	0.180411	30.4712	0.182546	635.743	0.214061	30.4712	0.208313										30.4712	2262.24	0.885161	30.4712	0.920083	3864.39	0.921657	30.4712	0.902862
30.6009	419.851	0.172372	30.6009	0.181733	623.946	0.210089	30.6009	0.208449										30.6009	2361.24	0.923897	30.6009	0.919911	3836.54	0.915014	30.6009	0.901368
30.7305	466.77	0.191635	30.7305	0.181238	649.162	0.218579	30.7305	0.208368										30.7305	2427.68	0.949895	30.7305	0.920327	3794.02	0.904874	30.7305	0.899755
30.8602	491.568	0.201815	30.8602	0.181032	607.662	0.204606	30.8602	0.207954										30.8602	2446.89	0.957409	30.8602	0.921685	3730.11	0.889632	30.8602	0.899541
30.9899	457.486	0.187823	30.9899	0.18006	611.392	0.205862	30.9899	0.207586										30.9899	2399.39	0.938823	30.9899	0.924326	3777.43	0.900916	30.9899	0.899749
31.1195	448.162	0.183995	31.1195	0.179432	665.378	0.224039	31.1195	0.207512										31.1195	2396.41	0.937656	31.1195	0.926969	3763.61	0.897621	31.1195	0.901477
31.2492	440.432	0.180821	31.2492	0.179192	633.932	0.213451	31.2492	0.207069										31.2492	2380.39	0.931389	31.2492	0.930407	3810.83	0.908884	31.2492	0.904756
31.3789	436.635	0.179262	31.3789	0.178578	576.757	0.1942	31.3789	0.206762										31.3789	2359.96	0.923397	31.3789	0.934384	3706.06	0.883895	31.3789	0.909398
31.5085	410.378	0.168483	31.5085	0.177585	604.068	0.203395	31.5085	0.206453										31.5085	2400.04	0.939077	31.5085	0.938305	3788.15	0.903474	31.5085	0.915785
31.6382	408.297	0.167628	31.6382	0.176352	593.608	0.199873	31.6382	0.205798										31.6382	2382.48	0.932208	31.6382	0.942438	3868.22	0.922571	31.6382	0.922566
31.7679	446.054	0.183129	31.7679	0.175334	635.081	0.213838	31.7679	0.20466										31.7679	2416.18	0.945395	31.7679	0.946788	3772.96	0.899852	31.7679	0.929564
31.8975	416.919	0.171168	31.8975	0.173832	583.311	0.196406	31.8975	0.203958										31.8975	2398.61	0.938519	31.8975	0.950869	3756.32	0.895881	31.8975	0.935957
32.0272	416.5	0.170996	32.0272	0.172607	588.527	0.198163	32.0272	0.203201										32.0272	2456.94	0.961343	32.0272	0.954652	3962.37	0.945025	32.0272	0.941603
32.1568	385.919	0.158441	32.1568	0.171579	615.041	0.20709	32.1568	0.202779										32.1568	2499.59	0.978031	32.1568	0.958713	3979.76	0.949173	32.1568	0.947008
32.2865	398.973	0.1638	32.2865	0.170509	616.541	0.207595	32.2865	0.202454										32.2865	2452.76	0.959706	32.2865	0.963293	3919.2	0.93473	32.2865	0.951866
32.4162	412.635	0.169409	32.4162	0.169165	563.189	0.189631	32.4162	0.202242										32.4162	2384.41	0.932961	32.4162	0.968136	4053.17	0.966681	32.4162	0.956828
32.5458	417.419	0.171373	32.5458	0.167978	586.946	0.19763	32.5458	0.202068										32.5458	2458.8	0.962068	32.5458	0.97247	4080.33	0.97316	32.5458	0.960965
32.6755	418.419	0.171784	32.6755	0.167289	603.459	0.20319	32.6755	0.202455										32.6755	2435.11	0.9528	32.6755	0.975947	4123.26	0.983398	32.6755	0.965962
32.8052	396.338	0.162718	32.8052	0.166546	618.554	0.208273	32.8052	0.202711										32.8052	2555.74	1	32.8052	0.978772	4192.87	1	32.8052	0.971163
32.9348	415.676	0.170658	32.9348	0.166037	593.608	0.199873	32.9348	0.202863													0				0
33.0645	389.73	0.160005	33.0645	0.166025	585.946	0.197294	33.0645	0.202933													0.1297				0.1297
33.1942	412.068	0.169176	33.1942	0.165585	607.838	0.204665	33.1942	0.203401													0.2593				0.2593
33.3238	394.689	0.162041	33.3238	0.165019	575.676	0.193836	33.3238	0.203851													0.389				0.389
33.4535	389.338	0.159844	33.4535	0.165075	618.608	0.208291	33.4535	0.204613													0.5187				0.5187
33.5832	421.946	0.173232	33.5832	0.165568	607.649	0.204601	33.5832	0.205077													0.6483				0.6483
33.7128	375.135	0.154013	33.7128	0.165845	600.878	0.202321	33.7128	0.205612													0.778				0.778
33.8425	410.811	0.16866	33.8425	0.16613	627.851	0.211403	33.8425	0.206695													0.9077				0.9077
																					1.0373				1.0373
																					1.167				1.167
																					1.2966				1.2966
																					1.4263				1.4263
																					1.556				1.556
																					1.6856				1.6856
																					1.8153				1.8153
																					1.945				1.945
																					2.0746				2.0746
																					2.2043				2.2043
																					2.334				2.334
																					2.4636				2.4636
																					2.5933				2.5933
																					2.723				2.723
																					2.8526				2.8526
																					2.9823				2.9823
																					3.112				3.112
																					3.2416				3.2416
																					3.3713				3.3713
																					3.5009				3.5009
																					3.6306				3.6306
																					3.7603				3.7603
																					3.8899				3.8899
																					4.0196				4.0196
																					4.1493				4.1493
																					4.2789				4.2789
																					4.4086				4.4086
																					4.5383				4.5383
																					4.6679				4.6679
																					4.7976				4.7976
																					4.9273				4.9273
																					5.0569				5.0569
																					5.1866				5.1866
																					5.3163				5.3163
																					5.4459				5.4459
																					5.5756				5.5756
																					5.7052				5.7052
																					5.8349				5.8349
																					5.9646				5.9646
																					6.0942				6.0942
																					6.2239				6.2239
																					6.3536				6.3536
																					6.4832				6.4832
																					6.6129				6.6129
																					6.7426				6.7426
																					6.8722				6.8722
																					7.0019				7.0019
																					7.1316				7.1316
																					7.2612				7.2612
																					7.3909				7.3909
																					7.5206				7.5206
																					7.6502				7.6502
																					7.7799				7.7799
																					7.9095				7.9095
																					8.0392				8.0392
																					8.1689				8.1689
																					8.2985				8.2985
																					8.4282				8.4282
																					8.5579				8.5579
																					8.6875				8.6875
																					8.8172				8.8172
																					8.9469				8.9469
																					9.0765				9.0765
																					9.2062				9.2062
																					9.3359				9.3359
																					9.4655				9.4655
																					9.5952				9.5952
																					9.7249				9.7249
																					9.8545				9.8545
																					9.9842				9.9842
																					10.1138				10.1138
																					10.2435				10.2435
																					10.3732				10.3732
																					10.5028				10.5028
																					10.6325				10.6325
																					10.7622				10.7622
																					10.8918				10.8918
																					11.0215				11.0215
																					11.1512				11.1512
																					11.2808				11.2808
																					11.4105				11.4105
																					11.5402				11.5402
																					11.6698				11.6698
																					11.7995				11.7995
																					11.9292				11.9292
																					12.0588				12.0588
																					12.1885				12.1885
																					12.3181				12.3181
																					12.4478				12.4478
																					12.5775				12.5775
																					12.7071				12.7071
																					12.8368				12.8368
																					12.9665				12.9665
																					13.0961				13.0961
																					13.2258				13.2258
																					13.3555				13.3555
																					13.4851				13.4851
																					13.6148				13.6148
																					13.7445				13.7445
																					13.8741				13.8741
																					14.0038				14.0038
																					14.1335				14.1335
																					14.2631				14.2631
																					14.3928				14.3928
																					14.5224				14.5224
																					14.6521				14.6521
																					14.7818				14.7818
																					14.9114				14.9114
																					15.0411				15.0411
																					15.1708				15.1708
																					15.3004				15.3004
																					15.4301				15.4301
																					15.5598				15.5598
																					15.6894				15.6894
																					15.8191				15.8191
																					15.9488				15.9488
																					16.0784				16.0784
																					16.2081				16.2081
																					16.3378				16.3378
																					16.4674				16.4674
																					16.5971				16.5971
																					16.7267				16.7267
																					16.8564				16.8564
																					16.9861				16.9861
																					17.1157				17.1157
																					17.2454				17.2454
																					17.3751				17.3751
																					17.5047				17.5047
																					17.6344				17.6344
																					17.7641				17.7641
																					17.8937				17.8937
																					18.0234				18.0234
																					18.1531				18.1531
																					18.2827				18.2827
																					18.4124				18.4124
																					18.5421				18.5421
																					18.6717				18.6717
																					18.8014				18.8014
																					18.931				18.931
																					19.0607				19.0607
																					19.1904				19.1904
																					19.32				19.32
																					19.4497				19.4497
																					19.5794				19.5794
																					19.709				19.709
																					19.8387				19.8387
																					19.9684				19.9684
																					20.098				20.098
																					20.2277				20.2277
																					20.3574				20.3574
																					20.487				20.487
																					20.6167				20.6167
																					20.7464				20.7464
																					20.876				20.876
																					21.0057				21.0057
																					21.1353				21.1353
																					21.265				21.265
																					21.3947				21.3947
																					21.5243				21.5243
																					21.654				21.654
																					21.7837				21.7837
																					21.9133				21.9133
																					22.043				22.043
																					22.1727				22.1727
																					22.3023				22.3023
																					22.432				22.432
																					22.5617				22.5617
																					22.6913				22.6913
																					22.821				22.821
																					22.9507				22.9507
																					23.0803				23.0803
																					23.21				23.21
																					23.3396				23.3396
																					23.4693				23.4693
																					23.599				23.599
																					23.7286				23.7286
																					23.8583				23.8583
																					23.988				23.988
																					24.1176				24.1176
																					24.2473				24.2473
																					24.377				24.377
																					24.5066				24.5066
																					24.6363				24.6363
																					24.766				24.766
																					24.8956				24.8956
																					25.0253				25.0253
																					25.155				25.155
																					25.2846				25.2846
																					25.4143				25.4143
																					25.5439				25.5439
																					25.6736				25.6736
																					25.8033				25.8033
																					25.9329				25.9329
																					26.0626				26.0626
																					26.1923				26.1923
																					26.3219				26.3219
																					26.4516				26.4516
																					26.5813				26.5813
																					26.7109				26.7109
																					26.8406				26.8406
																					26.9703				26.9703
																					27.0999				27.0999
																					27.2296				27.2296
																					27.3593				27.3593
																					27.4889				27.4889
																					27.6186				27.6186
																					27.7483				27.7483
																					27.8779				27.8779
																					28.0076				28.0076
																					28.1372				28.1372
																					28.2669				28.2669
																					28.3966				28.3966
																					28.5262				28.5262
																					28.6559				28.6559
																					28.7856				28.7856
																					28.9152				28.9152
																					29.0449				29.0449
																					29.1746				29.1746
																					29.3042				29.3042
																					29.4339				29.4339
																					29.5636				29.5636
																					29.6932				29.6932
																					29.8229				29.8229
																					29.9526				29.9526
																					30.0822				30.0822
																					30.2119				30.2119
																					30.3415				30.3415
																					30.4712				30.4712
																					30.6009				30.6009
																					30.7305				30.7305
																					30.8602				30.8602
																					30.9899				30.9899
																					31.1195				31.1195
																					31.2492				31.2492
																					31.3789				31.3789
																					31.5085				31.5085
																					31.6382				31.6382
																					31.7679				31.7679
																					31.8975				31.8975
																					32.0272				32.0272
																					32.1568				32.1568
																					32.2865				32.2865
																					32.4162				32.4162
																					32.5458				32.5458
																					32.6755				32.6755
																					32.8052				32.8052
																					0				0
																					0.1297				0.1297
																					0.2593				0.2593
																					0.389				0.389
																					0.5187				0.5187
																					0.6483				0.6483
																					0.778				0.778
																					0.9077				0.9077
																					1.0373				1.0373
																					1.167				1.167
																					1.2966				1.2966
																					1.4263				1.4263
																					1.556				1.556
																					1.6856				1.6856
																					1.8153				1.8153
																					1.945				1.945
																					2.0746				2.0746
																					2.2043				2.2043
																					2.334				2.334
																					2.4636				2.4636
																					2.5933				2.5933
																					2.723				2.723
																					2.8526				2.8526
																					2.9823				2.9823
																					3.112				3.112
																					3.2416				3.2416
																					3.3713				3.3713
																					3.5009				3.5009
																					3.6306				3.6306
																					3.7603				3.7603
																					3.8899				3.8899
																					4.0196				4.0196
																					4.1493				4.1493
																					4.2789				4.2789
																					4.4086				4.4086
																					4.5383				4.5383
																					4.6679				4.6679
																					4.7976				4.7976
																					4.9273				4.9273
																					5.0569				5.0569
																					5.1866				5.1866
																					5.3163				5.3163
																					5.4459				5.4459
																					5.5756				5.5756
																					5.7052				5.7052
																					5.8349				5.8349
																					5.9646				5.9646
																					6.0942				6.0942
																					6.2239				6.2239
																					6.3536				6.3536
																					6.4832				6.4832
																					6.6129				6.6129
																					6.7426				6.7426
																					6.8722				6.8722
																					7.0019				7.0019
																					7.1316				7.1316
																					7.2612				7.2612
																					7.3909				7.3909
																					7.5206				7.5206
																					7.6502				7.6502
																					7.7799				7.7799
																					7.9095				7.9095
																					8.0392				8.0392
																					8.1689				8.1689
																					8.2985				8.2985
																					8.4282				8.4282
																					8.5579				8.5579
																					8.6875				8.6875
																					8.8172				8.8172
																					8.9469				8.9469
																					9.0765				9.0765
																					9.2062				9.2062
																					9.3359				9.3359
																					9.4655				9.4655
																					9.5952				9.5952
																					9.7249				9.7249
																					9.8545				9.8545
																					9.9842				9.9842
																					10.1138				10.1138
																					10.2435				10.2435
																					10.3732				10.3732
																					10.5028				10.5028
																					10.6325				10.6325
																					10.7622				10.7622
																					10.8918				10.8918
																					11.0215				11.0215
																					11.1512				11.1512
																					11.2808				11.2808
																					11.4105				11.4105
																					11.5402				11.5402
																					11.6698				11.6698
																					11.7995				11.7995
																					11.9292				11.9292
																					12.0588				12.0588
																					12.1885				12.1885
																					12.3181				12.3181
																					12.4478				12.4478
																					12.5775				12.5775
																					12.7071				12.7071
																					12.8368				12.8368
																					12.9665				12.9665
																					13.0961				13.0961
																					13.2258				13.2258
																					13.3555				13.3555
																					13.4851				13.4851
																					13.6148				13.6148
																					13.7445				13.7445
																					13.8741				13.8741
																					14.0038				14.0038
																					14.1335				14.1335
																					14.2631				14.2631
																					14.3928				14.3928
																					14.5224				14.5224
																					14.6521				14.6521
																					14.7818				14.7818
																					14.9114				14.9114
																					15.0411				15.0411
																					15.1708				15.1708
																					15.3004				15.3004
																					15.4301				15.4301
																					15.5598				15.5598
																					15.6894				15.6894
																					15.8191				15.8191
																					15.9488				15.9488
																					16.0784				16.0784
																					16.2081				16.2081
																					16.3378				16.3378
																					16.4674				16.4674
																					16.5971				16.5971
																					16.7267				16.7267
																					16.8564				16.8564
																					16.9861				16.9861
																					17.1157				17.1157
																					17.2454				17.2454
																					17.3751				17.3751
																					17.5047				17.5047
																					17.6344				17.6344
																					17.7641				17.7641
																					17.8937				17.8937
																					18.0234				18.0234
																					18.1531				18.1531
																					18.2827				18.2827
																					18.4124				18.4124
																					18.5421				18.5421
																					18.6717				18.6717
																					18.8014				18.8014
																					18.931				18.931
																					19.0607				19.0607
																					19.1904				19.1904
																					19.32				19.32
																					19.4497				19.4497
																					19.5794				19.5794
																					19.709				19.709
																					19.8387				19.8387
																					19.9684				19.9684
																					20.098				20.098
																					20.2277				20.2277
																					20.3574				20.3574
																					20.487				20.487
																					20.6167				20.6167
																					20.7464				20.7464
																					20.876				20.876
																					21.0057				21.0057
																					21.1353				21.1353
																					21.265				21.265
																					21.3947				21.3947
																					21.5243				21.5243
																					21.654				21.654
																					21.7837				21.7837
																					21.9133				21.9133
																					22.043				22.043
																					22.1727				22.1727
																					22.3023				22.3023
																					22.432				22.432
																					22.5617				22.5617
																					22.6913				22.6913
																					22.821				22.821
																					22.9507				22.9507
																					23.0803				23.0803
																					23.21				23.21
																					23.3396				23.3396
																					23.4693				23.4693
																					23.599				23.599
																					23.7286				23.7286
																					23.8583				23.8583
																					23.988				23.988
																					24.1176				24.1176
																					24.2473				24.2473
																					24.377				24.377
																					24.5066				24.5066
																					24.6363				24.6363
																					24.766				24.766
																					24.8956				24.8956
																					25.0253				25.0253
																					25.155				25.155
																					25.2846				25.2846
																					25.4143				25.4143
																					25.5439				25.5439
																					25.6736				25.6736
																					25.8033				25.8033
																					25.9329				25.9329
																					26.0626				26.0626
																					26.1923				26.1923
																					26.3219				26.3219
																					26.4516				26.4516
																					26.5813				26.5813
																					26.7109				26.7109
																					26.8406				26.8406
																					26.9703				26.9703
																					27.0999				27.0999
																					27.2296				27.2296
																					27.3593				27.3593
																					27.4889				27.4889
																					27.6186				27.6186
																					27.7483				27.7483
																					27.8779				27.8779
																					28.0076				28.0076
																					28.1372				28.1372
																					28.2669				28.2669
																					28.3966				28.3966
																					28.5262				28.5262
																					28.6559				28.6559
																					28.7856				28.7856
																					28.9152				28.9152
																					29.0449				29.0449
																					29.1746				29.1746
																					29.3042				29.3042
																					29.4339				29.4339
																					29.5636				29.5636
																					29.6932				29.6932
																					29.8229				29.8229
																					29.9526				29.9526
																					30.0822				30.0822
																					30.2119				30.2119
																					30.3415				30.3415
																					30.4712				30.4712
																					30.6009				30.6009
																					30.7305				30.7305
																					30.8602				30.8602
																					30.9899				30.9899
																					31.1195				31.1195
																					31.2492				31.2492
																					31.3789				31.3789
																					31.5085				31.5085
																					31.6382				31.6382
																					31.7679				31.7679
																					31.8975				31.8975
																					32.0272				32.0272
																					32.1568				32.1568
																					32.2865				32.2865
																					32.4162				32.4162
																					32.5458				32.5458
																					32.6755				32.6755
																					32.8052				32.8052
																					0
																					0.1297
																					0.2593
																					0.389
																					0.5187
																					0.6483
																					0.778
																					0.9077
																					1.0373
																					1.167
																					1.2966
																					1.4263
																					1.556
																					1.6856
																					1.8153
																					1.945
																					2.0746
																					2.2043
																					2.334
																					2.4636
																					2.5933
																					2.723
																					2.8526
																					2.9823
																					3.112
																					3.2416
																					3.3713
																					3.5009
																					3.6306
																					3.7603
																					3.8899
																					4.0196
																					4.1493
																					4.2789
																					4.4086
																					4.5383
																					4.6679
																					4.7976
																					4.9273
																					5.0569
																					5.1866
																					5.3163
																					5.4459
																					5.5756
																					5.7052
																					5.8349
																					5.9646
																					6.0942
																					6.2239
																					6.3536
																					6.4832
																					6.6129
																					6.7426
																					6.8722
																					7.0019
																					7.1316
																					7.2612
																					7.3909
																					7.5206
																					7.6502
																					7.7799
																					7.9095
																					8.0392
																					8.1689
																					8.2985
																					8.4282
																					8.5579
																					8.6875
																					8.8172
																					8.9469
																					9.0765
																					9.2062
																					9.3359
																					9.4655
																					9.5952
																					9.7249
																					9.8545
																					9.9842
																					10.1138
																					10.2435
																					10.3732
																					10.5028
																					10.6325
																					10.7622
																					10.8918
																					11.0215
																					11.1512
																					11.2808
																					11.4105
																					11.5402
																					11.6698
																					11.7995
																					11.9292
																					12.0588
																					12.1885
																					12.3181
																					12.4478
																					12.5775
																					12.7071
																					12.8368
																					12.9665
																					13.0961
																					13.2258
																					13.3555
																					13.4851
																					13.6148
																					13.7445
																					13.8741
																					14.0038
																					14.1335
																					14.2631
																					14.3928
																					14.5224
																					14.6521
																					14.7818
																					14.9114
																					15.0411
																					15.1708
																					15.3004
																					15.4301
																					15.5598
																					15.6894
																					15.8191
																					15.9488
																					16.0784
																					16.2081
																					16.3378
																					16.4674
																					16.5971
																					16.7267
																					16.8564
																					16.9861
																					17.1157
																					17.2454
																					17.3751
																					17.5047
																					17.6344
																					17.7641
																					17.8937
																					18.0234
																					18.1531
																					18.2827
																					18.4124
																					18.5421
																					18.6717
																					18.8014
																					18.931
																					19.0607
																					19.1904
																					19.32
																					19.4497
																					19.5794
																					19.709
																					19.8387
																					19.9684
																					20.098
																					20.2277
																					20.3574
																					20.487
																					20.6167
																					20.7464
																					20.876
																					21.0057
																					21.1353
																					21.265
																					21.3947
																					21.5243
																					21.654
																					21.7837
																					21.9133
																					22.043
																					22.1727
																					22.3023
																					22.432
																					22.5617
																					22.6913
																					22.821
																					22.9507
																					23.0803
																					23.21
																					23.3396
																					23.4693
																					23.599
																					23.7286
																					23.8583
																					23.988
																					24.1176
																					24.2473
																					24.377
																					24.5066
																					24.6363
																					24.766
																					24.8956
																					25.0253
																					25.155
																					25.2846
																					25.4143
																					25.5439
																					25.6736
																					25.8033
																					25.9329
																					26.0626
																					26.1923
																					26.3219
																					26.4516
																					26.5813
																					26.7109
																					26.8406
																					26.9703
																					27.0999
																					27.2296
																					27.3593
																					27.4889
																					27.6186
																					27.7483
																					27.8779
																					28.0076
																					28.1372
																					28.2669
																					28.3966
																					28.5262
																					28.6559
																					28.7856
																					28.9152
																					29.0449
																					29.1746
																					29.3042
																					29.4339
																					29.5636
																					29.6932
																					29.8229
																					29.9526
																					30.0822
																					30.2119
																					30.3415
																					30.4712
																					30.6009
																					30.7305
																					30.8602
																					30.9899
																					31.1195
																					31.2492
																					31.3789
																					31.5085
																					31.6382
																					31.7679
																					31.8975
																					32.0272
																					32.1568
																					32.2865
																					32.4162
																					32.5458
																					32.6755
																					32.8052

## Sheet: crop2
D um	SPTBN		D um	SPTBN0%	actin		D um	ACTIN0%	D um	SPTBN		D um	SPTBN20%	actin		D um	ACTIN20%
0	2435.73	1	0	0.99483	2969.92	1	0	1.00157	0	2109.6	1	0	1.00671	2593.88	1	0	1.01197
0.1297	2369.18	0.972676	0.1297	0.993999	2914.96	0.981494	0.1297	1.00167	0.1297	2040.6	0.967292	0.1297	1.00991	2526.1	0.973873	0.1297	1.01147
0.2593	2315.22	0.950522	0.2593	0.992738	2954.18	0.994699	0.2593	1.00123	0.2593	2094.1	0.992653	0.2593	1.01275	2624.69	1.01188	0.2593	1.01132
0.389	2415.35	0.991633	0.389	0.992406	2984.14	1.00479	0.389	1.00123	0.389	2071.54	0.981958	0.389	1.01676	2598.19	1.00166	0.389	1.00995
0.5187	2398.45	0.984693	0.5187	0.991389	3024.34	1.01832	0.5187	1.00055	0.5187	2145.6	1.01706	0.5187	1.02065	2633.5	1.01528	0.5187	1.0077
0.6483	2446.04	1.00423	0.6483	0.98998	2945.03	0.991619	0.6483	0.999344	0.6483	2218.25	1.0515	0.6483	1.02588	2683.94	1.03472	0.6483	1.00478
0.778	2451.53	1.00649	0.778	0.988182	2937.5	0.989084	0.778	0.998131	0.778	2106.88	0.998706	0.778	1.03148	2678.23	1.03252	0.778	1.00164
0.9077	2531.76	1.03942	0.9077	0.986843	2901.15	0.976844	0.9077	0.997275	0.9077	2225.08	1.05474	`	1.03848	2699.04	1.04054	0.9077	0.999926
1.0373	2439.12	1.00139	1.0373	0.985512	2956.88	0.995609	1.0373	0.996327	1.0373	2236.83	1.06031	1.0373	1.04625	2703.27	1.04217	1.0373	0.998706
1.167	2374.14	0.974712	1.167	0.98502	2973.84	1.00132	1.167	0.994524	1.167	2198.42	1.0421	1.167	1.05371	2675.21	1.03136	1.167	0.996026
1.2966	2391.49	0.981836	1.2966	0.98549	3086.28	1.03918	1.2966	0.99228	1.2966	2227.71	1.05598	1.2966	1.06005	2641.56	1.01838	1.2966	0.993285
1.4263	2432.51	0.998679	1.4263	0.98556	2964.24	0.998089	1.4263	0.989417	1.4263	2275.6	1.07869	1.4263	1.06637	2678.79	1.03274	1.4263	0.989676
1.556	2381.57	0.977764	1.556	0.986553	3013.86	1.0148	1.556	0.986164	1.556	2297.4	1.08902	1.556	1.07323	2564.79	0.988788	1.556	0.986963
1.6856	2368.05	0.972215	1.6856	0.987642	2970.89	1.00033	1.6856	0.982217	1.6856	2260.56	1.07156	1.6856	1.08075	2463.35	0.949681	1.6856	0.98456
1.8153	2405.77	0.9877	1.8153	0.988777	2849.47	0.959445	1.8153	0.977812	1.8153	2333.94	1.10634	1.8153	1.08815	2553.9	0.984587	1.8153	0.982898
1.945	2343.99	0.962334	1.945	0.989575	2828.47	0.952374	1.945	0.973264	1.945	2373.31	1.125	1.945	1.09523	2408.33	0.928469	1.945	0.979588
2.0746	2302.28	0.945213	2.0746	0.990568	2890.93	0.973404	2.0746	0.968189	2.0746	2334.65	1.10667	2.0746	1.10177	2426.44	0.935449	2.0746	0.976912
2.2043	2440.72	1.00205	2.2043	0.991048	2828.11	0.952251	2.2043	0.962866	2.2043	2362.94	1.12009	2.2043	1.10845	2478.98	0.955705	2.2043	0.974509
2.334	2408.88	0.988976	2.334	0.991974	2896.41	0.975247	2.334	0.958086	2.334	2390.19	1.133	2.334	1.11426	2432.75	0.937883	2.334	0.973321
2.4636	2426.36	0.996155	2.4636	0.994276	2866.28	0.965105	2.4636	0.953465	2.4636	2247.85	1.06553	2.4636	1.12032	2465.48	0.9505	2.4636	0.972228
2.5933	2408.66	0.988887	2.5933	0.99688	2826.5	0.951709	2.5933	0.949424	2.5933	2316.25	1.09795	2.5933	1.12559	2466	0.950701	2.5933	0.971723
2.723	2404.73	0.987273	2.723	0.999015	2797.12	0.941818	2.723	0.945055	2.723	2397.81	1.13662	2.723	1.13041	2508.48	0.967078	2.723	0.969949
2.8526	2447.42	1.0048	2.8526	1.00015	2825.99	0.951537	2.8526	0.941342	2.8526	2479.75	1.17546	2.8526	1.13483	2437.17	0.939585	2.8526	0.967471
2.9823	2362.35	0.969874	2.9823	0.99998	2740.07	0.922607	2.9823	0.9383	2.9823	2440.06	1.15664	2.9823	1.14114	2522.06	0.972314	2.9823	0.967637
3.112	2425.49	0.995795	3.112	1.00126	2775.59	0.934569	3.112	0.935427	3.112	2506.02	1.18791	3.112	1.14743	2586.77	0.997261	3.112	0.967953
3.2416	2470.93	1.01445	3.2416	1.0023	2799.19	0.942514	3.2416	0.933056	3.2416	2451.02	1.16184	3.2416	1.15484	2642.79	1.01886	3.2416	0.969621
3.3713	2525.47	1.03684	3.3713	1.00303	2763.03	0.930337	3.3713	0.930317	3.3713	2468.71	1.17022	3.3713	1.16326	2665.65	1.02767	3.3713	0.972843
3.5009	2507.12	1.02931	3.5009	1.00387	2677.99	0.901704	3.5009	0.928312	3.5009	2395.42	1.13548	3.5009	1.16978	2522	0.97229	3.5009	0.977862
3.6306	2533.49	1.04013	3.6306	1.00558	2633.86	0.886847	3.6306	0.926887	3.6306	2357.46	1.11749	3.6306	1.17732	2455.9	0.946806	3.6306	0.983817
3.7603	2483.15	1.01947	3.7603	1.00535	2675.42	0.900839	3.7603	0.925823	3.7603	2398.88	1.13712	3.7603	1.18408	2588.67	0.997992	3.7603	0.991011
3.8899	2413.01	0.990673	3.8899	1.00472	2674.36	0.900484	3.8899	0.92509	3.8899	2511.58	1.19055	3.8899	1.18915	2596.46	1.001	3.8899	0.999843
4.0196	2467.04	1.01285	4.0196	1.00358	2697.07	0.908128	4.0196	0.925579	4.0196	2541.46	1.20471	4.0196	1.19448	2695.75	1.03928	4.0196	1.00896
4.1493	2396.76	0.983999	4.1493	1.00166	2698.82	0.90872	4.1493	0.925205	4.1493	2523.02	1.19597	4.1493	1.20019	2627.85	1.0131	4.1493	1.01881
4.2789	2396.07	0.983717	4.2789	0.99908	2742.36	0.92338	4.2789	0.92616	4.2789	2484.92	1.17791	4.2789	1.20455	2615.73	1.00843	4.2789	1.02771
4.4086	2398.24	0.98461	4.4086	0.995802	2769.41	0.932485	4.4086	0.926848	4.4086	2503.08	1.18652	4.4086	1.20796	2558.33	0.986298	4.4086	1.03598
4.5383	2437.24	1.00062	4.5383	0.992363	2768.92	0.932321	4.5383	0.926999	4.5383	2535.02	1.20166	4.5383	1.21153	2748.69	1.05968	4.5383	1.04615
4.6679	2427.96	0.99681	4.6679	0.988169	2821.92	0.950167	4.6679	0.926323	4.6679	2585.08	1.22539	4.6679	1.21556	2731.21	1.05295	4.6679	1.05463
4.7976	2487.04	1.02107	4.7976	0.982234	2857.18	0.962038	4.7976	0.92632	4.7976	2579.02	1.22251	4.7976	1.21862	2753.92	1.0617	4.7976	1.06227
4.9273	2459.32	1.00969	4.9273	0.977563	2809.49	0.945981	4.9273	0.924954	4.9273	2653.92	1.25802	4.9273	1.22106	2683.75	1.03465	4.9273	1.06995
5.0569	2332.68	0.957691	5.0569	0.971561	2807.85	0.94543	5.0569	0.924583	5.0569	2641.71	1.25223	5.0569	1.22269	2724.12	1.05021	5.0569	1.07714
5.1866	2289.31	0.939887	5.1866	0.965213	2760.77	0.929578	5.1866	0.925019	5.1866	2711.52	1.28532	5.1866	1.2229	2720.25	1.04872	5.1866	1.08558
5.3163	2311.45	0.948975	5.3163	0.957694	2822.15	0.950244	5.3163	0.923911	5.3163	2762.06	1.30928	5.3163	1.22287	2915.69	1.12407	5.3163	1.09467
5.4459	2309.55	0.948198	5.4459	0.950445	2714.99	0.914162	5.4459	0.92117	5.4459	2732.81	1.29541	5.4459	1.22329	3008.81	1.15997	5.4459	1.10427
5.5756	2339.74	0.960592	5.5756	0.94326	2693.8	0.907027	5.5756	0.918879	5.5756	2629.42	1.2464	5.5756	1.22566	2948.96	1.13689	5.5756	1.11394
5.7052	2270.05	0.931981	5.7052	0.934753	2729.19	0.918944	5.7052	0.916375	5.7052	2592.88	1.22908	5.7052	1.22704	3019.54	1.1641	5.7052	1.12492
5.8349	2236.64	0.918261	5.8349	0.926854	2748.82	0.925555	5.8349	0.913228	5.8349	2552.94	1.21015	5.8349	1.23016	3043.29	1.17326	5.8349	1.13617
5.9646	2275.65	0.934278	5.9646	0.920674	2748.26	0.925364	5.9646	0.909621	5.9646	2519.98	1.19453	5.9646	1.23308	3073.21	1.18479	5.9646	1.14954
6.0942	2235.64	0.91785	6.0942	0.915712	2686.51	0.904575	6.0942	0.905376	6.0942	2522.94	1.19593	6.0942	1.23707	3022.98	1.16543	6.0942	1.1643
6.2239	2198.08	0.902432	6.2239	0.91086	2601.18	0.875841	6.2239	0.900015	6.2239	2516.23	1.19275	6.2239	1.24049	3081.19	1.18787	6.2239	1.17629
6.3536	2243.91	0.921246	6.3536	0.906835	2630.96	0.885869	6.3536	0.893976	6.3536	2552.73	1.21005	6.3536	1.24285	3093.83	1.19275	6.3536	1.18816
6.4832	2159.32	0.88652	6.4832	0.902181	2633.41	0.886693	6.4832	0.887055	6.4832	2612.52	1.23839	6.4832	1.24334	3020.42	1.16444	6.4832	1.20124
6.6129	2157.03	0.885577	6.6129	0.897871	2640.16	0.888968	6.6129	0.880654	6.6129	2580.62	1.22327	6.6129	1.24517	3057	1.17855	6.6129	1.21426
6.7426	2210.64	0.907586	6.7426	0.894348	2646.07	0.890956	6.7426	0.873627	6.7426	2555.83	1.21152	6.7426	1.24895	3116.62	1.20153	6.7426	1.22711
6.8722	2162.96	0.888013	6.8722	0.891193	2563.11	0.863023	6.8722	0.866632	6.8722	2652.02	1.25712	6.8722	1.25294	3184.04	1.22752	6.8722	1.23917
7.0019	2148.7	0.88216	7.0019	0.889181	2558.49	0.861467	7.0019	0.860194	7.0019	2660.4	1.26109	7.0019	1.25665	3213.96	1.23906	7.0019	1.25004
7.1316	2138.28	0.877882	7.1316	0.88789	2484.53	0.836564	7.1316	0.853917	7.1316	2695.38	1.27767	7.1316	1.26172	3177.21	1.22489	7.1316	1.2609
7.2612	2079.32	0.853676	7.2612	0.887757	2529.26	0.851625	7.2612	0.848115	7.2612	2680.33	1.27054	7.2612	1.26929	3247.67	1.25205	7.2612	1.27397
7.3909	2127.51	0.87346	7.3909	0.889216	2490.84	0.838689	7.3909	0.843006	7.3909	2700.73	1.28021	7.3909	1.27871	3397.5	1.30982	7.3909	1.28733
7.5206	2091.07	0.858497	7.5206	0.892326	2558.43	0.861448	7.5206	0.838751	7.5206	2763.65	1.31003	7.5206	1.29251	3515.77	1.35541	7.5206	1.3031
7.6502	2138.43	0.877943	7.6502	0.89519	2491.61	0.838948	7.6502	0.833978	7.6502	2856.38	1.35399	7.6502	1.30977	3598.44	1.38728	7.6502	1.31901
7.7799	2153.08	0.883957	7.7799	0.897596	2332.08	0.785234	7.7799	0.830451	7.7799	2825.54	1.33937	7.7799	1.32941	3591.77	1.38471	7.7799	1.33859
7.9095	2222.2	0.912336	7.9095	0.899645	2414.46	0.812971	7.9095	0.82718	7.9095	2913.73	1.38117	7.9095	1.35361	3609.52	1.39156	7.9095	1.35988
8.0392	2180.32	0.895142	8.0392	0.90241	2526.08	0.850556	8.0392	0.824572	8.0392	2984.83	1.41488	8.0392	1.38177	3688.69	1.42208	8.0392	1.38478
8.1689	2214.74	0.909273	8.1689	0.905009	2466.49	0.83049	8.1689	0.822268	8.1689	2953.71	1.40012	8.1689	1.41279	3693.67	1.424	8.1689	1.41387
8.2985	2261.24	0.928364	8.2985	0.907723	2351.92	0.791914	8.2985	0.819774	8.2985	3046	1.44387	8.2985	1.44612	3732.96	1.43914	8.2985	1.44354
8.4282	2291.55	0.940808	8.4282	0.910071	2400.05	0.808121	8.4282	0.818072	8.4282	3033.1	1.43776	8.4282	1.48031	3868.67	1.49146	8.4282	1.47546
8.5579	2215.08	0.909412	8.5579	0.910627	2427.97	0.817522	8.5579	0.817155	8.5579	3053.88	1.44761	8.5579	1.51499	3819.79	1.47262	8.5579	1.51166
8.6875	2201.5	0.903836	8.6875	0.911429	2419.61	0.814705	8.6875	0.817085	8.6875	3043.23	1.44256	8.6875	1.55116	3798.52	1.46442	8.6875	1.55184
8.8172	2225.47	0.913678	8.8172	0.913365	2410.55	0.811656	8.8172	0.816435	8.8172	3068.9	1.45473	8.8172	1.59068	4014.1	1.54753	8.8172	1.59317
8.9469	2234.68	0.917456	8.9469	0.91527	2387.41	0.803862	8.9469	0.815816	8.9469	3167.23	1.50134	8.9469	1.63044	4037.31	1.55648	8.9469	1.63764
9.0765	2309.97	0.94837	9.0765	0.916833	2486.26	0.837146	9.0765	0.815804	9.0765	3442.46	1.6318	9.0765	1.67087	4135.27	1.59424	9.0765	1.68523
9.2062	2273.7	0.933479	9.2062	0.917165	2397.42	0.807234	9.2062	0.817081	9.2062	3577.69	1.69591	9.2062	1.7118	4250.04	1.63849	9.2062	1.73403
9.3359	2325.22	0.954628	9.3359	0.916613	2471.03	0.832018	9.3359	0.818895	9.3359	3608.25	1.71039	9.3359	1.75219	4495.5	1.73312	9.3359	1.78635
9.4655	2295.32	0.942356	9.4655	0.916703	2466.22	0.830398	9.4655	0.821213	9.4655	3746.33	1.77585	9.4655	1.79177	4658.4	1.79592	9.4655	1.84333
9.5952	2256.23	0.926305	9.5952	0.915289	2455.58	0.826817	9.5952	0.822346	9.5952	3927.71	1.86182	9.5952	1.83105	4941.88	1.90521	9.5952	1.90472
9.7249	2258.47	0.927226	9.7249	0.913223	2489.01	0.838074	9.7249	0.824458	9.7249	4058.42	1.92378	9.7249	1.86861	5087.35	1.96129	9.7249	1.96926
9.8545	2261.3	0.928386	9.8545	0.910882	2470.91	0.831978	9.8545	0.827041	9.8545	4134.56	1.95988	9.8545	1.90575	5298.23	2.04259	9.8545	2.03791
9.9842	2170.31	0.891031	9.9842	0.908174	2493.26	0.839503	9.9842	0.831565	9.9842	4307.56	2.04188	9.9842	1.94028	5534.6	2.13372	9.9842	2.10835
10.1138	2132.91	0.875674	10.1138	0.906294	2494.15	0.839804	10.1138	0.836185	10.1138	4231.12	2.00565	10.1138	1.97104	5623.04	2.16782	10.1138	2.18197
10.2435	2181.59	0.895663	10.2435	0.904493	2577.2	0.867769	10.2435	0.843718	10.2435	4307.38	2.04179	10.2435	1.99843	5859.56	2.259	10.2435	2.25732
10.3732	2134.09	0.876162	10.3732	0.902609	2510.03	0.84515	10.3732	0.852072	10.3732	4391.23	2.08154	10.3732	2.02292	5867.27	2.26197	10.3732	2.33414
10.5028	2141.01	0.879003	10.5028	0.900766	2504.35	0.843239	10.5028	0.859445	10.5028	4377.48	2.07502	10.5028	2.04139	6032.27	2.32558	10.5028	2.40728
10.6325	2106.99	0.865033	10.6325	0.899576	2569.97	0.865334	10.6325	0.868053	10.6325	4382.4	2.07735	10.6325	2.05491	6238.06	2.40492	10.6325	2.47608
10.7622	2127.2	0.873333	10.7622	0.897367	2506.84	0.844076	10.7622	0.878384	10.7622	4374.08	2.07341	10.7622	2.06188	6311.73	2.43332	10.7622	2.54055
10.8918	2155.09	0.884784	10.8918	0.895424	2579.58	0.868569	10.8918	0.889317	10.8918	4291.06	2.03406	10.8918	2.06207	6595.85	2.54286	10.8918	2.59824
11.0215	2120.53	0.870592	11.0215	0.893869	2609.59	0.878675	11.0215	0.900235	11.0215	4351.42	2.06267	11.0215	2.05589	6865.27	2.64672	11.0215	2.64661
11.1512	2250.8	0.924075	11.1512	0.892718	2635.18	0.887289	11.1512	0.912565	11.1512	4411.29	2.09105	11.1512	2.0423	6894.85	2.65813	11.1512	2.68547
11.2808	2276.5	0.934627	11.2808	0.89021	2637.88	0.888199	11.2808	0.925596	11.2808	4365.94	2.06955	11.2808	2.02064	6940.62	2.67577	11.2808	2.71194
11.4105	2130.96	0.874875	11.4105	0.887709	2744.2	0.923999	11.4105	0.938134	11.4105	4153.98	1.96908	11.4105	1.98978	7171.6	2.76482	11.4105	2.72474
11.5402	2072.45	0.850852	11.5402	0.885011	2757.38	0.928435	11.5402	0.950103	11.5402	4130.52	1.95796	11.5402	1.94941	7306.25	2.81673	11.5402	2.72615
11.6698	2122.66	0.871469	11.6698	0.882501	2824.57	0.951059	11.6698	0.960589	11.6698	4077.35	1.93276	11.6698	1.9016	7381.17	2.84561	11.6698	2.71287
11.7995	2122.68	0.871474	11.7995	0.879715	2793.81	0.940703	11.7995	0.972004	11.7995	4023.06	1.90702	11.7995	1.84919	7529.79	2.90291	11.7995	2.68561
11.9292	2169.24	0.890593	11.9292	0.875909	2854.77	0.961228	11.9292	0.981224	11.9292	3915.42	1.856	11.9292	1.79123	7525.77	2.90136	11.9292	2.644
12.0588	2134.99	0.876529	12.0588	0.872944	2927.57	0.98574	12.0588	0.989863	12.0588	3777.19	1.79047	12.0588	1.72682	7381.25	2.84565	12.0588	2.59106
12.1885	2200.81	0.903553	12.1885	0.870415	3114.54	1.0487	12.1885	0.99788	12.1885	3668.9	1.73914	12.1885	1.65766	7200.15	2.77583	12.1885	2.52483
12.3181	2224.65	0.91334	12.3181	0.867586	3146.07	1.05931	12.3181	1.00525	12.3181	3540	1.67804	12.3181	1.58529	7024.9	2.70826	12.3181	2.44779
12.4478	2219.54	0.911243	12.4478	0.865131	3164.23	1.06543	12.4478	1.01228	12.4478	3272.35	1.55117	12.4478	1.50992	6571.44	2.53344	12.4478	2.35939
12.5775	2168.24	0.890182	12.5775	0.862844	3130.77	1.05416	12.5775	1.01827	12.5775	3056.96	1.44907	12.5775	1.43184	6330.23	2.44045	12.5775	2.26244
12.7071	2107.51	0.865249	12.7071	0.860353	3224.19	1.08562	12.7071	1.02302	12.7071	2909.19	1.37902	12.7071	1.3538	5918.62	2.28177	12.7071	2.15746
12.8368	2023.5	0.830757	12.8368	0.856212	3100.39	1.04393	12.8368	1.02648	12.8368	2719.54	1.28912	12.8368	1.27382	5489.75	2.11643	12.8368	2.04487
12.9665	2035.1	0.835517	12.9665	0.852194	3057.05	1.02934	12.9665	1.02927	12.9665	2470.9	1.17126	12.9665	1.19407	4895.04	1.88715	12.9665	1.92758
13.0961	2007.27	0.824094	13.0961	0.847501	3097.04	1.0428	13.0961	1.03032	13.0961	2293.15	1.087	13.0961	1.11576	4558.65	1.75747	13.0961	1.80417
13.2258	1980.49	0.813098	13.2258	0.842153	3118.82	1.05014	13.2258	1.02952	13.2258	2101.58	0.996198	13.2258	1.0373	4163.65	1.60518	13.2258	1.67796
13.3555	1999.62	0.820954	13.3555	0.836652	3120.62	1.05074	13.3555	1.02734	13.3555	1991.4	0.943967	13.3555	0.961027	3681	1.41911	13.3555	1.5513
13.4851	1976.65	0.811522	13.4851	0.83068	3064.8	1.03195	13.4851	1.02323	13.4851	1761.08	0.834793	13.4851	0.887251	3214.19	1.23915	13.4851	1.42384
13.6148	1958.9	0.804237	13.6148	0.823661	2986.68	1.00564	13.6148	1.01866	13.6148	1589.25	0.75334	13.6148	0.816057	2897.92	1.11722	13.6148	1.29965
13.7445	1925.81	0.79065	13.7445	0.815055	2876.62	0.968586	13.7445	1.01122	13.7445	1369.96	0.649391	13.7445	0.749796	2596.46	1.001	13.7445	1.18053
13.8741	1944.8	0.798445	13.8741	0.807145	2802.09	0.943492	13.8741	1.00282	13.8741	1215.02	0.575947	13.8741	0.689486	2298.54	0.886142	13.8741	1.06598
14.0038	1892.9	0.777141	14.0038	0.799104	2803.92	0.944106	14.0038	0.992733	14.0038	1115.56	0.528802	14.0038	0.6328	2069.94	0.79801	14.0038	0.956746
14.1335	1896.87	0.778767	14.1335	0.788622	2794.66	0.940989	14.1335	0.982832	14.1335	1092.54	0.51789	14.1335	0.579627	1806.79	0.696561	14.1335	0.856644
14.2631	1852.28	0.760464	14.2631	0.775866	2860.81	0.963262	14.2631	0.970516	14.2631	1012.81	0.480096	14.2631	0.532149	1653.31	0.637391	14.2631	0.764924
14.3928	1927.04	0.791155	14.3928	0.763297	2766.54	0.931521	14.3928	0.956866	14.3928	939.062	0.445137	14.3928	0.489595	1499.69	0.578165	14.3928	0.682813
14.5224	1973.47	0.810218	14.5224	0.750843	2821.32	0.949967	14.5224	0.94096	14.5224	866.938	0.410948	14.5224	0.452761	1423.92	0.548954	14.5224	0.61179
14.6521	1940.7	0.796764	14.6521	0.738339	2849.85	0.959572	14.6521	0.923958	14.6521	816.062	0.386832	14.6521	0.420501	1230.06	0.474218	14.6521	0.55119
14.7818	1859.18	0.763293	14.7818	0.724367	2797.89	0.942077	14.7818	0.906446	14.7818	800.25	0.379337	14.7818	0.393788	1221.15	0.470781	14.7818	0.499576
14.9114	1823.76	0.748752	14.9114	0.710468	2722.26	0.91661	14.9114	0.889345	14.9114	785.833	0.372503	14.9114	0.371657	1187.12	0.457665	14.9114	0.457255
15.0411	1757.26	0.72145	15.0411	0.696788	2637.7	0.88814	15.0411	0.871033	15.0411	789.146	0.374073	15.0411	0.355074	1183.88	0.456412	15.0411	0.424137
15.1708	1701.31	0.698481	15.1708	0.682775	2557.62	0.861176	15.1708	0.852292	15.1708	797.458	0.378013	15.1708	0.341114	1084.58	0.418132	15.1708	0.397094
15.3004	1564.03	0.642118	15.3004	0.667238	2524.54	0.850037	15.3004	0.83207	15.3004	765.062	0.362657	15.3004	0.329616	1090.5	0.420413	15.3004	0.377055
15.4301	1596.3	0.655367	15.4301	0.65082	2462.46	0.829133	15.4301	0.811666	15.4301	708.729	0.335954	15.4301	0.320684	1044.15	0.402543	15.4301	0.362357
15.5598	1551.24	0.63687	15.5598	0.633597	2403.65	0.809332	15.5598	0.789486	15.5598	693.625	0.328794	15.5598	0.314262	997.833	0.384688	15.5598	0.352091
15.6894	1476.66	0.60625	15.6894	0.615848	2298.62	0.773968	15.6894	0.767037	15.6894	663.854	0.314682	15.6894	0.309188	1007.06	0.388246	15.6894	0.343417
15.8191	1445.76	0.593562	15.8191	0.597579	2245.65	0.756131	15.8191	0.744698	15.8191	738.354	0.349996	15.8191	0.305763	993.042	0.382841	15.8191	0.338186
15.9488	1316.05	0.540312	15.9488	0.579374	2208.55	0.743641	15.9488	0.72216	15.9488	712.083	0.337543	15.9488	0.303697	950.438	0.366416	15.9488	0.335469
16.0784	1257.81	0.5164	16.0784	0.561189	2093.97	0.705061	16.0784	0.700076	16.0784	707.792	0.335509	16.0784	0.302528	970.167	0.374022	16.0784	0.333606
16.2081	1263.3	0.518652	16.2081	0.542374	1932.55	0.650709	16.2081	0.676949	16.2081	673.583	0.319294	16.2081	0.301507	965.25	0.372127	16.2081	0.331026
16.3378	1260.58	0.517537	16.3378	0.523409	2004.8	0.675034	16.3378	0.653803	16.3378	645.875	0.306159	16.3378	0.299857	943.667	0.363806	16.3378	0.328468
16.4674	1221.46	0.501476	16.4674	0.50468	1862.35	0.627071	16.4674	0.629677	16.4674	590.854	0.280078	16.4674	0.297115	874.083	0.33698	16.4674	0.326133
16.5971	1163.62	0.47773	16.5971	0.486925	1772.69	0.596881	16.5971	0.605507	16.5971	665.875	0.31564	16.5971	0.293974	871.042	0.335807	16.5971	0.323774
16.7267	1138.34	0.46735	16.7267	0.469035	1572.49	0.529471	16.7267	0.581883	16.7267	607.812	0.288117	16.7267	0.290377	807.312	0.311238	16.7267	0.321325
16.8564	1179.16	0.48411	16.8564	0.451773	1576.31	0.530759	16.8564	0.558005	16.8564	578.75	0.274341	16.8564	0.287977	851.021	0.328089	16.8564	0.317547
16.9861	1109.37	0.455455	16.9861	0.434858	1526.92	0.514128	16.9861	0.535553	16.9861	610.562	0.28942	16.9861	0.284696	822.854	0.31723	16.9861	0.313549
17.1157	997.635	0.409584	17.1157	0.419303	1495.42	0.503522	17.1157	0.513607	17.1157	599.875	0.284354	17.1157	0.281253	815.583	0.314426	17.1157	0.308743
17.2454	949.676	0.389894	17.2454	0.405799	1438.88	0.484484	17.2454	0.492627	17.2454	641.542	0.304105	17.2454	0.277052	793.188	0.305793	17.2454	0.304553
17.3751	960.23	0.394227	17.3751	0.392807	1346.81	0.453484	17.3751	0.4733	17.3751	573.062	0.271644	17.3751	0.272452	809.896	0.312234	17.3751	0.299032
17.5047	941.108	0.386376	17.5047	0.379335	1292.82	0.435306	17.5047	0.455535	17.5047	604.208	0.286408	17.5047	0.26751	771.062	0.297263	17.5047	0.293639
17.6344	877.703	0.360345	17.6344	0.367389	1297.24	0.436794	17.6344	0.438204	17.6344	523.917	0.248349	17.6344	0.2633	740.188	0.28536	17.6344	0.288748
17.7641	840.297	0.344988	17.7641	0.356056	1216.69	0.409671	17.7641	0.421331	17.7641	505.708	0.239717	17.7641	0.259809	701.312	0.270372	17.7641	0.284559
17.8937	872.405	0.35817	17.8937	0.345325	1215.45	0.409252	17.8937	0.405668	17.8937	516.875	0.24501	17.8937	0.257058	736.75	0.284035	17.8937	0.279181
18.0234	838.987	0.34445	18.0234	0.333883	1219.78	0.410713	18.0234	0.390956	18.0234	563.896	0.267299	18.0234	0.253335	716.646	0.276284	18.0234	0.274294
18.1531	770.338	0.316266	18.1531	0.324036	1205.66	0.405958	18.1531	0.377499	18.1531	548.021	0.259774	18.1531	0.250077	694.958	0.267923	18.1531	0.269804
18.2827	775.959	0.318573	18.2827	0.314913	1104.4	0.371864	18.2827	0.365754	18.2827	526.625	0.249632	18.2827	0.246424	698.792	0.269401	18.2827	0.265343
18.4124	754.392	0.309719	18.4124	0.305984	1056.47	0.355725	18.4124	0.354005	18.4124	512.688	0.243026	18.4124	0.242756	697.062	0.268734	18.4124	0.261293
18.5421	684.946	0.281208	18.5421	0.297716	1048.9	0.353176	18.5421	0.342992	18.5421	470.104	0.22284	18.5421	0.240165	656.042	0.25292	18.5421	0.256846
18.6717	674.662	0.276986	18.6717	0.289391	964.905	0.324893	18.6717	0.33351	18.6717	516.812	0.244981	18.6717	0.237898	602.542	0.232294	18.6717	0.2525
18.8014	699.013	0.286983	18.8014	0.281823	1007.12	0.339108	18.8014	0.324477	18.8014	470.625	0.223087	18.8014	0.236121	632.146	0.243707	18.8014	0.248612
18.931	699.595	0.287222	18.931	0.274929	921.365	0.310232	18.931	0.3152	18.931	507.875	0.240744	18.931	0.233985	674.271	0.259947	18.931	0.245318
19.0607	659.581	0.270794	19.0607	0.269027	915.5	0.308258	19.0607	0.307733	19.0607	503.521	0.23868	19.0607	0.232101	657.396	0.253442	19.0607	0.242958
19.1904	612.878	0.25162	19.1904	0.26301	845.932	0.284833	19.1904	0.300438	19.1904	475.188	0.22525	19.1904	0.229843	610.792	0.235475	19.1904	0.239719
19.32	607.405	0.249373	19.32	0.257669	798.23	0.268772	19.32	0.293727	19.32	485.729	0.230247	19.32	0.228121	588.146	0.226744	19.32	0.236972
19.4497	598.392	0.245673	19.4497	0.253027	856.311	0.288328	19.4497	0.285896	19.4497	427.167	0.202487	19.4497	0.226019	611.292	0.235667	19.4497	0.233999
19.5794	577.257	0.236995	19.5794	0.249483	832.987	0.280475	19.5794	0.278861	19.5794	468.729	0.222188	19.5794	0.223168	601.75	0.231989	19.5794	0.231167
19.709	599.027	0.245933	19.709	0.24588	769.162	0.258984	19.709	0.272036	19.709	448.646	0.212668	19.709	0.220975	627.771	0.242021	19.709	0.228969
19.8387	548.108	0.225028	19.8387	0.241747	822.487	0.276939	19.8387	0.265824	19.8387	468.188	0.221932	19.8387	0.219054	572.646	0.220769	19.8387	0.226674
19.9684	569.459	0.233794	19.9684	0.237166	802.473	0.2702	19.9684	0.25981	19.9684	475.271	0.225289	19.9684	0.218301	568.042	0.218994	19.9684	0.224742
20.098	641.662	0.263437	20.098	0.233253	722.176	0.243164	20.098	0.253658	20.098	514.604	0.243934	20.098	0.216659	594.375	0.229146	20.098	0.223035
20.2277	575.987	0.236474	20.2277	0.23023	748.743	0.252109	20.2277	0.248006	20.2277	470.458	0.223008	20.2277	0.215333	558.396	0.215275	20.2277	0.221052
20.3574	558.838	0.229433	20.3574	0.227163	771.919	0.259912	20.3574	0.242805	20.3574	441.729	0.20939	20.3574	0.213238	528.583	0.203781	20.3574	0.218687
20.487	549.568	0.225628	20.487	0.224352	716.054	0.241102	20.487	0.238433	20.487	414.812	0.19663	20.487	0.210697	586.375	0.226061	20.487	0.21591
20.6167	575.257	0.236174	20.6167	0.222513	740.392	0.249297	20.6167	0.234715	20.6167	487.167	0.230928	20.6167	0.208117	584.583	0.225371	20.6167	0.214525
20.7464	558.108	0.229134	20.7464	0.221262	707.108	0.23809	20.7464	0.231407	20.7464	415.729	0.197065	20.7464	0.206771	537.208	0.207106	20.7464	0.212576
20.876	548.122	0.225034	20.876	0.219367	618.432	0.208232	20.876	0.228312	20.876	448.688	0.212688	20.876	0.205317	517.708	0.199589	20.876	0.211073
21.0057	554.635	0.227708	21.0057	0.217774	671.932	0.226246	21.0057	0.225492	21.0057	437.479	0.207375	21.0057	0.204046	514.854	0.198488	21.0057	0.209271
21.1353	560.27	0.230021	21.1353	0.216495	696.905	0.234655	21.1353	0.222607	21.1353	448.812	0.212747	21.1353	0.202487	575.438	0.221845	21.1353	0.208086
21.265	525.27	0.215652	21.265	0.214579	648.108	0.218224	21.265	0.220797	21.265	423.917	0.200946	21.265	0.200061	561.479	0.216463	21.265	0.206799
21.3947	471.703	0.19366	21.3947	0.212694	634.203	0.213542	21.3947	0.218436	21.3947	402.729	0.190903	21.3947	0.19826	576.771	0.222359	21.3947	0.204541
21.5243	488.216	0.200439	21.5243	0.211506	636.784	0.214411	21.5243	0.216869	21.5243	416.479	0.19742	21.5243	0.196267	558	0.215122	21.5243	0.20276
21.654	471.568	0.193604	21.654	0.210578	641.162	0.215885	21.654	0.214749	21.654	382.271	0.181205	21.654	0.194901	482.125	0.185871	21.654	0.202039
21.7837	524.432	0.215308	21.7837	0.209324	613.203	0.206471	21.7837	0.212893	21.7837	361.458	0.171339	21.7837	0.193471	528.896	0.203902	21.7837	0.200948
21.9133	482.419	0.198059	21.9133	0.207863	572.77	0.192857	21.9133	0.210835	21.9133	401.75	0.190439	21.9133	0.191877	505.083	0.194721	21.9133	0.199486
22.043	463.595	0.190331	22.043	0.206657	595.608	0.200547	22.043	0.208466	22.043	386.083	0.183012	22.043	0.190941	485.396	0.187132	22.043	0.198259
22.1727	476.568	0.195657	22.1727	0.205982	599.459	0.201844	22.1727	0.206981	22.1727	425.812	0.201845	22.1727	0.189387	540.042	0.208199	22.1727	0.196786
22.3023	486.554	0.199757	22.3023	0.204451	620.622	0.208969	22.3023	0.205548	22.3023	418.625	0.198438	22.3023	0.188038	476.708	0.183782	22.3023	0.195293
22.432	486.743	0.199835	22.432	0.203213	614.676	0.206967	22.432	0.203834	22.432	401.188	0.190172	22.432	0.186886	502.542	0.193742	22.432	0.194062
22.5617	537.676	0.220745	22.5617	0.201525	629.878	0.212086	22.5617	0.203155	22.5617	363.396	0.172258	22.5617	0.18546	465.875	0.179606	22.5617	0.193051
22.6913	549.243	0.225494	22.6913	0.199848	643.757	0.216759	22.6913	0.202624	22.6913	376.271	0.178361	22.6913	0.184647	480.708	0.185324	22.6913	0.191625
22.821	510.919	0.20976	22.821	0.199774	617.324	0.207859	22.821	0.201843	22.821	391.458	0.18556	22.821	0.184888	490.167	0.188971	22.821	0.190592
22.9507	507.284	0.208268	22.9507	0.198702	657.851	0.221505	22.9507	0.201697	22.9507	379.562	0.179921	22.9507	0.183894	516.854	0.199259	22.9507	0.189277
23.0803	495.054	0.203247	23.0803	0.197905	565.5	0.190409	23.0803	0.201724	23.0803	398.417	0.188859	23.0803	0.183125	539.021	0.207805	23.0803	0.188028
23.21	485.568	0.199352	23.21	0.196881	562.581	0.189426	23.21	0.201059	23.21	418.688	0.198468	23.21	0.182246	455.438	0.175582	23.21	0.187286
23.3396	441.851	0.181404	23.3396	0.196691	597.487	0.20118	23.3396	0.200806	23.3396	377.729	0.179052	23.3396	0.181925	509.021	0.19624	23.3396	0.186343
23.4693	467.743	0.192034	23.4693	0.195739	642.987	0.2165	23.4693	0.200025	23.4693	381.708	0.180938	23.4693	0.17994	459.646	0.177204	23.4693	0.184976
23.599	478.554	0.196473	23.599	0.194792	586.446	0.197462	23.599	0.199383	23.599	352.625	0.167152	23.599	0.17878	508.938	0.196208	23.599	0.183046
23.7286	459.378	0.1886	23.7286	0.19419	609.716	0.205297	23.7286	0.198979	23.7286	365.167	0.173097	23.7286	0.178117	463.792	0.178803	23.7286	0.181229
23.8583	473.392	0.194353	23.8583	0.194064	538.068	0.181173	23.8583	0.198643	23.8583	395.521	0.187486	23.8583	0.177536	442.521	0.170602	23.8583	0.179896
23.988	481.676	0.197754	23.988	0.193152	563.743	0.189818	23.988	0.198245	23.988	400.208	0.189708	23.988	0.176475	490.25	0.189003	23.988	0.179281
24.1176	464.351	0.190641	24.1176	0.191313	563.446	0.189718	24.1176	0.197877	24.1176	378.042	0.1792	24.1176	0.17521	481.396	0.18559	24.1176	0.178601
24.2473	464.622	0.190753	24.2473	0.189708	585.703	0.197212	24.2473	0.197476	24.2473	372.271	0.176465	24.2473	0.174587	430.062	0.165799	24.2473	0.178482
24.377	476.27	0.195535	24.377	0.188301	591.946	0.199314	24.377	0.19715	24.377	383.958	0.182005	24.377	0.173459	460.896	0.177686	24.377	0.176763
24.5066	464.311	0.190625	24.5066	0.187604	582.649	0.196183	24.5066	0.196891	24.5066	378.604	0.179467	24.5066	0.171478	459.833	0.177276	24.5066	0.176112
24.6363	445.405	0.182863	24.6363	0.185903	601.554	0.202549	24.6363	0.195874	24.6363	342.646	0.162422	24.6363	0.16981	415.521	0.160193	24.6363	0.175211
24.766	391.351	0.160671	24.766	0.183754	595.338	0.200456	24.766	0.194964	24.766	333.5	0.158087	24.766	0.168268	465.688	0.179534	24.766	0.173948
24.8956	451.986	0.185565	24.8956	0.18314	606.027	0.204055	24.8956	0.194155	24.8956	359.438	0.170382	24.8956	0.167593	466.979	0.180031	24.8956	0.173255
25.0253	454.784	0.186714	25.0253	0.18264	609.608	0.205261	25.0253	0.193735	25.0253	326.521	0.154778	25.0253	0.166701	479.438	0.184835	25.0253	0.171937
25.155	452.919	0.185948	25.155	0.181591	580.513	0.195464	25.155	0.193319	25.155	372.688	0.176663	25.155	0.165018	409.229	0.157767	25.155	0.17089
25.2846	482.446	0.19807	25.2846	0.181607	578.27	0.194709	25.2846	0.192883	25.2846	339.375	0.160871	25.2846	0.163723	446.083	0.171976	25.2846	0.169571
25.4143	421.257	0.172949	25.4143	0.181941	550.838	0.185472	25.4143	0.193211	25.4143	301	0.142681	25.4143	0.162096	438.792	0.169165	25.4143	0.168201
25.5439	461.824	0.189604	25.5439	0.181952	521.932	0.175739	25.5439	0.193341	25.5439	363.271	0.172199	25.5439	0.161475	434.854	0.167646	25.5439	0.166967
25.6736	427.676	0.175584	25.6736	0.182608	544.013	0.183174	25.6736	0.194005	25.6736	319.979	0.151677	25.6736	0.160252	395.833	0.152603	25.6736	0.16615
25.8033	445.162	0.182763	25.8033	0.183448	586	0.197312	25.8033	0.193726	25.8033	296.667	0.140627	25.8033	0.159458	401.333	0.154723	25.8033	0.165328
25.9329	398.878	0.163761	25.9329	0.183621	584.054	0.196657	25.9329	0.193633	25.9329	322.917	0.15307	25.9329	0.159457	423.312	0.163197	25.9329	0.164162
26.0626	458.919	0.188411	26.0626	0.183929	633.432	0.213283	26.0626	0.193838	26.0626	390.708	0.185204	26.0626	0.1591	419.875	0.161872	26.0626	0.163211
26.1923	457.838	0.187967	26.1923	0.184991	540.351	0.181941	26.1923	0.194639	26.1923	365.25	0.173137	26.1923	0.157913	457.042	0.1762	26.1923	0.16239
26.3219	440.784	0.180966	26.3219	0.18644	571.824	0.192539	26.3219	0.195402	26.3219	319.354	0.151381	26.3219	0.157385	446.958	0.172313	26.3219	0.161691
26.4516	407.784	0.167418	26.4516	0.187483	604.513	0.203545	26.4516	0.196826	26.4516	326.333	0.154689	26.4516	0.156971	471.417	0.181742	26.4516	0.160855
26.5813	448.838	0.184272	26.5813	0.189133	576.662	0.194168	26.5813	0.197121	26.5813	343	0.16259	26.5813	0.156483	399.333	0.153952	26.5813	0.160505
26.7109	483.946	0.198686	26.7109	0.190553	565.987	0.190573	26.7109	0.197675	26.7109	339.271	0.160822	26.7109	0.157072	431	0.166161	26.7109	0.160284
26.8406	483.73	0.198598	26.8406	0.1916	578.122	0.194659	26.8406	0.197923	26.8406	299.375	0.141911	26.8406	0.156808	363.333	0.140073	26.8406	0.160231
26.9703	453.514	0.186192	26.9703	0.192697	581.703	0.195865	26.9703	0.198371	26.9703	299.271	0.141861	26.9703	0.156763	445.479	0.171743	26.9703	0.158963
27.0999	446.757	0.183418	27.0999	0.194145	549.973	0.185181	27.0999	0.198894	27.0999	340.229	0.161276	27.0999	0.157254	387.583	0.149422	27.0999	0.158605
27.2296	509.838	0.209316	27.2296	0.195227	595.23	0.20042	27.2296	0.199421	27.2296	356.396	0.16894	27.2296	0.157313	387.229	0.149286	27.2296	0.158171
27.3593	549.959	0.225788	27.3593	0.195578	610.784	0.205657	27.3593	0.199746	27.3593	334.708	0.158659	27.3593	0.156881	400.25	0.154306	27.3593	0.157368
27.4889	435.122	0.178641	27.4889	0.195357	613.095	0.206435	27.4889	0.200364	27.4889	308.479	0.146226	27.4889	0.156709	399.917	0.154177	27.4889	0.157065
27.6186	443.635	0.182136	27.6186	0.195524	603.108	0.203072	27.6186	0.201326	27.6186	324.167	0.153662	27.6186	0.157006	399.396	0.153977	27.6186	0.156235
27.7483	511	0.209793	27.7483	0.195316	611.176	0.205789	27.7483	0.202491	27.7483	379.604	0.179941	27.7483	0.15661	397.812	0.153366	27.7483	0.155899
27.8779	487.486	0.20014	27.8779	0.195578	647.824	0.218129	27.8779	0.203085	27.8779	316.896	0.150216	27.8779	0.157333	386.708	0.149085	27.8779	0.15508
28.0076	497.581	0.204284	28.0076	0.19625	596.216	0.200752	28.0076	0.203756	28.0076	360.75	0.171004	28.0076	0.157697	405.604	0.15637	28.0076	0.154639
28.1372	516.419	0.212018	28.1372	0.195622	608.662	0.204942	28.1372	0.203939	28.1372	301.958	0.143135	28.1372	0.15772	405.583	0.156362	28.1372	0.153649
28.2669	475.27	0.195124	28.2669	0.195078	606.297	0.204146	28.2669	0.204163	28.2669	344.812	0.163449	28.2669	0.157306	398.5	0.153631	28.2669	0.153233
28.3966	461.932	0.189648	28.3966	0.194452	634.865	0.213765	28.3966	0.204453	28.3966	339.875	0.161108	28.3966	0.156965	434.917	0.167671	28.3966	0.152278
28.5262	531.473	0.218199	28.5262	0.193995	619.919	0.208733	28.5262	0.204619	28.5262	307.729	0.145871	28.5262	0.156773	394.75	0.152185	28.5262	0.151282
28.6559	490.581	0.20141	28.6559	0.192971	632.73	0.213046	28.6559	0.205072	28.6559	301.688	0.143007	28.6559	0.157123	435.792	0.168008	28.6559	0.150996
28.7856	454.595	0.186636	28.7856	0.192498	628.959	0.211776	28.7856	0.206458	28.7856	381.479	0.18083	28.7856	0.157843	382.354	0.147406	28.7856	0.150727
28.9152	434.811	0.178514	28.9152	0.192185	589.23	0.198399	28.9152	0.206702	28.9152	308.271	0.146127	28.9152	0.157748	428.521	0.165205	28.9152	0.150964
29.0449	455.973	0.187202	29.0449	0.191561	539.487	0.18165	29.0449	0.207206	29.0449	315.146	0.149386	29.0449	0.156673	408.604	0.157526	29.0449	0.151515
29.1746	412.824	0.169487	29.1746	0.19002	591.5	0.199164	29.1746	0.207578	29.1746	362.312	0.171744	29.1746	0.1566	340.104	0.131118	29.1746	0.151689
29.3042	439.73	0.180533	29.3042	0.189116	583.122	0.196343	29.3042	0.208098	29.3042	292.5	0.138652	29.3042	0.156916	375.292	0.144684	29.3042	0.151065
29.4339	454.689	0.186675	29.4339	0.188525	615.892	0.207377	29.4339	0.208351	29.4339	347.708	0.164821	29.4339	0.15663	353.167	0.136154	29.4339	0.151518
29.5636	446.068	0.183135	29.5636	0.188199	618.324	0.208196	29.5636	0.208372	29.5636	333.979	0.158314	29.5636	0.155511	423.896	0.163422	29.5636	0.151256
29.6932	417.568	0.171434	29.6932	0.187303	621.5	0.209265	29.6932	0.208335	29.6932	309.729	0.146819	29.6932	0.154988	367.792	0.141792	29.6932	0.152062
29.8229	428.5	0.175923	29.8229	0.186089	616.013	0.207417	29.8229	0.208364	29.8229	346.708	0.164347	29.8229	0.154842	376.146	0.145013	29.8229	0.151752
29.9526	466.176	0.191391	29.9526	0.185478	666.054	0.224267	29.9526	0.208451	29.9526	358.104	0.169749	29.9526	0.155382	367.021	0.141495	29.9526	0.15174
30.0822	450.23	0.184844	30.0822	0.185357	637.243	0.214566	30.0822	0.208462	30.0822	332.042	0.157395	30.0822	0.155482	366.958	0.141471	30.0822	0.151882
30.2119	460.662	0.189127	30.2119	0.184223	615.608	0.207281	30.2119	0.208326	30.2119	323.083	0.153149	30.2119	0.154867	428.062	0.165028	30.2119	0.152208
30.3415	492.068	0.202021	30.3415	0.182887	599.351	0.201807	30.3415	0.208281	30.3415	349.021	0.165444	30.3415	0.154355	404	0.155752	30.3415	0.152747
30.4712	439.432	0.180411	30.4712	0.182546	635.743	0.214061	30.4712	0.208313	30.4712	308.396	0.146187	30.4712	0.154803	386.604	0.149045	30.4712	0.152804
30.6009	419.851	0.172372	30.6009	0.181733	623.946	0.210089	30.6009	0.208449	30.6009	303.792	0.144004	30.6009	0.154453	388.5	0.149776	30.6009	0.152917
30.7305	466.77	0.191635	30.7305	0.181238	649.162	0.218579	30.7305	0.208368	30.7305	284.667	0.134939	30.7305	0.155118	444.812	0.171486	30.7305	0.153342
30.8602	491.568	0.201815	30.8602	0.181032	607.662	0.204606	30.8602	0.207954	30.8602	381.271	0.180731	30.8602	0.154666	394.125	0.151944	30.8602	0.153311
30.9899	457.486	0.187823	30.9899	0.18006	611.392	0.205862	30.9899	0.207586	30.9899	337.375	0.159923	30.9899	0.154984	413.583	0.159446	30.9899	0.153149
31.1195	448.162	0.183995	31.1195	0.179432	665.378	0.224039	31.1195	0.207512	31.1195	296.688	0.140637	31.1195	0.155138	429.896	0.165735	31.1195	0.153476
31.2492	440.432	0.180821	31.2492	0.179192	633.932	0.213451	31.2492	0.207069	31.2492	269.479	0.127739	31.2492	0.1543	390.333	0.150483	31.2492	0.153646
31.3789	436.635	0.179262	31.3789	0.178578	576.757	0.1942	31.3789	0.206762	31.3789	304.438	0.14431	31.3789	0.15345	392.75	0.151414	31.3789	0.154206
31.5085	410.378	0.168483	31.5085	0.177585	604.068	0.203395	31.5085	0.206453	31.5085	349.083	0.165473	31.5085	0.153741	390.021	0.150362	31.5085	0.154179
31.6382	408.297	0.167628	31.6382	0.176352	593.608	0.199873	31.6382	0.205798	31.6382	387.646	0.183753	31.6382	0.153274	357.562	0.137849	31.6382	0.154564
31.7679	446.054	0.183129	31.7679	0.175334	635.081	0.213838	31.7679	0.20466	31.7679	315.979	0.149781	31.7679	0.152995	430.667	0.166032	31.7679	0.154702
31.8975	416.919	0.171168	31.8975	0.173832	583.311	0.196406	31.8975	0.203958	31.8975	298.396	0.141446	31.8975	0.153463	451.792	0.174176	31.8975	0.154031
32.0272	416.5	0.170996	32.0272	0.172607	588.527	0.198163	32.0272	0.203201	32.0272	342.458	0.162333	32.0272	0.153197	385.875	0.148764	32.0272	0.153583
32.1568	385.919	0.158441	32.1568	0.171579	615.041	0.20709	32.1568	0.202779	32.1568	371.229	0.175971	32.1568	0.153745	389.917	0.150322	32.1568	0.152795
32.2865	398.973	0.1638	32.2865	0.170509	616.541	0.207595	32.2865	0.202454	32.2865	322.333	0.152793	32.2865	0.154285	367.125	0.141535	32.2865	0.152653
32.4162	412.635	0.169409	32.4162	0.169165	563.189	0.189631	32.4162	0.202242	32.4162	333.062	0.157879	32.4162	0.154644	423.208	0.163157	32.4162	0.151884
32.5458	417.419	0.171373	32.5458	0.167978	586.946	0.19763	32.5458	0.202068	32.5458	296.479	0.140538	32.5458	0.155595	395.208	0.152362	32.5458	0.151115
32.6755	418.419	0.171784	32.6755	0.167289	603.459	0.20319	32.6755	0.202455	32.6755	309.229	0.146582	32.6755	0.156852	393.854	0.15184	32.6755	0.150178
32.8052	396.338	0.162718	32.8052	0.166546	618.554	0.208273	32.8052	0.202711	32.8052	339.062	0.160723	32.8052	0.157919	375.25	0.144668	32.8052	0.149174
32.9348	415.676	0.170658	32.9348	0.166037	593.608	0.199873	32.9348	0.202863	32.9348	347.917	0.164921	32.9348	0.158961	349.792	0.134853	32.9348	0.148779
33.0645	389.73	0.160005	33.0645	0.166025	585.946	0.197294	33.0645	0.202933	33.0645	333.146	0.157919	33.0645	0.160417	392.083	0.151157	33.0645	0.148164
33.1942	412.068	0.169176	33.1942	0.165585	607.838	0.204665	33.1942	0.203401	33.1942	339.938	0.161138	33.1942	0.161427	372.333	0.143543	33.1942	0.147371
33.3238	394.689	0.162041	33.3238	0.165019	575.676	0.193836	33.3238	0.203851	33.3238	304	0.144103	33.3238	0.162386	355.062	0.136885	33.3238	0.146595
33.4535	389.338	0.159844	33.4535	0.165075	618.608	0.208291	33.4535	0.204613	33.4535	334.688	0.15865	33.4535	0.163087	397.542	0.153262	33.4535	0.146439
33.5832	421.946	0.173232	33.5832	0.165568	607.649	0.204601	33.5832	0.205077	33.5832	315.083	0.149356	33.5832	0.165035	403.979	0.155743	33.5832	0.145824
33.7128	375.135	0.154013	33.7128	0.165845	600.878	0.202321	33.7128	0.205612	33.7128	324.562	0.15385	33.7128	0.166504	395.104	0.152322	33.7128	0.145443
33.8425	410.811	0.16866	33.8425	0.16613	627.851	0.211403	33.8425	0.206695	33.8425	374.875	0.177699	33.8425	0.167439	370.25	0.14274	33.8425	0.145292

## Sheet: crop1
D um	SPTBN		D um	SPTBN0%	actin		D um	ACTIN0%	D um	SPTBN		D um	SPTBN20%	actin		D um	ACTIN20%
0	449.315	0.175806	0	0.175637	486.315	0.115986	0	0.118326	0	262	0.106919	0	0.116032	406.333	0.091513	0	0.0933983
0.1297	469	0.183508	0.1297	0.1764	463.315	0.110501	0.1297	0.119045	0.1297	303.63	0.123907	0.1297	0.117464	422.611	0.0951791	0.1297	0.093194
0.2593	444.519	0.17393	0.2593	0.17788	529.352	0.12625	0.2593	0.119852	0.2593	314.481	0.128335	0.2593	0.118394	433.63	0.0976607	0.2593	0.092904
0.389	469.037	0.183523	0.389	0.178698	483.444	0.115301	0.389	0.120805	0.389	290.148	0.118405	0.389	0.119787	438.63	0.0987868	0.389	0.092726
0.5187	453.852	0.177581	0.5187	0.180051	513.074	0.122368	0.5187	0.121856	0.5187	298.519	0.121821	0.5187	0.120839	424.352	0.0955712	0.5187	0.0921928
0.6483	439.056	0.171792	0.6483	0.181094	512.018	0.122116	0.6483	0.12264	0.6483	282.63	0.115337	0.6483	0.122095	458.889	0.103349	0.6483	0.0916914
0.778	423.333	0.16564	0.778	0.1821	484.444	0.11554	0.778	0.123962	0.778	327.389	0.133603	0.778	0.123203	395.981	0.0891816	0.778	0.0913473
0.9077	419.722	0.164227	0.9077	0.184158	511.685	0.122037	0.9077	0.125438	0.9077	334.87	0.136656	0.9077	0.124101	380.204	0.0856283	0.9077	0.0911023
1.0373	480.296	0.187928	1.0373	0.185884	581.204	0.138617	1.0373	0.12686	1.0373	333.759	0.136202	1.0373	0.125557	390.907	0.0880388	1.0373	0.0908957
1.167	473.315	0.185197	1.167	0.187749	542.241	0.129325	1.167	0.128732	1.167	308.611	0.12594	1.167	0.126487	401.241	0.0903662	1.167	0.0907206
1.2966	468.37	0.183262	1.2966	0.189085	549.482	0.131051	1.2966	0.130346	1.2966	345.944	0.141175	1.2966	0.127449	433.426	0.0976148	1.2966	0.090533
1.4263	475.296	0.185972	1.4263	0.190955	558.648	0.133238	1.4263	0.132096	1.4263	322.167	0.131472	1.4263	0.128478	373.944	0.0842185	1.4263	0.0903427
1.556	544.518	0.213057	1.556	0.193121	543.167	0.129545	1.556	0.13383	1.556	323.426	0.131986	1.556	0.128548	375.185	0.0844979	1.556	0.0902755
1.6856	531.722	0.20805	1.6856	0.194566	586.685	0.139924	1.6856	0.135777	1.6856	286.889	0.117075	1.6856	0.12924	413.352	0.0930938	1.6856	0.0899317
1.8153	497.833	0.19479	1.8153	0.196431	581.074	0.138586	1.8153	0.137754	1.8153	316.259	0.129061	1.8153	0.129891	406.648	0.0915839	1.8153	0.0892475
1.945	522.315	0.204369	1.945	0.1975	620.482	0.147985	1.945	0.139762	1.945	289.185	0.118012	1.945	0.130687	384.852	0.0866751	1.945	0.088752
2.0746	527.167	0.206268	2.0746	0.199032	593.222	0.141483	2.0746	0.141687	2.0746	287.944	0.117506	2.0746	0.1312	393.593	0.0886437	2.0746	0.0882829
2.2043	499.833	0.195573	2.2043	0.20072	615.815	0.146872	2.2043	0.143585	2.2043	320.463	0.130777	2.2043	0.13121	416	0.0936902	2.2043	0.0879973
2.334	526.833	0.206137	2.334	0.202046	578.037	0.137862	2.334	0.145715	2.334	326.056	0.133059	2.334	0.131258	347.389	0.0782378	2.334	0.0878336
2.4636	547.389	0.21418	2.4636	0.203779	631.722	0.150666	2.4636	0.147794	2.4636	316.537	0.129174	2.4636	0.131518	330.185	0.0743632	2.4636	0.0873964
2.5933	553.037	0.21639	2.5933	0.205198	570.37	0.136033	2.5933	0.149881	2.5933	343.333	0.140109	2.5933	0.131709	364.222	0.0820289	2.5933	0.0872028
2.723	538.389	0.210659	2.723	0.205988	641.482	0.152993	2.723	0.151528	2.723	298.963	0.122003	2.723	0.131247	396.148	0.0892192	2.723	0.0872569
2.8526	481.389	0.188356	2.8526	0.206936	652.482	0.155617	2.8526	0.152979	2.8526	347.352	0.14175	2.8526	0.131114	405.111	0.0912378	2.8526	0.0871767
2.9823	558.259	0.218433	2.9823	0.208046	654.444	0.156085	2.9823	0.155091	2.9823	305.556	0.124693	2.9823	0.131548	380.259	0.0856407	2.9823	0.0870967
3.112	520.833	0.203789	3.112	0.209271	663.889	0.158338	3.112	0.156917	3.112	336.574	0.137351	3.112	0.131299	437.37	0.0985031	3.112	0.0870929
3.2416	564.907	0.221035	3.2416	0.210756	736.444	0.175642	3.2416	0.158813	3.2416	316.593	0.129197	3.2416	0.131062	434.519	0.097861	3.2416	0.087202
3.3713	586.5	0.229483	3.3713	0.211191	681.667	0.162578	3.3713	0.160928	3.3713	327.667	0.133716	3.3713	0.13056	409.815	0.0922972	3.3713	0.0876888
3.5009	496.352	0.194211	3.5009	0.211795	682.518	0.162781	3.5009	0.163061	3.5009	345.5	0.140994	3.5009	0.130508	392.611	0.0884226	3.5009	0.087855
3.6306	534.704	0.209217	3.6306	0.21284	716.759	0.170947	3.6306	0.165472	3.6306	288	0.117529	3.6306	0.130473	384.148	0.0865166	3.6306	0.0881513
3.7603	527.611	0.206441	3.7603	0.214496	667.759	0.159261	3.7603	0.168095	3.7603	328.796	0.134177	3.7603	0.130673	375.685	0.0846106	3.7603	0.0886277
3.8899	587.63	0.229925	3.8899	0.215776	729.667	0.174026	3.8899	0.170849	3.8899	318.778	0.130089	3.8899	0.130399	373.944	0.0842185	3.8899	0.0888933
4.0196	544.333	0.212984	4.0196	0.218128	730.889	0.174317	4.0196	0.173536	4.0196	302.463	0.123431	4.0196	0.130781	370.185	0.0833719	4.0196	0.0894165
4.1493	517.111	0.202333	4.1493	0.220901	756.241	0.180364	4.1493	0.176805	4.1493	386.185	0.157597	4.1493	0.130833	342.833	0.0772117	4.1493	0.0895423
4.2789	590.018	0.23086	4.2789	0.224863	743.407	0.177303	4.2789	0.179494	4.2789	324.037	0.132235	4.2789	0.131362	383.889	0.0864582	4.2789	0.0899101
4.4086	553.37	0.21652	4.4086	0.229233	757.204	0.180593	4.4086	0.183256	4.4086	318.37	0.129922	4.4086	0.1312	443.944	0.0999836	4.4086	0.0900522
4.5383	636.963	0.249228	4.5383	0.234034	769.759	0.183588	4.5383	0.18703	4.5383	292.296	0.119282	4.5383	0.131055	418.926	0.0943492	4.5383	0.0904025
4.6679	601.296	0.235273	4.6679	0.238763	801.222	0.191091	4.6679	0.191299	4.6679	303.907	0.12402	4.6679	0.130856	421.13	0.0948455	4.6679	0.0905232
4.7976	591	0.231244	4.7976	0.244319	825.222	0.196815	4.7976	0.196033	4.7976	339.13	0.138394	4.7976	0.130222	396.296	0.0892525	4.7976	0.0906303
4.9273	632.13	0.247337	4.9273	0.250657	805.944	0.192218	4.9273	0.201293	4.9273	325.722	0.132923	4.9273	0.129597	379.352	0.0854364	4.9273	0.0908831
5.0569	597.982	0.233976	5.0569	0.257844	829.204	0.197765	5.0569	0.206984	5.0569	292.889	0.119524	5.0569	0.1298	432.333	0.0973686	5.0569	0.0909322
5.1866	632.648	0.24754	5.1866	0.2647	843.037	0.201064	5.1866	0.212986	5.1866	283.037	0.115503	5.1866	0.130225	400.5	0.0901993	5.1866	0.0905319
5.3163	705.056	0.275871	5.3163	0.271469	933.778	0.222706	5.3163	0.219228	5.3163	330.537	0.134888	5.3163	0.131195	363.407	0.0818453	5.3163	0.0900182
5.4459	729.444	0.285414	5.4459	0.278755	969.167	0.231146	5.4459	0.2259	5.4459	335.87	0.137064	5.4459	0.130918	408.815	0.092072	5.4459	0.0899309
5.5756	709.444	0.277588	5.5756	0.286265	961.63	0.229349	5.5756	0.232792	5.5756	289.556	0.118164	5.5756	0.131637	433.593	0.0976524	5.5756	0.0904288
5.7052	744.037	0.291124	5.7052	0.294083	994.796	0.237259	5.7052	0.240805	5.7052	322.389	0.131562	5.7052	0.13112	443.593	0.0999046	5.7052	0.0904402
5.8349	726.222	0.284153	5.8349	0.302082	1050.91	0.250641	5.8349	0.248726	5.8349	324.759	0.13253	5.8349	0.131234	427.093	0.0961885	5.8349	0.0907102
5.9646	840.815	0.328991	5.9646	0.310681	1058.13	0.252364	5.9646	0.257495	5.9646	329.481	0.134457	5.9646	0.131512	413.444	0.0931145	5.9646	0.0912893
6.0942	843.833	0.330172	6.0942	0.318905	1068.59	0.254859	6.0942	0.26595	6.0942	331.87	0.135432	6.0942	0.131592	416.259	0.0937485	6.0942	0.0914882
6.2239	831.778	0.325455	6.2239	0.326443	1093.2	0.260729	6.2239	0.274288	6.2239	342.537	0.139785	6.2239	0.132357	381.148	0.0858409	6.2239	0.0917044
6.3536	875.018	0.342374	6.3536	0.334148	1184.59	0.282526	6.3536	0.282523	6.3536	324	0.13222	6.3536	0.132344	358.63	0.0807695	6.3536	0.0918672
6.4832	960.259	0.375726	6.4832	0.341181	1187.15	0.283135	6.4832	0.290393	6.4832	345.944	0.141175	6.4832	0.132779	403.833	0.09095	6.4832	0.0918225
6.6129	909.148	0.355728	6.6129	0.348747	1268.74	0.302595	6.6129	0.298263	6.6129	326.056	0.133059	6.6129	0.132704	396.796	0.0893651	6.6129	0.0916469
6.7426	930.611	0.364126	6.7426	0.356219	1252.76	0.298783	6.7426	0.306026	6.7426	336.926	0.137495	6.7426	0.132649	405.796	0.0913921	6.7426	0.0914985
6.8722	946.574	0.370372	6.8722	0.362748	1404.41	0.334951	6.8722	0.313505	6.8722	292.944	0.119546	6.8722	0.133802	360.093	0.081099	6.8722	0.0912945
7.0019	959.741	0.375524	7.0019	0.370963	1359.54	0.32425	7.0019	0.320796	7.0019	315.13	0.1286	7.0019	0.134324	434.759	0.097915	7.0019	0.0913859
7.1316	941.889	0.368539	7.1316	0.378008	1436.44	0.342592	7.1316	0.328403	7.1316	340.222	0.13884	7.1316	0.134713	395.833	0.0891482	7.1316	0.0916588
7.2612	1031.96	0.403782	7.2612	0.385566	1489.74	0.355303	7.2612	0.3349	7.2612	315.907	0.128917	7.2612	0.134342	411.333	0.0926391	7.2612	0.0922095
7.3909	1019.3	0.398826	7.3909	0.392008	1480.56	0.353113	7.3909	0.341128	7.3909	352.648	0.143911	7.3909	0.134431	421.537	0.0949372	7.3909	0.0928365
7.5206	967.63	0.37861	7.5206	0.398123	1506.56	0.359314	7.5206	0.347761	7.5206	390.556	0.15938	7.5206	0.135056	421.333	0.0948913	7.5206	0.0930592
7.6502	952.778	0.372799	7.6502	0.404719	1479.32	0.352817	7.6502	0.353851	7.6502	327.537	0.133663	7.6502	0.135248	382.352	0.0861121	7.6502	0.0933599
7.7799	1048.78	0.410362	7.7799	0.411413	1559.87	0.372029	7.7799	0.360003	7.7799	298.481	0.121806	7.7799	0.134994	430.889	0.0970434	7.7799	0.0940156
7.9095	1113.54	0.4357	7.9095	0.418297	1531.93	0.365364	7.9095	0.36591	7.9095	271.981	0.110992	7.9095	0.134592	484.333	0.10908	7.9095	0.0944169
8.0392	1096.44	0.429012	8.0392	0.425472	1601.52	0.381962	8.0392	0.372239	8.0392	341.907	0.139528	8.0392	0.134452	453.019	0.102027	8.0392	0.0945817
8.1689	1049	0.410448	8.1689	0.4322	1650.06	0.393538	8.1689	0.378611	8.1689	297.574	0.121436	8.1689	0.134553	366.759	0.0826003	8.1689	0.0953054
8.2985	1124.15	0.439852	8.2985	0.438331	1531.7	0.365312	8.2985	0.385079	8.2985	373.667	0.152488	8.2985	0.134684	423.463	0.095371	8.2985	0.0960555
8.4282	1096.7	0.429114	8.4282	0.444977	1599.32	0.381437	8.4282	0.390429	8.4282	352.37	0.143797	8.4282	0.134764	444.056	0.100009	8.4282	0.0968172
8.5579	1101.28	0.430904	8.5579	0.450876	1576.44	0.375982	8.5579	0.396558	8.5579	320.778	0.130905	8.5579	0.134331	397.481	0.0895194	8.5579	0.0977528
8.6875	1181.04	0.462111	8.6875	0.457914	1598.72	0.381295	8.6875	0.402495	8.6875	353.204	0.144138	8.6875	0.134327	441.815	0.0995041	8.6875	0.0984995
8.8172	1171.78	0.458489	8.8172	0.464541	1631.83	0.389192	8.8172	0.407846	8.8172	311.315	0.127043	8.8172	0.135084	424.685	0.0956462	8.8172	0.0993257
8.9469	1199.22	0.469227	8.9469	0.470514	1692.59	0.403684	8.9469	0.412963	8.9469	324.556	0.132447	8.9469	0.135474	424.574	0.0956212	8.9469	0.0998618
9.0765	1266.06	0.495377	9.0765	0.476882	1704.22	0.406457	9.0765	0.418229	9.0765	321.315	0.131124	9.0765	0.135806	451	0.101573	9.0765	0.100149
9.2062	1287.7	0.503848	9.2062	0.484258	1763.52	0.420599	9.2062	0.42327	9.2062	361.259	0.147425	9.2062	0.136299	474.685	0.106907	9.2062	0.10097
9.3359	1261.83	0.493725	9.3359	0.491664	1778.37	0.424141	9.3359	0.42894	9.3359	345.593	0.141032	9.3359	0.136671	471.778	0.106252	9.3359	0.101611
9.4655	1326.59	0.519064	9.4655	0.498885	1842.59	0.439459	9.4655	0.433413	9.4655	321.444	0.131177	9.4655	0.136714	456.796	0.102878	9.4655	0.102748
9.5952	1231.72	0.481943	9.5952	0.505957	1849.37	0.441075	9.5952	0.438083	9.5952	321.148	0.131056	9.5952	0.136968	451.593	0.101706	9.5952	0.103072
9.7249	1298.67	0.508137	9.7249	0.512824	1788.52	0.426562	9.7249	0.442842	9.7249	324.833	0.13256	9.7249	0.137261	495.278	0.111545	9.7249	0.103842
9.8545	1326.57	0.519057	9.8545	0.519086	1953.11	0.465817	9.8545	0.448448	9.8545	367.574	0.150002	9.8545	0.138039	438.833	0.0988325	9.8545	0.104156
9.9842	1398.28	0.547113	9.9842	0.526863	2014.48	0.480454	9.9842	0.453345	9.9842	334.407	0.136467	9.9842	0.138839	436.333	0.0982695	9.9842	0.104756
10.1138	1417.35	0.554576	10.1138	0.534216	1958.11	0.46701	10.1138	0.457708	10.1138	317.63	0.12962	10.1138	0.140292	488.704	0.110064	10.1138	0.105582
10.2435	1408.48	0.551105	10.2435	0.540528	2000.98	0.477234	10.2435	0.46193	10.2435	344.074	0.140412	10.2435	0.142079	466.444	0.105051	10.2435	0.106419
10.3732	1352.67	0.529266	10.3732	0.546506	1984.76	0.473365	10.3732	0.465532	10.3732	351.056	0.143261	10.3732	0.143111	468.185	0.105443	10.3732	0.106746
10.5028	1347.11	0.527092	10.5028	0.553053	2003.82	0.47791	10.5028	0.468899	10.5028	351.407	0.143404	10.5028	0.144284	490.389	0.110444	10.5028	0.107614
10.6325	1373.32	0.537345	10.6325	0.559114	1994.43	0.475671	10.6325	0.471129	10.6325	376.296	0.153561	10.6325	0.144151	501.407	0.112925	10.6325	0.108742
10.7622	1430.67	0.559786	10.7622	0.563258	1989.93	0.474597	10.7622	0.473434	10.7622	366.537	0.149579	10.7622	0.145146	459.093	0.103395	10.7622	0.109751
10.8918	1459.94	0.571241	10.8918	0.566779	1921.54	0.458287	10.8918	0.475237	10.8918	317.63	0.12962	10.8918	0.146016	489.333	0.110206	10.8918	0.110252
11.0215	1432.59	0.560539	11.0215	0.570512	2087.52	0.497873	11.0215	0.476209	11.0215	353.333	0.14419	11.0215	0.147652	512.389	0.115399	11.0215	0.111084
11.1512	1473.57	0.576574	11.1512	0.574034	1977.91	0.471731	11.1512	0.477239	11.1512	411.426	0.167897	11.1512	0.14934	478.667	0.107804	11.1512	0.112129
11.2808	1469.43	0.574951	11.2808	0.577161	1961	0.467699	11.2808	0.477397	11.2808	388.111	0.158383	11.2808	0.150583	504.444	0.113609	11.2808	0.112407
11.4105	1510.65	0.59108	11.4105	0.580385	2005.67	0.478352	11.4105	0.477478	11.4105	326.056	0.133059	11.4105	0.151955	500.593	0.112742	11.4105	0.113298
11.5402	1561.82	0.611101	11.5402	0.582917	2007.22	0.478723	11.5402	0.476717	11.5402	376.759	0.15375	11.5402	0.153601	518.5	0.116775	11.5402	0.113938
11.6698	1569.15	0.61397	11.6698	0.58479	2018.39	0.481386	11.6698	0.476065	11.6698	371.685	0.151679	11.6698	0.154792	540.259	0.121675	11.6698	0.114457
11.7995	1564	0.611956	11.7995	0.587667	2000.04	0.477009	11.7995	0.474772	11.7995	387.407	0.158095	11.7995	0.155859	497.889	0.112133	11.7995	0.115304
11.9292	1509.43	0.590602	11.9292	0.590801	1916.93	0.457187	11.9292	0.473432	11.9292	388.796	0.158662	11.9292	0.157829	524.056	0.118026	11.9292	0.116434
12.0588	1537.26	0.601492	12.0588	0.593558	2026.7	0.483369	12.0588	0.472474	12.0588	443.685	0.181062	12.0588	0.16018	447.556	0.100797	12.0588	0.117647
12.1885	1556.02	0.608833	12.1885	0.596748	2099.93	0.500832	12.1885	0.471334	12.1885	391.648	0.159826	12.1885	0.162703	533.537	0.120161	12.1885	0.118553
12.3181	1575.96	0.616636	12.3181	0.598732	1993.61	0.475476	12.3181	0.470668	12.3181	418.778	0.170897	12.3181	0.164147	535.37	0.120574	12.3181	0.119527
12.4478	1601.41	0.626592	12.4478	0.60154	1866.67	0.4452	12.4478	0.469147	12.4478	412.296	0.168252	12.4478	0.166201	581.63	0.130993	12.4478	0.120938
12.5775	1524.57	0.596529	12.5775	0.606283	1962.13	0.467968	12.5775	0.469006	12.5775	397.833	0.16235	12.5775	0.168962	556.907	0.125425	12.5775	0.122287
12.7071	1526.18	0.597159	12.7071	0.613074	1970.15	0.46988	12.7071	0.469784	12.7071	383.352	0.156441	12.7071	0.170452	535.296	0.120558	12.7071	0.123537
12.8368	1537.61	0.60163	12.8368	0.619998	1943.43	0.463507	12.8368	0.470604	12.8368	403.963	0.164852	12.8368	0.172103	537.574	0.121071	12.8368	0.124602
12.9665	1505.11	0.588914	12.9665	0.628221	1930.44	0.460411	12.9665	0.472748	12.9665	424.167	0.173097	12.9665	0.174744	589.018	0.132657	12.9665	0.126327
13.0961	1493.22	0.584262	13.0961	0.63688	1963.76	0.468357	13.0961	0.475467	13.0961	385.389	0.157272	13.0961	0.176622	552.222	0.12437	13.0961	0.12835
13.2258	1562.68	0.611441	13.2258	0.646417	2040.09	0.486562	13.2258	0.479086	13.2258	483.87	0.197461	13.2258	0.17932	572.926	0.129033	13.2258	0.130192
13.3555	1703.32	0.666466	13.3555	0.656172	2025.52	0.483086	13.3555	0.483544	13.3555	461.778	0.188445	13.3555	0.182195	574.056	0.129287	13.3555	0.131317
13.4851	1690.61	0.661495	13.4851	0.666663	2092.07	0.49896	13.4851	0.489528	13.4851	440.907	0.179928	13.4851	0.184239	575.63	0.129642	13.4851	0.132493
13.6148	1721.68	0.673654	13.6148	0.677778	2038.37	0.486151	13.6148	0.494658	13.6148	459.352	0.187455	13.6148	0.186444	575.982	0.129721	13.6148	0.133946
13.7445	1694.04	0.662836	13.7445	0.68906	2019.59	0.481673	13.7445	0.502235	13.7445	449.907	0.183601	13.7445	0.188871	564.018	0.127026	13.7445	0.135635
13.8741	1712.78	0.670169	13.8741	0.701777	2064.07	0.492282	13.8741	0.509301	13.8741	472.259	0.192722	13.8741	0.192449	652.685	0.146996	13.8741	0.137309
14.0038	1770.13	0.692609	14.0038	0.715075	2028.96	0.483908	14.0038	0.516695	14.0038	508.352	0.207451	14.0038	0.19545	602.37	0.135664	14.0038	0.138861
14.1335	1828.2	0.715332	14.1335	0.730185	2138.8	0.510103	14.1335	0.525001	14.1335	453.685	0.185143	14.1335	0.198406	636.352	0.143317	14.1335	0.140881
14.2631	1934.04	0.756742	14.2631	0.745782	2144.26	0.511406	14.2631	0.53326	14.2631	519.667	0.212069	14.2631	0.201546	669.222	0.15072	14.2631	0.143067
14.3928	1933.78	0.756641	14.3928	0.761556	2237.35	0.533609	14.3928	0.541809	14.3928	545.593	0.222649	14.3928	0.204485	656.093	0.147763	14.3928	0.14511
14.5224	1970.39	0.770966	14.5224	0.776665	2306.54	0.550109	14.5224	0.550783	14.5224	521.315	0.212741	14.5224	0.20736	649.259	0.146224	14.5224	0.147099
14.6521	2027.44	0.79329	14.6521	0.790985	2277.22	0.543118	14.6521	0.558979	14.6521	485.963	0.198315	14.6521	0.210216	649.241	0.14622	14.6521	0.149529
14.7818	2109.52	0.825404	14.7818	0.804898	2405.91	0.573809	14.7818	0.567542	14.7818	450.889	0.184002	14.7818	0.213126	703.741	0.158494	14.7818	0.151243
14.9114	2202.63	0.861836	14.9114	0.818641	2391.68	0.570417	14.9114	0.576671	14.9114	557.407	0.22747	14.9114	0.214998	706.518	0.15912	14.9114	0.153537
15.0411	2272.65	0.889233	15.0411	0.832015	2532.78	0.604068	15.0411	0.584968	15.0411	514.315	0.209885	15.0411	0.217412	697.315	0.157047	15.0411	0.155779
15.1708	2203.89	0.862329	15.1708	0.844516	2570.8	0.613135	15.1708	0.591355	15.1708	498.87	0.203582	15.1708	0.219587	665.982	0.14999	15.1708	0.158459
15.3004	2165.63	0.847359	15.3004	0.854513	2605.5	0.621412	15.3004	0.597585	15.3004	596.222	0.24331	15.3004	0.222116	688.167	0.154987	15.3004	0.160431
15.4301	2266.72	0.886914	15.4301	0.862709	2671.98	0.637268	15.4301	0.603359	15.4301	578.037	0.235889	15.4301	0.223711	790.926	0.17813	15.4301	0.162393
15.5598	2225.87	0.870929	15.5598	0.86995	2635.91	0.628664	15.5598	0.607939	15.5598	519.944	0.212182	15.5598	0.225076	676.722	0.152409	15.5598	0.164408
15.6894	2205.52	0.862967	15.6894	0.874181	2659.67	0.634331	15.6894	0.611146	15.6894	608.87	0.248471	15.6894	0.227428	631.5	0.142224	15.6894	0.166422
15.8191	2176.5	0.851612	15.8191	0.87608	2666.72	0.636013	15.8191	0.61303	15.8191	544.518	0.22221	15.8191	0.229748	686.259	0.154557	15.8191	0.168672
15.9488	2238.83	0.876002	15.9488	0.876506	2649.65	0.631941	15.9488	0.61521	15.9488	560.518	0.22874	15.9488	0.232398	834.833	0.188018	15.9488	0.171209
16.0784	2288.17	0.895305	16.0784	0.877195	2508.11	0.598185	16.0784	0.616187	16.0784	641.778	0.261901	16.0784	0.235001	806.333	0.1816	16.0784	0.173143
16.2081	2323.94	0.909303	16.2081	0.876225	2668.52	0.636442	16.2081	0.616601	16.2081	587.778	0.239864	16.2081	0.236906	808.852	0.182167	16.2081	0.175232
16.3378	2342.37	0.916513	16.3378	0.87458	2536.7	0.605004	16.3378	0.615684	16.3378	608.093	0.248154	16.3378	0.238695	814.148	0.18336	16.3378	0.17736
16.4674	2294.61	0.897826	16.4674	0.870479	2586.28	0.616827	16.4674	0.614002	16.4674	567.63	0.231642	16.4674	0.240691	801.87	0.180595	16.4674	0.179142
16.5971	2270.67	0.888457	16.5971	0.864391	2575.41	0.614235	16.5971	0.611349	16.5971	605.741	0.247195	16.5971	0.243017	868.185	0.19553	16.5971	0.18177
16.7267	2151.37	0.841779	16.7267	0.857297	2517.41	0.600402	16.7267	0.607878	16.7267	544.556	0.222226	16.7267	0.245245	805.759	0.18147	16.7267	0.183701
16.8564	2152.52	0.842229	16.8564	0.848908	2556.37	0.609694	16.8564	0.604074	16.8564	568.407	0.231959	16.8564	0.247337	809.444	0.1823	16.8564	0.186177
16.9861	2124.87	0.831411	16.9861	0.841558	2539	0.605552	16.9861	0.599433	16.9861	575.093	0.234687	16.9861	0.24906	873.722	0.196777	16.9861	0.189304
17.1157	2148.82	0.84078	17.1157	0.833263	2446.33	0.583451	17.1157	0.595252	17.1157	589.704	0.24065	17.1157	0.251982	857.833	0.193198	17.1157	0.191677
17.2454	2113.46	0.826947	17.2454	0.824146	2450.83	0.584524	17.2454	0.590659	17.2454	585.241	0.238829	17.2454	0.254033	818.278	0.18429	17.2454	0.194253
17.3751	2102.39	0.822614	17.3751	0.814395	2452.74	0.584979	17.3751	0.585127	17.3751	632.352	0.258054	17.3751	0.255435	864.963	0.194804	17.3751	0.196519
17.5047	2042.22	0.799072	17.5047	0.805964	2378.61	0.567299	17.5047	0.580305	17.5047	679.389	0.277249	17.5047	0.255873	856.463	0.19289	17.5047	0.199283
17.6344	1980.87	0.775067	17.6344	0.799339	2317.44	0.552711	17.6344	0.575101	17.6344	657.037	0.268128	17.6344	0.257302	874.556	0.196965	17.6344	0.202177
17.7641	1955.07	0.764973	17.7641	0.793874	2374.33	0.566279	17.7641	0.570945	17.7641	673.574	0.274876	17.7641	0.258748	854.148	0.192368	17.7641	0.204776
17.8937	1965.93	0.76922	17.8937	0.787286	2363.24	0.563633	17.8937	0.567416	17.8937	621.056	0.253444	17.8937	0.259352	960.018	0.216212	17.8937	0.207136
18.0234	1971.24	0.771299	18.0234	0.781017	2304.46	0.549615	18.0234	0.564208	18.0234	685.648	0.279803	18.0234	0.26145	952.463	0.214511	18.0234	0.210293
18.1531	1890.78	0.739816	18.1531	0.775528	2313.09	0.551673	18.1531	0.561485	18.1531	727.482	0.296875	18.1531	0.262993	954	0.214857	18.1531	0.213601
18.2827	1956.26	0.765437	18.2827	0.770689	2357.26	0.562206	18.2827	0.559705	18.2827	656.093	0.267742	18.2827	0.264093	1020.91	0.229925	18.2827	0.216384
18.4124	1976.44	0.773335	18.4124	0.766559	2447.54	0.583738	18.4124	0.558837	18.4124	609.018	0.248532	18.4124	0.266634	958.444	0.215858	18.4124	0.218992
18.5421	2002.61	0.783574	18.5421	0.762361	2325.96	0.554742	18.5421	0.557516	18.5421	668.778	0.272919	18.5421	0.269026	934.278	0.210415	18.5421	0.221363
18.6717	1946.18	0.761495	18.6717	0.760574	2347.43	0.559861	18.6717	0.556233	18.6717	649.13	0.264901	18.6717	0.271241	1045	0.235352	18.6717	0.225034
18.8014	1927.93	0.754351	18.8014	0.760453	2352.04	0.560961	18.8014	0.555773	18.8014	687.426	0.280529	18.8014	0.274267	1033.8	0.232828	18.8014	0.228799
18.931	1854	0.725426	18.931	0.761252	2361.13	0.56313	18.931	0.556984	18.931	714.056	0.291396	18.931	0.277321	1038.24	0.233829	18.931	0.233695
19.0607	1895.06	0.74149	19.0607	0.763669	2308.67	0.550617	19.0607	0.557633	19.0607	682.259	0.27842	19.0607	0.280785	1097.26	0.247121	19.0607	0.237887
19.1904	1949.33	0.762727	19.1904	0.766443	2358.8	0.562573	19.1904	0.559302	19.1904	666.796	0.27211	19.1904	0.285053	1061.39	0.239043	19.1904	0.242332
19.32	1967	0.76964	19.32	0.769507	2312.56	0.551545	19.32	0.561007	19.32	709.63	0.28959	19.32	0.289347	1150.83	0.259187	19.32	0.247256
19.4497	2039.89	0.79816	19.4497	0.772242	2347.18	0.559804	19.4497	0.562708	19.4497	661.667	0.270017	19.4497	0.293198	1115.57	0.251246	19.4497	0.252211
19.5794	1956.76	0.765633	19.5794	0.776259	2380.5	0.567749	19.5794	0.566079	19.5794	759.278	0.309851	19.5794	0.298122	1056.37	0.237912	19.5794	0.257722
19.709	1973.89	0.772335	19.709	0.780768	2310	0.550935	19.709	0.569755	19.709	677.167	0.276342	19.709	0.303529	1190.33	0.268083	19.709	0.26373
19.8387	2035.8	0.796558	19.8387	0.785872	2376.15	0.566711	19.8387	0.574019	19.8387	733.611	0.299376	19.8387	0.310089	1173.26	0.264238	19.8387	0.269775
19.9684	2131.28	0.833918	19.9684	0.792069	2452.26	0.584864	19.9684	0.579422	19.9684	758.018	0.309337	19.9684	0.31713	1250.91	0.281725	19.9684	0.275691
20.098	2089.65	0.817629	20.098	0.799234	2448.87	0.584056	20.098	0.585184	20.098	813.074	0.331804	20.098	0.325249	1254.32	0.282493	20.098	0.282145
20.2277	2028.43	0.793674	20.2277	0.807181	2501.22	0.596542	20.2277	0.591279	20.2277	840.167	0.342861	20.2277	0.33463	1270.91	0.28623	20.2277	0.288468
20.3574	2021.3	0.790885	20.3574	0.814633	2506.24	0.597739	20.3574	0.596863	20.3574	813.426	0.331948	20.3574	0.343477	1350.39	0.30413	20.3574	0.294729
20.487	2109.26	0.825302	20.487	0.822022	2498.17	0.595813	20.487	0.603515	20.487	894.389	0.364988	20.487	0.352801	1402.41	0.315846	20.487	0.300254
20.6167	2092.43	0.818716	20.6167	0.830349	2552.5	0.608771	20.6167	0.610529	20.6167	882.704	0.360219	20.6167	0.361686	1328.98	0.299309	20.6167	0.30695
20.7464	2188.67	0.856373	20.7464	0.838098	2637.09	0.628947	20.7464	0.617445	20.7464	956.556	0.390357	20.7464	0.370897	1454.87	0.327661	20.7464	0.313631
20.876	2172.76	0.850148	20.876	0.845042	2554.28	0.609195	20.876	0.625136	20.876	982	0.400741	20.876	0.379968	1484.72	0.334384	20.876	0.319974
21.0057	2172.59	0.850083	21.0057	0.853291	2530.94	0.60363	21.0057	0.631983	21.0057	983.648	0.401413	21.0057	0.388304	1514.91	0.341182	21.0057	0.326745
21.1353	2246.94	0.879175	21.1353	0.861555	2724.94	0.649899	21.1353	0.640342	21.1353	981.352	0.400476	21.1353	0.396082	1669.93	0.376095	21.1353	0.333795
21.265	2180.8	0.853293	21.265	0.86983	2842.39	0.67791	21.265	0.647957	21.265	1063.67	0.434068	21.265	0.403706	1686.32	0.379786	21.265	0.341607
21.3947	2180.32	0.853105	21.3947	0.877283	2700.15	0.643985	21.3947	0.655641	21.3947	1137.32	0.464122	21.3947	0.412075	1740.87	0.392073	21.3947	0.351405
21.5243	2250.22	0.880458	21.5243	0.884826	2718.98	0.648477	21.5243	0.662929	21.5243	1156.65	0.472012	21.5243	0.421891	1641.68	0.369735	21.5243	0.362716
21.654	2241.93	0.877212	21.654	0.891732	2810.72	0.670357	21.654	0.671061	21.654	1217.13	0.496694	21.654	0.435005	1858.54	0.418574	21.654	0.375911
21.7837	2287.22	0.894935	21.7837	0.899404	2833	0.675671	21.7837	0.679771	21.7837	1178.63	0.480983	21.7837	0.450565	1911.26	0.430448	21.7837	0.393363
21.9133	2362.82	0.924513	21.9133	0.907474	2964.48	0.707029	21.9133	0.688111	21.9133	1294.57	0.528298	21.9133	0.470384	2015.56	0.453937	21.9133	0.414878
22.043	2397.61	0.938128	22.043	0.916265	3066.28	0.731307	22.043	0.696322	22.043	1365.43	0.557211	22.043	0.495796	2074.5	0.467212	22.043	0.443486
22.1727	2386.87	0.933925	22.1727	0.92651	2997.87	0.714992	22.1727	0.705352	22.1727	1382.93	0.564353	22.1727	0.527089	2108.68	0.474911	22.1727	0.477942
22.3023	2420.35	0.947026	22.3023	0.935056	3089.94	0.736952	22.3023	0.714915	22.3023	1444.96	0.589669	22.3023	0.564713	2223.82	0.50084	22.3023	0.518149
22.432	2499.35	0.977936	22.432	0.9435	3051.68	0.727827	22.432	0.723553	22.432	1457.41	0.594748	22.432	0.61041	2352.02	0.529714	22.432	0.566465
22.5617	2468.3	0.965785	22.5617	0.953109	3003.24	0.716273	22.5617	0.731644	22.5617	1516.15	0.618719	22.5617	0.663355	2494.67	0.561841	22.5617	0.621344
22.6913	2460.89	0.962887	22.6913	0.962925	3068.82	0.731913	22.6913	0.740368	22.6913	1579.24	0.644466	22.6913	0.723472	2627.43	0.59174	22.6913	0.683759
22.821	2404.17	0.940693	22.821	0.972049	3051	0.727664	22.821	0.748117	22.821	1635.76	0.667531	22.821	0.792656	2842.17	0.640104	22.821	0.753156
22.9507	2452	0.959409	22.9507	0.980143	3168.44	0.755674	22.9507	0.756484	22.9507	1802.76	0.735681	22.9507	0.869753	3105.15	0.699331	22.9507	0.829728
23.0803	2484.93	0.972292	23.0803	0.986779	3150.98	0.751509	23.0803	0.76406	23.0803	1931.04	0.788029	23.0803	0.953754	3490.76	0.786177	23.0803	0.912998
23.21	2448.44	0.958017	23.21	0.994737	3172.07	0.75654	23.21	0.771023	23.21	2090.46	0.853089	23.21	1.04643	3736.41	0.841501	23.21	1.00129
23.3396	2551.82	0.998464	23.3396	1.00256	3206.93	0.764852	23.3396	0.777911	23.3396	2322.98	0.947976	23.3396	1.14573	4125.04	0.929027	23.3396	1.09403
23.4693	2589.48	1.0132	23.4693	1.01132	3154.91	0.752446	23.4693	0.785275	23.4693	2622.07	1.07003	23.4693	1.252	4648.33	1.04688	23.4693	1.19098
23.599	2561.7	1.00233	23.599	1.01894	3404.18	0.811898	23.599	0.791643	23.599	2904.72	1.18538	23.599	1.36302	5199.63	1.17104	23.599	1.29076
23.7286	2615.37	1.02333	23.7286	1.02686	3337.39	0.795967	23.7286	0.797499	23.7286	3235.11	1.3202	23.7286	1.4767	5737.54	1.29219	23.7286	1.3937
23.8583	2679.76	1.04853	23.8583	1.03596	3404.15	0.81189	23.8583	0.803545	23.8583	3700.93	1.5103	23.8583	1.5916	6320.85	1.42356	23.8583	1.49877
23.988	2742.78	1.07318	23.988	1.04324	3476.57	0.829163	23.988	0.809939	23.988	4077.74	1.66407	23.988	1.70839	6940.7	1.56316	23.988	1.60286
24.1176	2749.02	1.07563	24.1176	1.04994	3613.7	0.861869	24.1176	0.815436	24.1176	4518.74	1.84404	24.1176	1.82479	7635.33	1.7196	24.1176	1.70472
24.2473	2759.43	1.0797	24.2473	1.05666	3554.94	0.847854	24.2473	0.820962	24.2473	4846.91	1.97796	24.2473	1.93879	8401.76	1.89222	24.2473	1.80173
24.377	2741.02	1.07249	24.377	1.06263	3450.7	0.822993	24.377	0.826734	24.377	5256.89	2.14526	24.377	2.05088	8932.7	2.01179	24.377	1.8939
24.5066	2774.33	1.08553	24.5066	1.06828	3589.65	0.856131	24.5066	0.832248	24.5066	5569.17	2.2727	24.5066	2.15753	9486.24	2.13646	24.5066	1.97907
24.6363	2738.41	1.07147	24.6363	1.07373	3592.41	0.856789	24.6363	0.838609	24.6363	5862.5	2.39241	24.6363	2.25835	9708.06	2.18642	24.6363	2.05734
24.766	2677.59	1.04768	24.766	1.07914	3506.15	0.836217	24.766	0.846113	24.766	6069.11	2.47672	24.766	2.35126	10038.2	2.26076	24.766	2.126
24.8956	2758.43	1.07931	24.8956	1.08358	3443.89	0.821368	24.8956	0.85212	24.8956	6410.91	2.6162	24.8956	2.43365	10367.6	2.33496	24.8956	2.18373
25.0253	2779.26	1.08746	25.0253	1.0881	3491.54	0.832732	25.0253	0.859388	25.0253	6417.26	2.61879	25.0253	2.50505	10482.3	2.36078	25.0253	2.22987
25.155	2717.24	1.06319	25.155	1.0931	3614.65	0.862094	25.155	0.865742	25.155	6622.91	2.70272	25.155	2.56203	10672.9	2.40371	25.155	2.26417
25.2846	2785.04	1.08972	25.2846	1.09798	3564.18	0.850058	25.2846	0.872213	25.2846	6799.43	2.77475	25.2846	2.605	10736	2.41793	25.2846	2.28492
25.4143	2804.04	1.09715	25.4143	1.10282	3689.43	0.879928	25.4143	0.879779	25.4143	6801.37	2.77555	25.4143	2.63307	10731.3	2.41687	25.4143	2.29071
25.5439	2823.07	1.1046	25.5439	1.10648	3612.78	0.861648	25.5439	0.886322	25.5439	6833.41	2.78862	25.5439	2.64638	10583.7	2.38364	25.5439	2.28339
25.6736	2936.68	1.14905	25.6736	1.1096	3707.54	0.884248	25.6736	0.893681	25.6736	6840.31	2.79144	25.6736	2.64601	10434.3	2.34998	25.6736	2.26465
25.8033	2881.33	1.1274	25.8033	1.11316	3761.87	0.897206	25.8033	0.899931	25.8033	6706.81	2.73696	25.8033	2.63149	10389.8	2.33996	25.8033	2.23658
25.9329	2856.37	1.11763	25.9329	1.1154	3794.17	0.904909	25.9329	0.905398	25.9329	6569.78	2.68104	25.9329	2.60298	10137.7	2.28319	25.9329	2.19779
26.0626	2836.91	1.11001	26.0626	1.11792	3772.04	0.899631	26.0626	0.910451	26.0626	6367.57	2.59852	26.0626	2.56213	9926.13	2.23553	26.0626	2.14998
26.1923	2908.32	1.13795	26.1923	1.12051	3808.89	0.90842	26.1923	0.914233	26.1923	6196.07	2.52853	26.1923	2.51026	9651.06	2.17358	26.1923	2.09421
26.3219	2849.18	1.11482	26.3219	1.12198	3816.72	0.910288	26.3219	0.920002	26.3219	6063	2.47423	26.3219	2.44647	9076.26	2.04413	26.3219	2.03145
26.4516	2767	1.08266	26.4516	1.12302	3947.13	0.941391	26.4516	0.92574	26.4516	5923.87	2.41745	26.4516	2.37334	8536.76	1.92262	26.4516	1.96225
26.5813	2824.15	1.10502	26.5813	1.12412	4006.87	0.955639	26.5813	0.932711	26.5813	5664.8	2.31172	26.5813	2.29547	8122.87	1.82941	26.5813	1.88964
26.7109	2820.8	1.10371	26.7109	1.12515	4000.43	0.954102	26.7109	0.940674	26.7109	5465.02	2.2302	26.7109	2.21243	7697.72	1.73366	26.7109	1.81351
26.8406	2827.37	1.10628	26.8406	1.12488	3992.15	0.952128	26.8406	0.949252	26.8406	5254.02	2.14409	26.8406	2.12557	7301.07	1.64432	26.8406	1.73647
26.9703	2832.94	1.10846	26.9703	1.12315	4027.7	0.960608	26.9703	0.957251	26.9703	4879.96	1.99145	26.9703	2.0355	6981.43	1.57233	26.9703	1.65951
27.0999	2848.28	1.11446	27.0999	1.11994	4083.65	0.97395	27.0999	0.963455	27.0999	4566.43	1.8635	27.0999	1.94469	6653.07	1.49838	27.0999	1.58323
27.2296	2893.09	1.132	27.2296	1.11647	4082.67	0.973716	27.2296	0.970133	27.2296	4289.06	1.7503	27.2296	1.85425	6145.28	1.38402	27.2296	1.5092
27.3593	2887.26	1.12972	27.3593	1.11218	4007.98	0.955904	27.3593	0.97475	27.3593	4024.37	1.64229	27.3593	1.76417	5845.57	1.31652	27.3593	1.43747
27.4889	2927.61	1.1455	27.4889	1.10636	4183.61	0.997791	27.4889	0.97746	27.4889	3817.82	1.558	27.4889	1.67725	5571.2	1.25473	27.4889	1.36922
27.6186	2910.78	1.13892	27.6186	1.1001	4077.65	0.972519	27.6186	0.978337	27.6186	3582.11	1.46181	27.6186	1.59644	5351.67	1.20529	27.6186	1.30517
27.7483	2902.39	1.13564	27.7483	1.09191	4182.26	0.997469	27.7483	0.978578	27.7483	3521.02	1.43688	27.7483	1.51852	5078.78	1.14383	27.7483	1.24579
27.8779	2835.54	1.10948	27.8779	1.08343	4098.31	0.977448	27.8779	0.978637	27.8779	3398.54	1.3869	27.8779	1.44654	5044.57	1.13612	27.8779	1.19236
28.0076	2768.15	1.08311	28.0076	1.07371	3946.82	0.941316	28.0076	0.977609	28.0076	3311.3	1.35129	28.0076	1.38017	5236.43	1.17933	28.0076	1.14304
28.1372	2743.57	1.07349	28.1372	1.06288	4037.37	0.962913	28.1372	0.976711	28.1372	3169.39	1.29338	28.1372	1.31948	5236.06	1.17925	28.1372	1.09898
28.2669	2756.06	1.07838	28.2669	1.05166	3968.13	0.946399	28.2669	0.974804	28.2669	3023.85	1.23399	28.2669	1.26571	5047.3	1.13674	28.2669	1.06021
28.3966	2655.06	1.03886	28.3966	1.04191	4070.2	0.970744	28.3966	0.972294	28.3966	2887.54	1.17836	28.3966	1.21838	4688.69	1.05597	28.3966	1.02575
28.5262	2644	1.03453	28.5262	1.03154	4164.93	0.993335	28.5262	0.969429	28.5262	2794.87	1.14055	28.5262	1.17519	4495.81	1.01253	28.5262	0.997098
28.6559	2616.3	1.02369	28.6559	1.02104	4224.46	1.00753	28.6559	0.965783	28.6559	2673.43	1.09099	28.6559	1.13733	4263.37	0.960183	28.6559	0.973522
28.7856	2543.89	0.995363	28.7856	1.01055	4342.48	1.03568	28.7856	0.961993	28.7856	2567.74	1.04786	28.7856	1.10371	4133	0.930821	28.7856	0.954757
28.9152	2510.93	0.982465	28.9152	1.00055	4257.31	1.01537	28.9152	0.957304	28.9152	2636.8	1.07604	28.9152	1.07611	4053.41	0.912895	28.9152	0.939561
29.0449	2488.18	0.973567	29.0449	0.990418	4173.22	0.995314	29.0449	0.951707	29.0449	2640.94	1.07773	29.0449	1.05349	4076.68	0.918138	29.0449	0.92605
29.1746	2429.67	0.95067	29.1746	0.979398	3993.48	0.952445	29.1746	0.947201	29.1746	2488.72	1.01561	29.1746	1.03449	3853.96	0.867977	29.1746	0.915207
29.3042	2381.04	0.931643	29.3042	0.96957	3830	0.913455	29.3042	0.942944	29.3042	2428.04	0.990848	29.3042	1.02022	3913.06	0.881286	29.3042	0.906858
29.4339	2395.09	0.937142	29.4339	0.959716	3774.41	0.900196	29.4339	0.937289	29.4339	2459.41	1.00365	29.4339	1.00922	3866.54	0.870809	29.4339	0.900969
29.5636	2433.33	0.952105	29.5636	0.950295	3689.85	0.88003	29.5636	0.931578	29.5636	2482.32	1.013	29.5636	1.00102	3997.18	0.900233	29.5636	0.896734
29.6932	2448.32	0.957967	29.6932	0.942338	3720.3	0.887291	29.6932	0.926645	29.6932	2517.44	1.02733	29.6932	0.994081	4057.2	0.91375	29.6932	0.894595
29.8229	2397	0.937888	29.8229	0.936186	3615.24	0.862235	29.8229	0.92154	29.8229	2508.57	1.02371	29.8229	0.98827	4114.2	0.926588	29.8229	0.893577
29.9526	2325.94	0.910086	29.9526	0.930789	3779.8	0.901482	29.9526	0.916746	29.9526	2634.5	1.0751	29.9526	0.982702	4031.98	0.90807	29.9526	0.892874
30.0822	2286.39	0.894609	30.0822	0.926756	3831.15	0.913729	30.0822	0.911766	30.0822	2551.96	1.04142	30.0822	0.979072	4030.44	0.907724	30.0822	0.893298
30.2119	2286.56	0.894674	30.2119	0.923217	3888.82	0.927483	30.2119	0.90817	30.2119	2446.93	0.998557	30.2119	0.975606	4089.44	0.921011	30.2119	0.894212
30.3415	2393.91	0.936678	30.3415	0.920965	3868.56	0.922651	30.3415	0.904747	30.3415	2406.78	0.982173	30.3415	0.972357	4000.26	0.900925	30.3415	0.896039
30.4712	2262.24	0.885161	30.4712	0.920083	3864.39	0.921657	30.4712	0.902862	30.4712	2368.65	0.966612	30.4712	0.970932	3884.48	0.87485	30.4712	0.898201
30.6009	2361.24	0.923897	30.6009	0.919911	3836.54	0.915014	30.6009	0.901368	30.6009	2432.35	0.992609	30.6009	0.970481	4063.48	0.915164	30.6009	0.901934
30.7305	2427.68	0.949895	30.7305	0.920327	3794.02	0.904874	30.7305	0.899755	30.7305	2391.72	0.976029	30.7305	0.971159	4081.82	0.919293	30.7305	0.908575
30.8602	2446.89	0.957409	30.8602	0.921685	3730.11	0.889632	30.8602	0.899541	30.8602	2314.32	0.94444	30.8602	0.972126	4003.54	0.901664	30.8602	0.916959
30.9899	2399.39	0.938823	30.9899	0.924326	3777.43	0.900916	30.9899	0.899749	30.9899	2297.43	0.937548	30.9899	0.973051	4132.94	0.930808	30.9899	0.925741
31.1195	2396.41	0.937656	31.1195	0.926969	3763.61	0.897621	31.1195	0.901477	31.1195	2388.15	0.97457	31.1195	0.973749	4153	0.935325	31.1195	0.933527
31.2492	2380.39	0.931389	31.2492	0.930407	3810.83	0.908884	31.2492	0.904756	31.2492	2382.94	0.972446	31.2492	0.974463	4102.8	0.924018	31.2492	0.940931
31.3789	2359.96	0.923397	31.3789	0.934384	3706.06	0.883895	31.3789	0.909398	31.3789	2419.37	0.987311	31.3789	0.974676	4123.52	0.928686	31.3789	0.947424
31.5085	2400.04	0.939077	31.5085	0.938305	3788.15	0.903474	31.5085	0.915785	31.5085	2308.89	0.942226	31.5085	0.97436	4279.37	0.963786	31.5085	0.95336
31.6382	2382.48	0.932208	31.6382	0.942438	3868.22	0.922571	31.6382	0.922566	31.6382	2321.96	0.947561	31.6382	0.97535	4418.78	0.995183	31.6382	0.958874
31.7679	2416.18	0.945395	31.7679	0.946788	3772.96	0.899852	31.7679	0.929564	31.7679	2454.46	1.00163	31.7679	0.976983	4355.04	0.980827	31.7679	0.964483
31.8975	2398.61	0.938519	31.8975	0.950869	3756.32	0.895881	31.8975	0.935957	31.8975	2341.56	0.955557	31.8975	0.977432	4373.48	0.984981	31.8975	0.968583
32.0272	2456.94	0.961343	32.0272	0.954652	3962.37	0.945025	32.0272	0.941603	32.0272	2386.43	0.973867	32.0272	0.977502	4319.22	0.972761	32.0272	0.972729
32.1568	2499.59	0.978031	32.1568	0.958713	3979.76	0.949173	32.1568	0.947008	32.1568	2437.26	0.994612	32.1568	0.978162	4361.43	0.982266	32.1568	0.976268
32.2865	2452.76	0.959706	32.2865	0.963293	3919.2	0.93473	32.2865	0.951866	32.2865	2422.65	0.988649	32.2865	0.979361	4346.37	0.978876	32.2865	0.980258
32.4162	2384.41	0.932961	32.4162	0.968136	4053.17	0.966681	32.4162	0.956828	32.4162	2423.52	0.989005	32.4162	0.981266	4433.93	0.998594	32.4162	0.984326
32.5458	2458.8	0.962068	32.5458	0.97247	4080.33	0.97316	32.5458	0.960965	32.5458	2500.48	1.02041	32.5458	0.983401	4409.48	0.993089	32.5458	0.988462
32.6755	2435.11	0.9528	32.6755	0.975947	4123.26	0.983398	32.6755	0.965962	32.6755	2385.22	0.973376	32.6755	0.98727	4382.96	0.987117	32.6755	0.991783
32.8052	2555.74	1	32.8052	0.978772	4192.87	1	32.8052	0.971163	32.8052	2450.46	1	32.8052	0.99061	4440.17	1	32.8052	0.994696

## Sheet: 20%stretch
D um	SPTBN		D um	SPTBN20%	actin		D um	ACTIN20%					crop1	D um	SPTBN		D um	SPTBN20%	actin		D um	ACTIN20%
0	2109.6	1	0	1.00671	2593.88	1	0	1.01197						0	262	0.106919	0	0.116032	406.333	0.091513	0	0.0933983
0.1297	2040.6	0.967292	0.1297	1.00991	2526.1	0.973873	0.1297	1.01147						0.1297	303.63	0.123907	0.1297	0.117464	422.611	0.0951791	0.1297	0.093194
0.2593	2094.1	0.992653	0.2593	1.01275	2624.69	1.01188	0.2593	1.01132						0.2593	314.481	0.128335	0.2593	0.118394	433.63	0.0976607	0.2593	0.092904
0.389	2071.54	0.981958	0.389	1.01676	2598.19	1.00166	0.389	1.00995						0.389	290.148	0.118405	0.389	0.119787	438.63	0.0987868	0.389	0.092726
0.5187	2145.6	1.01706	0.5187	1.02065	2633.5	1.01528	0.5187	1.0077						0.5187	298.519	0.121821	0.5187	0.120839	424.352	0.0955712	0.5187	0.0921928
0.6483	2218.25	1.0515	0.6483	1.02588	2683.94	1.03472	0.6483	1.00478						0.6483	282.63	0.115337	0.6483	0.122095	458.889	0.103349	0.6483	0.0916914
0.778	2106.88	0.998706	0.778	1.03148	2678.23	1.03252	0.778	1.00164						0.778	327.389	0.133603	0.778	0.123203	395.981	0.0891816	0.778	0.0913473
0.9077	2225.08	1.05474	0.9077	1.03848	2699.04	1.04054	0.9077	0.999926						0.9077	334.87	0.136656	0.9077	0.124101	380.204	0.0856283	0.9077	0.0911023
1.0373	2236.83	1.06031	1.0373	1.04625	2703.27	1.04217	1.0373	0.998706						1.0373	333.759	0.136202	1.0373	0.125557	390.907	0.0880388	1.0373	0.0908957
1.167	2198.42	1.0421	1.167	1.05371	2675.21	1.03136	1.167	0.996026						1.167	308.611	0.12594	1.167	0.126487	401.241	0.0903662	1.167	0.0907206
1.2966	2227.71	1.05598	1.2966	1.06005	2641.56	1.01838	1.2966	0.993285						1.2966	345.944	0.141175	1.2966	0.127449	433.426	0.0976148	1.2966	0.090533
1.4263	2275.6	1.07869	1.4263	1.06637	2678.79	1.03274	1.4263	0.989676						1.4263	322.167	0.131472	1.4263	0.128478	373.944	0.0842185	1.4263	0.0903427
1.556	2297.4	1.08902	1.556	1.07323	2564.79	0.988788	1.556	0.986963						1.556	323.426	0.131986	1.556	0.128548	375.185	0.0844979	1.556	0.0902755
1.6856	2260.56	1.07156	1.6856	1.08075	2463.35	0.949681	1.6856	0.98456						1.6856	286.889	0.117075	1.6856	0.12924	413.352	0.0930938	1.6856	0.0899317
1.8153	2333.94	1.10634	1.8153	1.08815	2553.9	0.984587	1.8153	0.982898						1.8153	316.259	0.129061	1.8153	0.129891	406.648	0.0915839	1.8153	0.0892475
1.945	2373.31	1.125	1.945	1.09523	2408.33	0.928469	1.945	0.979588						1.945	289.185	0.118012	1.945	0.130687	384.852	0.0866751	1.945	0.088752
2.0746	2334.65	1.10667	2.0746	1.10177	2426.44	0.935449	2.0746	0.976912						2.0746	287.944	0.117506	2.0746	0.1312	393.593	0.0886437	2.0746	0.0882829
2.2043	2362.94	1.12009	2.2043	1.10845	2478.98	0.955705	2.2043	0.974509						2.2043	320.463	0.130777	2.2043	0.13121	416	0.0936902	2.2043	0.0879973
2.334	2390.19	1.133	2.334	1.11426	2432.75	0.937883	2.334	0.973321						2.334	326.056	0.133059	2.334	0.131258	347.389	0.0782378	2.334	0.0878336
2.4636	2247.85	1.06553	2.4636	1.12032	2465.48	0.9505	2.4636	0.972228						2.4636	316.537	0.129174	2.4636	0.131518	330.185	0.0743632	2.4636	0.0873964
2.5933	2316.25	1.09795	2.5933	1.12559	2466	0.950701	2.5933	0.971723						2.5933	343.333	0.140109	2.5933	0.131709	364.222	0.0820289	2.5933	0.0872028
2.723	2397.81	1.13662	2.723	1.13041	2508.48	0.967078	2.723	0.969949						2.723	298.963	0.122003	2.723	0.131247	396.148	0.0892192	2.723	0.0872569
2.8526	2479.75	1.17546	2.8526	1.13483	2437.17	0.939585	2.8526	0.967471						2.8526	347.352	0.14175	2.8526	0.131114	405.111	0.0912378	2.8526	0.0871767
2.9823	2440.06	1.15664	2.9823	1.14114	2522.06	0.972314	2.9823	0.967637						2.9823	305.556	0.124693	2.9823	0.131548	380.259	0.0856407	2.9823	0.0870967
3.112	2506.02	1.18791	3.112	1.14743	2586.77	0.997261	3.112	0.967953						3.112	336.574	0.137351	3.112	0.131299	437.37	0.0985031	3.112	0.0870929
3.2416	2451.02	1.16184	3.2416	1.15484	2642.79	1.01886	3.2416	0.969621						3.2416	316.593	0.129197	3.2416	0.131062	434.519	0.097861	3.2416	0.087202
3.3713	2468.71	1.17022	3.3713	1.16326	2665.65	1.02767	3.3713	0.972843						3.3713	327.667	0.133716	3.3713	0.13056	409.815	0.0922972	3.3713	0.0876888
3.5009	2395.42	1.13548	3.5009	1.16978	2522	0.97229	3.5009	0.977862						3.5009	345.5	0.140994	3.5009	0.130508	392.611	0.0884226	3.5009	0.087855
3.6306	2357.46	1.11749	3.6306	1.17732	2455.9	0.946806	3.6306	0.983817						3.6306	288	0.117529	3.6306	0.130473	384.148	0.0865166	3.6306	0.0881513
3.7603	2398.88	1.13712	3.7603	1.18408	2588.67	0.997992	3.7603	0.991011						3.7603	328.796	0.134177	3.7603	0.130673	375.685	0.0846106	3.7603	0.0886277
3.8899	2511.58	1.19055	3.8899	1.18915	2596.46	1.001	3.8899	0.999843						3.8899	318.778	0.130089	3.8899	0.130399	373.944	0.0842185	3.8899	0.0888933
4.0196	2541.46	1.20471	4.0196	1.19448	2695.75	1.03928	4.0196	1.00896						4.0196	302.463	0.123431	4.0196	0.130781	370.185	0.0833719	4.0196	0.0894165
4.1493	2523.02	1.19597	4.1493	1.20019	2627.85	1.0131	4.1493	1.01881						4.1493	386.185	0.157597	4.1493	0.130833	342.833	0.0772117	4.1493	0.0895423
4.2789	2484.92	1.17791	4.2789	1.20455	2615.73	1.00843	4.2789	1.02771						4.2789	324.037	0.132235	4.2789	0.131362	383.889	0.0864582	4.2789	0.0899101
4.4086	2503.08	1.18652	4.4086	1.20796	2558.33	0.986298	4.4086	1.03598						4.4086	318.37	0.129922	4.4086	0.1312	443.944	0.0999836	4.4086	0.0900522
4.5383	2535.02	1.20166	4.5383	1.21153	2748.69	1.05968	4.5383	1.04615						4.5383	292.296	0.119282	4.5383	0.131055	418.926	0.0943492	4.5383	0.0904025
4.6679	2585.08	1.22539	4.6679	1.21556	2731.21	1.05295	4.6679	1.05463						4.6679	303.907	0.12402	4.6679	0.130856	421.13	0.0948455	4.6679	0.0905232
4.7976	2579.02	1.22251	4.7976	1.21862	2753.92	1.0617	4.7976	1.06227						4.7976	339.13	0.138394	4.7976	0.130222	396.296	0.0892525	4.7976	0.0906303
4.9273	2653.92	1.25802	4.9273	1.22106	2683.75	1.03465	4.9273	1.06995						4.9273	325.722	0.132923	4.9273	0.129597	379.352	0.0854364	4.9273	0.0908831
5.0569	2641.71	1.25223	5.0569	1.22269	2724.12	1.05021	5.0569	1.07714						5.0569	292.889	0.119524	5.0569	0.1298	432.333	0.0973686	5.0569	0.0909322
5.1866	2711.52	1.28532	5.1866	1.2229	2720.25	1.04872	5.1866	1.08558						5.1866	283.037	0.115503	5.1866	0.130225	400.5	0.0901993	5.1866	0.0905319
5.3163	2762.06	1.30928	5.3163	1.22287	2915.69	1.12407	5.3163	1.09467						5.3163	330.537	0.134888	5.3163	0.131195	363.407	0.0818453	5.3163	0.0900182
5.4459	2732.81	1.29541	5.4459	1.22329	3008.81	1.15997	5.4459	1.10427						5.4459	335.87	0.137064	5.4459	0.130918	408.815	0.092072	5.4459	0.0899309
5.5756	2629.42	1.2464	5.5756	1.22566	2948.96	1.13689	5.5756	1.11394						5.5756	289.556	0.118164	5.5756	0.131637	433.593	0.0976524	5.5756	0.0904288
5.7052	2592.88	1.22908	5.7052	1.22704	3019.54	1.1641	5.7052	1.12492						5.7052	322.389	0.131562	5.7052	0.13112	443.593	0.0999046	5.7052	0.0904402
5.8349	2552.94	1.21015	5.8349	1.23016	3043.29	1.17326	5.8349	1.13617						5.8349	324.759	0.13253	5.8349	0.131234	427.093	0.0961885	5.8349	0.0907102
5.9646	2519.98	1.19453	5.9646	1.23308	3073.21	1.18479	5.9646	1.14954						5.9646	329.481	0.134457	5.9646	0.131512	413.444	0.0931145	5.9646	0.0912893
6.0942	2522.94	1.19593	6.0942	1.23707	3022.98	1.16543	6.0942	1.1643						6.0942	331.87	0.135432	6.0942	0.131592	416.259	0.0937485	6.0942	0.0914882
6.2239	2516.23	1.19275	6.2239	1.24049	3081.19	1.18787	6.2239	1.17629						6.2239	342.537	0.139785	6.2239	0.132357	381.148	0.0858409	6.2239	0.0917044
6.3536	2552.73	1.21005	6.3536	1.24285	3093.83	1.19275	6.3536	1.18816						6.3536	324	0.13222	6.3536	0.132344	358.63	0.0807695	6.3536	0.0918672
6.4832	2612.52	1.23839	6.4832	1.24334	3020.42	1.16444	6.4832	1.20124						6.4832	345.944	0.141175	6.4832	0.132779	403.833	0.09095	6.4832	0.0918225
6.6129	2580.62	1.22327	6.6129	1.24517	3057	1.17855	6.6129	1.21426						6.6129	326.056	0.133059	6.6129	0.132704	396.796	0.0893651	6.6129	0.0916469
6.7426	2555.83	1.21152	6.7426	1.24895	3116.62	1.20153	6.7426	1.22711						6.7426	336.926	0.137495	6.7426	0.132649	405.796	0.0913921	6.7426	0.0914985
6.8722	2652.02	1.25712	6.8722	1.25294	3184.04	1.22752	6.8722	1.23917						6.8722	292.944	0.119546	6.8722	0.133802	360.093	0.081099	6.8722	0.0912945
7.0019	2660.4	1.26109	7.0019	1.25665	3213.96	1.23906	7.0019	1.25004						7.0019	315.13	0.1286	7.0019	0.134324	434.759	0.097915	7.0019	0.0913859
7.1316	2695.38	1.27767	7.1316	1.26172	3177.21	1.22489	7.1316	1.2609						7.1316	340.222	0.13884	7.1316	0.134713	395.833	0.0891482	7.1316	0.0916588
7.2612	2680.33	1.27054	7.2612	1.26929	3247.67	1.25205	7.2612	1.27397						7.2612	315.907	0.128917	7.2612	0.134342	411.333	0.0926391	7.2612	0.0922095
7.3909	2700.73	1.28021	7.3909	1.27871	3397.5	1.30982	7.3909	1.28733						7.3909	352.648	0.143911	7.3909	0.134431	421.537	0.0949372	7.3909	0.0928365
7.5206	2763.65	1.31003	7.5206	1.29251	3515.77	1.35541	7.5206	1.3031						7.5206	390.556	0.15938	7.5206	0.135056	421.333	0.0948913	7.5206	0.0930592
7.6502	2856.38	1.35399	7.6502	1.30977	3598.44	1.38728	7.6502	1.31901						7.6502	327.537	0.133663	7.6502	0.135248	382.352	0.0861121	7.6502	0.0933599
7.7799	2825.54	1.33937	7.7799	1.32941	3591.77	1.38471	7.7799	1.33859						7.7799	298.481	0.121806	7.7799	0.134994	430.889	0.0970434	7.7799	0.0940156
7.9095	2913.73	1.38117	7.9095	1.35361	3609.52	1.39156	7.9095	1.35988						7.9095	271.981	0.110992	7.9095	0.134592	484.333	0.10908	7.9095	0.0944169
8.0392	2984.83	1.41488	8.0392	1.38177	3688.69	1.42208	8.0392	1.38478						8.0392	341.907	0.139528	8.0392	0.134452	453.019	0.102027	8.0392	0.0945817
8.1689	2953.71	1.40012	8.1689	1.41279	3693.67	1.424	8.1689	1.41387						8.1689	297.574	0.121436	8.1689	0.134553	366.759	0.0826003	8.1689	0.0953054
8.2985	3046	1.44387	8.2985	1.44612	3732.96	1.43914	8.2985	1.44354						8.2985	373.667	0.152488	8.2985	0.134684	423.463	0.095371	8.2985	0.0960555
8.4282	3033.1	1.43776	8.4282	1.48031	3868.67	1.49146	8.4282	1.47546						8.4282	352.37	0.143797	8.4282	0.134764	444.056	0.100009	8.4282	0.0968172
8.5579	3053.88	1.44761	8.5579	1.51499	3819.79	1.47262	8.5579	1.51166						8.5579	320.778	0.130905	8.5579	0.134331	397.481	0.0895194	8.5579	0.0977528
8.6875	3043.23	1.44256	8.6875	1.55116	3798.52	1.46442	8.6875	1.55184						8.6875	353.204	0.144138	8.6875	0.134327	441.815	0.0995041	8.6875	0.0984995
8.8172	3068.9	1.45473	8.8172	1.59068	4014.1	1.54753	8.8172	1.59317						8.8172	311.315	0.127043	8.8172	0.135084	424.685	0.0956462	8.8172	0.0993257
8.9469	3167.23	1.50134	8.9469	1.63044	4037.31	1.55648	8.9469	1.63764						8.9469	324.556	0.132447	8.9469	0.135474	424.574	0.0956212	8.9469	0.0998618
9.0765	3442.46	1.6318	9.0765	1.67087	4135.27	1.59424	9.0765	1.68523						9.0765	321.315	0.131124	9.0765	0.135806	451	0.101573	9.0765	0.100149
9.2062	3577.69	1.69591	9.2062	1.7118	4250.04	1.63849	9.2062	1.73403						9.2062	361.259	0.147425	9.2062	0.136299	474.685	0.106907	9.2062	0.10097
9.3359	3608.25	1.71039	9.3359	1.75219	4495.5	1.73312	9.3359	1.78635						9.3359	345.593	0.141032	9.3359	0.136671	471.778	0.106252	9.3359	0.101611
9.4655	3746.33	1.77585	9.4655	1.79177	4658.4	1.79592	9.4655	1.84333						9.4655	321.444	0.131177	9.4655	0.136714	456.796	0.102878	9.4655	0.102748
9.5952	3927.71	1.86182	9.5952	1.83105	4941.88	1.90521	9.5952	1.90472						9.5952	321.148	0.131056	9.5952	0.136968	451.593	0.101706	9.5952	0.103072
9.7249	4058.42	1.92378	9.7249	1.86861	5087.35	1.96129	9.7249	1.96926						9.7249	324.833	0.13256	9.7249	0.137261	495.278	0.111545	9.7249	0.103842
9.8545	4134.56	1.95988	9.8545	1.90575	5298.23	2.04259	9.8545	2.03791						9.8545	367.574	0.150002	9.8545	0.138039	438.833	0.0988325	9.8545	0.104156
9.9842	4307.56	2.04188	9.9842	1.94028	5534.6	2.13372	9.9842	2.10835						9.9842	334.407	0.136467	9.9842	0.138839	436.333	0.0982695	9.9842	0.104756
10.1138	4231.12	2.00565	10.1138	1.97104	5623.04	2.16782	10.1138	2.18197						10.1138	317.63	0.12962	10.1138	0.140292	488.704	0.110064	10.1138	0.105582
10.2435	4307.38	2.04179	10.2435	1.99843	5859.56	2.259	10.2435	2.25732						10.2435	344.074	0.140412	10.2435	0.142079	466.444	0.105051	10.2435	0.106419
10.3732	4391.23	2.08154	10.3732	2.02292	5867.27	2.26197	10.3732	2.33414						10.3732	351.056	0.143261	10.3732	0.143111	468.185	0.105443	10.3732	0.106746
10.5028	4377.48	2.07502	10.5028	2.04139	6032.27	2.32558	10.5028	2.40728						10.5028	351.407	0.143404	10.5028	0.144284	490.389	0.110444	10.5028	0.107614
10.6325	4382.4	2.07735	10.6325	2.05491	6238.06	2.40492	10.6325	2.47608						10.6325	376.296	0.153561	10.6325	0.144151	501.407	0.112925	10.6325	0.108742
10.7622	4374.08	2.07341	10.7622	2.06188	6311.73	2.43332	10.7622	2.54055						10.7622	366.537	0.149579	10.7622	0.145146	459.093	0.103395	10.7622	0.109751
10.8918	4291.06	2.03406	10.8918	2.06207	6595.85	2.54286	10.8918	2.59824						10.8918	317.63	0.12962	10.8918	0.146016	489.333	0.110206	10.8918	0.110252
11.0215	4351.42	2.06267	11.0215	2.05589	6865.27	2.64672	11.0215	2.64661						11.0215	353.333	0.14419	11.0215	0.147652	512.389	0.115399	11.0215	0.111084
11.1512	4411.29	2.09105	11.1512	2.0423	6894.85	2.65813	11.1512	2.68547						11.1512	411.426	0.167897	11.1512	0.14934	478.667	0.107804	11.1512	0.112129
11.2808	4365.94	2.06955	11.2808	2.02064	6940.62	2.67577	11.2808	2.71194						11.2808	388.111	0.158383	11.2808	0.150583	504.444	0.113609	11.2808	0.112407
11.4105	4153.98	1.96908	11.4105	1.98978	7171.6	2.76482	11.4105	2.72474						11.4105	326.056	0.133059	11.4105	0.151955	500.593	0.112742	11.4105	0.113298
11.5402	4130.52	1.95796	11.5402	1.94941	7306.25	2.81673	11.5402	2.72615						11.5402	376.759	0.15375	11.5402	0.153601	518.5	0.116775	11.5402	0.113938
11.6698	4077.35	1.93276	11.6698	1.9016	7381.17	2.84561	11.6698	2.71287						11.6698	371.685	0.151679	11.6698	0.154792	540.259	0.121675	11.6698	0.114457
11.7995	4023.06	1.90702	11.7995	1.84919	7529.79	2.90291	11.7995	2.68561						11.7995	387.407	0.158095	11.7995	0.155859	497.889	0.112133	11.7995	0.115304
11.9292	3915.42	1.856	11.9292	1.79123	7525.77	2.90136	11.9292	2.644						11.9292	388.796	0.158662	11.9292	0.157829	524.056	0.118026	11.9292	0.116434
12.0588	3777.19	1.79047	12.0588	1.72682	7381.25	2.84565	12.0588	2.59106						12.0588	443.685	0.181062	12.0588	0.16018	447.556	0.100797	12.0588	0.117647
12.1885	3668.9	1.73914	12.1885	1.65766	7200.15	2.77583	12.1885	2.52483						12.1885	391.648	0.159826	12.1885	0.162703	533.537	0.120161	12.1885	0.118553
12.3181	3540	1.67804	12.3181	1.58529	7024.9	2.70826	12.3181	2.44779						12.3181	418.778	0.170897	12.3181	0.164147	535.37	0.120574	12.3181	0.119527
12.4478	3272.35	1.55117	12.4478	1.50992	6571.44	2.53344	12.4478	2.35939						12.4478	412.296	0.168252	12.4478	0.166201	581.63	0.130993	12.4478	0.120938
12.5775	3056.96	1.44907	12.5775	1.43184	6330.23	2.44045	12.5775	2.26244						12.5775	397.833	0.16235	12.5775	0.168962	556.907	0.125425	12.5775	0.122287
12.7071	2909.19	1.37902	12.7071	1.3538	5918.62	2.28177	12.7071	2.15746						12.7071	383.352	0.156441	12.7071	0.170452	535.296	0.120558	12.7071	0.123537
12.8368	2719.54	1.28912	12.8368	1.27382	5489.75	2.11643	12.8368	2.04487						12.8368	403.963	0.164852	12.8368	0.172103	537.574	0.121071	12.8368	0.124602
12.9665	2470.9	1.17126	12.9665	1.19407	4895.04	1.88715	12.9665	1.92758						12.9665	424.167	0.173097	12.9665	0.174744	589.018	0.132657	12.9665	0.126327
13.0961	2293.15	1.087	13.0961	1.11576	4558.65	1.75747	13.0961	1.80417						13.0961	385.389	0.157272	13.0961	0.176622	552.222	0.12437	13.0961	0.12835
13.2258	2101.58	0.996198	13.2258	1.0373	4163.65	1.60518	13.2258	1.67796						13.2258	483.87	0.197461	13.2258	0.17932	572.926	0.129033	13.2258	0.130192
13.3555	1991.4	0.943967	13.3555	0.961027	3681	1.41911	13.3555	1.5513						13.3555	461.778	0.188445	13.3555	0.182195	574.056	0.129287	13.3555	0.131317
13.4851	1761.08	0.834793	13.4851	0.887251	3214.19	1.23915	13.4851	1.42384						13.4851	440.907	0.179928	13.4851	0.184239	575.63	0.129642	13.4851	0.132493
13.6148	1589.25	0.75334	13.6148	0.816057	2897.92	1.11722	13.6148	1.29965						13.6148	459.352	0.187455	13.6148	0.186444	575.982	0.129721	13.6148	0.133946
13.7445	1369.96	0.649391	13.7445	0.749796	2596.46	1.001	13.7445	1.18053						13.7445	449.907	0.183601	13.7445	0.188871	564.018	0.127026	13.7445	0.135635
13.8741	1215.02	0.575947	13.8741	0.689486	2298.54	0.886142	13.8741	1.06598						13.8741	472.259	0.192722	13.8741	0.192449	652.685	0.146996	13.8741	0.137309
14.0038	1115.56	0.528802	14.0038	0.6328	2069.94	0.79801	14.0038	0.956746						14.0038	508.352	0.207451	14.0038	0.19545	602.37	0.135664	14.0038	0.138861
14.1335	1092.54	0.51789	14.1335	0.579627	1806.79	0.696561	14.1335	0.856644						14.1335	453.685	0.185143	14.1335	0.198406	636.352	0.143317	14.1335	0.140881
14.2631	1012.81	0.480096	14.2631	0.532149	1653.31	0.637391	14.2631	0.764924						14.2631	519.667	0.212069	14.2631	0.201546	669.222	0.15072	14.2631	0.143067
14.3928	939.062	0.445137	14.3928	0.489595	1499.69	0.578165	14.3928	0.682813						14.3928	545.593	0.222649	14.3928	0.204485	656.093	0.147763	14.3928	0.14511
14.5224	866.938	0.410948	14.5224	0.452761	1423.92	0.548954	14.5224	0.61179						14.5224	521.315	0.212741	14.5224	0.20736	649.259	0.146224	14.5224	0.147099
14.6521	816.062	0.386832	14.6521	0.420501	1230.06	0.474218	14.6521	0.55119						14.6521	485.963	0.198315	14.6521	0.210216	649.241	0.14622	14.6521	0.149529
14.7818	800.25	0.379337	14.7818	0.393788	1221.15	0.470781	14.7818	0.499576						14.7818	450.889	0.184002	14.7818	0.213126	703.741	0.158494	14.7818	0.151243
14.9114	785.833	0.372503	14.9114	0.371657	1187.12	0.457665	14.9114	0.457255						14.9114	557.407	0.22747	14.9114	0.214998	706.518	0.15912	14.9114	0.153537
15.0411	789.146	0.374073	15.0411	0.355074	1183.88	0.456412	15.0411	0.424137						15.0411	514.315	0.209885	15.0411	0.217412	697.315	0.157047	15.0411	0.155779
15.1708	797.458	0.378013	15.1708	0.341114	1084.58	0.418132	15.1708	0.397094						15.1708	498.87	0.203582	15.1708	0.219587	665.982	0.14999	15.1708	0.158459
15.3004	765.062	0.362657	15.3004	0.329616	1090.5	0.420413	15.3004	0.377055						15.3004	596.222	0.24331	15.3004	0.222116	688.167	0.154987	15.3004	0.160431
15.4301	708.729	0.335954	15.4301	0.320684	1044.15	0.402543	15.4301	0.362357						15.4301	578.037	0.235889	15.4301	0.223711	790.926	0.17813	15.4301	0.162393
15.5598	693.625	0.328794	15.5598	0.314262	997.833	0.384688	15.5598	0.352091						15.5598	519.944	0.212182	15.5598	0.225076	676.722	0.152409	15.5598	0.164408
15.6894	663.854	0.314682	15.6894	0.309188	1007.06	0.388246	15.6894	0.343417						15.6894	608.87	0.248471	15.6894	0.227428	631.5	0.142224	15.6894	0.166422
15.8191	738.354	0.349996	15.8191	0.305763	993.042	0.382841	15.8191	0.338186						15.8191	544.518	0.22221	15.8191	0.229748	686.259	0.154557	15.8191	0.168672
15.9488	712.083	0.337543	15.9488	0.303697	950.438	0.366416	15.9488	0.335469						15.9488	560.518	0.22874	15.9488	0.232398	834.833	0.188018	15.9488	0.171209
16.0784	707.792	0.335509	16.0784	0.302528	970.167	0.374022	16.0784	0.333606						16.0784	641.778	0.261901	16.0784	0.235001	806.333	0.1816	16.0784	0.173143
16.2081	673.583	0.319294	16.2081	0.301507	965.25	0.372127	16.2081	0.331026						16.2081	587.778	0.239864	16.2081	0.236906	808.852	0.182167	16.2081	0.175232
16.3378	645.875	0.306159	16.3378	0.299857	943.667	0.363806	16.3378	0.328468						16.3378	608.093	0.248154	16.3378	0.238695	814.148	0.18336	16.3378	0.17736
16.4674	590.854	0.280078	16.4674	0.297115	874.083	0.33698	16.4674	0.326133						16.4674	567.63	0.231642	16.4674	0.240691	801.87	0.180595	16.4674	0.179142
16.5971	665.875	0.31564	16.5971	0.293974	871.042	0.335807	16.5971	0.323774						16.5971	605.741	0.247195	16.5971	0.243017	868.185	0.19553	16.5971	0.18177
16.7267	607.812	0.288117	16.7267	0.290377	807.312	0.311238	16.7267	0.321325						16.7267	544.556	0.222226	16.7267	0.245245	805.759	0.18147	16.7267	0.183701
16.8564	578.75	0.274341	16.8564	0.287977	851.021	0.328089	16.8564	0.317547						16.8564	568.407	0.231959	16.8564	0.247337	809.444	0.1823	16.8564	0.186177
16.9861	610.562	0.28942	16.9861	0.284696	822.854	0.31723	16.9861	0.313549						16.9861	575.093	0.234687	16.9861	0.24906	873.722	0.196777	16.9861	0.189304
17.1157	599.875	0.284354	17.1157	0.281253	815.583	0.314426	17.1157	0.308743						17.1157	589.704	0.24065	17.1157	0.251982	857.833	0.193198	17.1157	0.191677
17.2454	641.542	0.304105	17.2454	0.277052	793.188	0.305793	17.2454	0.304553						17.2454	585.241	0.238829	17.2454	0.254033	818.278	0.18429	17.2454	0.194253
17.3751	573.062	0.271644	17.3751	0.272452	809.896	0.312234	17.3751	0.299032						17.3751	632.352	0.258054	17.3751	0.255435	864.963	0.194804	17.3751	0.196519
17.5047	604.208	0.286408	17.5047	0.26751	771.062	0.297263	17.5047	0.293639						17.5047	679.389	0.277249	17.5047	0.255873	856.463	0.19289	17.5047	0.199283
17.6344	523.917	0.248349	17.6344	0.2633	740.188	0.28536	17.6344	0.288748						17.6344	657.037	0.268128	17.6344	0.257302	874.556	0.196965	17.6344	0.202177
17.7641	505.708	0.239717	17.7641	0.259809	701.312	0.270372	17.7641	0.284559						17.7641	673.574	0.274876	17.7641	0.258748	854.148	0.192368	17.7641	0.204776
17.8937	516.875	0.24501	17.8937	0.257058	736.75	0.284035	17.8937	0.279181						17.8937	621.056	0.253444	17.8937	0.259352	960.018	0.216212	17.8937	0.207136
18.0234	563.896	0.267299	18.0234	0.253335	716.646	0.276284	18.0234	0.274294						18.0234	685.648	0.279803	18.0234	0.26145	952.463	0.214511	18.0234	0.210293
18.1531	548.021	0.259774	18.1531	0.250077	694.958	0.267923	18.1531	0.269804						18.1531	727.482	0.296875	18.1531	0.262993	954	0.214857	18.1531	0.213601
18.2827	526.625	0.249632	18.2827	0.246424	698.792	0.269401	18.2827	0.265343						18.2827	656.093	0.267742	18.2827	0.264093	1020.91	0.229925	18.2827	0.216384
18.4124	512.688	0.243026	18.4124	0.242756	697.062	0.268734	18.4124	0.261293						18.4124	609.018	0.248532	18.4124	0.266634	958.444	0.215858	18.4124	0.218992
18.5421	470.104	0.22284	18.5421	0.240165	656.042	0.25292	18.5421	0.256846						18.5421	668.778	0.272919	18.5421	0.269026	934.278	0.210415	18.5421	0.221363
18.6717	516.812	0.244981	18.6717	0.237898	602.542	0.232294	18.6717	0.2525						18.6717	649.13	0.264901	18.6717	0.271241	1045	0.235352	18.6717	0.225034
18.8014	470.625	0.223087	18.8014	0.236121	632.146	0.243707	18.8014	0.248612						18.8014	687.426	0.280529	18.8014	0.274267	1033.8	0.232828	18.8014	0.228799
18.931	507.875	0.240744	18.931	0.233985	674.271	0.259947	18.931	0.245318						18.931	714.056	0.291396	18.931	0.277321	1038.24	0.233829	18.931	0.233695
19.0607	503.521	0.23868	19.0607	0.232101	657.396	0.253442	19.0607	0.242958						19.0607	682.259	0.27842	19.0607	0.280785	1097.26	0.247121	19.0607	0.237887
19.1904	475.188	0.22525	19.1904	0.229843	610.792	0.235475	19.1904	0.239719						19.1904	666.796	0.27211	19.1904	0.285053	1061.39	0.239043	19.1904	0.242332
19.32	485.729	0.230247	19.32	0.228121	588.146	0.226744	19.32	0.236972						19.32	709.63	0.28959	19.32	0.289347	1150.83	0.259187	19.32	0.247256
19.4497	427.167	0.202487	19.4497	0.226019	611.292	0.235667	19.4497	0.233999						19.4497	661.667	0.270017	19.4497	0.293198	1115.57	0.251246	19.4497	0.252211
19.5794	468.729	0.222188	19.5794	0.223168	601.75	0.231989	19.5794	0.231167						19.5794	759.278	0.309851	19.5794	0.298122	1056.37	0.237912	19.5794	0.257722
19.709	448.646	0.212668	19.709	0.220975	627.771	0.242021	19.709	0.228969						19.709	677.167	0.276342	19.709	0.303529	1190.33	0.268083	19.709	0.26373
19.8387	468.188	0.221932	19.8387	0.219054	572.646	0.220769	19.8387	0.226674						19.8387	733.611	0.299376	19.8387	0.310089	1173.26	0.264238	19.8387	0.269775
19.9684	475.271	0.225289	19.9684	0.218301	568.042	0.218994	19.9684	0.224742						19.9684	758.018	0.309337	19.9684	0.31713	1250.91	0.281725	19.9684	0.275691
20.098	514.604	0.243934	20.098	0.216659	594.375	0.229146	20.098	0.223035						20.098	813.074	0.331804	20.098	0.325249	1254.32	0.282493	20.098	0.282145
20.2277	470.458	0.223008	20.2277	0.215333	558.396	0.215275	20.2277	0.221052						20.2277	840.167	0.342861	20.2277	0.33463	1270.91	0.28623	20.2277	0.288468
20.3574	441.729	0.20939	20.3574	0.213238	528.583	0.203781	20.3574	0.218687						20.3574	813.426	0.331948	20.3574	0.343477	1350.39	0.30413	20.3574	0.294729
20.487	414.812	0.19663	20.487	0.210697	586.375	0.226061	20.487	0.21591						20.487	894.389	0.364988	20.487	0.352801	1402.41	0.315846	20.487	0.300254
20.6167	487.167	0.230928	20.6167	0.208117	584.583	0.225371	20.6167	0.214525						20.6167	882.704	0.360219	20.6167	0.361686	1328.98	0.299309	20.6167	0.30695
20.7464	415.729	0.197065	20.7464	0.206771	537.208	0.207106	20.7464	0.212576						20.7464	956.556	0.390357	20.7464	0.370897	1454.87	0.327661	20.7464	0.313631
20.876	448.688	0.212688	20.876	0.205317	517.708	0.199589	20.876	0.211073						20.876	982	0.400741	20.876	0.379968	1484.72	0.334384	20.876	0.319974
21.0057	437.479	0.207375	21.0057	0.204046	514.854	0.198488	21.0057	0.209271						21.0057	983.648	0.401413	21.0057	0.388304	1514.91	0.341182	21.0057	0.326745
21.1353	448.812	0.212747	21.1353	0.202487	575.438	0.221845	21.1353	0.208086						21.1353	981.352	0.400476	21.1353	0.396082	1669.93	0.376095	21.1353	0.333795
21.265	423.917	0.200946	21.265	0.200061	561.479	0.216463	21.265	0.206799						21.265	1063.67	0.434068	21.265	0.403706	1686.32	0.379786	21.265	0.341607
21.3947	402.729	0.190903	21.3947	0.19826	576.771	0.222359	21.3947	0.204541						21.3947	1137.32	0.464122	21.3947	0.412075	1740.87	0.392073	21.3947	0.351405
21.5243	416.479	0.19742	21.5243	0.196267	558	0.215122	21.5243	0.20276						21.5243	1156.65	0.472012	21.5243	0.421891	1641.68	0.369735	21.5243	0.362716
21.654	382.271	0.181205	21.654	0.194901	482.125	0.185871	21.654	0.202039						21.654	1217.13	0.496694	21.654	0.435005	1858.54	0.418574	21.654	0.375911
21.7837	361.458	0.171339	21.7837	0.193471	528.896	0.203902	21.7837	0.200948						21.7837	1178.63	0.480983	21.7837	0.450565	1911.26	0.430448	21.7837	0.393363
21.9133	401.75	0.190439	21.9133	0.191877	505.083	0.194721	21.9133	0.199486						21.9133	1294.57	0.528298	21.9133	0.470384	2015.56	0.453937	21.9133	0.414878
22.043	386.083	0.183012	22.043	0.190941	485.396	0.187132	22.043	0.198259						22.043	1365.43	0.557211	22.043	0.495796	2074.5	0.467212	22.043	0.443486
22.1727	425.812	0.201845	22.1727	0.189387	540.042	0.208199	22.1727	0.196786						22.1727	1382.93	0.564353	22.1727	0.527089	2108.68	0.474911	22.1727	0.477942
22.3023	418.625	0.198438	22.3023	0.188038	476.708	0.183782	22.3023	0.195293						22.3023	1444.96	0.589669	22.3023	0.564713	2223.82	0.50084	22.3023	0.518149
22.432	401.188	0.190172	22.432	0.186886	502.542	0.193742	22.432	0.194062						22.432	1457.41	0.594748	22.432	0.61041	2352.02	0.529714	22.432	0.566465
22.5617	363.396	0.172258	22.5617	0.18546	465.875	0.179606	22.5617	0.193051						22.5617	1516.15	0.618719	22.5617	0.663355	2494.67	0.561841	22.5617	0.621344
22.6913	376.271	0.178361	22.6913	0.184647	480.708	0.185324	22.6913	0.191625						22.6913	1579.24	0.644466	22.6913	0.723472	2627.43	0.59174	22.6913	0.683759
22.821	391.458	0.18556	22.821	0.184888	490.167	0.188971	22.821	0.190592						22.821	1635.76	0.667531	22.821	0.792656	2842.17	0.640104	22.821	0.753156
22.9507	379.562	0.179921	22.9507	0.183894	516.854	0.199259	22.9507	0.189277						22.9507	1802.76	0.735681	22.9507	0.869753	3105.15	0.699331	22.9507	0.829728
23.0803	398.417	0.188859	23.0803	0.183125	539.021	0.207805	23.0803	0.188028						23.0803	1931.04	0.788029	23.0803	0.953754	3490.76	0.786177	23.0803	0.912998
23.21	418.688	0.198468	23.21	0.182246	455.438	0.175582	23.21	0.187286						23.21	2090.46	0.853089	23.21	1.04643	3736.41	0.841501	23.21	1.00129
23.3396	377.729	0.179052	23.3396	0.181925	509.021	0.19624	23.3396	0.186343						23.3396	2322.98	0.947976	23.3396	1.14573	4125.04	0.929027	23.3396	1.09403
23.4693	381.708	0.180938	23.4693	0.17994	459.646	0.177204	23.4693	0.184976						23.4693	2622.07	1.07003	23.4693	1.252	4648.33	1.04688	23.4693	1.19098
23.599	352.625	0.167152	23.599	0.17878	508.938	0.196208	23.599	0.183046						23.599	2904.72	1.18538	23.599	1.36302	5199.63	1.17104	23.599	1.29076
23.7286	365.167	0.173097	23.7286	0.178117	463.792	0.178803	23.7286	0.181229						23.7286	3235.11	1.3202	23.7286	1.4767	5737.54	1.29219	23.7286	1.3937
23.8583	395.521	0.187486	23.8583	0.177536	442.521	0.170602	23.8583	0.179896						23.8583	3700.93	1.5103	23.8583	1.5916	6320.85	1.42356	23.8583	1.49877
23.988	400.208	0.189708	23.988	0.176475	490.25	0.189003	23.988	0.179281						23.988	4077.74	1.66407	23.988	1.70839	6940.7	1.56316	23.988	1.60286
24.1176	378.042	0.1792	24.1176	0.17521	481.396	0.18559	24.1176	0.178601						24.1176	4518.74	1.84404	24.1176	1.82479	7635.33	1.7196	24.1176	1.70472
24.2473	372.271	0.176465	24.2473	0.174587	430.062	0.165799	24.2473	0.178482						24.2473	4846.91	1.97796	24.2473	1.93879	8401.76	1.89222	24.2473	1.80173
24.377	383.958	0.182005	24.377	0.173459	460.896	0.177686	24.377	0.176763						24.377	5256.89	2.14526	24.377	2.05088	8932.7	2.01179	24.377	1.8939
24.5066	378.604	0.179467	24.5066	0.171478	459.833	0.177276	24.5066	0.176112						24.5066	5569.17	2.2727	24.5066	2.15753	9486.24	2.13646	24.5066	1.97907
24.6363	342.646	0.162422	24.6363	0.16981	415.521	0.160193	24.6363	0.175211						24.6363	5862.5	2.39241	24.6363	2.25835	9708.06	2.18642	24.6363	2.05734
24.766	333.5	0.158087	24.766	0.168268	465.688	0.179534	24.766	0.173948						24.766	6069.11	2.47672	24.766	2.35126	10038.2	2.26076	24.766	2.126
24.8956	359.438	0.170382	24.8956	0.167593	466.979	0.180031	24.8956	0.173255						24.8956	6410.91	2.6162	24.8956	2.43365	10367.6	2.33496	24.8956	2.18373
25.0253	326.521	0.154778	25.0253	0.166701	479.438	0.184835	25.0253	0.171937						25.0253	6417.26	2.61879	25.0253	2.50505	10482.3	2.36078	25.0253	2.22987
25.155	372.688	0.176663	25.155	0.165018	409.229	0.157767	25.155	0.17089						25.155	6622.91	2.70272	25.155	2.56203	10672.9	2.40371	25.155	2.26417
25.2846	339.375	0.160871	25.2846	0.163723	446.083	0.171976	25.2846	0.169571						25.2846	6799.43	2.77475	25.2846	2.605	10736	2.41793	25.2846	2.28492
25.4143	301	0.142681	25.4143	0.162096	438.792	0.169165	25.4143	0.168201						25.4143	6801.37	2.77555	25.4143	2.63307	10731.3	2.41687	25.4143	2.29071
25.5439	363.271	0.172199	25.5439	0.161475	434.854	0.167646	25.5439	0.166967						25.5439	6833.41	2.78862	25.5439	2.64638	10583.7	2.38364	25.5439	2.28339
25.6736	319.979	0.151677	25.6736	0.160252	395.833	0.152603	25.6736	0.16615						25.6736	6840.31	2.79144	25.6736	2.64601	10434.3	2.34998	25.6736	2.26465
25.8033	296.667	0.140627	25.8033	0.159458	401.333	0.154723	25.8033	0.165328						25.8033	6706.81	2.73696	25.8033	2.63149	10389.8	2.33996	25.8033	2.23658
25.9329	322.917	0.15307	25.9329	0.159457	423.312	0.163197	25.9329	0.164162						25.9329	6569.78	2.68104	25.9329	2.60298	10137.7	2.28319	25.9329	2.19779
26.0626	390.708	0.185204	26.0626	0.1591	419.875	0.161872	26.0626	0.163211						26.0626	6367.57	2.59852	26.0626	2.56213	9926.13	2.23553	26.0626	2.14998
26.1923	365.25	0.173137	26.1923	0.157913	457.042	0.1762	26.1923	0.16239						26.1923	6196.07	2.52853	26.1923	2.51026	9651.06	2.17358	26.1923	2.09421
26.3219	319.354	0.151381	26.3219	0.157385	446.958	0.172313	26.3219	0.161691						26.3219	6063	2.47423	26.3219	2.44647	9076.26	2.04413	26.3219	2.03145
26.4516	326.333	0.154689	26.4516	0.156971	471.417	0.181742	26.4516	0.160855						26.4516	5923.87	2.41745	26.4516	2.37334	8536.76	1.92262	26.4516	1.96225
26.5813	343	0.16259	26.5813	0.156483	399.333	0.153952	26.5813	0.160505						26.5813	5664.8	2.31172	26.5813	2.29547	8122.87	1.82941	26.5813	1.88964
26.7109	339.271	0.160822	26.7109	0.157072	431	0.166161	26.7109	0.160284						26.7109	5465.02	2.2302	26.7109	2.21243	7697.72	1.73366	26.7109	1.81351
26.8406	299.375	0.141911	26.8406	0.156808	363.333	0.140073	26.8406	0.160231						26.8406	5254.02	2.14409	26.8406	2.12557	7301.07	1.64432	26.8406	1.73647
26.9703	299.271	0.141861	26.9703	0.156763	445.479	0.171743	26.9703	0.158963						26.9703	4879.96	1.99145	26.9703	2.0355	6981.43	1.57233	26.9703	1.65951
27.0999	340.229	0.161276	27.0999	0.157254	387.583	0.149422	27.0999	0.158605						27.0999	4566.43	1.8635	27.0999	1.94469	6653.07	1.49838	27.0999	1.58323
27.2296	356.396	0.16894	27.2296	0.157313	387.229	0.149286	27.2296	0.158171						27.2296	4289.06	1.7503	27.2296	1.85425	6145.28	1.38402	27.2296	1.5092
27.3593	334.708	0.158659	27.3593	0.156881	400.25	0.154306	27.3593	0.157368						27.3593	4024.37	1.64229	27.3593	1.76417	5845.57	1.31652	27.3593	1.43747
27.4889	308.479	0.146226	27.4889	0.156709	399.917	0.154177	27.4889	0.157065						27.4889	3817.82	1.558	27.4889	1.67725	5571.2	1.25473	27.4889	1.36922
27.6186	324.167	0.153662	27.6186	0.157006	399.396	0.153977	27.6186	0.156235						27.6186	3582.11	1.46181	27.6186	1.59644	5351.67	1.20529	27.6186	1.30517
27.7483	379.604	0.179941	27.7483	0.15661	397.812	0.153366	27.7483	0.155899						27.7483	3521.02	1.43688	27.7483	1.51852	5078.78	1.14383	27.7483	1.24579
27.8779	316.896	0.150216	27.8779	0.157333	386.708	0.149085	27.8779	0.15508						27.8779	3398.54	1.3869	27.8779	1.44654	5044.57	1.13612	27.8779	1.19236
28.0076	360.75	0.171004	28.0076	0.157697	405.604	0.15637	28.0076	0.154639						28.0076	3311.3	1.35129	28.0076	1.38017	5236.43	1.17933	28.0076	1.14304
28.1372	301.958	0.143135	28.1372	0.15772	405.583	0.156362	28.1372	0.153649						28.1372	3169.39	1.29338	28.1372	1.31948	5236.06	1.17925	28.1372	1.09898
28.2669	344.812	0.163449	28.2669	0.157306	398.5	0.153631	28.2669	0.153233						28.2669	3023.85	1.23399	28.2669	1.26571	5047.3	1.13674	28.2669	1.06021
28.3966	339.875	0.161108	28.3966	0.156965	434.917	0.167671	28.3966	0.152278						28.3966	2887.54	1.17836	28.3966	1.21838	4688.69	1.05597	28.3966	1.02575
28.5262	307.729	0.145871	28.5262	0.156773	394.75	0.152185	28.5262	0.151282						28.5262	2794.87	1.14055	28.5262	1.17519	4495.81	1.01253	28.5262	0.997098
28.6559	301.688	0.143007	28.6559	0.157123	435.792	0.168008	28.6559	0.150996						28.6559	2673.43	1.09099	28.6559	1.13733	4263.37	0.960183	28.6559	0.973522
28.7856	381.479	0.18083	28.7856	0.157843	382.354	0.147406	28.7856	0.150727						28.7856	2567.74	1.04786	28.7856	1.10371	4133	0.930821	28.7856	0.954757
28.9152	308.271	0.146127	28.9152	0.157748	428.521	0.165205	28.9152	0.150964						28.9152	2636.8	1.07604	28.9152	1.07611	4053.41	0.912895	28.9152	0.939561
29.0449	315.146	0.149386	29.0449	0.156673	408.604	0.157526	29.0449	0.151515						29.0449	2640.94	1.07773	29.0449	1.05349	4076.68	0.918138	29.0449	0.92605
29.1746	362.312	0.171744	29.1746	0.1566	340.104	0.131118	29.1746	0.151689						29.1746	2488.72	1.01561	29.1746	1.03449	3853.96	0.867977	29.1746	0.915207
29.3042	292.5	0.138652	29.3042	0.156916	375.292	0.144684	29.3042	0.151065						29.3042	2428.04	0.990848	29.3042	1.02022	3913.06	0.881286	29.3042	0.906858
29.4339	347.708	0.164821	29.4339	0.15663	353.167	0.136154	29.4339	0.151518						29.4339	2459.41	1.00365	29.4339	1.00922	3866.54	0.870809	29.4339	0.900969
29.5636	333.979	0.158314	29.5636	0.155511	423.896	0.163422	29.5636	0.151256						29.5636	2482.32	1.013	29.5636	1.00102	3997.18	0.900233	29.5636	0.896734
29.6932	309.729	0.146819	29.6932	0.154988	367.792	0.141792	29.6932	0.152062						29.6932	2517.44	1.02733	29.6932	0.994081	4057.2	0.91375	29.6932	0.894595
29.8229	346.708	0.164347	29.8229	0.154842	376.146	0.145013	29.8229	0.151752						29.8229	2508.57	1.02371	29.8229	0.98827	4114.2	0.926588	29.8229	0.893577
29.9526	358.104	0.169749	29.9526	0.155382	367.021	0.141495	29.9526	0.15174						29.9526	2634.5	1.0751	29.9526	0.982702	4031.98	0.90807	29.9526	0.892874
30.0822	332.042	0.157395	30.0822	0.155482	366.958	0.141471	30.0822	0.151882						30.0822	2551.96	1.04142	30.0822	0.979072	4030.44	0.907724	30.0822	0.893298
30.2119	323.083	0.153149	30.2119	0.154867	428.062	0.165028	30.2119	0.152208						30.2119	2446.93	0.998557	30.2119	0.975606	4089.44	0.921011	30.2119	0.894212
30.3415	349.021	0.165444	30.3415	0.154355	404	0.155752	30.3415	0.152747						30.3415	2406.78	0.982173	30.3415	0.972357	4000.26	0.900925	30.3415	0.896039
30.4712	308.396	0.146187	30.4712	0.154803	386.604	0.149045	30.4712	0.152804						30.4712	2368.65	0.966612	30.4712	0.970932	3884.48	0.87485	30.4712	0.898201
30.6009	303.792	0.144004	30.6009	0.154453	388.5	0.149776	30.6009	0.152917						30.6009	2432.35	0.992609	30.6009	0.970481	4063.48	0.915164	30.6009	0.901934
30.7305	284.667	0.134939	30.7305	0.155118	444.812	0.171486	30.7305	0.153342						30.7305	2391.72	0.976029	30.7305	0.971159	4081.82	0.919293	30.7305	0.908575
30.8602	381.271	0.180731	30.8602	0.154666	394.125	0.151944	30.8602	0.153311						30.8602	2314.32	0.94444	30.8602	0.972126	4003.54	0.901664	30.8602	0.916959
30.9899	337.375	0.159923	30.9899	0.154984	413.583	0.159446	30.9899	0.153149						30.9899	2297.43	0.937548	30.9899	0.973051	4132.94	0.930808	30.9899	0.925741
31.1195	296.688	0.140637	31.1195	0.155138	429.896	0.165735	31.1195	0.153476						31.1195	2388.15	0.97457	31.1195	0.973749	4153	0.935325	31.1195	0.933527
31.2492	269.479	0.127739	31.2492	0.1543	390.333	0.150483	31.2492	0.153646						31.2492	2382.94	0.972446	31.2492	0.974463	4102.8	0.924018	31.2492	0.940931
31.3789	304.438	0.14431	31.3789	0.15345	392.75	0.151414	31.3789	0.154206						31.3789	2419.37	0.987311	31.3789	0.974676	4123.52	0.928686	31.3789	0.947424
31.5085	349.083	0.165473	31.5085	0.153741	390.021	0.150362	31.5085	0.154179						31.5085	2308.89	0.942226	31.5085	0.97436	4279.37	0.963786	31.5085	0.95336
31.6382	387.646	0.183753	31.6382	0.153274	357.562	0.137849	31.6382	0.154564						31.6382	2321.96	0.947561	31.6382	0.97535	4418.78	0.995183	31.6382	0.958874
31.7679	315.979	0.149781	31.7679	0.152995	430.667	0.166032	31.7679	0.154702						31.7679	2454.46	1.00163	31.7679	0.976983	4355.04	0.980827	31.7679	0.964483
31.8975	298.396	0.141446	31.8975	0.153463	451.792	0.174176	31.8975	0.154031						31.8975	2341.56	0.955557	31.8975	0.977432	4373.48	0.984981	31.8975	0.968583
32.0272	342.458	0.162333	32.0272	0.153197	385.875	0.148764	32.0272	0.153583						32.0272	2386.43	0.973867	32.0272	0.977502	4319.22	0.972761	32.0272	0.972729
32.1568	371.229	0.175971	32.1568	0.153745	389.917	0.150322	32.1568	0.152795						32.1568	2437.26	0.994612	32.1568	0.978162	4361.43	0.982266	32.1568	0.976268
32.2865	322.333	0.152793	32.2865	0.154285	367.125	0.141535	32.2865	0.152653						32.2865	2422.65	0.988649	32.2865	0.979361	4346.37	0.978876	32.2865	0.980258
32.4162	333.062	0.157879	32.4162	0.154644	423.208	0.163157	32.4162	0.151884						32.4162	2423.52	0.989005	32.4162	0.981266	4433.93	0.998594	32.4162	0.984326
32.5458	296.479	0.140538	32.5458	0.155595	395.208	0.152362	32.5458	0.151115						32.5458	2500.48	1.02041	32.5458	0.983401	4409.48	0.993089	32.5458	0.988462
32.6755	309.229	0.146582	32.6755	0.156852	393.854	0.15184	32.6755	0.150178						32.6755	2385.22	0.973376	32.6755	0.98727	4382.96	0.987117	32.6755	0.991783
32.8052	339.062	0.160723	32.8052	0.157919	375.25	0.144668	32.8052	0.149174						32.8052	2450.46	1	32.8052	0.99061	4440.17	1	32.8052	0.994696
32.9348	347.917	0.164921	32.9348	0.158961	349.792	0.134853	32.9348	0.148779									0
33.0645	333.146	0.157919	33.0645	0.160417	392.083	0.151157	33.0645	0.148164									0.1297
33.1942	339.938	0.161138	33.1942	0.161427	372.333	0.143543	33.1942	0.147371									0.2593
33.3238	304	0.144103	33.3238	0.162386	355.062	0.136885	33.3238	0.146595									0.389
33.4535	334.688	0.15865	33.4535	0.163087	397.542	0.153262	33.4535	0.146439									0.5187
33.5832	315.083	0.149356	33.5832	0.165035	403.979	0.155743	33.5832	0.145824									0.6483
33.7128	324.562	0.15385	33.7128	0.166504	395.104	0.152322	33.7128	0.145443									0.778
33.8425	374.875	0.177699	33.8425	0.167439	370.25	0.14274	33.8425	0.145292									0.9077
																	1.0373
																	1.167
																	1.2966
																	1.4263
																	1.556
																	1.6856
																	1.8153
																	1.945
																	2.0746
																	2.2043
																	2.334
																	2.4636
																	2.5933
																	2.723
																	2.8526
																	2.9823
																	3.112
																	3.2416
																	3.3713
																	3.5009
																	3.6306
																	3.7603
																	3.8899
																	4.0196
																	4.1493
																	4.2789
																	4.4086
																	4.5383
																	4.6679
																	4.7976
																	4.9273
																	5.0569
																	5.1866
																	5.3163
																	5.4459
																	5.5756
																	5.7052
																	5.8349
																	5.9646
																	6.0942
																	6.2239
																	6.3536
																	6.4832
																	6.6129
																	6.7426
																	6.8722
																	7.0019
																	7.1316
																	7.2612
																	7.3909
																	7.5206
																	7.6502
																	7.7799
																	7.9095
																	8.0392
																	8.1689
																	8.2985
																	8.4282
																	8.5579
																	8.6875
																	8.8172
																	8.9469
																	9.0765
																	9.2062
																	9.3359
																	9.4655
																	9.5952
																	9.7249
																	9.8545
																	9.9842
																	10.1138
																	10.2435
																	10.3732
																	10.5028
																	10.6325
																	10.7622
																	10.8918
																	11.0215
																	11.1512
																	11.2808
																	11.4105
																	11.5402
																	11.6698
																	11.7995
																	11.9292
																	12.0588
																	12.1885
																	12.3181
																	12.4478
																	12.5775
																	12.7071
																	12.8368
																	12.9665
																	13.0961
																	13.2258
																	13.3555
																	13.4851
																	13.6148
																	13.7445
																	13.8741
																	14.0038
																	14.1335
																	14.2631
																	14.3928
																	14.5224
																	14.6521
																	14.7818
																	14.9114
																	15.0411
																	15.1708
																	15.3004
																	15.4301
																	15.5598
																	15.6894
																	15.8191
																	15.9488
																	16.0784
																	16.2081
																	16.3378
																	16.4674
																	16.5971
																	16.7267
																	16.8564
																	16.9861
																	17.1157
																	17.2454
																	17.3751
																	17.5047
																	17.6344
																	17.7641
																	17.8937
																	18.0234
																	18.1531
																	18.2827
																	18.4124
																	18.5421
																	18.6717
																	18.8014
																	18.931
																	19.0607
																	19.1904
																	19.32
																	19.4497
																	19.5794
																	19.709
																	19.8387
																	19.9684
																	20.098
																	20.2277
																	20.3574
																	20.487
																	20.6167
																	20.7464
																	20.876
																	21.0057
																	21.1353
																	21.265
																	21.3947
																	21.5243
																	21.654
																	21.7837
																	21.9133
																	22.043
																	22.1727
																	22.3023
																	22.432
																	22.5617
																	22.6913
																	22.821
																	22.9507
																	23.0803
																	23.21
																	23.3396
																	23.4693
																	23.599
																	23.7286
																	23.8583
																	23.988
																	24.1176
																	24.2473
																	24.377
																	24.5066
																	24.6363
																	24.766
																	24.8956
																	25.0253
																	25.155
																	25.2846
																	25.4143
																	25.5439
																	25.6736
																	25.8033
																	25.9329
																	26.0626
																	26.1923
																	26.3219
																	26.4516
																	26.5813
																	26.7109
																	26.8406
																	26.9703
																	27.0999
																	27.2296
																	27.3593
																	27.4889
																	27.6186
																	27.7483
																	27.8779
																	28.0076
																	28.1372
																	28.2669
																	28.3966
																	28.5262
																	28.6559
																	28.7856
																	28.9152
																	29.0449
																	29.1746
																	29.3042
																	29.4339
																	29.5636
																	29.6932
																	29.8229
																	29.9526
																	30.0822
																	30.2119
																	30.3415
																	30.4712
																	30.6009
																	30.7305
																	30.8602
																	30.9899
																	31.1195
																	31.2492
																	31.3789
																	31.5085
																	31.6382
																	31.7679
																	31.8975
																	32.0272
																	32.1568
																	32.2865
																	32.4162
																	32.5458
																	32.6755
																	32.8052
