# Supplementary material for: Complementary mesoscale dynamics of spectrin and acto-myosin shape membrane territories during mechanoresponse
Source: Nat Commun. 2020 Oct 9;11:5108. doi: 10.1038/s41467-020-18825-7 (PMC7547731; doi:10.1038/s41467-020-18825-7)
Supplement: Supplementary file 13 — Source Data [file 41467_2020_18825_MOESM13_ESM.zip › Ghisleni et al Source Data/Figure S6/S6C-stretching.xlsx]

## Sheet: 0%stretch
D um	SPTBN		D um	SPTBN0%	actin		D um	ACTIN0%
0	2435.73	1	0	0.99483	2969.92	1	0	1.00157
0.1297	2369.18	0.972676	0.1297	0.993999	2914.96	0.981494	0.1297	1.00167
0.2593	2315.22	0.950522	0.2593	0.992738	2954.18	0.994699	0.2593	1.00123
0.389	2415.35	0.991633	0.389	0.992406	2984.14	1.00479	0.389	1.00123
0.5187	2398.45	0.984693	0.5187	0.991389	3024.34	1.01832	0.5187	1.00055
0.6483	2446.04	1.00423	0.6483	0.98998	2945.03	0.991619	0.6483	0.999344
0.778	2451.53	1.00649	0.778	0.988182	2937.5	0.989084	0.778	0.998131
0.9077	2531.76	1.03942	0.9077	0.986843	2901.15	0.976844	0.9077	0.997275
1.0373	2439.12	1.00139	1.0373	0.985512	2956.88	0.995609	1.0373	0.996327
1.167	2374.14	0.974712	1.167	0.98502	2973.84	1.00132	1.167	0.994524
1.2966	2391.49	0.981836	1.2966	0.98549	3086.28	1.03918	1.2966	0.99228
1.4263	2432.51	0.998679	1.4263	0.98556	2964.24	0.998089	1.4263	0.989417
1.556	2381.57	0.977764	1.556	0.986553	3013.86	1.0148	1.556	0.986164
1.6856	2368.05	0.972215	1.6856	0.987642	2970.89	1.00033	1.6856	0.982217
1.8153	2405.77	0.9877	1.8153	0.988777	2849.47	0.959445	1.8153	0.977812
1.945	2343.99	0.962334	1.945	0.989575	2828.47	0.952374	1.945	0.973264
2.0746	2302.28	0.945213	2.0746	0.990568	2890.93	0.973404	2.0746	0.968189
2.2043	2440.72	1.00205	2.2043	0.991048	2828.11	0.952251	2.2043	0.962866
2.334	2408.88	0.988976	2.334	0.991974	2896.41	0.975247	2.334	0.958086
2.4636	2426.36	0.996155	2.4636	0.994276	2866.28	0.965105	2.4636	0.953465
2.5933	2408.66	0.988887	2.5933	0.99688	2826.5	0.951709	2.5933	0.949424
2.723	2404.73	0.987273	2.723	0.999015	2797.12	0.941818	2.723	0.945055
2.8526	2447.42	1.0048	2.8526	1.00015	2825.99	0.951537	2.8526	0.941342
2.9823	2362.35	0.969874	2.9823	0.99998	2740.07	0.922607	2.9823	0.9383
3.112	2425.49	0.995795	3.112	1.00126	2775.59	0.934569	3.112	0.935427
3.2416	2470.93	1.01445	3.2416	1.0023	2799.19	0.942514	3.2416	0.933056
3.3713	2525.47	1.03684	3.3713	1.00303	2763.03	0.930337	3.3713	0.930317
3.5009	2507.12	1.02931	3.5009	1.00387	2677.99	0.901704	3.5009	0.928312
3.6306	2533.49	1.04013	3.6306	1.00558	2633.86	0.886847	3.6306	0.926887
3.7603	2483.15	1.01947	3.7603	1.00535	2675.42	0.900839	3.7603	0.925823
3.8899	2413.01	0.990673	3.8899	1.00472	2674.36	0.900484	3.8899	0.92509
4.0196	2467.04	1.01285	4.0196	1.00358	2697.07	0.908128	4.0196	0.925579
4.1493	2396.76	0.983999	4.1493	1.00166	2698.82	0.90872	4.1493	0.925205
4.2789	2396.07	0.983717	4.2789	0.99908	2742.36	0.92338	4.2789	0.92616
4.4086	2398.24	0.98461	4.4086	0.995802	2769.41	0.932485	4.4086	0.926848
4.5383	2437.24	1.00062	4.5383	0.992363	2768.92	0.932321	4.5383	0.926999
4.6679	2427.96	0.99681	4.6679	0.988169	2821.92	0.950167	4.6679	0.926323
4.7976	2487.04	1.02107	4.7976	0.982234	2857.18	0.962038	4.7976	0.92632
4.9273	2459.32	1.00969	4.9273	0.977563	2809.49	0.945981	4.9273	0.924954
5.0569	2332.68	0.957691	5.0569	0.971561	2807.85	0.94543	5.0569	0.924583
5.1866	2289.31	0.939887	5.1866	0.965213	2760.77	0.929578	5.1866	0.925019
5.3163	2311.45	0.948975	5.3163	0.957694	2822.15	0.950244	5.3163	0.923911
5.4459	2309.55	0.948198	5.4459	0.950445	2714.99	0.914162	5.4459	0.92117
5.5756	2339.74	0.960592	5.5756	0.94326	2693.8	0.907027	5.5756	0.918879
5.7052	2270.05	0.931981	5.7052	0.934753	2729.19	0.918944	5.7052	0.916375
5.8349	2236.64	0.918261	5.8349	0.926854	2748.82	0.925555	5.8349	0.913228
5.9646	2275.65	0.934278	5.9646	0.920674	2748.26	0.925364	5.9646	0.909621
6.0942	2235.64	0.91785	6.0942	0.915712	2686.51	0.904575	6.0942	0.905376
6.2239	2198.08	0.902432	6.2239	0.91086	2601.18	0.875841	6.2239	0.900015
6.3536	2243.91	0.921246	6.3536	0.906835	2630.96	0.885869	6.3536	0.893976
6.4832	2159.32	0.88652	6.4832	0.902181	2633.41	0.886693	6.4832	0.887055
6.6129	2157.03	0.885577	6.6129	0.897871	2640.16	0.888968	6.6129	0.880654
6.7426	2210.64	0.907586	6.7426	0.894348	2646.07	0.890956	6.7426	0.873627
6.8722	2162.96	0.888013	6.8722	0.891193	2563.11	0.863023	6.8722	0.866632
7.0019	2148.7	0.88216	7.0019	0.889181	2558.49	0.861467	7.0019	0.860194
7.1316	2138.28	0.877882	7.1316	0.88789	2484.53	0.836564	7.1316	0.853917
7.2612	2079.32	0.853676	7.2612	0.887757	2529.26	0.851625	7.2612	0.848115
7.3909	2127.51	0.87346	7.3909	0.889216	2490.84	0.838689	7.3909	0.843006
7.5206	2091.07	0.858497	7.5206	0.892326	2558.43	0.861448	7.5206	0.838751
7.6502	2138.43	0.877943	7.6502	0.89519	2491.61	0.838948	7.6502	0.833978
7.7799	2153.08	0.883957	7.7799	0.897596	2332.08	0.785234	7.7799	0.830451
7.9095	2222.2	0.912336	7.9095	0.899645	2414.46	0.812971	7.9095	0.82718
8.0392	2180.32	0.895142	8.0392	0.90241	2526.08	0.850556	8.0392	0.824572
8.1689	2214.74	0.909273	8.1689	0.905009	2466.49	0.83049	8.1689	0.822268
8.2985	2261.24	0.928364	8.2985	0.907723	2351.92	0.791914	8.2985	0.819774
8.4282	2291.55	0.940808	8.4282	0.910071	2400.05	0.808121	8.4282	0.818072
8.5579	2215.08	0.909412	8.5579	0.910627	2427.97	0.817522	8.5579	0.817155
8.6875	2201.5	0.903836	8.6875	0.911429	2419.61	0.814705	8.6875	0.817085
8.8172	2225.47	0.913678	8.8172	0.913365	2410.55	0.811656	8.8172	0.816435
8.9469	2234.68	0.917456	8.9469	0.91527	2387.41	0.803862	8.9469	0.815816
9.0765	2309.97	0.94837	9.0765	0.916833	2486.26	0.837146	9.0765	0.815804
9.2062	2273.7	0.933479	9.2062	0.917165	2397.42	0.807234	9.2062	0.817081
9.3359	2325.22	0.954628	9.3359	0.916613	2471.03	0.832018	9.3359	0.818895
9.4655	2295.32	0.942356	9.4655	0.916703	2466.22	0.830398	9.4655	0.821213
9.5952	2256.23	0.926305	9.5952	0.915289	2455.58	0.826817	9.5952	0.822346
9.7249	2258.47	0.927226	9.7249	0.913223	2489.01	0.838074	9.7249	0.824458
9.8545	2261.3	0.928386	9.8545	0.910882	2470.91	0.831978	9.8545	0.827041
9.9842	2170.31	0.891031	9.9842	0.908174	2493.26	0.839503	9.9842	0.831565
10.1138	2132.91	0.875674	10.1138	0.906294	2494.15	0.839804	10.1138	0.836185
10.2435	2181.59	0.895663	10.2435	0.904493	2577.2	0.867769	10.2435	0.843718
10.3732	2134.09	0.876162	10.3732	0.902609	2510.03	0.84515	10.3732	0.852072
10.5028	2141.01	0.879003	10.5028	0.900766	2504.35	0.843239	10.5028	0.859445
10.6325	2106.99	0.865033	10.6325	0.899576	2569.97	0.865334	10.6325	0.868053
10.7622	2127.2	0.873333	10.7622	0.897367	2506.84	0.844076	10.7622	0.878384
10.8918	2155.09	0.884784	10.8918	0.895424	2579.58	0.868569	10.8918	0.889317
11.0215	2120.53	0.870592	11.0215	0.893869	2609.59	0.878675	11.0215	0.900235
11.1512	2250.8	0.924075	11.1512	0.892718	2635.18	0.887289	11.1512	0.912565
11.2808	2276.5	0.934627	11.2808	0.89021	2637.88	0.888199	11.2808	0.925596
11.4105	2130.96	0.874875	11.4105	0.887709	2744.2	0.923999	11.4105	0.938134
11.5402	2072.45	0.850852	11.5402	0.885011	2757.38	0.928435	11.5402	0.950103
11.6698	2122.66	0.871469	11.6698	0.882501	2824.57	0.951059	11.6698	0.960589
11.7995	2122.68	0.871474	11.7995	0.879715	2793.81	0.940703	11.7995	0.972004
11.9292	2169.24	0.890593	11.9292	0.875909	2854.77	0.961228	11.9292	0.981224
12.0588	2134.99	0.876529	12.0588	0.872944	2927.57	0.98574	12.0588	0.989863
12.1885	2200.81	0.903553	12.1885	0.870415	3114.54	1.0487	12.1885	0.99788
12.3181	2224.65	0.91334	12.3181	0.867586	3146.07	1.05931	12.3181	1.00525
12.4478	2219.54	0.911243	12.4478	0.865131	3164.23	1.06543	12.4478	1.01228
12.5775	2168.24	0.890182	12.5775	0.862844	3130.77	1.05416	12.5775	1.01827
12.7071	2107.51	0.865249	12.7071	0.860353	3224.19	1.08562	12.7071	1.02302
12.8368	2023.5	0.830757	12.8368	0.856212	3100.39	1.04393	12.8368	1.02648
12.9665	2035.1	0.835517	12.9665	0.852194	3057.05	1.02934	12.9665	1.02927
13.0961	2007.27	0.824094	13.0961	0.847501	3097.04	1.0428	13.0961	1.03032
13.2258	1980.49	0.813098	13.2258	0.842153	3118.82	1.05014	13.2258	1.02952
13.3555	1999.62	0.820954	13.3555	0.836652	3120.62	1.05074	13.3555	1.02734
13.4851	1976.65	0.811522	13.4851	0.83068	3064.8	1.03195	13.4851	1.02323
13.6148	1958.9	0.804237	13.6148	0.823661	2986.68	1.00564	13.6148	1.01866
13.7445	1925.81	0.79065	13.7445	0.815055	2876.62	0.968586	13.7445	1.01122
13.8741	1944.8	0.798445	13.8741	0.807145	2802.09	0.943492	13.8741	1.00282
14.0038	1892.9	0.777141	14.0038	0.799104	2803.92	0.944106	14.0038	0.992733
14.1335	1896.87	0.778767	14.1335	0.788622	2794.66	0.940989	14.1335	0.982832
14.2631	1852.28	0.760464	14.2631	0.775866	2860.81	0.963262	14.2631	0.970516
14.3928	1927.04	0.791155	14.3928	0.763297	2766.54	0.931521	14.3928	0.956866
14.5224	1973.47	0.810218	14.5224	0.750843	2821.32	0.949967	14.5224	0.94096
14.6521	1940.7	0.796764	14.6521	0.738339	2849.85	0.959572	14.6521	0.923958
14.7818	1859.18	0.763293	14.7818	0.724367	2797.89	0.942077	14.7818	0.906446
14.9114	1823.76	0.748752	14.9114	0.710468	2722.26	0.91661	14.9114	0.889345
15.0411	1757.26	0.72145	15.0411	0.696788	2637.7	0.88814	15.0411	0.871033
15.1708	1701.31	0.698481	15.1708	0.682775	2557.62	0.861176	15.1708	0.852292
15.3004	1564.03	0.642118	15.3004	0.667238	2524.54	0.850037	15.3004	0.83207
15.4301	1596.3	0.655367	15.4301	0.65082	2462.46	0.829133	15.4301	0.811666
15.5598	1551.24	0.63687	15.5598	0.633597	2403.65	0.809332	15.5598	0.789486
15.6894	1476.66	0.60625	15.6894	0.615848	2298.62	0.773968	15.6894	0.767037
15.8191	1445.76	0.593562	15.8191	0.597579	2245.65	0.756131	15.8191	0.744698
15.9488	1316.05	0.540312	15.9488	0.579374	2208.55	0.743641	15.9488	0.72216
16.0784	1257.81	0.5164	16.0784	0.561189	2093.97	0.705061	16.0784	0.700076
16.2081	1263.3	0.518652	16.2081	0.542374	1932.55	0.650709	16.2081	0.676949
16.3378	1260.58	0.517537	16.3378	0.523409	2004.8	0.675034	16.3378	0.653803
16.4674	1221.46	0.501476	16.4674	0.50468	1862.35	0.627071	16.4674	0.629677
16.5971	1163.62	0.47773	16.5971	0.486925	1772.69	0.596881	16.5971	0.605507
16.7267	1138.34	0.46735	16.7267	0.469035	1572.49	0.529471	16.7267	0.581883
16.8564	1179.16	0.48411	16.8564	0.451773	1576.31	0.530759	16.8564	0.558005
16.9861	1109.37	0.455455	16.9861	0.434858	1526.92	0.514128	16.9861	0.535553
17.1157	997.635	0.409584	17.1157	0.419303	1495.42	0.503522	17.1157	0.513607
17.2454	949.676	0.389894	17.2454	0.405799	1438.88	0.484484	17.2454	0.492627
17.3751	960.23	0.394227	17.3751	0.392807	1346.81	0.453484	17.3751	0.4733
17.5047	941.108	0.386376	17.5047	0.379335	1292.82	0.435306	17.5047	0.455535
17.6344	877.703	0.360345	17.6344	0.367389	1297.24	0.436794	17.6344	0.438204
17.7641	840.297	0.344988	17.7641	0.356056	1216.69	0.409671	17.7641	0.421331
17.8937	872.405	0.35817	17.8937	0.345325	1215.45	0.409252	17.8937	0.405668
18.0234	838.987	0.34445	18.0234	0.333883	1219.78	0.410713	18.0234	0.390956
18.1531	770.338	0.316266	18.1531	0.324036	1205.66	0.405958	18.1531	0.377499
18.2827	775.959	0.318573	18.2827	0.314913	1104.4	0.371864	18.2827	0.365754
18.4124	754.392	0.309719	18.4124	0.305984	1056.47	0.355725	18.4124	0.354005
18.5421	684.946	0.281208	18.5421	0.297716	1048.9	0.353176	18.5421	0.342992
18.6717	674.662	0.276986	18.6717	0.289391	964.905	0.324893	18.6717	0.33351
18.8014	699.013	0.286983	18.8014	0.281823	1007.12	0.339108	18.8014	0.324477
18.931	699.595	0.287222	18.931	0.274929	921.365	0.310232	18.931	0.3152
19.0607	659.581	0.270794	19.0607	0.269027	915.5	0.308258	19.0607	0.307733
19.1904	612.878	0.25162	19.1904	0.26301	845.932	0.284833	19.1904	0.300438
19.32	607.405	0.249373	19.32	0.257669	798.23	0.268772	19.32	0.293727
19.4497	598.392	0.245673	19.4497	0.253027	856.311	0.288328	19.4497	0.285896
19.5794	577.257	0.236995	19.5794	0.249483	832.987	0.280475	19.5794	0.278861
19.709	599.027	0.245933	19.709	0.24588	769.162	0.258984	19.709	0.272036
19.8387	548.108	0.225028	19.8387	0.241747	822.487	0.276939	19.8387	0.265824
19.9684	569.459	0.233794	19.9684	0.237166	802.473	0.2702	19.9684	0.25981
20.098	641.662	0.263437	20.098	0.233253	722.176	0.243164	20.098	0.253658
20.2277	575.987	0.236474	20.2277	0.23023	748.743	0.252109	20.2277	0.248006
20.3574	558.838	0.229433	20.3574	0.227163	771.919	0.259912	20.3574	0.242805
20.487	549.568	0.225628	20.487	0.224352	716.054	0.241102	20.487	0.238433
20.6167	575.257	0.236174	20.6167	0.222513	740.392	0.249297	20.6167	0.234715
20.7464	558.108	0.229134	20.7464	0.221262	707.108	0.23809	20.7464	0.231407
20.876	548.122	0.225034	20.876	0.219367	618.432	0.208232	20.876	0.228312
21.0057	554.635	0.227708	21.0057	0.217774	671.932	0.226246	21.0057	0.225492
21.1353	560.27	0.230021	21.1353	0.216495	696.905	0.234655	21.1353	0.222607
21.265	525.27	0.215652	21.265	0.214579	648.108	0.218224	21.265	0.220797
21.3947	471.703	0.19366	21.3947	0.212694	634.203	0.213542	21.3947	0.218436
21.5243	488.216	0.200439	21.5243	0.211506	636.784	0.214411	21.5243	0.216869
21.654	471.568	0.193604	21.654	0.210578	641.162	0.215885	21.654	0.214749
21.7837	524.432	0.215308	21.7837	0.209324	613.203	0.206471	21.7837	0.212893
21.9133	482.419	0.198059	21.9133	0.207863	572.77	0.192857	21.9133	0.210835
22.043	463.595	0.190331	22.043	0.206657	595.608	0.200547	22.043	0.208466
22.1727	476.568	0.195657	22.1727	0.205982	599.459	0.201844	22.1727	0.206981
22.3023	486.554	0.199757	22.3023	0.204451	620.622	0.208969	22.3023	0.205548
22.432	486.743	0.199835	22.432	0.203213	614.676	0.206967	22.432	0.203834
22.5617	537.676	0.220745	22.5617	0.201525	629.878	0.212086	22.5617	0.203155
22.6913	549.243	0.225494	22.6913	0.199848	643.757	0.216759	22.6913	0.202624
22.821	510.919	0.20976	22.821	0.199774	617.324	0.207859	22.821	0.201843
22.9507	507.284	0.208268	22.9507	0.198702	657.851	0.221505	22.9507	0.201697
23.0803	495.054	0.203247	23.0803	0.197905	565.5	0.190409	23.0803	0.201724
23.21	485.568	0.199352	23.21	0.196881	562.581	0.189426	23.21	0.201059
23.3396	441.851	0.181404	23.3396	0.196691	597.487	0.20118	23.3396	0.200806
23.4693	467.743	0.192034	23.4693	0.195739	642.987	0.2165	23.4693	0.200025
23.599	478.554	0.196473	23.599	0.194792	586.446	0.197462	23.599	0.199383
23.7286	459.378	0.1886	23.7286	0.19419	609.716	0.205297	23.7286	0.198979
23.8583	473.392	0.194353	23.8583	0.194064	538.068	0.181173	23.8583	0.198643
23.988	481.676	0.197754	23.988	0.193152	563.743	0.189818	23.988	0.198245
24.1176	464.351	0.190641	24.1176	0.191313	563.446	0.189718	24.1176	0.197877
24.2473	464.622	0.190753	24.2473	0.189708	585.703	0.197212	24.2473	0.197476
24.377	476.27	0.195535	24.377	0.188301	591.946	0.199314	24.377	0.19715
24.5066	464.311	0.190625	24.5066	0.187604	582.649	0.196183	24.5066	0.196891
24.6363	445.405	0.182863	24.6363	0.185903	601.554	0.202549	24.6363	0.195874
24.766	391.351	0.160671	24.766	0.183754	595.338	0.200456	24.766	0.194964
24.8956	451.986	0.185565	24.8956	0.18314	606.027	0.204055	24.8956	0.194155
25.0253	454.784	0.186714	25.0253	0.18264	609.608	0.205261	25.0253	0.193735
25.155	452.919	0.185948	25.155	0.181591	580.513	0.195464	25.155	0.193319
25.2846	482.446	0.19807	25.2846	0.181607	578.27	0.194709	25.2846	0.192883
25.4143	421.257	0.172949	25.4143	0.181941	550.838	0.185472	25.4143	0.193211
25.5439	461.824	0.189604	25.5439	0.181952	521.932	0.175739	25.5439	0.193341
25.6736	427.676	0.175584	25.6736	0.182608	544.013	0.183174	25.6736	0.194005
25.8033	445.162	0.182763	25.8033	0.183448	586	0.197312	25.8033	0.193726
25.9329	398.878	0.163761	25.9329	0.183621	584.054	0.196657	25.9329	0.193633
26.0626	458.919	0.188411	26.0626	0.183929	633.432	0.213283	26.0626	0.193838
26.1923	457.838	0.187967	26.1923	0.184991	540.351	0.181941	26.1923	0.194639
26.3219	440.784	0.180966	26.3219	0.18644	571.824	0.192539	26.3219	0.195402
26.4516	407.784	0.167418	26.4516	0.187483	604.513	0.203545	26.4516	0.196826
26.5813	448.838	0.184272	26.5813	0.189133	576.662	0.194168	26.5813	0.197121
26.7109	483.946	0.198686	26.7109	0.190553	565.987	0.190573	26.7109	0.197675
26.8406	483.73	0.198598	26.8406	0.1916	578.122	0.194659	26.8406	0.197923
26.9703	453.514	0.186192	26.9703	0.192697	581.703	0.195865	26.9703	0.198371
27.0999	446.757	0.183418	27.0999	0.194145	549.973	0.185181	27.0999	0.198894
27.2296	509.838	0.209316	27.2296	0.195227	595.23	0.20042	27.2296	0.199421
27.3593	549.959	0.225788	27.3593	0.195578	610.784	0.205657	27.3593	0.199746
27.4889	435.122	0.178641	27.4889	0.195357	613.095	0.206435	27.4889	0.200364
27.6186	443.635	0.182136	27.6186	0.195524	603.108	0.203072	27.6186	0.201326
27.7483	511	0.209793	27.7483	0.195316	611.176	0.205789	27.7483	0.202491
27.8779	487.486	0.20014	27.8779	0.195578	647.824	0.218129	27.8779	0.203085
28.0076	497.581	0.204284	28.0076	0.19625	596.216	0.200752	28.0076	0.203756
28.1372	516.419	0.212018	28.1372	0.195622	608.662	0.204942	28.1372	0.203939
28.2669	475.27	0.195124	28.2669	0.195078	606.297	0.204146	28.2669	0.204163
28.3966	461.932	0.189648	28.3966	0.194452	634.865	0.213765	28.3966	0.204453
28.5262	531.473	0.218199	28.5262	0.193995	619.919	0.208733	28.5262	0.204619
28.6559	490.581	0.20141	28.6559	0.192971	632.73	0.213046	28.6559	0.205072
28.7856	454.595	0.186636	28.7856	0.192498	628.959	0.211776	28.7856	0.206458
28.9152	434.811	0.178514	28.9152	0.192185	589.23	0.198399	28.9152	0.206702
29.0449	455.973	0.187202	29.0449	0.191561	539.487	0.18165	29.0449	0.207206
29.1746	412.824	0.169487	29.1746	0.19002	591.5	0.199164	29.1746	0.207578
29.3042	439.73	0.180533	29.3042	0.189116	583.122	0.196343	29.3042	0.208098
29.4339	454.689	0.186675	29.4339	0.188525	615.892	0.207377	29.4339	0.208351
29.5636	446.068	0.183135	29.5636	0.188199	618.324	0.208196	29.5636	0.208372
29.6932	417.568	0.171434	29.6932	0.187303	621.5	0.209265	29.6932	0.208335
29.8229	428.5	0.175923	29.8229	0.186089	616.013	0.207417	29.8229	0.208364
29.9526	466.176	0.191391	29.9526	0.185478	666.054	0.224267	29.9526	0.208451
30.0822	450.23	0.184844	30.0822	0.185357	637.243	0.214566	30.0822	0.208462
30.2119	460.662	0.189127	30.2119	0.184223	615.608	0.207281	30.2119	0.208326
30.3415	492.068	0.202021	30.3415	0.182887	599.351	0.201807	30.3415	0.208281
30.4712	439.432	0.180411	30.4712	0.182546	635.743	0.214061	30.4712	0.208313
30.6009	419.851	0.172372	30.6009	0.181733	623.946	0.210089	30.6009	0.208449
30.7305	466.77	0.191635	30.7305	0.181238	649.162	0.218579	30.7305	0.208368
30.8602	491.568	0.201815	30.8602	0.181032	607.662	0.204606	30.8602	0.207954
30.9899	457.486	0.187823	30.9899	0.18006	611.392	0.205862	30.9899	0.207586
31.1195	448.162	0.183995	31.1195	0.179432	665.378	0.224039	31.1195	0.207512
31.2492	440.432	0.180821	31.2492	0.179192	633.932	0.213451	31.2492	0.207069
31.3789	436.635	0.179262	31.3789	0.178578	576.757	0.1942	31.3789	0.206762
31.5085	410.378	0.168483	31.5085	0.177585	604.068	0.203395	31.5085	0.206453
31.6382	408.297	0.167628	31.6382	0.176352	593.608	0.199873	31.6382	0.205798
31.7679	446.054	0.183129	31.7679	0.175334	635.081	0.213838	31.7679	0.20466
31.8975	416.919	0.171168	31.8975	0.173832	583.311	0.196406	31.8975	0.203958
32.0272	416.5	0.170996	32.0272	0.172607	588.527	0.198163	32.0272	0.203201
32.1568	385.919	0.158441	32.1568	0.171579	615.041	0.20709	32.1568	0.202779
32.2865	398.973	0.1638	32.2865	0.170509	616.541	0.207595	32.2865	0.202454
32.4162	412.635	0.169409	32.4162	0.169165	563.189	0.189631	32.4162	0.202242
32.5458	417.419	0.171373	32.5458	0.167978	586.946	0.19763	32.5458	0.202068
32.6755	418.419	0.171784	32.6755	0.167289	603.459	0.20319	32.6755	0.202455
32.8052	396.338	0.162718	32.8052	0.166546	618.554	0.208273	32.8052	0.202711
32.9348	415.676	0.170658	32.9348	0.166037	593.608	0.199873	32.9348	0.202863
33.0645	389.73	0.160005	33.0645	0.166025	585.946	0.197294	33.0645	0.202933
33.1942	412.068	0.169176	33.1942	0.165585	607.838	0.204665	33.1942	0.203401
33.3238	394.689	0.162041	33.3238	0.165019	575.676	0.193836	33.3238	0.203851
33.4535	389.338	0.159844	33.4535	0.165075	618.608	0.208291	33.4535	0.204613
33.5832	421.946	0.173232	33.5832	0.165568	607.649	0.204601	33.5832	0.205077
33.7128	375.135	0.154013	33.7128	0.165845	600.878	0.202321	33.7128	0.205612
33.8425	410.811	0.16866	33.8425	0.16613	627.851	0.211403	33.8425	0.206695

## Sheet: Sheet1
D um	SPTBN		D um	SPTBN0%	actin		D um	ACTIN0%	D um	SPTBN		D um	SPTBN20%	actin		D um	ACTIN20%
0	2435.73	1	0	0.99483	2969.92	1	0	1.00157	0	2109.6	1	0	1.00671	2593.88	1	0	1.01197
0.1297	2369.18	0.972676	0.1297	0.993999	2914.96	0.981494	0.1297	1.00167	0.1297	2040.6	0.967292	0.1297	1.00991	2526.1	0.973873	0.1297	1.01147
0.2593	2315.22	0.950522	0.2593	0.992738	2954.18	0.994699	0.2593	1.00123	0.2593	2094.1	0.992653	0.2593	1.01275	2624.69	1.01188	0.2593	1.01132
0.389	2415.35	0.991633	0.389	0.992406	2984.14	1.00479	0.389	1.00123	0.389	2071.54	0.981958	0.389	1.01676	2598.19	1.00166	0.389	1.00995
0.5187	2398.45	0.984693	0.5187	0.991389	3024.34	1.01832	0.5187	1.00055	0.5187	2145.6	1.01706	0.5187	1.02065	2633.5	1.01528	0.5187	1.0077
0.6483	2446.04	1.00423	0.6483	0.98998	2945.03	0.991619	0.6483	0.999344	0.6483	2218.25	1.0515	0.6483	1.02588	2683.94	1.03472	0.6483	1.00478
0.778	2451.53	1.00649	0.778	0.988182	2937.5	0.989084	0.778	0.998131	0.778	2106.88	0.998706	0.778	1.03148	2678.23	1.03252	0.778	1.00164
0.9077	2531.76	1.03942	0.9077	0.986843	2901.15	0.976844	0.9077	0.997275	0.9077	2225.08	1.05474	0.9077	1.03848	2699.04	1.04054	0.9077	0.999926
1.0373	2439.12	1.00139	1.0373	0.985512	2956.88	0.995609	1.0373	0.996327	1.0373	2236.83	1.06031	1.0373	1.04625	2703.27	1.04217	1.0373	0.998706
1.167	2374.14	0.974712	1.167	0.98502	2973.84	1.00132	1.167	0.994524	1.167	2198.42	1.0421	1.167	1.05371	2675.21	1.03136	1.167	0.996026
1.2966	2391.49	0.981836	1.2966	0.98549	3086.28	1.03918	1.2966	0.99228	1.2966	2227.71	1.05598	1.2966	1.06005	2641.56	1.01838	1.2966	0.993285
1.4263	2432.51	0.998679	1.4263	0.98556	2964.24	0.998089	1.4263	0.989417	1.4263	2275.6	1.07869	1.4263	1.06637	2678.79	1.03274	1.4263	0.989676
1.556	2381.57	0.977764	1.556	0.986553	3013.86	1.0148	1.556	0.986164	1.556	2297.4	1.08902	1.556	1.07323	2564.79	0.988788	1.556	0.986963
1.6856	2368.05	0.972215	1.6856	0.987642	2970.89	1.00033	1.6856	0.982217	1.6856	2260.56	1.07156	1.6856	1.08075	2463.35	0.949681	1.6856	0.98456
1.8153	2405.77	0.9877	1.8153	0.988777	2849.47	0.959445	1.8153	0.977812	1.8153	2333.94	1.10634	1.8153	1.08815	2553.9	0.984587	1.8153	0.982898
1.945	2343.99	0.962334	1.945	0.989575	2828.47	0.952374	1.945	0.973264	1.945	2373.31	1.125	1.945	1.09523	2408.33	0.928469	1.945	0.979588
2.0746	2302.28	0.945213	2.0746	0.990568	2890.93	0.973404	2.0746	0.968189	2.0746	2334.65	1.10667	2.0746	1.10177	2426.44	0.935449	2.0746	0.976912
2.2043	2440.72	1.00205	2.2043	0.991048	2828.11	0.952251	2.2043	0.962866	2.2043	2362.94	1.12009	2.2043	1.10845	2478.98	0.955705	2.2043	0.974509
2.334	2408.88	0.988976	2.334	0.991974	2896.41	0.975247	2.334	0.958086	2.334	2390.19	1.133	2.334	1.11426	2432.75	0.937883	2.334	0.973321
2.4636	2426.36	0.996155	2.4636	0.994276	2866.28	0.965105	2.4636	0.953465	2.4636	2247.85	1.06553	2.4636	1.12032	2465.48	0.9505	2.4636	0.972228
2.5933	2408.66	0.988887	2.5933	0.99688	2826.5	0.951709	2.5933	0.949424	2.5933	2316.25	1.09795	2.5933	1.12559	2466	0.950701	2.5933	0.971723
2.723	2404.73	0.987273	2.723	0.999015	2797.12	0.941818	2.723	0.945055	2.723	2397.81	1.13662	2.723	1.13041	2508.48	0.967078	2.723	0.969949
2.8526	2447.42	1.0048	2.8526	1.00015	2825.99	0.951537	2.8526	0.941342	2.8526	2479.75	1.17546	2.8526	1.13483	2437.17	0.939585	2.8526	0.967471
2.9823	2362.35	0.969874	2.9823	0.99998	2740.07	0.922607	2.9823	0.9383	2.9823	2440.06	1.15664	2.9823	1.14114	2522.06	0.972314	2.9823	0.967637
3.112	2425.49	0.995795	3.112	1.00126	2775.59	0.934569	3.112	0.935427	3.112	2506.02	1.18791	3.112	1.14743	2586.77	0.997261	3.112	0.967953
3.2416	2470.93	1.01445	3.2416	1.0023	2799.19	0.942514	3.2416	0.933056	3.2416	2451.02	1.16184	3.2416	1.15484	2642.79	1.01886	3.2416	0.969621
3.3713	2525.47	1.03684	3.3713	1.00303	2763.03	0.930337	3.3713	0.930317	3.3713	2468.71	1.17022	3.3713	1.16326	2665.65	1.02767	3.3713	0.972843
3.5009	2507.12	1.02931	3.5009	1.00387	2677.99	0.901704	3.5009	0.928312	3.5009	2395.42	1.13548	3.5009	1.16978	2522	0.97229	3.5009	0.977862
3.6306	2533.49	1.04013	3.6306	1.00558	2633.86	0.886847	3.6306	0.926887	3.6306	2357.46	1.11749	3.6306	1.17732	2455.9	0.946806	3.6306	0.983817
3.7603	2483.15	1.01947	3.7603	1.00535	2675.42	0.900839	3.7603	0.925823	3.7603	2398.88	1.13712	3.7603	1.18408	2588.67	0.997992	3.7603	0.991011
3.8899	2413.01	0.990673	3.8899	1.00472	2674.36	0.900484	3.8899	0.92509	3.8899	2511.58	1.19055	3.8899	1.18915	2596.46	1.001	3.8899	0.999843
4.0196	2467.04	1.01285	4.0196	1.00358	2697.07	0.908128	4.0196	0.925579	4.0196	2541.46	1.20471	4.0196	1.19448	2695.75	1.03928	4.0196	1.00896
4.1493	2396.76	0.983999	4.1493	1.00166	2698.82	0.90872	4.1493	0.925205	4.1493	2523.02	1.19597	4.1493	1.20019	2627.85	1.0131	4.1493	1.01881
4.2789	2396.07	0.983717	4.2789	0.99908	2742.36	0.92338	4.2789	0.92616	4.2789	2484.92	1.17791	4.2789	1.20455	2615.73	1.00843	4.2789	1.02771
4.4086	2398.24	0.98461	4.4086	0.995802	2769.41	0.932485	4.4086	0.926848	4.4086	2503.08	1.18652	4.4086	1.20796	2558.33	0.986298	4.4086	1.03598
4.5383	2437.24	1.00062	4.5383	0.992363	2768.92	0.932321	4.5383	0.926999	4.5383	2535.02	1.20166	4.5383	1.21153	2748.69	1.05968	4.5383	1.04615
4.6679	2427.96	0.99681	4.6679	0.988169	2821.92	0.950167	4.6679	0.926323	4.6679	2585.08	1.22539	4.6679	1.21556	2731.21	1.05295	4.6679	1.05463
4.7976	2487.04	1.02107	4.7976	0.982234	2857.18	0.962038	4.7976	0.92632	4.7976	2579.02	1.22251	4.7976	1.21862	2753.92	1.0617	4.7976	1.06227
4.9273	2459.32	1.00969	4.9273	0.977563	2809.49	0.945981	4.9273	0.924954	4.9273	2653.92	1.25802	4.9273	1.22106	2683.75	1.03465	4.9273	1.06995
5.0569	2332.68	0.957691	5.0569	0.971561	2807.85	0.94543	5.0569	0.924583	5.0569	2641.71	1.25223	5.0569	1.22269	2724.12	1.05021	5.0569	1.07714
5.1866	2289.31	0.939887	5.1866	0.965213	2760.77	0.929578	5.1866	0.925019	5.1866	2711.52	1.28532	5.1866	1.2229	2720.25	1.04872	5.1866	1.08558
5.3163	2311.45	0.948975	5.3163	0.957694	2822.15	0.950244	5.3163	0.923911	5.3163	2762.06	1.30928	5.3163	1.22287	2915.69	1.12407	5.3163	1.09467
5.4459	2309.55	0.948198	5.4459	0.950445	2714.99	0.914162	5.4459	0.92117	5.4459	2732.81	1.29541	5.4459	1.22329	3008.81	1.15997	5.4459	1.10427
5.5756	2339.74	0.960592	5.5756	0.94326	2693.8	0.907027	5.5756	0.918879	5.5756	2629.42	1.2464	5.5756	1.22566	2948.96	1.13689	5.5756	1.11394
5.7052	2270.05	0.931981	5.7052	0.934753	2729.19	0.918944	5.7052	0.916375	5.7052	2592.88	1.22908	5.7052	1.22704	3019.54	1.1641	5.7052	1.12492
5.8349	2236.64	0.918261	5.8349	0.926854	2748.82	0.925555	5.8349	0.913228	5.8349	2552.94	1.21015	5.8349	1.23016	3043.29	1.17326	5.8349	1.13617
5.9646	2275.65	0.934278	5.9646	0.920674	2748.26	0.925364	5.9646	0.909621	5.9646	2519.98	1.19453	5.9646	1.23308	3073.21	1.18479	5.9646	1.14954
6.0942	2235.64	0.91785	6.0942	0.915712	2686.51	0.904575	6.0942	0.905376	6.0942	2522.94	1.19593	6.0942	1.23707	3022.98	1.16543	6.0942	1.1643
6.2239	2198.08	0.902432	6.2239	0.91086	2601.18	0.875841	6.2239	0.900015	6.2239	2516.23	1.19275	6.2239	1.24049	3081.19	1.18787	6.2239	1.17629
6.3536	2243.91	0.921246	6.3536	0.906835	2630.96	0.885869	6.3536	0.893976	6.3536	2552.73	1.21005	6.3536	1.24285	3093.83	1.19275	6.3536	1.18816
6.4832	2159.32	0.88652	6.4832	0.902181	2633.41	0.886693	6.4832	0.887055	6.4832	2612.52	1.23839	6.4832	1.24334	3020.42	1.16444	6.4832	1.20124
6.6129	2157.03	0.885577	6.6129	0.897871	2640.16	0.888968	6.6129	0.880654	6.6129	2580.62	1.22327	6.6129	1.24517	3057	1.17855	6.6129	1.21426
6.7426	2210.64	0.907586	6.7426	0.894348	2646.07	0.890956	6.7426	0.873627	6.7426	2555.83	1.21152	6.7426	1.24895	3116.62	1.20153	6.7426	1.22711
6.8722	2162.96	0.888013	6.8722	0.891193	2563.11	0.863023	6.8722	0.866632	6.8722	2652.02	1.25712	6.8722	1.25294	3184.04	1.22752	6.8722	1.23917
7.0019	2148.7	0.88216	7.0019	0.889181	2558.49	0.861467	7.0019	0.860194	7.0019	2660.4	1.26109	7.0019	1.25665	3213.96	1.23906	7.0019	1.25004
7.1316	2138.28	0.877882	7.1316	0.88789	2484.53	0.836564	7.1316	0.853917	7.1316	2695.38	1.27767	7.1316	1.26172	3177.21	1.22489	7.1316	1.2609
7.2612	2079.32	0.853676	7.2612	0.887757	2529.26	0.851625	7.2612	0.848115	7.2612	2680.33	1.27054	7.2612	1.26929	3247.67	1.25205	7.2612	1.27397
7.3909	2127.51	0.87346	7.3909	0.889216	2490.84	0.838689	7.3909	0.843006	7.3909	2700.73	1.28021	7.3909	1.27871	3397.5	1.30982	7.3909	1.28733
7.5206	2091.07	0.858497	7.5206	0.892326	2558.43	0.861448	7.5206	0.838751	7.5206	2763.65	1.31003	7.5206	1.29251	3515.77	1.35541	7.5206	1.3031
7.6502	2138.43	0.877943	7.6502	0.89519	2491.61	0.838948	7.6502	0.833978	7.6502	2856.38	1.35399	7.6502	1.30977	3598.44	1.38728	7.6502	1.31901
7.7799	2153.08	0.883957	7.7799	0.897596	2332.08	0.785234	7.7799	0.830451	7.7799	2825.54	1.33937	7.7799	1.32941	3591.77	1.38471	7.7799	1.33859
7.9095	2222.2	0.912336	7.9095	0.899645	2414.46	0.812971	7.9095	0.82718	7.9095	2913.73	1.38117	7.9095	1.35361	3609.52	1.39156	7.9095	1.35988
8.0392	2180.32	0.895142	8.0392	0.90241	2526.08	0.850556	8.0392	0.824572	8.0392	2984.83	1.41488	8.0392	1.38177	3688.69	1.42208	8.0392	1.38478
8.1689	2214.74	0.909273	8.1689	0.905009	2466.49	0.83049	8.1689	0.822268	8.1689	2953.71	1.40012	8.1689	1.41279	3693.67	1.424	8.1689	1.41387
8.2985	2261.24	0.928364	8.2985	0.907723	2351.92	0.791914	8.2985	0.819774	8.2985	3046	1.44387	8.2985	1.44612	3732.96	1.43914	8.2985	1.44354
8.4282	2291.55	0.940808	8.4282	0.910071	2400.05	0.808121	8.4282	0.818072	8.4282	3033.1	1.43776	8.4282	1.48031	3868.67	1.49146	8.4282	1.47546
8.5579	2215.08	0.909412	8.5579	0.910627	2427.97	0.817522	8.5579	0.817155	8.5579	3053.88	1.44761	8.5579	1.51499	3819.79	1.47262	8.5579	1.51166
8.6875	2201.5	0.903836	8.6875	0.911429	2419.61	0.814705	8.6875	0.817085	8.6875	3043.23	1.44256	8.6875	1.55116	3798.52	1.46442	8.6875	1.55184
8.8172	2225.47	0.913678	8.8172	0.913365	2410.55	0.811656	8.8172	0.816435	8.8172	3068.9	1.45473	8.8172	1.59068	4014.1	1.54753	8.8172	1.59317
8.9469	2234.68	0.917456	8.9469	0.91527	2387.41	0.803862	8.9469	0.815816	8.9469	3167.23	1.50134	8.9469	1.63044	4037.31	1.55648	8.9469	1.63764
9.0765	2309.97	0.94837	9.0765	0.916833	2486.26	0.837146	9.0765	0.815804	9.0765	3442.46	1.6318	9.0765	1.67087	4135.27	1.59424	9.0765	1.68523
9.2062	2273.7	0.933479	9.2062	0.917165	2397.42	0.807234	9.2062	0.817081	9.2062	3577.69	1.69591	9.2062	1.7118	4250.04	1.63849	9.2062	1.73403
9.3359	2325.22	0.954628	9.3359	0.916613	2471.03	0.832018	9.3359	0.818895	9.3359	3608.25	1.71039	9.3359	1.75219	4495.5	1.73312	9.3359	1.78635
9.4655	2295.32	0.942356	9.4655	0.916703	2466.22	0.830398	9.4655	0.821213	9.4655	3746.33	1.77585	9.4655	1.79177	4658.4	1.79592	9.4655	1.84333
9.5952	2256.23	0.926305	9.5952	0.915289	2455.58	0.826817	9.5952	0.822346	9.5952	3927.71	1.86182	9.5952	1.83105	4941.88	1.90521	9.5952	1.90472
9.7249	2258.47	0.927226	9.7249	0.913223	2489.01	0.838074	9.7249	0.824458	9.7249	4058.42	1.92378	9.7249	1.86861	5087.35	1.96129	9.7249	1.96926
9.8545	2261.3	0.928386	9.8545	0.910882	2470.91	0.831978	9.8545	0.827041	9.8545	4134.56	1.95988	9.8545	1.90575	5298.23	2.04259	9.8545	2.03791
9.9842	2170.31	0.891031	9.9842	0.908174	2493.26	0.839503	9.9842	0.831565	9.9842	4307.56	2.04188	9.9842	1.94028	5534.6	2.13372	9.9842	2.10835
10.1138	2132.91	0.875674	10.1138	0.906294	2494.15	0.839804	10.1138	0.836185	10.1138	4231.12	2.00565	10.1138	1.97104	5623.04	2.16782	10.1138	2.18197
10.2435	2181.59	0.895663	10.2435	0.904493	2577.2	0.867769	10.2435	0.843718	10.2435	4307.38	2.04179	10.2435	1.99843	5859.56	2.259	10.2435	2.25732
10.3732	2134.09	0.876162	10.3732	0.902609	2510.03	0.84515	10.3732	0.852072	10.3732	4391.23	2.08154	10.3732	2.02292	5867.27	2.26197	10.3732	2.33414
10.5028	2141.01	0.879003	10.5028	0.900766	2504.35	0.843239	10.5028	0.859445	10.5028	4377.48	2.07502	10.5028	2.04139	6032.27	2.32558	10.5028	2.40728
10.6325	2106.99	0.865033	10.6325	0.899576	2569.97	0.865334	10.6325	0.868053	10.6325	4382.4	2.07735	10.6325	2.05491	6238.06	2.40492	10.6325	2.47608
10.7622	2127.2	0.873333	10.7622	0.897367	2506.84	0.844076	10.7622	0.878384	10.7622	4374.08	2.07341	10.7622	2.06188	6311.73	2.43332	10.7622	2.54055
10.8918	2155.09	0.884784	10.8918	0.895424	2579.58	0.868569	10.8918	0.889317	10.8918	4291.06	2.03406	10.8918	2.06207	6595.85	2.54286	10.8918	2.59824
11.0215	2120.53	0.870592	11.0215	0.893869	2609.59	0.878675	11.0215	0.900235	11.0215	4351.42	2.06267	11.0215	2.05589	6865.27	2.64672	11.0215	2.64661
11.1512	2250.8	0.924075	11.1512	0.892718	2635.18	0.887289	11.1512	0.912565	11.1512	4411.29	2.09105	11.1512	2.0423	6894.85	2.65813	11.1512	2.68547
11.2808	2276.5	0.934627	11.2808	0.89021	2637.88	0.888199	11.2808	0.925596	11.2808	4365.94	2.06955	11.2808	2.02064	6940.62	2.67577	11.2808	2.71194
11.4105	2130.96	0.874875	11.4105	0.887709	2744.2	0.923999	11.4105	0.938134	11.4105	4153.98	1.96908	11.4105	1.98978	7171.6	2.76482	11.4105	2.72474
11.5402	2072.45	0.850852	11.5402	0.885011	2757.38	0.928435	11.5402	0.950103	11.5402	4130.52	1.95796	11.5402	1.94941	7306.25	2.81673	11.5402	2.72615
11.6698	2122.66	0.871469	11.6698	0.882501	2824.57	0.951059	11.6698	0.960589	11.6698	4077.35	1.93276	11.6698	1.9016	7381.17	2.84561	11.6698	2.71287
11.7995	2122.68	0.871474	11.7995	0.879715	2793.81	0.940703	11.7995	0.972004	11.7995	4023.06	1.90702	11.7995	1.84919	7529.79	2.90291	11.7995	2.68561
11.9292	2169.24	0.890593	11.9292	0.875909	2854.77	0.961228	11.9292	0.981224	11.9292	3915.42	1.856	11.9292	1.79123	7525.77	2.90136	11.9292	2.644
12.0588	2134.99	0.876529	12.0588	0.872944	2927.57	0.98574	12.0588	0.989863	12.0588	3777.19	1.79047	12.0588	1.72682	7381.25	2.84565	12.0588	2.59106
12.1885	2200.81	0.903553	12.1885	0.870415	3114.54	1.0487	12.1885	0.99788	12.1885	3668.9	1.73914	12.1885	1.65766	7200.15	2.77583	12.1885	2.52483
12.3181	2224.65	0.91334	12.3181	0.867586	3146.07	1.05931	12.3181	1.00525	12.3181	3540	1.67804	12.3181	1.58529	7024.9	2.70826	12.3181	2.44779
12.4478	2219.54	0.911243	12.4478	0.865131	3164.23	1.06543	12.4478	1.01228	12.4478	3272.35	1.55117	12.4478	1.50992	6571.44	2.53344	12.4478	2.35939
12.5775	2168.24	0.890182	12.5775	0.862844	3130.77	1.05416	12.5775	1.01827	12.5775	3056.96	1.44907	12.5775	1.43184	6330.23	2.44045	12.5775	2.26244
12.7071	2107.51	0.865249	12.7071	0.860353	3224.19	1.08562	12.7071	1.02302	12.7071	2909.19	1.37902	12.7071	1.3538	5918.62	2.28177	12.7071	2.15746
12.8368	2023.5	0.830757	12.8368	0.856212	3100.39	1.04393	12.8368	1.02648	12.8368	2719.54	1.28912	12.8368	1.27382	5489.75	2.11643	12.8368	2.04487
12.9665	2035.1	0.835517	12.9665	0.852194	3057.05	1.02934	12.9665	1.02927	12.9665	2470.9	1.17126	12.9665	1.19407	4895.04	1.88715	12.9665	1.92758
13.0961	2007.27	0.824094	13.0961	0.847501	3097.04	1.0428	13.0961	1.03032	13.0961	2293.15	1.087	13.0961	1.11576	4558.65	1.75747	13.0961	1.80417
13.2258	1980.49	0.813098	13.2258	0.842153	3118.82	1.05014	13.2258	1.02952	13.2258	2101.58	0.996198	13.2258	1.0373	4163.65	1.60518	13.2258	1.67796
13.3555	1999.62	0.820954	13.3555	0.836652	3120.62	1.05074	13.3555	1.02734	13.3555	1991.4	0.943967	13.3555	0.961027	3681	1.41911	13.3555	1.5513
13.4851	1976.65	0.811522	13.4851	0.83068	3064.8	1.03195	13.4851	1.02323	13.4851	1761.08	0.834793	13.4851	0.887251	3214.19	1.23915	13.4851	1.42384
13.6148	1958.9	0.804237	13.6148	0.823661	2986.68	1.00564	13.6148	1.01866	13.6148	1589.25	0.75334	13.6148	0.816057	2897.92	1.11722	13.6148	1.29965
13.7445	1925.81	0.79065	13.7445	0.815055	2876.62	0.968586	13.7445	1.01122	13.7445	1369.96	0.649391	13.7445	0.749796	2596.46	1.001	13.7445	1.18053
13.8741	1944.8	0.798445	13.8741	0.807145	2802.09	0.943492	13.8741	1.00282	13.8741	1215.02	0.575947	13.8741	0.689486	2298.54	0.886142	13.8741	1.06598
14.0038	1892.9	0.777141	14.0038	0.799104	2803.92	0.944106	14.0038	0.992733	14.0038	1115.56	0.528802	14.0038	0.6328	2069.94	0.79801	14.0038	0.956746
14.1335	1896.87	0.778767	14.1335	0.788622	2794.66	0.940989	14.1335	0.982832	14.1335	1092.54	0.51789	14.1335	0.579627	1806.79	0.696561	14.1335	0.856644
14.2631	1852.28	0.760464	14.2631	0.775866	2860.81	0.963262	14.2631	0.970516	14.2631	1012.81	0.480096	14.2631	0.532149	1653.31	0.637391	14.2631	0.764924
14.3928	1927.04	0.791155	14.3928	0.763297	2766.54	0.931521	14.3928	0.956866	14.3928	939.062	0.445137	14.3928	0.489595	1499.69	0.578165	14.3928	0.682813
14.5224	1973.47	0.810218	14.5224	0.750843	2821.32	0.949967	14.5224	0.94096	14.5224	866.938	0.410948	14.5224	0.452761	1423.92	0.548954	14.5224	0.61179
14.6521	1940.7	0.796764	14.6521	0.738339	2849.85	0.959572	14.6521	0.923958	14.6521	816.062	0.386832	14.6521	0.420501	1230.06	0.474218	14.6521	0.55119
14.7818	1859.18	0.763293	14.7818	0.724367	2797.89	0.942077	14.7818	0.906446	14.7818	800.25	0.379337	14.7818	0.393788	1221.15	0.470781	14.7818	0.499576
14.9114	1823.76	0.748752	14.9114	0.710468	2722.26	0.91661	14.9114	0.889345	14.9114	785.833	0.372503	14.9114	0.371657	1187.12	0.457665	14.9114	0.457255
15.0411	1757.26	0.72145	15.0411	0.696788	2637.7	0.88814	15.0411	0.871033	15.0411	789.146	0.374073	15.0411	0.355074	1183.88	0.456412	15.0411	0.424137
15.1708	1701.31	0.698481	15.1708	0.682775	2557.62	0.861176	15.1708	0.852292	15.1708	797.458	0.378013	15.1708	0.341114	1084.58	0.418132	15.1708	0.397094
15.3004	1564.03	0.642118	15.3004	0.667238	2524.54	0.850037	15.3004	0.83207	15.3004	765.062	0.362657	15.3004	0.329616	1090.5	0.420413	15.3004	0.377055
15.4301	1596.3	0.655367	15.4301	0.65082	2462.46	0.829133	15.4301	0.811666	15.4301	708.729	0.335954	15.4301	0.320684	1044.15	0.402543	15.4301	0.362357
15.5598	1551.24	0.63687	15.5598	0.633597	2403.65	0.809332	15.5598	0.789486	15.5598	693.625	0.328794	15.5598	0.314262	997.833	0.384688	15.5598	0.352091
15.6894	1476.66	0.60625	15.6894	0.615848	2298.62	0.773968	15.6894	0.767037	15.6894	663.854	0.314682	15.6894	0.309188	1007.06	0.388246	15.6894	0.343417
15.8191	1445.76	0.593562	15.8191	0.597579	2245.65	0.756131	15.8191	0.744698	15.8191	738.354	0.349996	15.8191	0.305763	993.042	0.382841	15.8191	0.338186
15.9488	1316.05	0.540312	15.9488	0.579374	2208.55	0.743641	15.9488	0.72216	15.9488	712.083	0.337543	15.9488	0.303697	950.438	0.366416	15.9488	0.335469
16.0784	1257.81	0.5164	16.0784	0.561189	2093.97	0.705061	16.0784	0.700076	16.0784	707.792	0.335509	16.0784	0.302528	970.167	0.374022	16.0784	0.333606
16.2081	1263.3	0.518652	16.2081	0.542374	1932.55	0.650709	16.2081	0.676949	16.2081	673.583	0.319294	16.2081	0.301507	965.25	0.372127	16.2081	0.331026
16.3378	1260.58	0.517537	16.3378	0.523409	2004.8	0.675034	16.3378	0.653803	16.3378	645.875	0.306159	16.3378	0.299857	943.667	0.363806	16.3378	0.328468
16.4674	1221.46	0.501476	16.4674	0.50468	1862.35	0.627071	16.4674	0.629677	16.4674	590.854	0.280078	16.4674	0.297115	874.083	0.33698	16.4674	0.326133
16.5971	1163.62	0.47773	16.5971	0.486925	1772.69	0.596881	16.5971	0.605507	16.5971	665.875	0.31564	16.5971	0.293974	871.042	0.335807	16.5971	0.323774
16.7267	1138.34	0.46735	16.7267	0.469035	1572.49	0.529471	16.7267	0.581883	16.7267	607.812	0.288117	16.7267	0.290377	807.312	0.311238	16.7267	0.321325
16.8564	1179.16	0.48411	16.8564	0.451773	1576.31	0.530759	16.8564	0.558005	16.8564	578.75	0.274341	16.8564	0.287977	851.021	0.328089	16.8564	0.317547
16.9861	1109.37	0.455455	16.9861	0.434858	1526.92	0.514128	16.9861	0.535553	16.9861	610.562	0.28942	16.9861	0.284696	822.854	0.31723	16.9861	0.313549
17.1157	997.635	0.409584	17.1157	0.419303	1495.42	0.503522	17.1157	0.513607	17.1157	599.875	0.284354	17.1157	0.281253	815.583	0.314426	17.1157	0.308743
17.2454	949.676	0.389894	17.2454	0.405799	1438.88	0.484484	17.2454	0.492627	17.2454	641.542	0.304105	17.2454	0.277052	793.188	0.305793	17.2454	0.304553
17.3751	960.23	0.394227	17.3751	0.392807	1346.81	0.453484	17.3751	0.4733	17.3751	573.062	0.271644	17.3751	0.272452	809.896	0.312234	17.3751	0.299032
17.5047	941.108	0.386376	17.5047	0.379335	1292.82	0.435306	17.5047	0.455535	17.5047	604.208	0.286408	17.5047	0.26751	771.062	0.297263	17.5047	0.293639
17.6344	877.703	0.360345	17.6344	0.367389	1297.24	0.436794	17.6344	0.438204	17.6344	523.917	0.248349	17.6344	0.2633	740.188	0.28536	17.6344	0.288748
17.7641	840.297	0.344988	17.7641	0.356056	1216.69	0.409671	17.7641	0.421331	17.7641	505.708	0.239717	17.7641	0.259809	701.312	0.270372	17.7641	0.284559
17.8937	872.405	0.35817	17.8937	0.345325	1215.45	0.409252	17.8937	0.405668	17.8937	516.875	0.24501	17.8937	0.257058	736.75	0.284035	17.8937	0.279181
18.0234	838.987	0.34445	18.0234	0.333883	1219.78	0.410713	18.0234	0.390956	18.0234	563.896	0.267299	18.0234	0.253335	716.646	0.276284	18.0234	0.274294
18.1531	770.338	0.316266	18.1531	0.324036	1205.66	0.405958	18.1531	0.377499	18.1531	548.021	0.259774	18.1531	0.250077	694.958	0.267923	18.1531	0.269804
18.2827	775.959	0.318573	18.2827	0.314913	1104.4	0.371864	18.2827	0.365754	18.2827	526.625	0.249632	18.2827	0.246424	698.792	0.269401	18.2827	0.265343
18.4124	754.392	0.309719	18.4124	0.305984	1056.47	0.355725	18.4124	0.354005	18.4124	512.688	0.243026	18.4124	0.242756	697.062	0.268734	18.4124	0.261293
18.5421	684.946	0.281208	18.5421	0.297716	1048.9	0.353176	18.5421	0.342992	18.5421	470.104	0.22284	18.5421	0.240165	656.042	0.25292	18.5421	0.256846
18.6717	674.662	0.276986	18.6717	0.289391	964.905	0.324893	18.6717	0.33351	18.6717	516.812	0.244981	18.6717	0.237898	602.542	0.232294	18.6717	0.2525
18.8014	699.013	0.286983	18.8014	0.281823	1007.12	0.339108	18.8014	0.324477	18.8014	470.625	0.223087	18.8014	0.236121	632.146	0.243707	18.8014	0.248612
18.931	699.595	0.287222	18.931	0.274929	921.365	0.310232	18.931	0.3152	18.931	507.875	0.240744	18.931	0.233985	674.271	0.259947	18.931	0.245318
19.0607	659.581	0.270794	19.0607	0.269027	915.5	0.308258	19.0607	0.307733	19.0607	503.521	0.23868	19.0607	0.232101	657.396	0.253442	19.0607	0.242958
19.1904	612.878	0.25162	19.1904	0.26301	845.932	0.284833	19.1904	0.300438	19.1904	475.188	0.22525	19.1904	0.229843	610.792	0.235475	19.1904	0.239719
19.32	607.405	0.249373	19.32	0.257669	798.23	0.268772	19.32	0.293727	19.32	485.729	0.230247	19.32	0.228121	588.146	0.226744	19.32	0.236972
19.4497	598.392	0.245673	19.4497	0.253027	856.311	0.288328	19.4497	0.285896	19.4497	427.167	0.202487	19.4497	0.226019	611.292	0.235667	19.4497	0.233999
19.5794	577.257	0.236995	19.5794	0.249483	832.987	0.280475	19.5794	0.278861	19.5794	468.729	0.222188	19.5794	0.223168	601.75	0.231989	19.5794	0.231167
19.709	599.027	0.245933	19.709	0.24588	769.162	0.258984	19.709	0.272036	19.709	448.646	0.212668	19.709	0.220975	627.771	0.242021	19.709	0.228969
19.8387	548.108	0.225028	19.8387	0.241747	822.487	0.276939	19.8387	0.265824	19.8387	468.188	0.221932	19.8387	0.219054	572.646	0.220769	19.8387	0.226674
19.9684	569.459	0.233794	19.9684	0.237166	802.473	0.2702	19.9684	0.25981	19.9684	475.271	0.225289	19.9684	0.218301	568.042	0.218994	19.9684	0.224742
20.098	641.662	0.263437	20.098	0.233253	722.176	0.243164	20.098	0.253658	20.098	514.604	0.243934	20.098	0.216659	594.375	0.229146	20.098	0.223035
20.2277	575.987	0.236474	20.2277	0.23023	748.743	0.252109	20.2277	0.248006	20.2277	470.458	0.223008	20.2277	0.215333	558.396	0.215275	20.2277	0.221052
20.3574	558.838	0.229433	20.3574	0.227163	771.919	0.259912	20.3574	0.242805	20.3574	441.729	0.20939	20.3574	0.213238	528.583	0.203781	20.3574	0.218687
20.487	549.568	0.225628	20.487	0.224352	716.054	0.241102	20.487	0.238433	20.487	414.812	0.19663	20.487	0.210697	586.375	0.226061	20.487	0.21591
20.6167	575.257	0.236174	20.6167	0.222513	740.392	0.249297	20.6167	0.234715	20.6167	487.167	0.230928	20.6167	0.208117	584.583	0.225371	20.6167	0.214525
20.7464	558.108	0.229134	20.7464	0.221262	707.108	0.23809	20.7464	0.231407	20.7464	415.729	0.197065	20.7464	0.206771	537.208	0.207106	20.7464	0.212576
20.876	548.122	0.225034	20.876	0.219367	618.432	0.208232	20.876	0.228312	20.876	448.688	0.212688	20.876	0.205317	517.708	0.199589	20.876	0.211073
21.0057	554.635	0.227708	21.0057	0.217774	671.932	0.226246	21.0057	0.225492	21.0057	437.479	0.207375	21.0057	0.204046	514.854	0.198488	21.0057	0.209271
21.1353	560.27	0.230021	21.1353	0.216495	696.905	0.234655	21.1353	0.222607	21.1353	448.812	0.212747	21.1353	0.202487	575.438	0.221845	21.1353	0.208086
21.265	525.27	0.215652	21.265	0.214579	648.108	0.218224	21.265	0.220797	21.265	423.917	0.200946	21.265	0.200061	561.479	0.216463	21.265	0.206799
21.3947	471.703	0.19366	21.3947	0.212694	634.203	0.213542	21.3947	0.218436	21.3947	402.729	0.190903	21.3947	0.19826	576.771	0.222359	21.3947	0.204541
21.5243	488.216	0.200439	21.5243	0.211506	636.784	0.214411	21.5243	0.216869	21.5243	416.479	0.19742	21.5243	0.196267	558	0.215122	21.5243	0.20276
21.654	471.568	0.193604	21.654	0.210578	641.162	0.215885	21.654	0.214749	21.654	382.271	0.181205	21.654	0.194901	482.125	0.185871	21.654	0.202039
21.7837	524.432	0.215308	21.7837	0.209324	613.203	0.206471	21.7837	0.212893	21.7837	361.458	0.171339	21.7837	0.193471	528.896	0.203902	21.7837	0.200948
21.9133	482.419	0.198059	21.9133	0.207863	572.77	0.192857	21.9133	0.210835	21.9133	401.75	0.190439	21.9133	0.191877	505.083	0.194721	21.9133	0.199486
22.043	463.595	0.190331	22.043	0.206657	595.608	0.200547	22.043	0.208466	22.043	386.083	0.183012	22.043	0.190941	485.396	0.187132	22.043	0.198259
22.1727	476.568	0.195657	22.1727	0.205982	599.459	0.201844	22.1727	0.206981	22.1727	425.812	0.201845	22.1727	0.189387	540.042	0.208199	22.1727	0.196786
22.3023	486.554	0.199757	22.3023	0.204451	620.622	0.208969	22.3023	0.205548	22.3023	418.625	0.198438	22.3023	0.188038	476.708	0.183782	22.3023	0.195293
22.432	486.743	0.199835	22.432	0.203213	614.676	0.206967	22.432	0.203834	22.432	401.188	0.190172	22.432	0.186886	502.542	0.193742	22.432	0.194062
22.5617	537.676	0.220745	22.5617	0.201525	629.878	0.212086	22.5617	0.203155	22.5617	363.396	0.172258	22.5617	0.18546	465.875	0.179606	22.5617	0.193051
22.6913	549.243	0.225494	22.6913	0.199848	643.757	0.216759	22.6913	0.202624	22.6913	376.271	0.178361	22.6913	0.184647	480.708	0.185324	22.6913	0.191625
22.821	510.919	0.20976	22.821	0.199774	617.324	0.207859	22.821	0.201843	22.821	391.458	0.18556	22.821	0.184888	490.167	0.188971	22.821	0.190592
22.9507	507.284	0.208268	22.9507	0.198702	657.851	0.221505	22.9507	0.201697	22.9507	379.562	0.179921	22.9507	0.183894	516.854	0.199259	22.9507	0.189277
23.0803	495.054	0.203247	23.0803	0.197905	565.5	0.190409	23.0803	0.201724	23.0803	398.417	0.188859	23.0803	0.183125	539.021	0.207805	23.0803	0.188028
23.21	485.568	0.199352	23.21	0.196881	562.581	0.189426	23.21	0.201059	23.21	418.688	0.198468	23.21	0.182246	455.438	0.175582	23.21	0.187286
23.3396	441.851	0.181404	23.3396	0.196691	597.487	0.20118	23.3396	0.200806	23.3396	377.729	0.179052	23.3396	0.181925	509.021	0.19624	23.3396	0.186343
23.4693	467.743	0.192034	23.4693	0.195739	642.987	0.2165	23.4693	0.200025	23.4693	381.708	0.180938	23.4693	0.17994	459.646	0.177204	23.4693	0.184976
23.599	478.554	0.196473	23.599	0.194792	586.446	0.197462	23.599	0.199383	23.599	352.625	0.167152	23.599	0.17878	508.938	0.196208	23.599	0.183046
23.7286	459.378	0.1886	23.7286	0.19419	609.716	0.205297	23.7286	0.198979	23.7286	365.167	0.173097	23.7286	0.178117	463.792	0.178803	23.7286	0.181229
23.8583	473.392	0.194353	23.8583	0.194064	538.068	0.181173	23.8583	0.198643	23.8583	395.521	0.187486	23.8583	0.177536	442.521	0.170602	23.8583	0.179896
23.988	481.676	0.197754	23.988	0.193152	563.743	0.189818	23.988	0.198245	23.988	400.208	0.189708	23.988	0.176475	490.25	0.189003	23.988	0.179281
24.1176	464.351	0.190641	24.1176	0.191313	563.446	0.189718	24.1176	0.197877	24.1176	378.042	0.1792	24.1176	0.17521	481.396	0.18559	24.1176	0.178601
24.2473	464.622	0.190753	24.2473	0.189708	585.703	0.197212	24.2473	0.197476	24.2473	372.271	0.176465	24.2473	0.174587	430.062	0.165799	24.2473	0.178482
24.377	476.27	0.195535	24.377	0.188301	591.946	0.199314	24.377	0.19715	24.377	383.958	0.182005	24.377	0.173459	460.896	0.177686	24.377	0.176763
24.5066	464.311	0.190625	24.5066	0.187604	582.649	0.196183	24.5066	0.196891	24.5066	378.604	0.179467	24.5066	0.171478	459.833	0.177276	24.5066	0.176112
24.6363	445.405	0.182863	24.6363	0.185903	601.554	0.202549	24.6363	0.195874	24.6363	342.646	0.162422	24.6363	0.16981	415.521	0.160193	24.6363	0.175211
24.766	391.351	0.160671	24.766	0.183754	595.338	0.200456	24.766	0.194964	24.766	333.5	0.158087	24.766	0.168268	465.688	0.179534	24.766	0.173948
24.8956	451.986	0.185565	24.8956	0.18314	606.027	0.204055	24.8956	0.194155	24.8956	359.438	0.170382	24.8956	0.167593	466.979	0.180031	24.8956	0.173255
25.0253	454.784	0.186714	25.0253	0.18264	609.608	0.205261	25.0253	0.193735	25.0253	326.521	0.154778	25.0253	0.166701	479.438	0.184835	25.0253	0.171937
25.155	452.919	0.185948	25.155	0.181591	580.513	0.195464	25.155	0.193319	25.155	372.688	0.176663	25.155	0.165018	409.229	0.157767	25.155	0.17089
25.2846	482.446	0.19807	25.2846	0.181607	578.27	0.194709	25.2846	0.192883	25.2846	339.375	0.160871	25.2846	0.163723	446.083	0.171976	25.2846	0.169571
25.4143	421.257	0.172949	25.4143	0.181941	550.838	0.185472	25.4143	0.193211	25.4143	301	0.142681	25.4143	0.162096	438.792	0.169165	25.4143	0.168201
25.5439	461.824	0.189604	25.5439	0.181952	521.932	0.175739	25.5439	0.193341	25.5439	363.271	0.172199	25.5439	0.161475	434.854	0.167646	25.5439	0.166967
25.6736	427.676	0.175584	25.6736	0.182608	544.013	0.183174	25.6736	0.194005	25.6736	319.979	0.151677	25.6736	0.160252	395.833	0.152603	25.6736	0.16615
25.8033	445.162	0.182763	25.8033	0.183448	586	0.197312	25.8033	0.193726	25.8033	296.667	0.140627	25.8033	0.159458	401.333	0.154723	25.8033	0.165328
25.9329	398.878	0.163761	25.9329	0.183621	584.054	0.196657	25.9329	0.193633	25.9329	322.917	0.15307	25.9329	0.159457	423.312	0.163197	25.9329	0.164162
26.0626	458.919	0.188411	26.0626	0.183929	633.432	0.213283	26.0626	0.193838	26.0626	390.708	0.185204	26.0626	0.1591	419.875	0.161872	26.0626	0.163211
26.1923	457.838	0.187967	26.1923	0.184991	540.351	0.181941	26.1923	0.194639	26.1923	365.25	0.173137	26.1923	0.157913	457.042	0.1762	26.1923	0.16239
26.3219	440.784	0.180966	26.3219	0.18644	571.824	0.192539	26.3219	0.195402	26.3219	319.354	0.151381	26.3219	0.157385	446.958	0.172313	26.3219	0.161691
26.4516	407.784	0.167418	26.4516	0.187483	604.513	0.203545	26.4516	0.196826	26.4516	326.333	0.154689	26.4516	0.156971	471.417	0.181742	26.4516	0.160855
26.5813	448.838	0.184272	26.5813	0.189133	576.662	0.194168	26.5813	0.197121	26.5813	343	0.16259	26.5813	0.156483	399.333	0.153952	26.5813	0.160505
26.7109	483.946	0.198686	26.7109	0.190553	565.987	0.190573	26.7109	0.197675	26.7109	339.271	0.160822	26.7109	0.157072	431	0.166161	26.7109	0.160284
26.8406	483.73	0.198598	26.8406	0.1916	578.122	0.194659	26.8406	0.197923	26.8406	299.375	0.141911	26.8406	0.156808	363.333	0.140073	26.8406	0.160231
26.9703	453.514	0.186192	26.9703	0.192697	581.703	0.195865	26.9703	0.198371	26.9703	299.271	0.141861	26.9703	0.156763	445.479	0.171743	26.9703	0.158963
27.0999	446.757	0.183418	27.0999	0.194145	549.973	0.185181	27.0999	0.198894	27.0999	340.229	0.161276	27.0999	0.157254	387.583	0.149422	27.0999	0.158605
27.2296	509.838	0.209316	27.2296	0.195227	595.23	0.20042	27.2296	0.199421	27.2296	356.396	0.16894	27.2296	0.157313	387.229	0.149286	27.2296	0.158171
27.3593	549.959	0.225788	27.3593	0.195578	610.784	0.205657	27.3593	0.199746	27.3593	334.708	0.158659	27.3593	0.156881	400.25	0.154306	27.3593	0.157368
27.4889	435.122	0.178641	27.4889	0.195357	613.095	0.206435	27.4889	0.200364	27.4889	308.479	0.146226	27.4889	0.156709	399.917	0.154177	27.4889	0.157065
27.6186	443.635	0.182136	27.6186	0.195524	603.108	0.203072	27.6186	0.201326	27.6186	324.167	0.153662	27.6186	0.157006	399.396	0.153977	27.6186	0.156235
27.7483	511	0.209793	27.7483	0.195316	611.176	0.205789	27.7483	0.202491	27.7483	379.604	0.179941	27.7483	0.15661	397.812	0.153366	27.7483	0.155899
27.8779	487.486	0.20014	27.8779	0.195578	647.824	0.218129	27.8779	0.203085	27.8779	316.896	0.150216	27.8779	0.157333	386.708	0.149085	27.8779	0.15508
28.0076	497.581	0.204284	28.0076	0.19625	596.216	0.200752	28.0076	0.203756	28.0076	360.75	0.171004	28.0076	0.157697	405.604	0.15637	28.0076	0.154639
28.1372	516.419	0.212018	28.1372	0.195622	608.662	0.204942	28.1372	0.203939	28.1372	301.958	0.143135	28.1372	0.15772	405.583	0.156362	28.1372	0.153649
28.2669	475.27	0.195124	28.2669	0.195078	606.297	0.204146	28.2669	0.204163	28.2669	344.812	0.163449	28.2669	0.157306	398.5	0.153631	28.2669	0.153233
28.3966	461.932	0.189648	28.3966	0.194452	634.865	0.213765	28.3966	0.204453	28.3966	339.875	0.161108	28.3966	0.156965	434.917	0.167671	28.3966	0.152278
28.5262	531.473	0.218199	28.5262	0.193995	619.919	0.208733	28.5262	0.204619	28.5262	307.729	0.145871	28.5262	0.156773	394.75	0.152185	28.5262	0.151282
28.6559	490.581	0.20141	28.6559	0.192971	632.73	0.213046	28.6559	0.205072	28.6559	301.688	0.143007	28.6559	0.157123	435.792	0.168008	28.6559	0.150996
28.7856	454.595	0.186636	28.7856	0.192498	628.959	0.211776	28.7856	0.206458	28.7856	381.479	0.18083	28.7856	0.157843	382.354	0.147406	28.7856	0.150727
28.9152	434.811	0.178514	28.9152	0.192185	589.23	0.198399	28.9152	0.206702	28.9152	308.271	0.146127	28.9152	0.157748	428.521	0.165205	28.9152	0.150964
29.0449	455.973	0.187202	29.0449	0.191561	539.487	0.18165	29.0449	0.207206	29.0449	315.146	0.149386	29.0449	0.156673	408.604	0.157526	29.0449	0.151515
29.1746	412.824	0.169487	29.1746	0.19002	591.5	0.199164	29.1746	0.207578	29.1746	362.312	0.171744	29.1746	0.1566	340.104	0.131118	29.1746	0.151689
29.3042	439.73	0.180533	29.3042	0.189116	583.122	0.196343	29.3042	0.208098	29.3042	292.5	0.138652	29.3042	0.156916	375.292	0.144684	29.3042	0.151065
29.4339	454.689	0.186675	29.4339	0.188525	615.892	0.207377	29.4339	0.208351	29.4339	347.708	0.164821	29.4339	0.15663	353.167	0.136154	29.4339	0.151518
29.5636	446.068	0.183135	29.5636	0.188199	618.324	0.208196	29.5636	0.208372	29.5636	333.979	0.158314	29.5636	0.155511	423.896	0.163422	29.5636	0.151256
29.6932	417.568	0.171434	29.6932	0.187303	621.5	0.209265	29.6932	0.208335	29.6932	309.729	0.146819	29.6932	0.154988	367.792	0.141792	29.6932	0.152062
29.8229	428.5	0.175923	29.8229	0.186089	616.013	0.207417	29.8229	0.208364	29.8229	346.708	0.164347	29.8229	0.154842	376.146	0.145013	29.8229	0.151752
29.9526	466.176	0.191391	29.9526	0.185478	666.054	0.224267	29.9526	0.208451	29.9526	358.104	0.169749	29.9526	0.155382	367.021	0.141495	29.9526	0.15174
30.0822	450.23	0.184844	30.0822	0.185357	637.243	0.214566	30.0822	0.208462	30.0822	332.042	0.157395	30.0822	0.155482	366.958	0.141471	30.0822	0.151882
30.2119	460.662	0.189127	30.2119	0.184223	615.608	0.207281	30.2119	0.208326	30.2119	323.083	0.153149	30.2119	0.154867	428.062	0.165028	30.2119	0.152208
30.3415	492.068	0.202021	30.3415	0.182887	599.351	0.201807	30.3415	0.208281	30.3415	349.021	0.165444	30.3415	0.154355	404	0.155752	30.3415	0.152747
30.4712	439.432	0.180411	30.4712	0.182546	635.743	0.214061	30.4712	0.208313	30.4712	308.396	0.146187	30.4712	0.154803	386.604	0.149045	30.4712	0.152804
30.6009	419.851	0.172372	30.6009	0.181733	623.946	0.210089	30.6009	0.208449	30.6009	303.792	0.144004	30.6009	0.154453	388.5	0.149776	30.6009	0.152917
30.7305	466.77	0.191635	30.7305	0.181238	649.162	0.218579	30.7305	0.208368	30.7305	284.667	0.134939	30.7305	0.155118	444.812	0.171486	30.7305	0.153342
30.8602	491.568	0.201815	30.8602	0.181032	607.662	0.204606	30.8602	0.207954	30.8602	381.271	0.180731	30.8602	0.154666	394.125	0.151944	30.8602	0.153311
30.9899	457.486	0.187823	30.9899	0.18006	611.392	0.205862	30.9899	0.207586	30.9899	337.375	0.159923	30.9899	0.154984	413.583	0.159446	30.9899	0.153149
31.1195	448.162	0.183995	31.1195	0.179432	665.378	0.224039	31.1195	0.207512	31.1195	296.688	0.140637	31.1195	0.155138	429.896	0.165735	31.1195	0.153476
31.2492	440.432	0.180821	31.2492	0.179192	633.932	0.213451	31.2492	0.207069	31.2492	269.479	0.127739	31.2492	0.1543	390.333	0.150483	31.2492	0.153646
31.3789	436.635	0.179262	31.3789	0.178578	576.757	0.1942	31.3789	0.206762	31.3789	304.438	0.14431	31.3789	0.15345	392.75	0.151414	31.3789	0.154206
31.5085	410.378	0.168483	31.5085	0.177585	604.068	0.203395	31.5085	0.206453	31.5085	349.083	0.165473	31.5085	0.153741	390.021	0.150362	31.5085	0.154179
31.6382	408.297	0.167628	31.6382	0.176352	593.608	0.199873	31.6382	0.205798	31.6382	387.646	0.183753	31.6382	0.153274	357.562	0.137849	31.6382	0.154564
31.7679	446.054	0.183129	31.7679	0.175334	635.081	0.213838	31.7679	0.20466	31.7679	315.979	0.149781	31.7679	0.152995	430.667	0.166032	31.7679	0.154702
31.8975	416.919	0.171168	31.8975	0.173832	583.311	0.196406	31.8975	0.203958	31.8975	298.396	0.141446	31.8975	0.153463	451.792	0.174176	31.8975	0.154031
32.0272	416.5	0.170996	32.0272	0.172607	588.527	0.198163	32.0272	0.203201	32.0272	342.458	0.162333	32.0272	0.153197	385.875	0.148764	32.0272	0.153583
32.1568	385.919	0.158441	32.1568	0.171579	615.041	0.20709	32.1568	0.202779	32.1568	371.229	0.175971	32.1568	0.153745	389.917	0.150322	32.1568	0.152795
32.2865	398.973	0.1638	32.2865	0.170509	616.541	0.207595	32.2865	0.202454	32.2865	322.333	0.152793	32.2865	0.154285	367.125	0.141535	32.2865	0.152653
32.4162	412.635	0.169409	32.4162	0.169165	563.189	0.189631	32.4162	0.202242	32.4162	333.062	0.157879	32.4162	0.154644	423.208	0.163157	32.4162	0.151884
32.5458	417.419	0.171373	32.5458	0.167978	586.946	0.19763	32.5458	0.202068	32.5458	296.479	0.140538	32.5458	0.155595	395.208	0.152362	32.5458	0.151115
32.6755	418.419	0.171784	32.6755	0.167289	603.459	0.20319	32.6755	0.202455	32.6755	309.229	0.146582	32.6755	0.156852	393.854	0.15184	32.6755	0.150178
32.8052	396.338	0.162718	32.8052	0.166546	618.554	0.208273	32.8052	0.202711	32.8052	339.062	0.160723	32.8052	0.157919	375.25	0.144668	32.8052	0.149174
32.9348	415.676	0.170658	32.9348	0.166037	593.608	0.199873	32.9348	0.202863	32.9348	347.917	0.164921	32.9348	0.158961	349.792	0.134853	32.9348	0.148779
33.0645	389.73	0.160005	33.0645	0.166025	585.946	0.197294	33.0645	0.202933	33.0645	333.146	0.157919	33.0645	0.160417	392.083	0.151157	33.0645	0.148164
33.1942	412.068	0.169176	33.1942	0.165585	607.838	0.204665	33.1942	0.203401	33.1942	339.938	0.161138	33.1942	0.161427	372.333	0.143543	33.1942	0.147371
33.3238	394.689	0.162041	33.3238	0.165019	575.676	0.193836	33.3238	0.203851	33.3238	304	0.144103	33.3238	0.162386	355.062	0.136885	33.3238	0.146595
33.4535	389.338	0.159844	33.4535	0.165075	618.608	0.208291	33.4535	0.204613	33.4535	334.688	0.15865	33.4535	0.163087	397.542	0.153262	33.4535	0.146439
33.5832	421.946	0.173232	33.5832	0.165568	607.649	0.204601	33.5832	0.205077	33.5832	315.083	0.149356	33.5832	0.165035	403.979	0.155743	33.5832	0.145824
33.7128	375.135	0.154013	33.7128	0.165845	600.878	0.202321	33.7128	0.205612	33.7128	324.562	0.15385	33.7128	0.166504	395.104	0.152322	33.7128	0.145443
33.8425	410.811	0.16866	33.8425	0.16613	627.851	0.211403	33.8425	0.206695	33.8425	374.875	0.177699	33.8425	0.167439	370.25	0.14274	33.8425	0.145292

## Sheet: 20%stretch
D um	SPTBN		D um	SPTBN20%	actin		D um	ACTIN20%
0	2109.6	1	0	1.00671	2593.88	1	0	1.01197
0.1297	2040.6	0.967292	0.1297	1.00991	2526.1	0.973873	0.1297	1.01147
0.2593	2094.1	0.992653	0.2593	1.01275	2624.69	1.01188	0.2593	1.01132
0.389	2071.54	0.981958	0.389	1.01676	2598.19	1.00166	0.389	1.00995
0.5187	2145.6	1.01706	0.5187	1.02065	2633.5	1.01528	0.5187	1.0077
0.6483	2218.25	1.0515	0.6483	1.02588	2683.94	1.03472	0.6483	1.00478
0.778	2106.88	0.998706	0.778	1.03148	2678.23	1.03252	0.778	1.00164
0.9077	2225.08	1.05474	0.9077	1.03848	2699.04	1.04054	0.9077	0.999926
1.0373	2236.83	1.06031	1.0373	1.04625	2703.27	1.04217	1.0373	0.998706
1.167	2198.42	1.0421	1.167	1.05371	2675.21	1.03136	1.167	0.996026
1.2966	2227.71	1.05598	1.2966	1.06005	2641.56	1.01838	1.2966	0.993285
1.4263	2275.6	1.07869	1.4263	1.06637	2678.79	1.03274	1.4263	0.989676
1.556	2297.4	1.08902	1.556	1.07323	2564.79	0.988788	1.556	0.986963
1.6856	2260.56	1.07156	1.6856	1.08075	2463.35	0.949681	1.6856	0.98456
1.8153	2333.94	1.10634	1.8153	1.08815	2553.9	0.984587	1.8153	0.982898
1.945	2373.31	1.125	1.945	1.09523	2408.33	0.928469	1.945	0.979588
2.0746	2334.65	1.10667	2.0746	1.10177	2426.44	0.935449	2.0746	0.976912
2.2043	2362.94	1.12009	2.2043	1.10845	2478.98	0.955705	2.2043	0.974509
2.334	2390.19	1.133	2.334	1.11426	2432.75	0.937883	2.334	0.973321
2.4636	2247.85	1.06553	2.4636	1.12032	2465.48	0.9505	2.4636	0.972228
2.5933	2316.25	1.09795	2.5933	1.12559	2466	0.950701	2.5933	0.971723
2.723	2397.81	1.13662	2.723	1.13041	2508.48	0.967078	2.723	0.969949
2.8526	2479.75	1.17546	2.8526	1.13483	2437.17	0.939585	2.8526	0.967471
2.9823	2440.06	1.15664	2.9823	1.14114	2522.06	0.972314	2.9823	0.967637
3.112	2506.02	1.18791	3.112	1.14743	2586.77	0.997261	3.112	0.967953
3.2416	2451.02	1.16184	3.2416	1.15484	2642.79	1.01886	3.2416	0.969621
3.3713	2468.71	1.17022	3.3713	1.16326	2665.65	1.02767	3.3713	0.972843
3.5009	2395.42	1.13548	3.5009	1.16978	2522	0.97229	3.5009	0.977862
3.6306	2357.46	1.11749	3.6306	1.17732	2455.9	0.946806	3.6306	0.983817
3.7603	2398.88	1.13712	3.7603	1.18408	2588.67	0.997992	3.7603	0.991011
3.8899	2511.58	1.19055	3.8899	1.18915	2596.46	1.001	3.8899	0.999843
4.0196	2541.46	1.20471	4.0196	1.19448	2695.75	1.03928	4.0196	1.00896
4.1493	2523.02	1.19597	4.1493	1.20019	2627.85	1.0131	4.1493	1.01881
4.2789	2484.92	1.17791	4.2789	1.20455	2615.73	1.00843	4.2789	1.02771
4.4086	2503.08	1.18652	4.4086	1.20796	2558.33	0.986298	4.4086	1.03598
4.5383	2535.02	1.20166	4.5383	1.21153	2748.69	1.05968	4.5383	1.04615
4.6679	2585.08	1.22539	4.6679	1.21556	2731.21	1.05295	4.6679	1.05463
4.7976	2579.02	1.22251	4.7976	1.21862	2753.92	1.0617	4.7976	1.06227
4.9273	2653.92	1.25802	4.9273	1.22106	2683.75	1.03465	4.9273	1.06995
5.0569	2641.71	1.25223	5.0569	1.22269	2724.12	1.05021	5.0569	1.07714
5.1866	2711.52	1.28532	5.1866	1.2229	2720.25	1.04872	5.1866	1.08558
5.3163	2762.06	1.30928	5.3163	1.22287	2915.69	1.12407	5.3163	1.09467
5.4459	2732.81	1.29541	5.4459	1.22329	3008.81	1.15997	5.4459	1.10427
5.5756	2629.42	1.2464	5.5756	1.22566	2948.96	1.13689	5.5756	1.11394
5.7052	2592.88	1.22908	5.7052	1.22704	3019.54	1.1641	5.7052	1.12492
5.8349	2552.94	1.21015	5.8349	1.23016	3043.29	1.17326	5.8349	1.13617
5.9646	2519.98	1.19453	5.9646	1.23308	3073.21	1.18479	5.9646	1.14954
6.0942	2522.94	1.19593	6.0942	1.23707	3022.98	1.16543	6.0942	1.1643
6.2239	2516.23	1.19275	6.2239	1.24049	3081.19	1.18787	6.2239	1.17629
6.3536	2552.73	1.21005	6.3536	1.24285	3093.83	1.19275	6.3536	1.18816
6.4832	2612.52	1.23839	6.4832	1.24334	3020.42	1.16444	6.4832	1.20124
6.6129	2580.62	1.22327	6.6129	1.24517	3057	1.17855	6.6129	1.21426
6.7426	2555.83	1.21152	6.7426	1.24895	3116.62	1.20153	6.7426	1.22711
6.8722	2652.02	1.25712	6.8722	1.25294	3184.04	1.22752	6.8722	1.23917
7.0019	2660.4	1.26109	7.0019	1.25665	3213.96	1.23906	7.0019	1.25004
7.1316	2695.38	1.27767	7.1316	1.26172	3177.21	1.22489	7.1316	1.2609
7.2612	2680.33	1.27054	7.2612	1.26929	3247.67	1.25205	7.2612	1.27397
7.3909	2700.73	1.28021	7.3909	1.27871	3397.5	1.30982	7.3909	1.28733
7.5206	2763.65	1.31003	7.5206	1.29251	3515.77	1.35541	7.5206	1.3031
7.6502	2856.38	1.35399	7.6502	1.30977	3598.44	1.38728	7.6502	1.31901
7.7799	2825.54	1.33937	7.7799	1.32941	3591.77	1.38471	7.7799	1.33859
7.9095	2913.73	1.38117	7.9095	1.35361	3609.52	1.39156	7.9095	1.35988
8.0392	2984.83	1.41488	8.0392	1.38177	3688.69	1.42208	8.0392	1.38478
8.1689	2953.71	1.40012	8.1689	1.41279	3693.67	1.424	8.1689	1.41387
8.2985	3046	1.44387	8.2985	1.44612	3732.96	1.43914	8.2985	1.44354
8.4282	3033.1	1.43776	8.4282	1.48031	3868.67	1.49146	8.4282	1.47546
8.5579	3053.88	1.44761	8.5579	1.51499	3819.79	1.47262	8.5579	1.51166
8.6875	3043.23	1.44256	8.6875	1.55116	3798.52	1.46442	8.6875	1.55184
8.8172	3068.9	1.45473	8.8172	1.59068	4014.1	1.54753	8.8172	1.59317
8.9469	3167.23	1.50134	8.9469	1.63044	4037.31	1.55648	8.9469	1.63764
9.0765	3442.46	1.6318	9.0765	1.67087	4135.27	1.59424	9.0765	1.68523
9.2062	3577.69	1.69591	9.2062	1.7118	4250.04	1.63849	9.2062	1.73403
9.3359	3608.25	1.71039	9.3359	1.75219	4495.5	1.73312	9.3359	1.78635
9.4655	3746.33	1.77585	9.4655	1.79177	4658.4	1.79592	9.4655	1.84333
9.5952	3927.71	1.86182	9.5952	1.83105	4941.88	1.90521	9.5952	1.90472
9.7249	4058.42	1.92378	9.7249	1.86861	5087.35	1.96129	9.7249	1.96926
9.8545	4134.56	1.95988	9.8545	1.90575	5298.23	2.04259	9.8545	2.03791
9.9842	4307.56	2.04188	9.9842	1.94028	5534.6	2.13372	9.9842	2.10835
10.1138	4231.12	2.00565	10.1138	1.97104	5623.04	2.16782	10.1138	2.18197
10.2435	4307.38	2.04179	10.2435	1.99843	5859.56	2.259	10.2435	2.25732
10.3732	4391.23	2.08154	10.3732	2.02292	5867.27	2.26197	10.3732	2.33414
10.5028	4377.48	2.07502	10.5028	2.04139	6032.27	2.32558	10.5028	2.40728
10.6325	4382.4	2.07735	10.6325	2.05491	6238.06	2.40492	10.6325	2.47608
10.7622	4374.08	2.07341	10.7622	2.06188	6311.73	2.43332	10.7622	2.54055
10.8918	4291.06	2.03406	10.8918	2.06207	6595.85	2.54286	10.8918	2.59824
11.0215	4351.42	2.06267	11.0215	2.05589	6865.27	2.64672	11.0215	2.64661
11.1512	4411.29	2.09105	11.1512	2.0423	6894.85	2.65813	11.1512	2.68547
11.2808	4365.94	2.06955	11.2808	2.02064	6940.62	2.67577	11.2808	2.71194
11.4105	4153.98	1.96908	11.4105	1.98978	7171.6	2.76482	11.4105	2.72474
11.5402	4130.52	1.95796	11.5402	1.94941	7306.25	2.81673	11.5402	2.72615
11.6698	4077.35	1.93276	11.6698	1.9016	7381.17	2.84561	11.6698	2.71287
11.7995	4023.06	1.90702	11.7995	1.84919	7529.79	2.90291	11.7995	2.68561
11.9292	3915.42	1.856	11.9292	1.79123	7525.77	2.90136	11.9292	2.644
12.0588	3777.19	1.79047	12.0588	1.72682	7381.25	2.84565	12.0588	2.59106
12.1885	3668.9	1.73914	12.1885	1.65766	7200.15	2.77583	12.1885	2.52483
12.3181	3540	1.67804	12.3181	1.58529	7024.9	2.70826	12.3181	2.44779
12.4478	3272.35	1.55117	12.4478	1.50992	6571.44	2.53344	12.4478	2.35939
12.5775	3056.96	1.44907	12.5775	1.43184	6330.23	2.44045	12.5775	2.26244
12.7071	2909.19	1.37902	12.7071	1.3538	5918.62	2.28177	12.7071	2.15746
12.8368	2719.54	1.28912	12.8368	1.27382	5489.75	2.11643	12.8368	2.04487
12.9665	2470.9	1.17126	12.9665	1.19407	4895.04	1.88715	12.9665	1.92758
13.0961	2293.15	1.087	13.0961	1.11576	4558.65	1.75747	13.0961	1.80417
13.2258	2101.58	0.996198	13.2258	1.0373	4163.65	1.60518	13.2258	1.67796
13.3555	1991.4	0.943967	13.3555	0.961027	3681	1.41911	13.3555	1.5513
13.4851	1761.08	0.834793	13.4851	0.887251	3214.19	1.23915	13.4851	1.42384
13.6148	1589.25	0.75334	13.6148	0.816057	2897.92	1.11722	13.6148	1.29965
13.7445	1369.96	0.649391	13.7445	0.749796	2596.46	1.001	13.7445	1.18053
13.8741	1215.02	0.575947	13.8741	0.689486	2298.54	0.886142	13.8741	1.06598
14.0038	1115.56	0.528802	14.0038	0.6328	2069.94	0.79801	14.0038	0.956746
14.1335	1092.54	0.51789	14.1335	0.579627	1806.79	0.696561	14.1335	0.856644
14.2631	1012.81	0.480096	14.2631	0.532149	1653.31	0.637391	14.2631	0.764924
14.3928	939.062	0.445137	14.3928	0.489595	1499.69	0.578165	14.3928	0.682813
14.5224	866.938	0.410948	14.5224	0.452761	1423.92	0.548954	14.5224	0.61179
14.6521	816.062	0.386832	14.6521	0.420501	1230.06	0.474218	14.6521	0.55119
14.7818	800.25	0.379337	14.7818	0.393788	1221.15	0.470781	14.7818	0.499576
14.9114	785.833	0.372503	14.9114	0.371657	1187.12	0.457665	14.9114	0.457255
15.0411	789.146	0.374073	15.0411	0.355074	1183.88	0.456412	15.0411	0.424137
15.1708	797.458	0.378013	15.1708	0.341114	1084.58	0.418132	15.1708	0.397094
15.3004	765.062	0.362657	15.3004	0.329616	1090.5	0.420413	15.3004	0.377055
15.4301	708.729	0.335954	15.4301	0.320684	1044.15	0.402543	15.4301	0.362357
15.5598	693.625	0.328794	15.5598	0.314262	997.833	0.384688	15.5598	0.352091
15.6894	663.854	0.314682	15.6894	0.309188	1007.06	0.388246	15.6894	0.343417
15.8191	738.354	0.349996	15.8191	0.305763	993.042	0.382841	15.8191	0.338186
15.9488	712.083	0.337543	15.9488	0.303697	950.438	0.366416	15.9488	0.335469
16.0784	707.792	0.335509	16.0784	0.302528	970.167	0.374022	16.0784	0.333606
16.2081	673.583	0.319294	16.2081	0.301507	965.25	0.372127	16.2081	0.331026
16.3378	645.875	0.306159	16.3378	0.299857	943.667	0.363806	16.3378	0.328468
16.4674	590.854	0.280078	16.4674	0.297115	874.083	0.33698	16.4674	0.326133
16.5971	665.875	0.31564	16.5971	0.293974	871.042	0.335807	16.5971	0.323774
16.7267	607.812	0.288117	16.7267	0.290377	807.312	0.311238	16.7267	0.321325
16.8564	578.75	0.274341	16.8564	0.287977	851.021	0.328089	16.8564	0.317547
16.9861	610.562	0.28942	16.9861	0.284696	822.854	0.31723	16.9861	0.313549
17.1157	599.875	0.284354	17.1157	0.281253	815.583	0.314426	17.1157	0.308743
17.2454	641.542	0.304105	17.2454	0.277052	793.188	0.305793	17.2454	0.304553
17.3751	573.062	0.271644	17.3751	0.272452	809.896	0.312234	17.3751	0.299032
17.5047	604.208	0.286408	17.5047	0.26751	771.062	0.297263	17.5047	0.293639
17.6344	523.917	0.248349	17.6344	0.2633	740.188	0.28536	17.6344	0.288748
17.7641	505.708	0.239717	17.7641	0.259809	701.312	0.270372	17.7641	0.284559
17.8937	516.875	0.24501	17.8937	0.257058	736.75	0.284035	17.8937	0.279181
18.0234	563.896	0.267299	18.0234	0.253335	716.646	0.276284	18.0234	0.274294
18.1531	548.021	0.259774	18.1531	0.250077	694.958	0.267923	18.1531	0.269804
18.2827	526.625	0.249632	18.2827	0.246424	698.792	0.269401	18.2827	0.265343
18.4124	512.688	0.243026	18.4124	0.242756	697.062	0.268734	18.4124	0.261293
18.5421	470.104	0.22284	18.5421	0.240165	656.042	0.25292	18.5421	0.256846
18.6717	516.812	0.244981	18.6717	0.237898	602.542	0.232294	18.6717	0.2525
18.8014	470.625	0.223087	18.8014	0.236121	632.146	0.243707	18.8014	0.248612
18.931	507.875	0.240744	18.931	0.233985	674.271	0.259947	18.931	0.245318
19.0607	503.521	0.23868	19.0607	0.232101	657.396	0.253442	19.0607	0.242958
19.1904	475.188	0.22525	19.1904	0.229843	610.792	0.235475	19.1904	0.239719
19.32	485.729	0.230247	19.32	0.228121	588.146	0.226744	19.32	0.236972
19.4497	427.167	0.202487	19.4497	0.226019	611.292	0.235667	19.4497	0.233999
19.5794	468.729	0.222188	19.5794	0.223168	601.75	0.231989	19.5794	0.231167
19.709	448.646	0.212668	19.709	0.220975	627.771	0.242021	19.709	0.228969
19.8387	468.188	0.221932	19.8387	0.219054	572.646	0.220769	19.8387	0.226674
19.9684	475.271	0.225289	19.9684	0.218301	568.042	0.218994	19.9684	0.224742
20.098	514.604	0.243934	20.098	0.216659	594.375	0.229146	20.098	0.223035
20.2277	470.458	0.223008	20.2277	0.215333	558.396	0.215275	20.2277	0.221052
20.3574	441.729	0.20939	20.3574	0.213238	528.583	0.203781	20.3574	0.218687
20.487	414.812	0.19663	20.487	0.210697	586.375	0.226061	20.487	0.21591
20.6167	487.167	0.230928	20.6167	0.208117	584.583	0.225371	20.6167	0.214525
20.7464	415.729	0.197065	20.7464	0.206771	537.208	0.207106	20.7464	0.212576
20.876	448.688	0.212688	20.876	0.205317	517.708	0.199589	20.876	0.211073
21.0057	437.479	0.207375	21.0057	0.204046	514.854	0.198488	21.0057	0.209271
21.1353	448.812	0.212747	21.1353	0.202487	575.438	0.221845	21.1353	0.208086
21.265	423.917	0.200946	21.265	0.200061	561.479	0.216463	21.265	0.206799
21.3947	402.729	0.190903	21.3947	0.19826	576.771	0.222359	21.3947	0.204541
21.5243	416.479	0.19742	21.5243	0.196267	558	0.215122	21.5243	0.20276
21.654	382.271	0.181205	21.654	0.194901	482.125	0.185871	21.654	0.202039
21.7837	361.458	0.171339	21.7837	0.193471	528.896	0.203902	21.7837	0.200948
21.9133	401.75	0.190439	21.9133	0.191877	505.083	0.194721	21.9133	0.199486
22.043	386.083	0.183012	22.043	0.190941	485.396	0.187132	22.043	0.198259
22.1727	425.812	0.201845	22.1727	0.189387	540.042	0.208199	22.1727	0.196786
22.3023	418.625	0.198438	22.3023	0.188038	476.708	0.183782	22.3023	0.195293
22.432	401.188	0.190172	22.432	0.186886	502.542	0.193742	22.432	0.194062
22.5617	363.396	0.172258	22.5617	0.18546	465.875	0.179606	22.5617	0.193051
22.6913	376.271	0.178361	22.6913	0.184647	480.708	0.185324	22.6913	0.191625
22.821	391.458	0.18556	22.821	0.184888	490.167	0.188971	22.821	0.190592
22.9507	379.562	0.179921	22.9507	0.183894	516.854	0.199259	22.9507	0.189277
23.0803	398.417	0.188859	23.0803	0.183125	539.021	0.207805	23.0803	0.188028
23.21	418.688	0.198468	23.21	0.182246	455.438	0.175582	23.21	0.187286
23.3396	377.729	0.179052	23.3396	0.181925	509.021	0.19624	23.3396	0.186343
23.4693	381.708	0.180938	23.4693	0.17994	459.646	0.177204	23.4693	0.184976
23.599	352.625	0.167152	23.599	0.17878	508.938	0.196208	23.599	0.183046
23.7286	365.167	0.173097	23.7286	0.178117	463.792	0.178803	23.7286	0.181229
23.8583	395.521	0.187486	23.8583	0.177536	442.521	0.170602	23.8583	0.179896
23.988	400.208	0.189708	23.988	0.176475	490.25	0.189003	23.988	0.179281
24.1176	378.042	0.1792	24.1176	0.17521	481.396	0.18559	24.1176	0.178601
24.2473	372.271	0.176465	24.2473	0.174587	430.062	0.165799	24.2473	0.178482
24.377	383.958	0.182005	24.377	0.173459	460.896	0.177686	24.377	0.176763
24.5066	378.604	0.179467	24.5066	0.171478	459.833	0.177276	24.5066	0.176112
24.6363	342.646	0.162422	24.6363	0.16981	415.521	0.160193	24.6363	0.175211
24.766	333.5	0.158087	24.766	0.168268	465.688	0.179534	24.766	0.173948
24.8956	359.438	0.170382	24.8956	0.167593	466.979	0.180031	24.8956	0.173255
25.0253	326.521	0.154778	25.0253	0.166701	479.438	0.184835	25.0253	0.171937
25.155	372.688	0.176663	25.155	0.165018	409.229	0.157767	25.155	0.17089
25.2846	339.375	0.160871	25.2846	0.163723	446.083	0.171976	25.2846	0.169571
25.4143	301	0.142681	25.4143	0.162096	438.792	0.169165	25.4143	0.168201
25.5439	363.271	0.172199	25.5439	0.161475	434.854	0.167646	25.5439	0.166967
25.6736	319.979	0.151677	25.6736	0.160252	395.833	0.152603	25.6736	0.16615
25.8033	296.667	0.140627	25.8033	0.159458	401.333	0.154723	25.8033	0.165328
25.9329	322.917	0.15307	25.9329	0.159457	423.312	0.163197	25.9329	0.164162
26.0626	390.708	0.185204	26.0626	0.1591	419.875	0.161872	26.0626	0.163211
26.1923	365.25	0.173137	26.1923	0.157913	457.042	0.1762	26.1923	0.16239
26.3219	319.354	0.151381	26.3219	0.157385	446.958	0.172313	26.3219	0.161691
26.4516	326.333	0.154689	26.4516	0.156971	471.417	0.181742	26.4516	0.160855
26.5813	343	0.16259	26.5813	0.156483	399.333	0.153952	26.5813	0.160505
26.7109	339.271	0.160822	26.7109	0.157072	431	0.166161	26.7109	0.160284
26.8406	299.375	0.141911	26.8406	0.156808	363.333	0.140073	26.8406	0.160231
26.9703	299.271	0.141861	26.9703	0.156763	445.479	0.171743	26.9703	0.158963
27.0999	340.229	0.161276	27.0999	0.157254	387.583	0.149422	27.0999	0.158605
27.2296	356.396	0.16894	27.2296	0.157313	387.229	0.149286	27.2296	0.158171
27.3593	334.708	0.158659	27.3593	0.156881	400.25	0.154306	27.3593	0.157368
27.4889	308.479	0.146226	27.4889	0.156709	399.917	0.154177	27.4889	0.157065
27.6186	324.167	0.153662	27.6186	0.157006	399.396	0.153977	27.6186	0.156235
27.7483	379.604	0.179941	27.7483	0.15661	397.812	0.153366	27.7483	0.155899
27.8779	316.896	0.150216	27.8779	0.157333	386.708	0.149085	27.8779	0.15508
28.0076	360.75	0.171004	28.0076	0.157697	405.604	0.15637	28.0076	0.154639
28.1372	301.958	0.143135	28.1372	0.15772	405.583	0.156362	28.1372	0.153649
28.2669	344.812	0.163449	28.2669	0.157306	398.5	0.153631	28.2669	0.153233
28.3966	339.875	0.161108	28.3966	0.156965	434.917	0.167671	28.3966	0.152278
28.5262	307.729	0.145871	28.5262	0.156773	394.75	0.152185	28.5262	0.151282
28.6559	301.688	0.143007	28.6559	0.157123	435.792	0.168008	28.6559	0.150996
28.7856	381.479	0.18083	28.7856	0.157843	382.354	0.147406	28.7856	0.150727
28.9152	308.271	0.146127	28.9152	0.157748	428.521	0.165205	28.9152	0.150964
29.0449	315.146	0.149386	29.0449	0.156673	408.604	0.157526	29.0449	0.151515
29.1746	362.312	0.171744	29.1746	0.1566	340.104	0.131118	29.1746	0.151689
29.3042	292.5	0.138652	29.3042	0.156916	375.292	0.144684	29.3042	0.151065
29.4339	347.708	0.164821	29.4339	0.15663	353.167	0.136154	29.4339	0.151518
29.5636	333.979	0.158314	29.5636	0.155511	423.896	0.163422	29.5636	0.151256
29.6932	309.729	0.146819	29.6932	0.154988	367.792	0.141792	29.6932	0.152062
29.8229	346.708	0.164347	29.8229	0.154842	376.146	0.145013	29.8229	0.151752
29.9526	358.104	0.169749	29.9526	0.155382	367.021	0.141495	29.9526	0.15174
30.0822	332.042	0.157395	30.0822	0.155482	366.958	0.141471	30.0822	0.151882
30.2119	323.083	0.153149	30.2119	0.154867	428.062	0.165028	30.2119	0.152208
30.3415	349.021	0.165444	30.3415	0.154355	404	0.155752	30.3415	0.152747
30.4712	308.396	0.146187	30.4712	0.154803	386.604	0.149045	30.4712	0.152804
30.6009	303.792	0.144004	30.6009	0.154453	388.5	0.149776	30.6009	0.152917
30.7305	284.667	0.134939	30.7305	0.155118	444.812	0.171486	30.7305	0.153342
30.8602	381.271	0.180731	30.8602	0.154666	394.125	0.151944	30.8602	0.153311
30.9899	337.375	0.159923	30.9899	0.154984	413.583	0.159446	30.9899	0.153149
31.1195	296.688	0.140637	31.1195	0.155138	429.896	0.165735	31.1195	0.153476
31.2492	269.479	0.127739	31.2492	0.1543	390.333	0.150483	31.2492	0.153646
31.3789	304.438	0.14431	31.3789	0.15345	392.75	0.151414	31.3789	0.154206
31.5085	349.083	0.165473	31.5085	0.153741	390.021	0.150362	31.5085	0.154179
31.6382	387.646	0.183753	31.6382	0.153274	357.562	0.137849	31.6382	0.154564
31.7679	315.979	0.149781	31.7679	0.152995	430.667	0.166032	31.7679	0.154702
31.8975	298.396	0.141446	31.8975	0.153463	451.792	0.174176	31.8975	0.154031
32.0272	342.458	0.162333	32.0272	0.153197	385.875	0.148764	32.0272	0.153583
32.1568	371.229	0.175971	32.1568	0.153745	389.917	0.150322	32.1568	0.152795
32.2865	322.333	0.152793	32.2865	0.154285	367.125	0.141535	32.2865	0.152653
32.4162	333.062	0.157879	32.4162	0.154644	423.208	0.163157	32.4162	0.151884
32.5458	296.479	0.140538	32.5458	0.155595	395.208	0.152362	32.5458	0.151115
32.6755	309.229	0.146582	32.6755	0.156852	393.854	0.15184	32.6755	0.150178
32.8052	339.062	0.160723	32.8052	0.157919	375.25	0.144668	32.8052	0.149174
32.9348	347.917	0.164921	32.9348	0.158961	349.792	0.134853	32.9348	0.148779
33.0645	333.146	0.157919	33.0645	0.160417	392.083	0.151157	33.0645	0.148164
33.1942	339.938	0.161138	33.1942	0.161427	372.333	0.143543	33.1942	0.147371
33.3238	304	0.144103	33.3238	0.162386	355.062	0.136885	33.3238	0.146595
33.4535	334.688	0.15865	33.4535	0.163087	397.542	0.153262	33.4535	0.146439
33.5832	315.083	0.149356	33.5832	0.165035	403.979	0.155743	33.5832	0.145824
33.7128	324.562	0.15385	33.7128	0.166504	395.104	0.152322	33.7128	0.145443
33.8425	374.875	0.177699	33.8425	0.167439	370.25	0.14274	33.8425	0.145292
