# Supplementary material for: Complementary mesoscale dynamics of spectrin and acto-myosin shape membrane territories during mechanoresponse
Source: Nat Commun. 2020 Oct 9;11:5108. doi: 10.1038/s41467-020-18825-7 (PMC7547731; doi:10.1038/s41467-020-18825-7)
Supplement: Supplementary file 13 — Source Data [file 41467_2020_18825_MOESM13_ESM.zip › Ghisleni et al Source Data/Figure S6/S6H-Bleb_mean_quantification.xlsx]

## Sheet: Sheet1
20180208cell2
Bleb1	Area	Mean	ratio	Bleb2	Area	Mean	ratio	Bleb3	Area	Mean	ratio	Bleb4	Area	Mean	ratio	Bleb5	Area	Mean	ratio
DICbleb	77.793	2752.4		1	34.82	2819.5		1	46.017	3290.17		1	56.508	3218.84		1	38.367	3006.75
SPTBNbleb	77.793	1293.74	0.476603	2	34.82	1266.03	0.43799	2	46.017	1278.63	0.447887	2	56.508	1948.41	0.73896	2	38.367	1439.66	0.532634
ACTINbleb	77.793	1553.19	0.985172	3	34.82	1461.41	0.827894	3	46.017	1562.64	1.01022	3	56.508	2027.31	1.68361	3	38.367	1383.25	0.803942
DICcortex	77.793	2803.96		4	34.82	2809.4		4	47.766	3232.2		4	56.508	3106.2		4	38.367	3037.19
SPTBNcortex	77.793	2714.51		5	34.82	2890.53		5	47.766	2854.8		5	56.508	2636.7		5	38.367	2702.9
ACTINcortex	77.793	1576.57		6	34.82	1765.22		6	47.766	1546.83		6	56.508	1204.15		6	38.367	1720.58
20170907cell3
Bleb1	Area	Mean	ratio	bleb2	Area	Mean	ratio	bleb3	Area	Mean	ratio
DICbleb	99.381	1991.9		1	166.263	1970.73		7	185.312	2081.69
SPTBNbleb	99.381	2179.69	0.484014	2	166.263	2090.1	0.443364	8	185.312	3140.2	0.546168
ACTINbleb	99.381	3194.89	0.780843	3	166.263	2895.52	0.719024	9	185.312	3340.2	0.69075
DICcortex	99.381	1950.9		4	166.263	1965.62		13	189.835	2118.16
SPTBNcortex	99.381	4503.37		5	166.263	4714.18		14	189.835	5749.51
ACTINcortex	99.381	4091.59		6	166.263	4027.02		15	189.835	4835.61
20170907cell3_bottomleft
Bleb1	Area	Mean	ratio	bleb2	Area	Mean	ratio
DICbleb	155.94	2068.99		22	129.107	2131.91
SPTBNbleb	155.94	2336.27	0.48095	23	129.107	1688.45	0.413833
ACTINbleb	155.94	9318.51	0.888996	24	129.107	6717.65	0.749479
DICcortex	159.992	2178.62		25	183.95	2145.17
SPTBNcortex	159.992	4857.62		26	183.95	4080.03
ACTINcortex	159.992	10482.1		27	183.95	8963.1
											AVG	SD	SE
SPTBN	0.476603	0.43799	0.447887	0.532634	0.484014	0.443364	0.546168	0.48095	0.413833	β2s	0.473716	0.0437865	0.0154809
ACTIN	0.985172	0.827894	1.01022	0.803942	0.780843	0.719024	0.69075	0.888996	0.749479	ACTIN	0.82848	0.112532	0.039786
	t-Test: Paired Two Sample for Means
		Variable 1	Variable 2
	Mean	0.473716	0.82848
	Variance	0.00191726	0.0126634
	Observations	9	9
	Pearson Correlation	-0.193947
	Hypothesized Mean Difference	0
	df	8
	t Stat	-8.28753
	P(T<=t) one-tail	1.69188e-05
	t Critical one-tail	1.85955
	P(T<=t) two-tail	3.38376e-05
	t Critical two-tail	2.306
