# Supplementary material for: Complementary mesoscale dynamics of spectrin and acto-myosin shape membrane territories during mechanoresponse
Source: Nat Commun. 2020 Oct 9;11:5108. doi: 10.1038/s41467-020-18825-7 (PMC7547731; doi:10.1038/s41467-020-18825-7)
Supplement: Supplementary file 13 — Source Data [file 41467_2020_18825_MOESM13_ESM.zip › Ghisleni et al Source Data/Figure S7/S7B-D-Osmotic_shocks_analysis.xlsx]

## Sheet: GFP-PMcell1
time (sec)	GFP	bg	bgcorrect	norm		PM	bg	bgcorrect	norm	ratio	osmolarity
0	8567.5	282.415	8285.09	1		4860.14	272.328	4587.81	1	1	1
5	8682.6	284.196	8398.41	1.01368		4937.27	274.872	4662.4	1.01626	0.997462	1
10	8915.21	296.627	8618.59	1.04025		4973.23	279.403	4693.83	1.02311	1.01676	1
15	8953.02	294.056	8658.97	1.04513		5018.71	278.326	4740.39	1.03326	1.01149	1
20	9058.28	299.657	8758.62	1.05716		5055.38	279.792	4775.59	1.04093	1.01559	1
25	9093.45	294.707	8798.74	1.062		5072.44	282.04	4790.4	1.04416	1.01708	1
30	9053.98	300.475	8753.5	1.05654		5095.17	278.793	4816.38	1.04982	1.0064	1
35	9113.38	303.642	8809.73	1.06332		5064.15	279.952	4784.2	1.04281	1.01968	1
40	9230.01	309.505	8920.51	1.07669		5141.11	282.673	4858.44	1.05899	1.01672	1
45	9215.46	303.77	8911.69	1.07563		5146.55	284.983	4861.56	1.05967	1.01506	1
50	9205.92	292.298	8913.62	1.07586		5148.76	281.715	4867.04	1.06086	1.01414	1
55	9193.18	313.827	8879.35	1.07173		5172.19	280.147	4892.04	1.06631	1.00508	1
60	9161.6	309.642	8851.96	1.06842		5166.18	283.56	4882.62	1.06426	1.00391	1
65	9083.65	297.153	8786.5	1.06052		5167.93	284.667	4883.26	1.0644	0.996355	1
70	9183.57	308.115	8875.45	1.07126		5157.4	276.239	4881.16	1.06394	1.00688	1
75	9114.34	300.558	8813.78	1.06381		5177.11	282.786	4894.32	1.06681	0.99719	1
80	9201.57	307.933	8893.64	1.07345		5152.11	285.286	4866.82	1.06082	1.01191	1
85	9207.19	303.233	8903.95	1.0747		5149.16	288.434	4860.73	1.05949	1.01436	1
90	9247.92	299.054	8948.86	1.08012		5140.24	282.461	4857.78	1.05884	1.02009	1
95	9226.33	295.116	8931.21	1.07799		5185.36	284.403	4900.96	1.06826	1.00911	1
100	9197.28	301.873	8895.41	1.07367		5205.33	285.504	4919.82	1.07237	1.00121	1
105	9209.6	295.764	8913.84	1.07589		5200.98	281.394	4919.59	1.07232	1.00333	1
110	9250.54	305.315	8945.22	1.07968		5212.03	285.959	4926.07	1.07373	1.00554	1
115	9230.75	307.975	8922.78	1.07697		5231.62	284.718	4946.9	1.07827	0.998793	1
130	8207.85	301.67	7906.18	0.954267		7237.36	288.613	6948.75	1.51461	0.63004	0.5
135	6647.26	305.09	6342.17	0.765492		5707.69	286.43	5421.26	1.18167	0.647808	0.5
140	6068.46	295.4	5773.06	0.696801		4843.55	283.328	4560.22	0.993987	0.701017	0.5
145	6615.26	280.724	6334.54	0.764571		5001.42	282.731	4718.69	1.02853	0.743365	0.5
150	6918.07	301.441	6616.63	0.798619		5101.2	287.093	4814.11	1.04933	0.761078	0.5
155	7029.27	295.543	6733.72	0.812752		5126.23	283.953	4842.28	1.05547	0.770042	0.5
160	7078.86	295.341	6783.52	0.818763		5052.63	281.859	4770.77	1.03988	0.787363	0.5
165	7037.99	305.132	6732.86	0.812647		5047.2	281.295	4765.9	1.03882	0.782281	0.5
170	7027.98	304.876	6723.1	0.811471		4987.45	283.844	4703.61	1.02524	0.791493	0.5
175	6915.02	300.793	6614.23	0.798329		4969.48	285.619	4683.86	1.02094	0.781958	0.5
180	6822.98	293.046	6529.94	0.788155		4912.72	285.546	4627.17	1.00858	0.781451	0.5
185	6791.13	300.453	6490.67	0.783417		4873.61	283.306	4590.31	1.00054	0.78299	0.5
190	6741.85	307.133	6434.72	0.776662		4836.19	284.126	4552.07	0.992209	0.782761	0.5
195	6664.24	297.921	6366.32	0.768407		4792.46	281.535	4510.93	0.983242	0.781504	0.5
200	6633.6	308.454	6325.14	0.763437		4766.09	286.415	4479.67	0.976429	0.781867	0.5
205	6587.68	307.215	6280.46	0.758044		4744.81	282.074	4462.73	0.972736	0.779291	0.5
210	6554.94	299.587	6255.35	0.755013		4735.07	281.322	4453.75	0.970778	0.77774	0.5
215	6479.98	289.833	6190.14	0.747143		4719.78	282.688	4437.09	0.967148	0.772521	0.5
220	6476.23	287.315	6188.91	0.746994		4718.83	284.648	4434.18	0.966514	0.772875	0.5
225	6524.77	304.373	6220.4	0.750795		4682.61	281.095	4401.52	0.959393	0.782572	0.5
230	6461.96	301.243	6160.71	0.743591		4675.03	282.946	4392.08	0.957337	0.776728	0.5
235	6461.85	300.1	6161.75	0.743716		4674.02	284.078	4389.94	0.95687	0.777238	0.5
240	6493.8	299.472	6194.33	0.747648		4686.04	280.251	4405.79	0.960324	0.778537	0.5
255	6708.02	307.605	6400.42	0.772523		4452.52	280.912	4171.61	0.909281	0.849598	1
260	7035.64	297.156	6738.48	0.813327		4574.33	282.096	4292.24	0.935574	0.869335	1
265	7296.84	307.715	6989.12	0.843579		4635.39	279.363	4356.03	0.949479	0.888465	1
270	7387.58	302.859	7084.72	0.855117		4660.93	280.446	4380.48	0.954809	0.895589	1
275	7438.21	302.006	7136.21	0.861332		4701.41	281.236	4420.17	0.96346	0.893998	1
280	7515.91	304.235	7211.68	0.870441		4698.31	286.73	4411.58	0.961586	0.905213	1
285	7519.47	302.696	7216.77	0.871055		4719.4	282.304	4437.1	0.967149	0.900642	1
290	7616.34	306.721	7309.62	0.882263		4704.08	283.088	4420.99	0.963638	0.915554	1
295	7592.04	299.794	7292.24	0.880165		4703.81	282.911	4420.9	0.963619	0.913395	1
300	7597.12	294.627	7302.49	0.881402		4687.11	280.379	4406.73	0.96053	0.91762	1
305	7578.98	307.114	7271.87	0.877705		4644.29	280.078	4364.21	0.951263	0.922674	1
310	7610.93	288.118	7322.81	0.883855		4637.77	283.638	4354.13	0.949065	0.93129	1
315	7593.47	308.507	7284.97	0.879286		4642.7	280.113	4362.59	0.950909	0.92468	1
320	7676.16	297.34	7378.82	0.890615		4661.68	283.557	4378.12	0.954294	0.933271	1
325	7606.83	295.603	7311.23	0.882457		4682.71	284.77	4397.94	0.958614	0.920555	1
330	7540.79	286.698	7254.09	0.87556		4694.5	282.659	4411.84	0.961644	0.910482	1
335	7648.98	301.888	7347.1	0.886785		4698.13	283.553	4414.58	0.962241	0.921583	1
340	7691.46	287.119	7404.34	0.893695		4669.95	276.883	4393.07	0.957551	0.933312	1
345	7593.09	281.992	7311.1	0.882441		4678.48	279.994	4398.48	0.958732	0.920425	1
350	7624.41	298.808	7325.6	0.884191		4684.32	279.993	4404.33	0.960007	0.921026	1
355	7719.76	298.006	7421.75	0.895796		4679.33	279.149	4400.18	0.959102	0.933995	1
360	7739	305.412	7433.59	0.897225		4651.84	281.01	4370.83	0.952704	0.941767	1
380	7844.43	295.163	7549.26	0.911187		5933.29	280.383	5652.91	1.23216	0.739505	0.5
385	6636.61	298.723	6337.89	0.764976		4892	278.944	4613.06	1.0055	0.760789	0.5
390	6697.23	298.824	6398.4	0.772279		4801.98	277.432	4524.54	0.98621	0.783078	0.5
395	6805.02	300.97	6504.05	0.78503		4782.44	281.017	4501.42	0.981169	0.800097	0.5
400	6802.81	288.86	6513.95	0.786226		4806.27	280.021	4526.24	0.986581	0.79692	0.5
405	6768.37	304.202	6464.17	0.780217		4751.46	280.61	4470.85	0.974506	0.800628	0.5
410	6726.38	291.167	6435.21	0.776722		4741.98	279.295	4462.69	0.972727	0.7985	0.5
415	6756.65	291.042	6465.61	0.780391		4700.84	276.702	4424.14	0.964324	0.809262	0.5
420	6586.29	294.346	6291.94	0.75943		4675.89	279.519	4396.38	0.958273	0.792498	0.5
425	6656.96	289.642	6367.32	0.768528		4672.28	281.53	4390.75	0.957047	0.80302	0.5
430	6653.97	300.495	6353.47	0.766856		4665.29	279.32	4385.97	0.956006	0.802146	0.5
435	6496.86	295.57	6201.29	0.748488		4649.07	277.595	4371.48	0.952846	0.785529	0.5
440	6543.14	293.508	6249.64	0.754323		4633.46	282.48	4350.98	0.948379	0.795382	0.5
445	6502.64	297.762	6204.87	0.748921		4622.36	281.399	4340.96	0.946194	0.791508	0.5
450	6479.21	299.609	6179.6	0.74587		4608.65	277.935	4330.71	0.94396	0.79015	0.5
455	6456.41	292.692	6163.72	0.743953		4572.6	280.126	4292.47	0.935625	0.79514	0.5
460	6369.06	288.603	6080.45	0.733903		4555.32	280.775	4274.54	0.931718	0.787689	0.5
465	6369.79	301.807	6067.99	0.732399		4565.51	279.263	4286.25	0.934268	0.783928	0.5
470	6381.12	292.137	6088.98	0.734933		4537.66	280.542	4257.11	0.927919	0.792023	0.5
475	6343.97	296.789	6047.18	0.729887		4536.74	281.531	4255.21	0.927503	0.786937	0.5
480	6307.65	288.945	6018.71	0.72645		4543.09	283.94	4259.15	0.928362	0.782508	0.5
500	6843.95	295.713	6548.24	0.790364		4364.24	281.811	4082.43	0.889842	0.888207	1
505	7238.03	286.71	6951.32	0.839016		4455.23	277.48	4177.75	0.910619	0.921368	1
510	7411.99	287.343	7124.65	0.859937		4528.4	280.476	4247.92	0.925915	0.928742	1
515	7615.97	295.164	7320.8	0.883612		4551.5	279.299	4272.2	0.931207	0.948889	1
520	7749.18	294.527	7454.66	0.899768		4580.93	280.043	4300.88	0.937459	0.959795	1
525	7773.59	288.389	7485.2	0.903455		4599.52	278.278	4321.24	0.941896	0.959187	1
530	7744.27	287.25	7457.02	0.900053		4626.38	278.081	4348.3	0.947794	0.949628	1
535	7853.81	292.544	7561.27	0.912636		4630.75	279.254	4351.5	0.948491	0.962198	1
540	7735.88	290.567	7445.31	0.89864		4638.43	277.241	4361.19	0.950603	0.945337	1
545	7762.27	287.272	7474.99	0.902223		4636.12	281.785	4354.34	0.949111	0.950598	1
550	7766.73	308.002	7458.73	0.900259		4638.27	278.389	4359.88	0.950317	0.947325	1
555	7724.48	280.392	7444.09	0.898492		4648.08	283.394	4364.69	0.951366	0.944423	1
560	7784.87	281.332	7503.54	0.905668		4649.36	279.452	4369.91	0.952504	0.950829	1
565	7928.17	293.402	7634.77	0.921507		4639.7	275.794	4363.91	0.951196	0.968788	1
570	7906.27	291.192	7615.08	0.919131		4650.17	279.323	4370.84	0.952708	0.964756	1
575	7968.94	297.601	7671.34	0.925921		4625.05	276.371	4348.68	0.947876	0.976838	1
580	7860.7	293.746	7566.96	0.913323		4657.07	281.829	4375.24	0.953667	0.957695	1
585	7880.74	294.892	7585.84	0.915602		4635.36	278.61	4356.75	0.949636	0.964161	1
590	7860	296.46	7563.54	0.91291		4641.44	276.146	4365.29	0.951498	0.959445	1
595	7822.12	292.333	7529.79	0.908836		4642.8	275.659	4367.14	0.951901	0.954758	1
600	7824.42	299.981	7524.44	0.90819		4672.98	279.477	4393.51	0.957648	0.948355	1
605	7869.49	296.398	7573.09	0.914063		4667.02	279.509	4387.51	0.95634	0.955793	1
610	7820.47	291.543	7528.93	0.908732		4675.98	277.995	4397.99	0.958624	0.947954	1
625	10117.5	291.713	9825.77	1.18596		7434.6	282.223	7152.37	1.55899	0.76072	0.5
630	7640.19	293.154	7347.03	0.886778		5606.96	279.224	5327.74	1.16128	0.76362	0.5
635	6965.99	292.761	6673.23	0.805451		5056.84	276.993	4779.85	1.04186	0.773091	0.5
640	6761.1	291.801	6469.3	0.780836		4833.44	276.133	4557.31	0.993351	0.786063	0.5
645	6715.46	300.031	6415.43	0.774334		4685.89	280.478	4405.41	0.960242	0.806395	0.5
650	6763.92	301.994	6461.92	0.779946		4636.62	281.232	4355.39	0.94934	0.821567	0.5
655	6828.93	294.051	6534.88	0.788752		4662.92	278.709	4384.21	0.955622	0.825381	0.5
660	6807.41	288.367	6519.04	0.78684		4646.74	277.931	4368.81	0.952264	0.826284	0.5
665	6840.89	290.45	6550.44	0.79063		4619.81	281.184	4338.62	0.945685	0.83604	0.5
670	6899.76	290.158	6609.61	0.797771		4627.24	276.531	4350.71	0.948319	0.841248	0.5
675	6918.69	292.289	6626.4	0.799798		4647.91	280.118	4367.79	0.952043	0.840086	0.5
680	6826.98	291.187	6535.79	0.788862		4583.75	279.154	4304.6	0.938268	0.840764	0.5
685	6794.12	294.881	6499.24	0.78445		4561.57	280.187	4281.38	0.933208	0.840595	0.5
690	6792.41	299.644	6492.76	0.783669		4560.68	279.089	4281.6	0.933254	0.839716	0.5
695	6785.8	298.269	6487.53	0.783037		4514.46	280.442	4234.02	0.922884	0.848468	0.5
700	6721.38	298.064	6423.32	0.775287		4484.15	280.779	4203.37	0.916203	0.846195	0.5
705	6677.98	290.056	6387.93	0.771015		4472.39	276.714	4195.68	0.914528	0.843074	0.5
710	6671.83	289.336	6382.49	0.770359		4482.48	277.21	4205.27	0.916618	0.840437	0.5
715	6629.8	297.504	6332.29	0.7643		4456.23	274.894	4181.34	0.911402	0.838599	0.5
720	6600.61	286.261	6314.35	0.762135		4445.37	280.123	4165.25	0.907895	0.839452	0.5
725	6605.43	286.332	6319.1	0.762707		4469.67	280.074	4189.6	0.913202	0.835201	0.5
730	6558.04	293.789	6264.25	0.756087		4461.97	280.665	4181.3	0.911393	0.829595	0.5
750	7207.75	295.009	6912.74	0.834359		4279.82	278.446	4001.38	0.872175	0.956641	1
755	7581.28	298.59	7282.69	0.879012		4424.66	276.898	4147.77	0.904084	0.972268	1
760	7702.55	272.035	7430.52	0.896854		4539.69	279.399	4260.29	0.928611	0.965801	1
765	7868.98	303.778	7565.2	0.91311		4556.85	277.218	4279.63	0.932827	0.978864	1
770	7946.24	286.931	7659.31	0.92447		4559.79	279.902	4279.89	0.932883	0.990982	1
775	7962.55	298.577	7663.97	0.925032		4569.67	276.235	4293.44	0.935836	0.988455	1
780	7998.47	285.763	7712.71	0.930914		4575.02	280.811	4294.21	0.936004	0.994562	1
785	7962.52	299.799	7662.72	0.924881		4555.43	280.238	4275.19	0.931859	0.992511	1
790	7910.53	296.264	7614.27	0.919033		4542.27	276.422	4265.85	0.929822	0.988397	1
795	7903.41	294.518	7608.89	0.918384		4557.97	276.333	4281.63	0.933263	0.984057	1
800	7916.27	289.855	7626.41	0.920498		4569.66	274.666	4294.99	0.936175	0.983255	1
805	7885.85	303.552	7582.3	0.915174		4552.6	276.777	4275.82	0.931996	0.981951	1
810	7812.35	276.077	7536.27	0.909618		4541.94	276.459	4265.48	0.929742	0.978356	1
815	7895.97	296.798	7599.17	0.91721		4573.25	281.32	4291.93	0.935507	0.980442	1
820	7905.11	287.092	7618.02	0.919485		4541.64	274.918	4266.72	0.930012	0.988681	1
825	7887.26	296.574	7590.69	0.916187		4556.38	278.168	4278.22	0.932518	0.982487	1
830	7926.23	289.154	7637.07	0.921785		4535.13	281.102	4254.03	0.927245	0.994112	1
835	8018.93	300.059	7718.87	0.931658		4580.25	276.217	4304.03	0.938145	0.993085	1
840	8001.6	290.413	7711.19	0.930731		4545.62	276.915	4268.7	0.930444	1.00031	1
845	8019.66	297.101	7722.56	0.932103		4564.32	279.979	4284.34	0.933853	0.998126	1
850	7970.73	290.191	7680.54	0.927032		4567.76	278.761	4289	0.934869	0.991617	1
855	7991.33	295.199	7696.13	0.928914		4592.16	277.244	4314.92	0.940518	0.987662	1
870	9331.52	293.568	9037.95	1.09087		6693.24	281.894	6411.34	1.39747	0.780602	0.5
875	7293.57	293.837	6999.73	0.844859		5315.75	279.844	5035.9	1.09767	0.769684	0.5
880	7021.01	287.884	6733.12	0.81268		5148.34	280.687	4867.65	1.061	0.765959	0.5
885	6492.12	289.088	6203.03	0.748699		4637.94	277.863	4360.08	0.950361	0.787804	0.5
890	6398.48	297.843	6100.64	0.736339		4414.92	275.911	4139.01	0.902175	0.816182	0.5
895	6507.5	298.38	6209.12	0.749434		4359.36	272.891	4086.47	0.890723	0.841377	0.5
900	6655.19	290.903	6364.28	0.768161		4380.2	279.248	4100.95	0.89388	0.859356	0.5
905	6732.3	301.469	6430.83	0.776193		4408	278.487	4129.52	0.900106	0.862335	0.5
910	6892.42	289.22	6603.2	0.796998		4434.3	274.223	4160.08	0.906768	0.878944	0.5
915	6872.15	296.415	6575.74	0.793684		4464.34	280.268	4184.07	0.911998	0.870269	0.5
920	6838.81	289.149	6549.66	0.790536		4448.63	277.652	4170.98	0.909144	0.869539	0.5
925	6838.21	294.457	6543.75	0.789823		4412.13	275.193	4136.93	0.901723	0.875904	0.5
930	6814.51	286.628	6527.88	0.787907		4442.2	279.555	4162.65	0.907328	0.868382	0.5
935	6809.51	295.556	6513.95	0.786226		4429.3	279.566	4149.73	0.904513	0.869226	0.5
940	6726.81	293.045	6433.76	0.776547		4413.28	276.408	4136.87	0.901709	0.861195	0.5
945	6714.82	292.371	6422.45	0.775182		4415.66	279.135	4136.52	0.901633	0.859754	0.5
950	6738.25	293.701	6444.55	0.777849		4417.29	277.858	4139.43	0.902267	0.862105	0.5
955	6814.67	296.882	6517.79	0.786689		4383.14	278.772	4104.37	0.894625	0.879351	0.5
960	6741.71	289.192	6452.52	0.778811		4382.95	280.426	4102.53	0.894223	0.870936	0.5
965	6756.67	295.536	6461.13	0.779851		4399.78	281.202	4118.58	0.897722	0.8687	0.5
970	6727.9	298.778	6429.12	0.775988		4388.69	280.058	4108.63	0.895554	0.866489	0.5
975	6693.51	291.878	6401.64	0.77267		4372.74	275.029	4097.71	0.893173	0.865084	0.5
980	6706.65	300.635	6406.01	0.773198		4379.77	277.306	4102.47	0.89421	0.864672	0.5
995	6953.5	293.186	6660.32	0.803892		4137.09	282.428	3854.66	0.840196	0.956791	1
1000	7453.38	292.252	7161.13	0.86434		4225.23	278.457	3946.77	0.860274	1.00473	1
1005	7775.41	289.844	7485.56	0.903498		4345.46	279.08	4066.38	0.886343	1.01935	1
1010	8033.25	295.694	7737.55	0.933913		4406.68	276.04	4130.64	0.900351	1.03728	1
1015	8121.76	273.537	7848.22	0.947271		4456.43	277.985	4178.45	0.910771	1.04008	1
1020	8147.64	293.777	7853.86	0.947952		4501.51	278.786	4222.72	0.920422	1.02991	1
1025	8221.38	294.025	7927.35	0.956822		4493.35	280.838	4212.51	0.918195	1.04207	1
1030	8199.5	292.74	7906.76	0.954337		4496.32	276.278	4220.04	0.919838	1.0375	1
1035	8255.35	295.106	7960.25	0.960792		4522.35	278.088	4244.27	0.925118	1.03856	1
1040	8203.67	295.633	7908.03	0.95449		4533.13	277.96	4255.17	0.927495	1.02911	1
1045	8326.07	292.987	8033.08	0.969583		4544.71	281.632	4263.08	0.929218	1.04344	1
1050	8290.53	296.697	7993.84	0.964846		4507.8	276.549	4231.25	0.922281	1.04615	1
1055	8362.75	299.381	8063.37	0.973239		4493.24	278.579	4214.66	0.918664	1.05941	1
1060	8341.15	300.656	8040.5	0.970478		4501.01	277.679	4223.33	0.920555	1.05423	1
1065	8301.06	290.325	8010.74	0.966886		4518.33	276.92	4241.41	0.924496	1.04585	1
1070	8246.49	299.334	7947.15	0.959211		4509.68	280.776	4228.91	0.92177	1.04062	1
1075	8237.69	287.793	7949.9	0.959543		4497.39	279.505	4217.89	0.919368	1.0437	1
1080	8259.89	302.736	7957.16	0.960419		4504.64	277.947	4226.69	0.921288	1.04247	1
1085	8203.56	287.506	7916.06	0.955458		4526.2	282.259	4243.94	0.925047	1.03288	1
1090	8241.78	294.294	7947.48	0.959252		4493.8	278.125	4215.68	0.918886	1.04393	1
1095	8214.35	293.736	7920.61	0.956008		4516.41	281.529	4234.88	0.923072	1.03568	1
1100	8218.43	300.2	7918.23	0.955721		4511.94	279.788	4232.16	0.922478	1.03604	1
1115	9748.04	301.296	9446.74	1.14021		6368.67	281.293	6087.38	1.32686	0.85933	0.5
1120	7910.98	285.595	7625.38	0.920375		5198.77	281.423	4917.34	1.07183	0.858696	0.5
1125	7419.29	285.146	7134.15	0.861083		4950.13	280.29	4669.84	1.01788	0.845957	0.5
1130	7244.31	297.166	6947.14	0.838511		4779.89	278.453	4501.43	0.981172	0.854602	0.5
1135	7060	299.666	6760.33	0.815964		4700.69	276.843	4423.85	0.964262	0.846206	0.5
1140	6879.46	289.762	6589.7	0.795368		4648.69	281.828	4366.86	0.951839	0.835612	0.5
1145	6724.9	290.424	6434.48	0.776634		4542.85	281.645	4261.21	0.928811	0.836159	0.5
1150	6719.16	286.991	6432.17	0.776356		4495.3	277.648	4217.65	0.919317	0.844492	0.5
1155	6666.3	294.093	6372.2	0.769117		4465.71	277.011	4188.7	0.913006	0.842401	0.5
1160	6564.22	294.415	6269.8	0.756757		4397.32	278.493	4118.82	0.897775	0.842925	0.5
1165	6557.2	288.682	6268.52	0.756602		4375.54	281.552	4093.99	0.892363	0.847864	0.5
1170	6515.65	291.899	6223.75	0.751199		4333.48	277.341	4056.14	0.884112	0.849666	0.5
1175	6454.34	290.229	6164.11	0.744001		4310.44	279.423	4031.01	0.878635	0.846769	0.5
1180	6391.54	294.615	6096.92	0.735891		4272.46	282.314	3990.15	0.869728	0.846116	0.5
1185	6388.79	289.317	6099.47	0.736199		4262.8	278.711	3984.09	0.868408	0.847757	0.5
1190	6405.98	292.547	6113.44	0.737884		4242.14	279.51	3962.63	0.86373	0.8543	0.5
1195	6359.54	291.66	6067.88	0.732386		4232.72	277.883	3954.84	0.862031	0.849604	0.5
1200	6430.88	289.02	6141.86	0.741315		4239.4	278.262	3961.13	0.863404	0.858596	0.5
1205	6421.87	296.234	6125.63	0.739357		4230.94	283.353	3947.59	0.860452	0.859265	0.5
1210	6414.92	287.195	6127.73	0.739609		4228.1	280.955	3947.15	0.860355	0.859656	0.5
1215	6377.77	284.21	6093.56	0.735485		4208.99	279.896	3929.1	0.856421	0.85879	0.5
1220	6403.36	300.236	6103.12	0.736639		4211.04	278.208	3932.83	0.857234	0.859321	0.5
1225	6400.31	292.032	6108.28	0.737262		4198.03	280.293	3917.74	0.853945	0.86336	0.5
1240	6877.27	296.057	6581.21	0.794344		4007.51	280.198	3727.32	0.812439	0.977728	1
1245	7302.2	293.867	7008.33	0.845897		4076.62	279.389	3797.23	0.827679	1.02201	1
1250	7705.37	288.42	7416.95	0.895217		4190.4	278.886	3911.51	0.852588	1.05	1
1255	7929.09	302.581	7626.51	0.92051		4250.98	277.728	3973.25	0.866045	1.06289	1
1260	8078.17	288.509	7789.66	0.940202		4294.68	279.502	4015.18	0.875184	1.07429	1
1265	8143.45	291.488	7851.96	0.947722		4359.48	278.067	4081.41	0.88962	1.06531	1
1270	8223.06	284.25	7938.81	0.958204		4324.56	278.212	4046.34	0.881977	1.08643	1
1275	8246.54	292.436	7954.1	0.96005		4371.07	278.431	4092.64	0.892069	1.07621	1
1280	8309.11	296.767	8012.34	0.96708		4381.95	279.368	4102.58	0.894235	1.08146	1
1285	8285.48	304.671	7980.81	0.963274		4365.72	276.244	4089.47	0.891378	1.08066	1
1290	8263.35	301.571	7961.77	0.960977		4367.91	280.79	4087.12	0.890864	1.0787	1
1295	8339.82	299.923	8039.89	0.970405		4364.52	277.589	4086.93	0.890824	1.08933	1
1300	8265.65	295.948	7969.71	0.961934		4373.51	280.545	4092.96	0.892138	1.07823	1
1305	8332.01	303.668	8028.34	0.969011		4372.18	278.506	4093.67	0.892294	1.08598	1
1310	8360.91	293.587	8067.33	0.973717		4360.77	277.221	4083.55	0.890087	1.09396	1
1315	8424.48	295.655	8128.83	0.98114		4380.38	279.318	4101.06	0.893904	1.09759	1
1320	8350.14	293.298	8056.84	0.972451		4388.01	280.672	4107.34	0.895272	1.08621	1
1325	8335.96	289.346	8046.61	0.971216		4376.82	280.041	4096.78	0.89297	1.08762	1
1330	8386.94	285.85	8101.09	0.977791		4365.61	279.846	4085.77	0.89057	1.09794	1
1335	8379.25	299.353	8079.89	0.975233		4365.46	281.628	4083.84	0.890149	1.09558	1
1340	8439.13	295.252	8143.88	0.982956		4364.9	278.144	4086.75	0.890785	1.10347	1
1345	8411.74	291.965	8119.77	0.980046		4393.14	279.45	4113.69	0.896657	1.093	1
1350	8387.95	293.809	8094.15	0.976954		4402.75	281.593	4121.16	0.898285	1.08758	1
1355	8399.95	297.12	8102.83	0.978002		4414.51	278.454	4136.06	0.901532	1.08482	1

## Sheet: GFP-PMcell2
time (sec)	GFP	bg	bgcorrect	norm		PM	bg	bgcorrect	norm	ratio	osmolarity
0	3882.07	284.866	3597.2	1		3128.39	274.203	2854.18	1	1	1
5	3944.98	287.479	3657.5	1.01676		3163.69	275.683	2888.01	1.01185	1.00485	1
10	4025.14	285.365	3739.77	1.03963		3178.8	277.493	2901.31	1.01651	1.02275	1
15	4006.23	292.805	3713.43	1.03231		3199	273.875	2925.13	1.02486	1.00727	1
20	4044.71	288.151	3756.56	1.0443		3222.95	276.534	2946.42	1.03232	1.01161	1
25	4095.2	289.193	3806.01	1.05805		3237.89	279.026	2958.86	1.03667	1.02061	1
30	4071.11	286.072	3785.04	1.05222		3229.55	277.173	2952.38	1.0344	1.01722	1
35	4079.81	290.319	3789.49	1.05345		3230.87	279.66	2951.21	1.03399	1.01882	1
40	4059.5	291.551	3767.95	1.04747		3238.23	282.286	2955.95	1.03565	1.01141	1
45	4061.63	289.712	3771.92	1.04857		3212.45	277.743	2934.71	1.02821	1.0198	1
50	4119.31	295.029	3824.28	1.06313		3244.19	278.078	2966.11	1.03922	1.02301	1
55	4141.45	290.943	3850.51	1.07042		3239.69	274.857	2964.83	1.03877	1.03047	1
60	4130.4	291.785	3838.61	1.06711		3241.06	274.364	2966.7	1.03942	1.02664	1
65	4096.83	290.16	3806.67	1.05823		3227.35	276.579	2950.77	1.03384	1.02359	1
70	4106.76	282.793	3823.97	1.06304		3254.06	276.734	2977.32	1.04314	1.01907	1
75	4109.51	289.922	3819.59	1.06182		3260.76	279.177	2981.58	1.04464	1.01645	1
80	4143.42	291.281	3852.14	1.07087		3249.43	278.677	2970.75	1.04084	1.02885	1
85	4188.09	294.757	3893.33	1.08232		3244.38	280.151	2964.23	1.03855	1.04214	1
90	4148.72	291.81	3856.91	1.0722		3240.54	280.539	2960	1.03708	1.03387	1
95	4164.16	291.387	3872.78	1.07661		3247.91	273.206	2974.71	1.04223	1.03299	1
100	4164.01	286.538	3877.47	1.07791		3236.97	281.639	2955.34	1.03544	1.04102	1
105	4148.1	290	3858.1	1.07253		3231.84	280.701	2951.13	1.03397	1.03729	1
110	4170.28	289.297	3880.98	1.07889		3228.32	279.665	2948.65	1.0331	1.04432	1
115	4155.36	287.127	3868.24	1.07535		3249	282.302	2966.7	1.03942	1.03456	1
135	3233.93	284.972	2948.96	0.819792		3244.92	279.753	2965.17	1.03889	0.789107	0.5
140	3359.66	295.035	3064.63	0.851948		3191.21	278.714	2912.49	1.02043	0.834892	0.5
145	3477.5	294.486	3183.01	0.884858		3198.59	282.117	2916.47	1.02182	0.865959	0.5
150	3521.13	291.713	3229.41	0.897757		3167.91	275.009	2892.9	1.01357	0.885741	0.5
155	3559.3	287.733	3271.57	0.909476		3179.36	280.168	2899.19	1.01577	0.895357	0.5
160	3571.14	289.055	3282.09	0.9124		3179.95	278.358	2901.59	1.01661	0.897492	0.5
165	3577.7	289.427	3288.27	0.914118		3173.55	279.289	2894.26	1.01404	0.901459	0.5
170	3546.35	281.96	3264.39	0.907481		3162.99	279.168	2883.83	1.01039	0.898152	0.5
175	3541.6	284.873	3256.73	0.90535		3172.37	276.277	2896.09	1.01468	0.892248	0.5
180	3508.86	285.728	3223.13	0.89601		3155.13	277.847	2877.28	1.00809	0.888816	0.5
185	3494.43	289.262	3205.17	0.891018		3145.43	278.878	2866.55	1.00433	0.887173	0.5
190	3461.2	289.693	3171.51	0.881661		3133.43	279.768	2853.67	0.999819	0.88182	0.5
195	3456.2	291.822	3164.38	0.879677		3127.88	277.331	2850.55	0.998728	0.880797	0.5
200	3432.8	294.631	3138.17	0.872391		3120.55	279.283	2841.26	0.995473	0.876358	0.5
205	3398.4	292.894	3105.51	0.863312		3114.41	278.321	2836.09	0.993661	0.86882	0.5
210	3433.42	295.959	3137.46	0.872195		3099.7	279.916	2819.79	0.987949	0.882834	0.5
215	3392.3	285.874	3106.43	0.863568		3102.84	277.634	2825.21	0.989849	0.872424	0.5
220	3423	291.411	3131.59	0.870562		3088.09	277.767	2810.32	0.984632	0.884149	0.5
225	3392.41	295.366	3097.05	0.860961		3089.18	279.964	2809.22	0.984247	0.874741	0.5
230	3390.78	295.614	3095.17	0.860437		3074.94	278.281	2796.66	0.979846	0.878135	0.5
235	3372.67	294.245	3078.43	0.855783		3066.46	280.348	2786.11	0.97615	0.876692	0.5
240	3339.75	295.253	3044.49	0.846351		3058.67	277.358	2781.32	0.97447	0.868524	0.5
255	3445.28	295.228	3150.06	0.875696		2868.9	279.272	2589.63	0.90731	0.965157	1
260	3558.76	291.57	3267.19	0.908258		2944.11	279.046	2665.07	0.933741	0.972709	1
265	3635.99	282.428	3353.56	0.932269		2982.15	277.781	2704.37	0.94751	0.983915	1
270	3706.76	294.981	3411.78	0.948454		3017.86	277.107	2740.75	0.960258	0.987708	1
275	3705.87	290.342	3415.53	0.949495		3038.15	279.637	2758.52	0.966482	0.982424	1
280	3723.15	289.058	3434.1	0.954658		3046.99	279.187	2767.8	0.969736	0.984451	1
285	3756.04	294.105	3461.94	0.962397		3060.42	280.994	2779.42	0.973807	0.988283	1
290	3747.54	292.23	3455.31	0.960556		3070.92	281.453	2789.47	0.977327	0.982839	1
295	3763.94	291.494	3472.44	0.965318		3048.81	277.554	2771.26	0.970946	0.994204	1
300	3779.5	296.004	3483.5	0.968391		3069.48	276.535	2792.95	0.978545	0.989624	1
305	3733.4	280.681	3452.72	0.959834		3057.97	279.296	2778.67	0.973544	0.985917	1
310	3712.8	281.888	3430.92	0.953774		3053.34	279.199	2774.14	0.971957	0.981293	1
315	3739.51	292.541	3446.97	0.958237		3053.92	279.302	2774.62	0.972123	0.985716	1
320	3752.39	285.614	3466.77	0.963741		3074.05	275.194	2798.86	0.980616	0.982792	1
325	3779.55	294.511	3485.04	0.968819		3089.91	278.349	2811.57	0.985069	0.983504	1
330	3768.89	292.233	3476.66	0.966489		3080.68	277.449	2803.23	0.982147	0.984057	1
335	3736.91	295.839	3441.08	0.956598		3096.52	275.982	2820.54	0.988213	0.968007	1
340	3731.72	292.613	3439.11	0.956051		3073.03	276.21	2796.82	0.979902	0.97566	1
345	3723.42	293.527	3429.89	0.953489		3086.69	280.844	2805.84	0.983064	0.969916	1
350	3731.55	292.583	3438.96	0.95601		3071.85	276.72	2795.13	0.979311	0.976207	1
355	3718.66	294.436	3424.23	0.951914		3070.86	280.321	2790.54	0.977702	0.973624	1
360	3700.3	284.597	3415.71	0.949546		3057.49	276.254	2781.23	0.974441	0.974452	1
375	3515.26	292.816	3222.45	0.89582		3484.67	275.824	3208.85	1.12426	0.796808	0.5
380	3266.02	293.918	2972.11	0.826227		3237.52	275.513	2962.01	1.03778	0.796151	0.5
385	3145.47	288.02	2857.45	0.794353		3062.92	277.167	2785.75	0.976024	0.813867	0.5
390	3094.09	292.368	2801.72	0.77886		2886.82	277.142	2609.68	0.914334	0.851834	0.5
395	3155.09	290.222	2864.86	0.796414		2872.65	280.725	2591.92	0.908114	0.876998	0.5
400	3232.19	295.312	2936.88	0.816434		2895.52	278.301	2617.22	0.916976	0.890354	0.5
405	3254.51	274.821	2979.69	0.828336		2921.01	275.719	2645.29	0.926811	0.893749	0.5
410	3304.39	288.07	3016.32	0.838517		2952.33	277.04	2675.29	0.937323	0.894587	0.5
415	3369.02	290.645	3078.38	0.85577		2958.95	280.223	2678.72	0.938525	0.911824	0.5
420	3348.7	292.479	3056.22	0.849611		2963.21	278.617	2684.6	0.940583	0.903282	0.5
425	3367.91	285.502	3082.41	0.856891		2966.91	278.996	2687.91	0.941746	0.909896	0.5
430	3380.45	290.493	3089.96	0.858989		2960.45	279.712	2680.74	0.939233	0.914565	0.5
435	3378.99	289.889	3089.1	0.858752		2968.6	280.283	2688.31	0.941885	0.911737	0.5
440	3340.15	299.227	3040.92	0.845357		2947.32	277.984	2669.33	0.935235	0.903898	0.5
445	3303.84	287.844	3016	0.838429		2943.54	278.567	2664.97	0.933707	0.897958	0.5
450	3318.72	295.629	3023.1	0.840402		2931.49	278.776	2652.72	0.929414	0.904227	0.5
455	3282.22	289.756	2992.47	0.831887		2919.71	277.297	2642.41	0.925802	0.898558	0.5
460	3301.75	301.059	3000.69	0.834173		2932.3	277.427	2654.88	0.93017	0.896796	0.5
465	3271.94	294.379	2977.56	0.827744		2922.27	279.429	2642.84	0.925954	0.893937	0.5
470	3269.37	287.777	2981.59	0.828864		2918.31	277.867	2640.44	0.925113	0.895959	0.5
475	3271.71	280.386	2991.32	0.831569		2917.84	280.784	2637.06	0.923927	0.900037	0.5
480	3273.62	295.623	2977.99	0.827864		2900.78	280.026	2620.76	0.918217	0.9016	0.5
485	3257.22	287.043	2970.18	0.825691		2910.68	279.508	2631.17	0.921863	0.895677	0.5
490	3280.32	290.475	2989.85	0.83116		2823.38	279.661	2543.72	0.891225	0.932603	1
495	3370.21	282.542	3087.67	0.858353		2870.19	274.61	2595.58	0.909396	0.943872	1
500	3391.42	292.999	3098.42	0.861342		2840.85	282.433	2558.41	0.896373	0.960919	1
505	3449.59	289.664	3159.92	0.878439		2833.25	275.06	2558.19	0.896295	0.980079	1
510	3474.38	285.958	3188.42	0.88636		2872.72	279.124	2593.59	0.908699	0.975417	1
515	3536.21	294.806	3241.41	0.901091		2888.46	272.414	2616.05	0.916567	0.983115	1
520	3569.38	295.044	3274.34	0.910246		2901.29	278.371	2622.92	0.918975	0.990501	1
525	3571.26	289.333	3281.93	0.912356		2907.14	275.466	2631.68	0.922042	0.989495	1
530	3565.26	299.842	3265.42	0.907767		2889.04	278.705	2610.34	0.914566	0.992566	1
535	3551.55	290.761	3260.79	0.906479		2868.93	276.813	2592.12	0.908182	0.998125	1
540	3541.44	281.101	3260.34	0.906355		2879.65	279.28	2600.37	0.911074	0.99482	1
545	3570.95	290.494	3280.46	0.911948		2869.36	278.591	2590.77	0.90771	1.00467	1
550	3581.96	287.79	3294.17	0.915758		2872.48	280.534	2591.94	0.908122	1.00841	1
555	3618.31	291.641	3326.67	0.924794		2877.01	281.098	2595.92	0.909513	1.0168	1
560	3612.93	291.928	3321	0.923218		2889.69	282.485	2607.2	0.913467	1.01067	1
565	3613.6	283.816	3329.78	0.925659		2880.38	279.896	2600.48	0.911113	1.01597	1
570	3622.66	280.57	3342.09	0.92908		2877.09	276.512	2600.57	0.911145	1.01968	1
575	3648.03	298.205	3349.82	0.93123		2908.51	282.378	2626.14	0.920101	1.0121	1
580	3630.72	286.928	3343.79	0.929554		2887.67	276.993	2610.68	0.914685	1.01626	1
585	3633.38	295.223	3338.16	0.927987		2909.82	279.815	2630.01	0.921458	1.00708	1
590	3641.34	297.155	3344.19	0.929663		2900.39	280.652	2619.73	0.917857	1.01286	1
595	3625.78	291.704	3334.07	0.926852		2903.16	277.922	2625.23	0.919784	1.00768	1
615	3418.82	292.659	3126.16	0.869053		2930.5	277.612	2652.89	0.929474	0.934995	0.5
620	3463.35	299.071	3164.28	0.879651		2946.59	280.676	2665.91	0.934038	0.941772	0.5
625	3510.61	294.304	3216.3	0.894113		2957.36	276.733	2680.62	0.939191	0.952003	0.5
630	3512.01	295.843	3216.17	0.894075		2938.07	277.628	2660.44	0.932119	0.959185	0.5
635	3471.47	281.938	3189.54	0.886671		2948.11	276.191	2671.92	0.936143	0.947154	0.5
640	3459.79	285.798	3173.99	0.88235		2927.17	278.732	2648.43	0.927914	0.950897	0.5
645	3424.65	295.086	3129.57	0.87		2923.81	278.228	2645.58	0.926913	0.9386	0.5
650	3410.24	290.477	3119.76	0.867274		2909.58	280.32	2629.26	0.921196	0.941466	0.5
655	3364.68	292.522	3072.16	0.854041		2894.2	279.876	2614.33	0.915964	0.932396	0.5
660	3364.15	299.404	3064.74	0.851979		2888.22	273.585	2614.63	0.91607	0.930037	0.5
665	3354.92	292.174	3062.75	0.851426		2869.84	276.365	2593.48	0.908658	0.937015	0.5
670	3356.38	296.294	3060.09	0.850686		2862.98	279.586	2583.4	0.905126	0.939853	0.5
675	3316.57	289.777	3026.8	0.841431		2845.14	276.207	2568.94	0.90006	0.934861	0.5
680	3286.81	295.161	2991.64	0.831659		2827.64	276.236	2551.4	0.893917	0.930353	0.5
685	3267.01	290.3	2976.7	0.827506		2831.76	277.35	2554.41	0.894971	0.924617	0.5
690	3267.34	294.041	2973.29	0.826558		2810.96	275.278	2535.69	0.88841	0.930379	0.5
695	3249.45	293.121	2956.33	0.821842		2789.56	277.225	2512.34	0.88023	0.933667	0.5
700	3225.81	283.215	2942.59	0.818023		2795.05	278.521	2516.52	0.881697	0.927782	0.5
705	3209.1	284.459	2924.64	0.813032		2785.6	277.999	2507.6	0.878571	0.925403	0.5
710	3214.86	299.222	2915.64	0.810529		2764.5	278.501	2486	0.871002	0.930571	0.5
715	3173.41	297.951	2875.46	0.799361		2748.62	280.603	2468.02	0.864701	0.924436	0.5
730	3298.93	287.279	3011.65	0.837221		2526.46	281.213	2245.25	0.786652	1.06428	1
735	3511.54	289.887	3221.65	0.8956		2619.58	278.118	2341.46	0.820362	1.09171	1
740	3599.24	289.894	3309.35	0.919978		2673.03	278.582	2394.45	0.838926	1.09661	1
745	3677.99	290.677	3387.32	0.941653		2718.89	276.379	2442.52	0.855767	1.10036	1
750	3745.91	292.661	3453.25	0.959983		2746.21	277.516	2468.69	0.864939	1.10989	1
755	3772.46	294.59	3477.87	0.966827		2751.42	279.751	2471.67	0.865982	1.11645	1
760	3766.22	289.411	3476.81	0.966533		2770.53	279.988	2490.54	0.872593	1.10766	1
765	3803.47	291.249	3512.22	0.976376		2777.61	279.642	2497.97	0.875196	1.11561	1
770	3767.29	287.666	3479.63	0.967315		2778.68	278.486	2500.2	0.875976	1.10427	1
775	3814.55	292.207	3522.34	0.979189		2786.36	279.424	2506.93	0.878336	1.11482	1
780	3787.22	290.608	3496.61	0.972036		2789.76	279.631	2510.13	0.879457	1.10527	1
785	3785.21	293.744	3491.47	0.970607		2791.67	280.603	2511.07	0.879786	1.10323	1
790	3762.26	292.607	3469.65	0.964542		2778.27	278.955	2499.32	0.875668	1.10149	1
795	3761.65	298.732	3462.92	0.962671		2784.5	280.218	2504.28	0.877408	1.09718	1
800	3767.69	288.438	3479.25	0.96721		2796.23	279.256	2516.97	0.881854	1.09679	1
805	3744.36	287.076	3457.29	0.961105		2789.47	280.047	2509.42	0.879209	1.09315	1
810	3744.33	289.637	3454.69	0.960383		2798.17	280.491	2517.68	0.882103	1.08874	1
815	3713.77	291.948	3421.83	0.951247		2786.17	277.096	2509.08	0.879088	1.08208	1
820	3713.6	286.074	3427.52	0.952831		2792.84	275.913	2516.93	0.881838	1.0805	1
825	3735.18	295.982	3439.2	0.956075		2795.79	279.368	2516.42	0.881661	1.0844	1
830	3711.2	291.86	3419.34	0.950555		2782.82	276.367	2506.45	0.878168	1.08243	1
835	3720.75	296.2	3424.55	0.952003		2792.18	280.322	2511.86	0.880062	1.08175	1
840	3703.64	287.983	3415.65	0.949531		2790.24	278.906	2511.33	0.879877	1.07916	1
855	4046.8	288.26	3758.54	1.04485		3736.62	279.101	3457.52	1.21139	0.862525	0.5
860	3189.11	292.008	2897.1	0.805375		3142.32	277.693	2864.63	1.00366	0.802438	0.5
865	2944.34	292.909	2651.43	0.737083		2837.85	280.169	2557.68	0.896117	0.822529	0.5
870	2940.11	290.34	2649.77	0.736619		2722.69	282.825	2439.86	0.854838	0.861706	0.5
875	2990.66	296.766	2693.9	0.748886		2616.65	280.113	2336.53	0.818635	0.914799	0.5
880	3025.13	292.014	2733.11	0.759789		2609.64	278.585	2331.06	0.816717	0.930296	0.5
885	3114.84	294.618	2820.22	0.784005		2629.09	280.154	2348.94	0.822982	0.95264	0.5
890	3158.16	289.948	2868.21	0.797345		2657.15	276.593	2380.55	0.834058	0.955983	0.5
895	3201.79	293.62	2908.17	0.808452		2668.19	275.453	2392.74	0.838327	0.964364	0.5
900	3178.77	287.609	2891.16	0.803726		2669.53	278.672	2390.86	0.83767	0.959478	0.5
905	3209.94	293.958	2915.98	0.810625		2674.02	281.714	2392.31	0.838176	0.967129	0.5
910	3225.18	291.113	2934.07	0.815653		2677.89	281.874	2396.01	0.839474	0.971624	0.5
915	3218.41	290.449	2927.97	0.813956		2685.61	280.526	2405.09	0.842654	0.965943	0.5
920	3208.05	287.822	2920.23	0.811806		2678.3	280.361	2397.93	0.840148	0.966266	0.5
925	3205.28	291.987	2913.3	0.809879		2672.94	275.583	2397.36	0.839945	0.964205	0.5
930	3180.6	295.904	2884.7	0.801929		2670.05	271.18	2398.88	0.840477	0.954135	0.5
935	3163.16	293.246	2869.91	0.797819		2670.37	277.54	2392.83	0.838358	0.951644	0.5
940	3162.79	295.122	2867.67	0.797194		2673.64	279.065	2394.57	0.83897	0.950206	0.5
945	3135.45	295.889	2839.56	0.789379		2661.33	276.878	2384.45	0.835425	0.944884	0.5
950	3115.3	287.47	2827.83	0.78612		2665.02	276.645	2388.37	0.836797	0.939439	0.5
955	3107.97	292.105	2815.86	0.782793		2660.95	277.267	2383.69	0.835155	0.937302	0.5
960	3078.95	299.855	2779.09	0.77257		2659.31	277.262	2382.05	0.834582	0.925697	0.5
965	3080.55	293.168	2787.38	0.774874		2631.59	278.879	2352.71	0.824303	0.940036	0.5
970	3083.65	300.855	2782.79	0.773599		2632.65	276.588	2356.06	0.825476	0.937155	0.5
985	3020.85	294.564	2726.28	0.75789		2334.56	279.005	2055.56	0.720191	1.05235	1
990	3239.02	287.565	2951.45	0.820486		2448.05	280.61	2167.44	0.759392	1.08045	1
995	3374.75	292.253	3082.5	0.856915		2517.46	280.049	2237.41	0.783907	1.09313	1
1000	3429.47	296.079	3133.39	0.871064		2555.13	280.035	2275.1	0.797109	1.09278	1
1005	3472.17	291.959	3180.21	0.884078		2592.17	279.813	2312.36	0.810164	1.09123	1
1010	3579.03	296.288	3282.74	0.912582		2626.63	279.978	2346.65	0.822179	1.10996	1
1015	3623.12	291.077	3332.05	0.926288		2596.92	281.043	2315.88	0.811397	1.1416	1
1020	3627.21	297.268	3329.95	0.925704		2603.16	276.369	2326.79	0.81522	1.13553	1
1025	3604.57	288.134	3316.44	0.92195		2629.82	281.515	2348.3	0.822757	1.12056	1
1030	3636.85	295.273	3341.58	0.928938		2636.94	276.579	2360.36	0.826982	1.12329	1
1035	3642.87	290.041	3352.82	0.932065		2645.95	279.967	2365.98	0.828952	1.12439	1
1040	3645.44	287.311	3358.12	0.933538		2651.6	280.126	2371.47	0.830876	1.12356	1
1045	3656.04	296.888	3359.15	0.933824		2654.59	279.175	2375.41	0.832256	1.12204	1
1050	3649.37	296.729	3352.64	0.932013		2671.74	278.277	2393.46	0.83858	1.11142	1
1055	3659.72	294.395	3365.32	0.935538		2681.58	281.512	2400.07	0.840896	1.11255	1
1060	3638.71	293.729	3344.98	0.929883		2685.11	280.136	2404.97	0.842612	1.10357	1
1065	3631.21	294.394	3336.81	0.927614		2683.39	276.994	2406.39	0.84311	1.10023	1
1070	3635.12	296.327	3338.8	0.928165		2683.47	282.725	2400.74	0.841131	1.10347	1
1075	3629.31	298.029	3331.28	0.926075		2693.87	279.587	2414.29	0.845877	1.09481	1
1080	3604.21	293.417	3310.79	0.920379		2684.35	280.629	2403.72	0.842176	1.09286	1
1095	3561.42	289.099	3272.32	0.909685		3755.29	280.903	3474.39	1.2173	0.747298	0.5
1100	2772.3	289.579	2482.72	0.690181		2815	277.341	2537.66	0.889102	0.776268	0.5
1105	2640.11	297.152	2342.96	0.651327		2411.94	280.137	2131.81	0.746906	0.872034	0.5
1110	2847.45	298.751	2548.7	0.708523		2421.62	279.502	2142.12	0.750519	0.944043	0.5
1115	2987.02	293.938	2693.09	0.748661		2452.51	278.512	2174	0.761689	0.982896	0.5
1120	3087.28	294.75	2792.53	0.776307		2520.05	281.731	2238.32	0.784223	0.989906	0.5
1125	3143.3	289.168	2854.14	0.793433		2554.44	280.511	2273.93	0.796702	0.995896	0.5
1130	3201.41	293.41	2908	0.808407		2586.42	282.023	2304.39	0.807375	1.00128	0.5
1135	3217.22	296.044	2921.18	0.81207		2579.55	277.665	2301.88	0.806494	1.00691	0.5
1140	3207.08	293.829	2913.25	0.809865		2577.27	276.597	2300.67	0.80607	1.00471	0.5
1145	3195.16	294.407	2900.75	0.806392		2592.33	277.511	2314.82	0.811028	0.994284	0.5
1150	3188.8	295.123	2893.68	0.804424		2581.02	279.157	2301.86	0.806488	0.997441	0.5
1155	3189.21	287.152	2902.06	0.806754		2585.4	280.594	2304.8	0.807518	0.999054	0.5
1160	3142.33	289.762	2852.57	0.792996		2574.27	277.896	2296.37	0.804563	0.985623	0.5
1165	3141.91	295.191	2846.72	0.791371		2558.77	277.223	2281.55	0.799371	0.989992	0.5
1170	3142.15	291.607	2850.54	0.792433		2547.03	278.922	2268.11	0.794661	0.997196	0.5
1175	3101.62	293.12	2808.51	0.780747		2553.2	278.439	2274.76	0.79699	0.979619	0.5
1180	3089.48	291.356	2798.12	0.777862		2541.03	278.309	2262.72	0.792775	0.981189	0.5
1185	3075.98	294.665	2781.31	0.773188		2540.56	276.809	2263.75	0.793136	0.97485	0.5
1190	3079.37	287.98	2791.39	0.775988		2556.22	279.531	2276.69	0.797667	0.972822	0.5
1195	3028.92	286.952	2741.97	0.762251		2533.36	274.848	2258.52	0.7913	0.963289	0.5
1200	3032.03	286.01	2746.02	0.763375		2536.84	278.06	2258.78	0.791392	0.964598	0.5
1220	3175.75	299.876	2875.88	0.799476		2348.27	279.575	2068.7	0.724796	1.10304	1
1225	3308.54	290.585	3017.96	0.838973		2415.66	281.215	2134.44	0.747829	1.12188	1
1230	3389.7	292.92	3096.78	0.860886		2459.81	282.076	2177.74	0.762998	1.12829	1
1235	3458.71	286.143	3172.57	0.881954		2510.15	281.722	2228.43	0.780758	1.12961	1
1240	3517.2	293.009	3224.19	0.896306		2517.68	277.652	2240.03	0.784823	1.14205	1
1245	3531.28	296.735	3234.55	0.899184		2519.66	279.329	2240.33	0.784928	1.14556	1
1250	3563.37	295.052	3268.32	0.908573		2539.38	279.789	2259.59	0.791677	1.14766	1
1255	3567.94	294.726	3273.21	0.909933		2552.7	279.708	2272.99	0.796373	1.1426	1
1260	3601.49	296.66	3304.83	0.918722		2549.36	278.825	2270.54	0.795513	1.15488	1
1265	3578.94	284.493	3294.45	0.915836		2558.3	281.512	2276.79	0.797703	1.14809	1
1270	3570.23	284.623	3285.61	0.91338		2554.99	277.891	2277.1	0.797811	1.14486	1
1275	3580.79	300.032	3280.76	0.912031		2551.91	279.271	2272.64	0.79625	1.14541	1
1280	3582.01	284.814	3297.19	0.916599		2563.34	280.197	2283.15	0.79993	1.14585	1
1285	3584.78	296.587	3288.2	0.914099		2566.93	278.324	2288.6	0.801842	1.14	1
1290	3569.9	287.994	3281.9	0.912349		2556.87	277.367	2279.5	0.798653	1.14236	1
1295	3569.36	286.148	3283.21	0.912712		2566.42	280.719	2285.7	0.800824	1.13972	1
1300	3600.14	293.85	3306.29	0.919129		2555.78	276.832	2278.94	0.798457	1.15113	1
1305	3593.43	292.837	3300.59	0.917543		2545.51	280.724	2264.78	0.793496	1.15633	1
1310	3597.66	284.742	3312.92	0.920972		2537.22	277.879	2259.34	0.79159	1.16345	1
1315	3601.93	289.259	3312.67	0.920902		2555.43	277.184	2278.25	0.798215	1.1537	1
1320	3604.93	295.605	3309.32	0.919972		2559.23	275.726	2283.51	0.800056	1.14988	1
1325	3581.69	297.671	3284.02	0.912938		2551.82	279.358	2272.46	0.796187	1.14664	1
1330	3579.97	297.236	3282.74	0.912581		2558.07	281.385	2276.68	0.797665	1.14407	1
1335	3595.11	298.491	3296.62	0.916439		2552.65	281.417	2271.23	0.795756	1.15166	1
1340	3554.98	296.441	3258.54	0.905853		2541.49	280.365	2261.12	0.792213	1.14345	1
1345	3568.96	293.699	3275.26	0.910501		2545.38	276.952	2268.43	0.794772	1.14561	1
1350
1355

## Sheet: GFP-PMcell3
time (sec)	GFP	bg	bgcorrect	norm		PM	bg	bgcorrect	norm	ratio	osmolarity
0	4087.12	284.301	3802.82	1		3797.11	281.016	3516.09	1	1	1
5	4115.52	291.431	3824.09	1.00559		3823.32	276.37	3546.95	1.00878	0.996844	1
10	4120.31	281.1	3839.21	1.00957		3858.36	279.344	3579.02	1.0179	0.991817	1
15	4154.94	285.952	3868.98	1.0174		3868.01	276.17	3591.84	1.02154	0.995941	1
20	4160.24	289.66	3870.58	1.01782		3888.81	278.733	3610.08	1.02673	0.99132	1
25	4138.54	288.857	3849.69	1.01232		3872.9	280.169	3592.74	1.0218	0.990727	1
30	4148.53	283.68	3864.85	1.01631		3875.03	281.488	3593.54	1.02203	0.994409	1
35	4130.97	273.924	3857.05	1.01426		3865.08	276.847	3588.23	1.02052	0.993868	1
40	4129.46	281.86	3847.6	1.01178		3820.42	278.084	3542.33	1.00746	1.00428	1
45	4119.85	287.885	3831.97	1.00766		3831.06	280.271	3550.79	1.00987	0.997816	1
50	4169.15	290.741	3878.41	1.01988		3825.95	282.655	3543.3	1.00774	1.01205	1
55	4173.58	295.022	3878.56	1.01992		3808.46	280.52	3527.94	1.00337	1.01649	1
60	4211.48	288.721	3922.75	1.03154		3813.37	277.169	3536.2	1.00572	1.02567	1
65	4185.8	283.265	3902.54	1.02622		3809.27	283.787	3525.49	1.00267	1.02349	1
70	4204.57	288.255	3916.31	1.02984		3810.28	283.985	3526.29	1.0029	1.02686	1
75	4216.86	290.183	3926.68	1.03257		3785.26	280.102	3505.16	0.996891	1.03579	1
80	4241.54	289.482	3952.06	1.03924		3777.52	280.613	3496.91	0.994545	1.04494	1
85	4217.99	285.926	3932.07	1.03399		3804.09	280.817	3523.28	1.00204	1.03188	1
90	4234.74	289.438	3945.3	1.03747		3792.22	283.753	3508.47	0.997833	1.03972	1
95	4259.21	290.171	3969.04	1.04371		3797.05	279.119	3517.93	1.00052	1.04316	1
100	4271.41	293.437	3977.98	1.04606		3806.15	283.021	3523.13	1.002	1.04397	1
105	4255.81	286.92	3968.89	1.04367		3817.32	281.772	3535.55	1.00553	1.03793	1
110	4272.05	294.873	3977.18	1.04585		3824.93	286.866	3538.06	1.00625	1.03936	1
115	4287.32	300.52	3986.8	1.04838		3817.52	282.612	3534.9	1.00535	1.0428	1
140	4124.36	290.131	3834.23	1.00826		4065.6	282.828	3782.77	1.07585	0.937179	0.5
145	4051.57	283.215	3768.36	0.990938		4004.76	285.266	3719.49	1.05785	0.936748	0.5
150	4028.95	292.09	3736.86	0.982656		4000.47	282.738	3717.73	1.05735	0.929359	0.5
155	3982.96	285.375	3697.58	0.972326		3962.25	281.115	3681.14	1.04694	0.928731	0.5
160	3933.96	293.072	3640.89	0.957417		3951.61	282.554	3669.06	1.0435	0.917501	0.5
165	3875.71	280.802	3594.91	0.945326		3940.83	287.195	3653.63	1.03912	0.909739	0.5
170	3847.7	281.831	3565.86	0.937689		3926.11	283.927	3642.19	1.03586	0.905225	0.5
175	3812.14	296.54	3515.6	0.924471		3892.72	284.861	3607.86	1.0261	0.900956	0.5
180	3788.61	293.33	3495.28	0.919127		3863.69	286.701	3576.99	1.01732	0.903478	0.5
185	3761.15	296.243	3464.91	0.91114		3867.68	284.244	3583.44	1.01915	0.894017	0.5
190	3731.76	287.884	3443.88	0.905611		3840.27	282.212	3558.06	1.01194	0.89493	0.5
195	3685.68	295.119	3390.56	0.89159		3829.51	282.344	3547.17	1.00884	0.883778	0.5
200	3695.36	294.039	3401.32	0.89442		3788.9	283.251	3505.65	0.997029	0.897085	0.5
205	3648.66	290.136	3358.52	0.883166		3789.2	283.308	3505.9	0.9971	0.885734	0.5
210	3656.81	295.207	3361.6	0.883975		3767.02	282.517	3484.5	0.991016	0.891989	0.5
215	3625.82	289.967	3335.85	0.877205		3769.97	284.113	3485.86	0.991402	0.884813	0.5
220	3593.36	290.089	3303.28	0.868638		3753.38	283.796	3469.59	0.986774	0.88028	0.5
225	3581.24	291.747	3289.49	0.865013		3738.38	277.094	3461.28	0.984413	0.87871	0.5
230	3571.79	295.388	3276.4	0.861572		3748.55	287.366	3461.19	0.984385	0.875239	0.5
235	3545.59	297.152	3248.44	0.854218		3736.44	283.878	3452.56	0.981932	0.869936	0.5
250	3596.5	297.16	3299.34	0.867604		3829.73	284.767	3544.97	1.00821	0.860537	1
255	3548.66	286.623	3262.04	0.857795		3734.41	284.289	3450.12	0.981237	0.874197	1
260	3592.99	294.464	3298.53	0.86739		3703.82	285.707	3418.11	0.972134	0.892253	1
265	3604.41	291.586	3312.83	0.87115		3628.67	285.703	3342.97	0.950762	0.916265	1
270	3617.88	293.642	3324.24	0.87415		3627.14	283.13	3344.01	0.951059	0.919133	1
275	3656.47	293.367	3363.1	0.88437		3648.82	281.21	3367.61	0.957772	0.923361	1
280	3664.17	295.656	3368.51	0.885793		3634.66	283.907	3350.75	0.952975	0.929503	1
285	3673.67	288.762	3384.9	0.890103		3635.9	285.967	3349.94	0.952745	0.934252	1
290	3667.62	296.926	3370.69	0.886366		3639.23	284.18	3355.05	0.954199	0.928912	1
295	3654.62	298.579	3356.04	0.882514		3624.7	284.817	3339.88	0.949885	0.929075	1
300	3637.55	291.23	3346.32	0.879956		3592.31	283.503	3308.81	0.941047	0.935081	1
305	3608	287.48	3320.52	0.873173		3602.1	285.166	3316.93	0.943358	0.9256	1
310	3618.09	284.504	3333.58	0.876607		3604.49	286.453	3318.04	0.943674	0.928931	1
315	3617.66	297.553	3320.11	0.873064		3587.14	285.461	3301.68	0.93902	0.92976	1
320	3623.35	300.647	3322.71	0.873747		3592.29	280.957	3311.33	0.941764	0.927777	1
325	3622.34	295.192	3327.15	0.874916		3584.18	283.231	3300.95	0.938812	0.931939	1
330	3618.91	298.11	3320.8	0.873245		3588.18	283.071	3305.11	0.939996	0.928988	1
335	3643.47	286.63	3356.84	0.882724		3591.2	281.494	3309.71	0.941303	0.937768	1
340	3643.97	296.15	3347.82	0.88035		3579.95	284.672	3295.28	0.9372	0.939341	1
345	3643.01	290.779	3352.23	0.881511		3573.6	286.138	3287.46	0.934977	0.942816	1
350	3642.15	290.468	3351.68	0.881368		3577.69	283.644	3294.05	0.936849	0.940778	1
355	3658.72	296.497	3362.23	0.88414		3575.1	284.869	3290.23	0.935763	0.944833	1
360	3653	292.194	3360.8	0.883765		3573.57	284.615	3288.96	0.935402	0.944798	1
380	3408.72	294.277	3114.45	0.818983		3811.47	283.565	3527.91	1.00336	0.816239	0.5
385	3338.15	287.519	3050.63	0.802203		3698.33	283.375	3414.95	0.971236	0.82596	0.5
390	3321.32	288.86	3032.46	0.797423		3657.06	286.607	3370.45	0.95858	0.83188	0.5
395	3325.56	291.477	3034.09	0.797851		3643.86	283.392	3360.47	0.955739	0.8348	0.5
400	3316.09	286.946	3029.14	0.796551		3632.42	283.331	3349.09	0.952504	0.836271	0.5
405	3309.87	292.243	3017.63	0.793524		3630.97	285.543	3345.43	0.951463	0.834004	0.5
410	3303.73	294.753	3008.98	0.791248		3615.93	287.19	3328.74	0.946717	0.835781	0.5
415	3291.21	289.21	3002	0.789413		3600.04	283.745	3316.29	0.943176	0.836973	0.5
420	3293.43	294.513	2998.92	0.788603		3585.54	284.24	3301.3	0.938912	0.839912	0.5
425	3282.68	291.8	2990.88	0.78649		3584.46	286.694	3297.77	0.937908	0.838558	0.5
430	3278.97	293.044	2985.93	0.785188		3557.8	287.135	3270.67	0.930201	0.844106	0.5
435	3266.11	296.239	2969.87	0.780964		3529.4	281.508	3247.89	0.923722	0.845454	0.5
440	3242.3	297.342	2944.96	0.774414		3522.4	286.402	3235.99	0.920339	0.841445	0.5
445	3247.64	295.34	2952.3	0.776344		3514.59	288.458	3226.13	0.917533	0.84612	0.5
450	3238.99	295.503	2943.49	0.774027		3500.01	286.536	3213.48	0.913935	0.846917	0.5
455	3234.1	288.779	2945.32	0.77451		3491.19	282.209	3208.98	0.912655	0.848635	0.5
460	3247.76	289.282	2958.48	0.777969		3471.41	283.567	3187.84	0.906644	0.858076	0.5
465	3255.51	296.522	2958.99	0.778105		3470.58	285.212	3185.37	0.90594	0.858892	0.5
470	3261.16	300.651	2960.51	0.778502		3463.38	284.689	3178.69	0.90404	0.861137	0.5
475	3257.78	301.003	2956.78	0.777523		3486.39	285.577	3200.81	0.910332	0.854109	0.5
480	3244.06	292.229	2951.83	0.77622		3449.28	284.188	3165.09	0.900172	0.862302	0.5
500	3318.41	297.582	3020.83	0.794366		3030.55	285.492	2745.06	0.780713	1.01749	1
505	3533.62	296.166	3237.45	0.851328		3159.04	286.237	2872.8	0.817044	1.04196	1
510	3635.82	296.946	3338.88	0.877999		3260.45	282.884	2977.57	0.84684	1.03679	1
515	3725.62	281.357	3444.26	0.905712		3336.5	286.491	3050.01	0.867443	1.04412	1
520	3811.3	295.831	3515.47	0.924436		3372.8	281.208	3091.59	0.87927	1.05137	1
525	3866.76	301.39	3565.37	0.937559		3441.99	288.015	3153.97	0.897011	1.0452	1
530	3916.72	298.705	3618.02	0.951404		3495.36	288.257	3207.1	0.912121	1.04307	1
535	3900.94	295.93	3605.01	0.947982		3495.16	286.416	3208.74	0.912588	1.03878	1
540	3928.27	293.781	3634.49	0.955736		3513.42	285.689	3227.73	0.917989	1.04112	1
545	3939.63	298.65	3640.98	0.957442		3533.89	286.199	3247.69	0.923666	1.03657	1
550	3946.13	292.161	3653.97	0.960857		3553.26	287.343	3265.91	0.928848	1.03446	1
555	3936.95	296.303	3640.65	0.957354		3563.3	286.452	3276.85	0.931957	1.02725	1
560	3929.34	281.413	3647.93	0.959269		3535.69	285.397	3250.29	0.924405	1.03772	1
565	3943.13	292.601	3650.53	0.959953		3559.18	290.104	3269.07	0.929746	1.03249	1
570	3920.76	299.047	3621.71	0.952375		3532.27	285.098	3247.17	0.923516	1.03125	1
575	3901.09	299.71	3601.38	0.947028		3538.58	283.133	3255.45	0.925872	1.02285	1
580	3928.14	294.72	3633.42	0.955453		3549.61	285.471	3264.14	0.928343	1.0292	1
585	3917.47	301.974	3615.5	0.950742		3533.88	284.871	3249.01	0.924039	1.0289	1
590	3894.8	297.854	3596.94	0.945862		3528.29	284.56	3243.73	0.922539	1.02528	1
595	3897.56	294.718	3602.84	0.947413		3532.88	282.154	3250.72	0.924527	1.02475	1
600	3886.31	293.154	3593.16	0.944866		3523.42	287.43	3235.99	0.920339	1.02665	1
605	3879.28	290.967	3588.31	0.943592		3527.59	285.315	3242.28	0.922126	1.02328	1
620	4050.01	299.608	3750.4	0.986216		4210.76	285.054	3925.7	1.1165	0.883313	0.5
625	3680.59	299.69	3380.89	0.889049		3645.78	284.167	3361.61	0.956066	0.929904	0.5
630	3634.37	294.561	3339.81	0.878244		3576.15	285.354	3290.8	0.935924	0.938371	0.5
635	3626.14	290.18	3335.96	0.877232		3576.23	285.732	3290.49	0.935839	0.937375	0.5
640	3619.02	292.811	3326.21	0.874669		3576.28	285.483	3290.79	0.935924	0.934551	0.5
645	3611.09	295.205	3315.88	0.871952		3556.21	287.198	3269.01	0.929728	0.937857	0.5
650	3572.65	296.981	3275.67	0.861378		3545.54	284.63	3260.91	0.927425	0.928785	0.5
655	3552.99	290.189	3262.8	0.857993		3538.21	281.148	3257.06	0.92633	0.926229	0.5
660	3527.61	295.835	3231.78	0.849837		3535.91	287.859	3248.05	0.923767	0.919968	0.5
665	3504.24	291.376	3212.86	0.844863		3518.99	285.819	3233.18	0.919537	0.918792	0.5
670	3473.52	292.028	3181.49	0.836614		3505.24	287.089	3218.15	0.915264	0.914068	0.5
675	3451.29	295.553	3155.73	0.82984		3483.03	285.125	3197.9	0.909504	0.912409	0.5
680	3449.39	302.441	3146.95	0.827529		3471.52	283.863	3187.66	0.906592	0.912791	0.5
685	3422.18	286.923	3135.26	0.824456		3461.16	280.132	3181.03	0.904707	0.911296	0.5
690	3404.28	298.08	3106.2	0.816816		3459.38	286.348	3173.03	0.902431	0.905128	0.5
695	3393.84	292.356	3101.48	0.815573		3440.27	283.515	3156.76	0.897803	0.90841	0.5
700	3370.37	297.259	3073.11	0.808114		3423.62	286.775	3136.84	0.892139	0.905816	0.5
705	3348.54	290.642	3057.89	0.804112		3421.18	286.667	3134.51	0.891477	0.901999	0.5
710	3330.85	298.915	3031.94	0.797286		3385.41	283.967	3101.45	0.882072	0.903879	0.5
715	3317.94	293.478	3024.46	0.79532		3374.14	282.937	3091.2	0.879158	0.904638	0.5
720	3295.68	293.874	3001.8	0.789361		3365.12	285.917	3079.21	0.875747	0.901358	0.5
725	3309.37	297.611	3011.76	0.791981		3343.64	284.751	3058.89	0.86997	0.910354	0.5
730	3288.61	291.965	2996.65	0.788006		3343.12	283.677	3059.44	0.870126	0.905624	0.5
745	3358.28	297.142	3061.14	0.804964		3324.87	281.286	3043.59	0.865617	0.929931	1
750	3330.85	293.218	3037.63	0.798783		3140.48	283.673	2856.81	0.812496	0.983122	1
755	3394.47	296.953	3097.51	0.81453		3036.12	283.717	2752.4	0.782802	1.04053	1
760	3489.59	292.81	3196.78	0.840633		3072.17	283.621	2788.55	0.793082	1.05996	1
765	3608.47	297.318	3311.15	0.87071		3127.29	283.803	2843.49	0.808707	1.07667	1
770	3669.57	299.463	3370.11	0.886213		3181.81	280.97	2900.84	0.825017	1.07418	1
775	3708.31	293.419	3414.89	0.897988		3219.18	286.764	2932.41	0.833998	1.07673	1
780	3756.47	288.01	3468.46	0.912076		3253.2	283.52	2969.68	0.844598	1.07989	1
785	3791.84	299.76	3492.07	0.918285		3276.93	284.513	2992.42	0.851064	1.07898	1
790	3788.53	295.071	3493.45	0.918648		3294.95	284.515	3010.44	0.856188	1.07295	1
795	3798.89	299.716	3499.18	0.920152		3310.8	282.731	3028.07	0.861204	1.06845	1
800	3789.44	285.345	3504.09	0.921445		3305.75	282.47	3023.28	0.859841	1.07165	1
805	3806.53	288.338	3518.19	0.925153		3320.45	280.889	3039.56	0.864472	1.07019	1
810	3801.06	291.181	3509.88	0.922968		3337.48	284.485	3053	0.868293	1.06297	1
815	3791.7	292.085	3499.62	0.920269		3332.32	285.937	3046.38	0.866411	1.06216	1
820	3784.16	286.418	3497.74	0.919774		3341.39	285.299	3056.09	0.869173	1.05822	1
825	3797.61	292.311	3505.29	0.921761		3331.57	284.474	3047.1	0.866616	1.06363	1
830	3815.55	290.088	3525.46	0.927063		3327.61	285.568	3042.05	0.865178	1.07153	1
835	3798.12	290.33	3507.79	0.922417		3332.01	283.227	3048.78	0.867093	1.0638	1
840	3802.79	287.226	3515.56	0.924462		3320.91	282.888	3038.02	0.864034	1.06994	1
845	3797.74	299.642	3498.09	0.919868		3319.54	285.032	3034.51	0.863034	1.06585	1
850	3797.06	301.509	3495.55	0.9192		3312.07	285.769	3026.3	0.8607	1.06797	1
855	3785.57	289.081	3496.49	0.919445		3301.33	284.785	3016.55	0.857927	1.07171	1
870	3892.03	297.284	3594.75	0.945285		3697.25	282.802	3414.45	0.971092	0.973425	0.5
875	3871.17	298.724	3572.45	0.93942		3791.99	280.57	3511.42	0.998671	0.94067	0.5
880	3756.97	293.9	3463.07	0.910658		3704.08	283.651	3420.43	0.972792	0.936128	0.5
885	3641.02	299.949	3341.07	0.878576		3603.4	284.841	3318.56	0.943821	0.930872	0.5
890	3573.6	300.098	3273.5	0.860809		3506.1	284.23	3221.87	0.916323	0.939417	0.5
895	3486.81	297.76	3189.05	0.838601		3411.25	285.776	3125.48	0.888906	0.943408	0.5
900	3446.87	295.507	3151.36	0.828691		3374.18	283.807	3090.37	0.878922	0.942849	0.5
905	3423.18	299.332	3123.85	0.821456		3339.38	284.593	3054.79	0.868802	0.945504	0.5
910	3394.98	294.149	3100.83	0.815402		3314.57	284.727	3029.84	0.861707	0.946264	0.5
915	3361.93	296.513	3065.42	0.80609		3305.42	287.173	3018.25	0.85841	0.939051	0.5
920	3371.48	294.371	3077.11	0.809164		3306.29	284.174	3022.12	0.859511	0.941423	0.5
925	3365.98	295.738	3070.24	0.807359		3294.03	281.522	3012.51	0.856778	0.942319	0.5
930	3347.53	298.688	3048.85	0.801733		3286.69	283.175	3003.51	0.85422	0.938555	0.5
935	3313.3	291.495	3021.81	0.794622		3275.3	284.62	2990.68	0.850569	0.934224	0.5
940	3317.76	280.949	3036.82	0.798569		3288.03	283.06	3004.97	0.854634	0.934399	0.5
945	3312.59	290.579	3022.01	0.794675		3287.6	285.012	3002.59	0.853957	0.930579	0.5
950	3289.95	295.41	2994.54	0.787452		3283.07	284.62	2998.45	0.852779	0.923395	0.5
955	3295.35	295.684	2999.67	0.788801		3255.8	283.444	2972.36	0.84536	0.933095	0.5
960	3257.27	292.514	2964.75	0.77962		3236.01	284.907	2951.1	0.839314	0.928878	0.5
965	3260.35	292.255	2968.09	0.780498		3243.39	282.462	2960.93	0.842107	0.926839	0.5
970	3276.31	295.586	2980.73	0.78382		3233.02	286.151	2946.87	0.838111	0.935222	0.5
975	3255.07	290.548	2964.52	0.779557		3239.11	284.078	2955.03	0.84043	0.927569	0.5
995	3257.88	285.977	2971.91	0.7815		3088.4	286.94	2801.46	0.796755	0.980854	1
1000	3321.31	299.464	3021.85	0.794633		2846.81	284.937	2561.88	0.728615	1.09061	1
1005	3468.9	297.815	3171.08	0.833876		2924.79	279.545	2645.24	0.752326	1.1084	1
1010	3584.81	299.388	3285.43	0.863944		2995.38	282.997	2712.39	0.771421	1.11994	1
1015	3669.39	291.086	3378.31	0.888368		3058.09	283.717	2774.37	0.789051	1.12587	1
1020	3705.8	294.433	3411.37	0.897062		3099.99	285.193	2814.79	0.800546	1.12056	1
1025	3748.9	294.32	3454.58	0.908426		3139.05	285.578	2853.47	0.811548	1.11938	1
1030	3747.06	293.053	3454.01	0.908276		3161.88	283.495	2878.38	0.818632	1.1095	1
1035	3802.18	298.601	3503.58	0.92131		3185.09	285.628	2899.46	0.824625	1.11725	1
1040	3813.25	288.05	3525.2	0.926995		3191.78	285.81	2905.97	0.826476	1.12162	1
1045	3810.36	294.341	3516.02	0.924583		3205.25	282.203	2923.05	0.831335	1.11217	1
1050	3823.06	295.032	3528.03	0.927741		3213.74	284.248	2929.49	0.833167	1.11351	1
1055	3821.69	293.346	3528.35	0.927823		3213.8	282.825	2930.97	0.833588	1.11305	1
1060	3786.61	293.65	3492.96	0.918517		3212.63	282.4	2930.23	0.833378	1.10216	1
1065	3818.64	292.94	3525.7	0.927128		3211.71	283.259	2928.45	0.832872	1.11317	1
1070	3798.03	295.958	3502.07	0.920915		3225.73	282.299	2943.43	0.837131	1.10008	1
1075	3785.59	291.508	3494.08	0.918812		3223.47	280.246	2943.22	0.837072	1.09765	1
1080	3797.01	299.198	3497.81	0.919794		3223.4	282.829	2940.57	0.836319	1.09981	1
1085	3794.34	298.203	3496.13	0.919353		3209.83	280.732	2929.1	0.833055	1.10359	1
1090	3783.15	287.157	3495.99	0.919315		3215.7	283.774	2931.93	0.833861	1.10248	1
1095	3744.36	288.917	3455.44	0.908652		3209.58	280.117	2929.47	0.83316	1.09061	1
1100	3765.22	291.299	3473.92	0.91351		3206.73	281.797	2924.93	0.83187	1.09814	1
1105	3757.88	302.025	3455.86	0.908761		14647.1	11097.7	3549.44	1.00948	0.900224	1
1115	3808.79	296.286	3512.51	0.923658		3321.99	285.111	3036.88	0.863709	1.06941	0.5
1120	3779.32	295.181	3484.14	0.916199		3300.51	282.159	3018.35	0.858439	1.06729	0.5
1125	3737.56	291.15	3446.41	0.906276		3275.91	282.155	2993.76	0.851445	1.0644	0.5
1130	3714.8	297.416	3417.38	0.898644		3261.61	279.564	2982.04	0.848113	1.05958	0.5
1135	3704.23	297.518	3406.71	0.895838		3255.9	285.649	2970.25	0.844759	1.06047	0.5
1140	3670.33	294.602	3375.73	0.887691		3251.52	280.207	2971.31	0.84506	1.05045	0.5
1145	3661.27	295.964	3365.3	0.884949		3237.4	281.906	2955.5	0.840563	1.05281	0.5
1150	3615.95	290.018	3325.93	0.874597		3242.51	284.567	2957.94	0.841259	1.03963	0.5
1155	3609.63	302.418	3307.21	0.869673		3230.47	283.607	2946.87	0.838108	1.03766	0.5
1160	3583.6	296.772	3286.83	0.864313		3222.37	282.888	2939.49	0.836009	1.03386	0.5
1165	3548.78	287.993	3260.78	0.857464		3194.67	279.662	2915.01	0.829047	1.03428	0.5
1170	3541.26	294.534	3246.73	0.853769		3188.79	280.148	2908.64	0.827237	1.03207	0.5
1175	3504.07	297.711	3206.36	0.843153		3182.74	280.479	2902.26	0.825422	1.02148	0.5
1180	3481.5	284.525	3196.97	0.840684		3165.2	281.647	2883.56	0.820103	1.0251	0.5
1185	3468.85	294.745	3174.11	0.834671		3154.61	284.241	2870.36	0.816351	1.02244	0.5
1190	3439.8	293.703	3146.1	0.827306		3143.86	280.958	2862.91	0.81423	1.01606	0.5
1195	3419.18	286.278	3132.9	0.823835		3140.91	283.744	2857.17	0.812598	1.01383	0.5
1200	3401.7	285.954	3115.74	0.819324		3136.19	281.75	2854.44	0.811823	1.00924	0.5
1205	3402.2	298.156	3104.04	0.816247		3117.16	282.665	2834.49	0.806149	1.01253	0.5
1210	3391.43	297.221	3094.21	0.813661		3110.53	283.733	2826.8	0.803962	1.01206	0.5
1215	3369.85	297.615	3072.24	0.807883		3086.35	278.18	2808.17	0.798662	1.01155	0.5
1220	3356.08	298.22	3057.86	0.804102		3081.35	282.804	2798.55	0.795926	1.01027	0.5
1225	3321.7	290.347	3031.36	0.797133		3077.39	284.689	2792.7	0.794263	1.00361	0.5
1240	3379.42	296.638	3082.78	0.810657		3152.46	280.642	2871.82	0.816765	0.992522	1
1245	3334.57	291.14	3043.43	0.800307		2801.35	281.78	2519.57	0.716583	1.11684	1
1250	3440.86	300.629	3140.23	0.825763		2833.47	281.218	2552.26	0.725879	1.1376	1
1255	3537.92	293.213	3244.71	0.853236		2899.68	284.03	2615.65	0.74391	1.14696	1
1260	3586.97	291.852	3295.12	0.866492		2929.34	280.333	2649.01	0.753395	1.15012	1
1265	3618.34	293.924	3324.42	0.874198		2953	282.771	2670.23	0.759431	1.15112	1
1270	3648.01	298.597	3349.41	0.880769		2964.36	278.336	2686.03	0.763924	1.15295	1
1275	3660.27	295.07	3365.2	0.884921		2988.94	281.67	2707.27	0.769967	1.1493	1
1280	3686.08	294.74	3391.34	0.891797		2994.01	280.534	2713.48	0.771732	1.15558	1
1285	3685.66	289.463	3396.19	0.893072		2991.96	280.799	2711.16	0.771073	1.15822	1
1290	3709.64	293.007	3416.63	0.898447		3020.08	280.275	2739.81	0.77922	1.15301	1
1295	3704.09	297.194	3406.9	0.895887		3015.46	279.247	2736.21	0.778198	1.15123	1
1300	3716.08	291.254	3424.83	0.900601		3016.96	282.03	2734.93	0.777834	1.15783	1
1305	3710.67	290.498	3420.17	0.899378		3030.87	283.173	2747.7	0.781464	1.15089	1
1310	3720.72	284.545	3436.17	0.903585		3032.11	282.283	2749.83	0.782069	1.15538	1
1315	3741.41	291.212	3450.2	0.907274		3019.85	279.167	2740.68	0.779468	1.16397	1
1320	3749.08	287.343	3461.73	0.910307		3024.23	280.991	2743.24	0.780195	1.16677	1
1325	3769.27	297.955	3471.32	0.912826		3011.46	277.007	2734.45	0.777696	1.17376	1
1330	3749.22	292.715	3456.5	0.908931		3013.71	278.323	2735.39	0.777962	1.16835	1
1335	3731.84	285.228	3446.61	0.90633		3024.74	280.92	2743.82	0.780362	1.16142	1
1340	3748.65	295.429	3453.22	0.908067		3018.98	281.998	2736.98	0.778417	1.16656	1
1345	3754.99	294.078	3460.91	0.91009		3000.14	282.041	2718.09	0.773045	1.17728	1
1350	3735.32	289.302	3446.02	0.906175		2992.73	281.131	2711.6	0.771198	1.17502	1
1355	3759.48	288.693	3470.79	0.912688		3019.58	277.593	2741.98	0.779839	1.17035	1

## Sheet: SPTBN-PMcell1
time (sec)	SPTBN	bg	bgcorrect	norm		PM	bg	bgcorrect	norm	ratio	osmolarity
0	2792.16	343.936	2448.23	1		3829.85	275.582	3554.27	1	1	1
5	2777.88	345.152	2432.73	0.993671		3874.71	274.681	3600.03	1.01287	0.981041	1
10	2806.42	349.319	2457.1	1.00363		3909.22	277.627	3631.6	1.02176	0.982255	1
15	2849.49	341.911	2507.58	1.02424		3934.04	278.731	3655.31	1.02843	0.995934	1
20	2896.67	350.339	2546.33	1.04007		3923.27	274.411	3648.86	1.02661	1.01311	1
25	2886.12	344.585	2541.53	1.03811		3943.44	277.966	3665.47	1.03129	1.00662	1
30	2891.34	347.507	2543.84	1.03905		3926.64	279.85	3646.79	1.02603	1.01269	1
35	2891.16	349.268	2541.89	1.03826		3925.78	279.265	3646.52	1.02595	1.01199	1
40	2928.58	356.653	2571.93	1.05053		3938.67	281.521	3657.15	1.02894	1.02098	1
45	2922.96	350.486	2572.47	1.05075		3943.07	280.087	3662.99	1.03059	1.01956	1
50	2919.27	353.962	2565.3	1.04782		3967.72	277.424	3690.3	1.03827	1.0092	1
55	2901.39	350.206	2551.18	1.04205		3998.81	278.927	3719.88	1.04659	0.99566	1
60	2885.71	347.832	2537.88	1.03662		3963.89	278.924	3684.97	1.03677	0.999853	1
65	2883.44	354.049	2529.39	1.03315		3963.07	278.322	3684.74	1.03671	0.99657	1
70	2876.67	352.227	2524.44	1.03113		3952.45	278.543	3673.91	1.03366	0.997552	1
75	2872.86	347.213	2525.65	1.03162		3960.64	274.394	3686.25	1.03713	0.994689	1
80	2867.44	354.838	2512.6	1.02629		3970.78	281.435	3689.34	1.038	0.98872	1
85	2874.57	347.913	2526.66	1.03203		3965.61	282.572	3683.04	1.03623	0.995952	1
90	2901.25	352.506	2548.75	1.04106		3964.72	281.991	3682.73	1.03614	1.00474	1
95	2900	346.508	2553.49	1.043		3961.01	280.902	3680.1	1.0354	1.00733	1
100	2950.44	355.401	2595.04	1.05997		4007.8	282.326	3725.47	1.04817	1.01126	1
105	2924.35	352.642	2571.71	1.05044		3953.08	277.544	3675.54	1.03412	1.01578	1
110	2916.9	347.519	2569.38	1.04948		3963.05	278.476	3684.58	1.03666	1.01237	1
115	2932.72	361.765	2570.96	1.05013		3963.77	277.801	3685.97	1.03705	1.01261	1
130	3040.64	357.389	2683.25	1.096		4155.81	281.831	3873.97	1.08995	1.00555	0.5
135	3047.43	352.795	2694.63	1.10065		4126.56	281.539	3845.03	1.08181	1.01742	0.5
140	3067.54	354.634	2712.91	1.10811		4160.41	284.668	3875.74	1.09045	1.0162	0.5
145	3097.88	352.943	2744.94	1.1212		4167.15	280.331	3886.82	1.09356	1.02527	0.5
150	3090.33	356.426	2733.9	1.11669		4178.23	284.85	3893.38	1.09541	1.01942	0.5
155	3091.62	351.753	2739.87	1.11912		4260.86	283.66	3977.2	1.11899	1.00012	0.5
160	3105.4	346.085	2759.31	1.12707		4280.7	283.741	3996.96	1.12455	1.00223	0.5
165	3098.96	354.287	2744.67	1.12108		4323.44	278.368	4045.07	1.13809	0.985061	0.5
170	3088.57	349.491	2739.08	1.1188		4325.57	282.02	4043.55	1.13766	0.983422	0.5
175	3097.11	350.368	2746.74	1.12193		4332.33	283.563	4048.77	1.13913	0.984904	0.5
180	3112.9	352.911	2759.99	1.12734		4304.57	281.817	4022.75	1.13181	0.996053	0.5
185	3080.65	345.202	2735.45	1.11732		4314.57	283.993	4030.58	1.13401	0.985282	0.5
190	3072.57	354.989	2717.58	1.11002		4293.08	284.652	4008.43	1.12778	0.984254	0.5
195	3081.29	346.877	2734.41	1.11689		4296.99	280.706	4016.29	1.12999	0.988411	0.5
200	3110.36	354.44	2755.92	1.12568		4295.68	283.844	4011.83	1.12874	0.997291	0.5
205	3104.82	354.709	2750.11	1.12331		4278.01	282.835	3995.18	1.12405	0.999339	0.5
210	3066.14	351.333	2714.81	1.10889		4272.39	286.343	3986.05	1.12148	0.988772	0.5
215	3081.4	353.441	2727.96	1.11426		4270.98	282.081	3988.9	1.12228	0.992849	0.5
220	3078.33	346.778	2731.55	1.11572		4254.72	284.075	3970.64	1.11715	0.998727	0.5
225	3095.6	356.894	2738.7	1.11865		4229.66	284.888	3944.77	1.10987	1.00791	0.5
230	3063.57	352.008	2711.56	1.10756		4205.8	280.252	3925.55	1.10446	1.00281	0.5
235	3053.51	348.337	2705.18	1.10495		4198.4	282.802	3915.6	1.10166	1.00299	0.5
250	3390.03	357.03	3033.01	1.23886		4732.24	285.949	4446.3	1.25097	0.990315	1
255	3342.45	350.731	2991.72	1.22199		4621.07	283.058	4338.01	1.22051	1.00122	1
260	3278.59	354.073	2924.52	1.19454		4520.15	284.907	4235.24	1.19159	1.00248	1
265	3194	355.5	2838.5	1.15941		4407.09	283.305	4123.79	1.16024	0.99929	1
270	3131.32	354.066	2777.25	1.13439		4353.94	284.523	4069.42	1.14494	0.99079	1
275	3106.19	351.272	2754.91	1.12527		4275.76	284.292	3991.47	1.12301	1.00201	1
280	3076.13	353.813	2722.32	1.11196		4253.15	282.922	3970.22	1.11703	0.995458	1
285	3004.23	350.279	2653.95	1.08403		4202.32	284.663	3917.66	1.10224	0.983477	1
290	2978.5	349.548	2628.95	1.07382		4139.7	281.755	3857.95	1.08544	0.989292	1
295	2960.54	349.613	2610.92	1.06646		4128.48	282.272	3846.21	1.08214	0.985508	1
300	2938.41	348.328	2590.08	1.05794		4093.94	284.303	3809.64	1.07185	0.987025	1
305	2944.26	353.179	2591.08	1.05835		4047.99	284.208	3763.78	1.05895	0.999437	1
310	2905.17	353.326	2551.85	1.04232		4034.43	282.127	3752.3	1.05572	0.987314	1
315	2885.72	357.679	2528.04	1.0326		4049.75	285.778	3763.97	1.059	0.975071	1
320	2877.07	353.373	2523.7	1.03083		4027.91	287.115	3740.8	1.05248	0.979427	1
325	2891.33	356.286	2535.04	1.03546		4024.26	286.143	3738.12	1.05173	0.984533	1
330	2866.86	356.147	2510.71	1.02552		4015.67	286.318	3729.35	1.04926	0.977377	1
335	2861.21	353.24	2507.97	1.0244		4022.4	286.014	3736.39	1.05124	0.97447	1
340	2848.59	356.133	2492.45	1.01806		3977.76	284.652	3693.1	1.03906	0.979793	1
345	2845.57	351.46	2494.11	1.01874		3989	282.803	3706.2	1.04275	0.976979	1
350	2824.98	347.879	2477.11	1.0118		3972.72	284.702	3688.02	1.03763	0.975101	1
355	2854.57	367.857	2486.72	1.01572		15441.7	11424.6	4017.12	1.13022	0.898691	1
370	3353	355.731	2997.27	1.22426		4795.1	287.023	4508.08	1.26836	0.965234	0.5
375	3403.99	357.267	3046.73	1.24446		4849.24	285.789	4563.45	1.28393	0.969257	0.5
380	3384.51	353.966	3030.54	1.23785		4843.33	283.81	4559.52	1.28283	0.964939	0.5
385	3306.8	351.034	2955.76	1.20731		4746.05	287.039	4459.01	1.25455	0.962344	0.5
390	3272.63	356.455	2916.18	1.19114		4662.4	285.945	4376.45	1.23132	0.967365	0.5
395	3190.15	350.909	2839.24	1.15971		4569.04	287.013	4282.02	1.20476	0.962612	0.5
400	3127.9	349.035	2778.86	1.13505		4510.78	281.255	4229.52	1.18998	0.953838	0.5
405	3078.12	352.617	2725.5	1.11326		4402.69	285.479	4117.21	1.15838	0.961042	0.5
410	2992.27	352.423	2639.84	1.07827		4326.25	278.326	4047.92	1.13889	0.94677	0.5
415	2960.97	352.448	2608.53	1.06548		4292.43	283.904	4008.52	1.1278	0.944734	0.5
420	2909.41	353.568	2555.84	1.04396		4244.72	281.228	3963.49	1.11514	0.93617	0.5
425	2906.07	357.85	2548.22	1.04084		4178.12	285.559	3892.57	1.09518	0.950385	0.5
430	2857.89	350.693	2507.19	1.02408		4131.84	284.988	3846.86	1.08232	0.946194	0.5
435	2849.57	359.564	2490	1.01706		4091.38	286.145	3805.24	1.07061	0.949985	0.5
440	2795.81	349.663	2446.15	0.999151		4061.1	284.739	3776.36	1.06249	0.940391	0.5
445	2765.71	349.964	2415.74	0.986732		4035.2	283.079	3752.12	1.05566	0.934702	0.5
450	2729.44	352.448	2376.99	0.970902		3977.84	284.297	3693.54	1.03918	0.934292	0.5
455	2713.56	358.314	2355.24	0.96202		3956.51	282.918	3673.6	1.03357	0.930772	0.5
460	2695.9	351.897	2344	0.957429		3955.05	283.618	3671.43	1.03296	0.926875	0.5
465	2695.44	356.722	2338.72	0.95527		3947.92	278.813	3669.1	1.03231	0.925373	0.5
470	2651.41	352.783	2298.62	0.938894		3908.75	282.15	3626.6	1.02035	0.920169	0.5
475	2656.12	347.692	2308.43	0.942899		3912.47	284.925	3627.55	1.02062	0.923852	0.5
490	2568.5	358.884	2209.62	0.902538		3622.18	283.551	3338.63	0.939329	0.960832	1
495	2416.41	358.956	2057.45	0.840385		3401.01	279.556	3121.45	0.878226	0.956912	1
500	2360.98	359.968	2001.02	0.817333		3324.63	283.226	3041.4	0.855704	0.955158	1
505	2336.9	342.22	1994.68	0.814745		3295.68	282.711	3012.97	0.847703	0.961121	1
510	2355.62	357.811	1997.81	0.816022		3327.08	284.486	3042.59	0.856039	0.953254	1
515	2373.93	352.003	2021.93	0.825876		3340.46	281.921	3058.54	0.860525	0.959735	1
520	2399.09	357.538	2041.55	0.833888		3356.64	282.85	3073.79	0.864817	0.964237	1
525	2407.46	354.964	2052.5	0.83836		3386.75	283.178	3103.57	0.873196	0.960106	1
530	2411.66	350.838	2060.82	0.841759		3402.08	282.723	3119.36	0.877637	0.95912	1
535	2421.57	356.699	2064.87	0.843415		3417.01	280.246	3136.76	0.882533	0.955675	1
540	2458.56	356.744	2101.82	0.858505		3435.86	280.969	3154.89	0.887634	0.967183	1
545	2444.24	348.099	2096.14	0.856187		3440.78	281.743	3159.04	0.8888	0.963306	1
550	2482.89	359.783	2123.11	0.867201		3465.24	285.285	3179.96	0.894687	0.969279	1
555	2476.89	357.902	2118.99	0.865519		3454.55	284.057	3170.49	0.892023	0.970288	1
560	2476.34	355.314	2121.03	0.866353		3471.34	281.089	3190.25	0.897583	0.965207	1
565	2480.66	353.829	2126.84	0.868725		3467	281.608	3185.39	0.896215	0.969326	1
570	2485.74	355.167	2130.57	0.870249		3509.36	281.306	3228.06	0.908219	0.958193	1
575	2512.03	360.917	2151.12	0.878643		3497.14	281.925	3215.21	0.904606	0.9713	1
580	2482.97	352.269	2130.7	0.870305		3506.74	282.436	3224.31	0.907164	0.959368	1
585	2513.16	359.218	2153.94	0.879796		3502.61	284.952	3217.66	0.905294	0.971835	1
590	2528.76	356.528	2172.23	0.887267		3519.66	280.264	3239.39	0.911409	0.973512	1
595	2530.42	356.226	2174.19	0.888068		3514.81	282.44	3232.37	0.909432	0.976508	1
615	2897.65	349.267	2548.38	1.04091		4079.21	282.57	3796.64	1.06819	0.97446	0.5
620	2706.93	353.173	2353.75	0.961412		3808.05	282.696	3525.36	0.991866	0.969296	0.5
625	2666.72	360.356	2306.36	0.942053		3751.75	281.532	3470.21	0.976351	0.964871	0.5
630	2665.95	357.033	2308.92	0.943098		3763.66	281.482	3482.18	0.979717	0.962623	0.5
635	2686.4	354.645	2331.75	0.952425		3830.5	282.752	3547.74	0.998164	0.954177	0.5
640	2696.95	350.38	2346.57	0.958478		3852.36	284.61	3567.74	1.00379	0.954858	0.5
645	2733	354.126	2378.88	0.971673		3865.64	283.704	3581.94	1.00778	0.964168	0.5
650	2756.26	355.169	2401.1	0.980749		3915.09	283.843	3631.24	1.02166	0.959959	0.5
655	2763.02	356.041	2406.98	0.983154		3936.57	282.418	3654.15	1.0281	0.95628	0.5
660	2773.95	353.531	2420.42	0.988643		3945.86	281.615	3664.25	1.03094	0.958971	0.5
665	2790.48	355.063	2435.42	0.994768		3966.41	283.602	3682.81	1.03616	0.960049	0.5
670	2786.55	357.859	2428.7	0.992022		3995.39	279.628	3715.76	1.04544	0.948907	0.5
675	2785.46	360.946	2424.52	0.990316		4020.19	285.204	3734.99	1.05085	0.942399	0.5
680	2750.04	354.17	2395.87	0.978614		4010.78	279.946	3730.84	1.04968	0.9323	0.5
685	2766.94	353.399	2413.54	0.985833		3994.87	284.81	3710.06	1.04383	0.944437	0.5
690	2763.22	355.537	2407.68	0.983439		3988.47	285.95	3702.52	1.04171	0.944061	0.5
695	2741.51	359.706	2381.8	0.972867		3971.52	279.304	3692.21	1.03881	0.93652	0.5
700	2739.6	353.973	2385.63	0.974432		3964.86	285.799	3679.06	1.03511	0.941381	0.5
705	2736.07	352.546	2383.53	0.973574		3955.51	284.569	3670.95	1.03283	0.94263	0.5
710	2727.36	355.209	2372.15	0.968924		3958.78	284.493	3674.28	1.03377	0.937276	0.5
715	2711.57	350.265	2361.31	0.964497		3943.62	284.818	3658.81	1.02941	0.93694	0.5
720	2720.42	366.104	2354.31	0.96164		3936.04	284.484	3651.56	1.02737	0.936019	0.5
735	2411.37	354.061	2057.31	0.840328		3352.24	281.554	3070.68	0.863942	0.972667	1
740	2357.61	360.16	1997.45	0.815877		3267.11	281.678	2985.43	0.839956	0.971333	1
745	2375.97	358.285	2017.68	0.824141		3301.36	281.825	3019.53	0.84955	0.970091	1
750	2404.27	360.565	2043.71	0.83477		3344.52	282.017	3062.51	0.861641	0.968814	1
755	2433.91	353.757	2080.16	0.849659		3351.22	281.417	3069.81	0.863695	0.983749	1
760	2399.95	358.014	2041.93	0.834045		3369.13	283.708	3085.42	0.868088	0.960784	1
765	2416.46	357.409	2059.05	0.841038		3387.23	284.064	3103.16	0.873081	0.9633	1
770	2440.91	350.552	2090.36	0.853825		3381.19	282.708	3098.48	0.871764	0.979423	1
775	2466.2	361.176	2105.02	0.859815		3413.11	282.164	3130.95	0.880899	0.976066	1
780	2455.22	355.697	2099.53	0.857571		3414.43	279.444	3134.99	0.882034	0.972265	1
785	2472.43	351.071	2121.36	0.866489		3450.03	287.404	3162.62	0.88981	0.973791	1
790	2491.18	355.939	2135.25	0.87216		3456.52	283.415	3173.1	0.892758	0.976928	1
795	2477.61	351.496	2126.11	0.868428		3487.25	282.361	3204.89	0.9017	0.9631	1
800	2479.71	354.092	2125.62	0.868228		3470.3	277.297	3193.01	0.898358	0.966462	1
805	2486.6	353.344	2133.26	0.871348		3483.38	283.567	3199.81	0.900272	0.967872	1
810	2510.26	357.198	2153.06	0.879438		3495.17	282.079	3213.09	0.90401	0.972819	1
815	2506.31	355.08	2151.23	0.878688		3470.61	279.651	3190.96	0.897783	0.978731	1
820	2493.78	353.259	2140.52	0.874313		3494.26	282.568	3211.69	0.903616	0.967572	1
825	2511.28	358.628	2152.65	0.879269		3523.9	283.999	3239.9	0.911552	0.964584	1
830	2521.23	360.189	2161.04	0.882697		3496.66	281.544	3215.11	0.904577	0.975811	1
835	2543.34	361.395	2181.95	0.891236		3522.55	283.265	3239.28	0.911378	0.977899	1
840	2539.2	359.551	2179.65	0.890298		3535.18	283.168	3252.01	0.914959	0.973047	1
855	2888.95	354.503	2534.45	1.03522		4230.07	286.179	3943.89	1.10962	0.932947	0.5
860	3204.3	352.669	2851.63	1.16477		4689.26	289.513	4399.75	1.23788	0.940944	0.5
865	3108.85	352.376	2756.48	1.12591		4413.03	285.624	4127.41	1.16125	0.969562	0.5
870	2878.26	353.109	2525.15	1.03142		4082.81	280.924	3801.89	1.06967	0.964242	0.5
875	2780.45	352.752	2427.7	0.991616		3946.55	285.946	3660.61	1.02992	0.962811	0.5
880	2769.47	355.675	2413.8	0.985938		3917.09	281.887	3635.2	1.02277	0.963987	0.5
885	2756.82	355.925	2400.9	0.980669		3882.08	283.008	3599.07	1.0126	0.968462	0.5
890	2751.07	354.114	2396.96	0.979059		3926.1	281.623	3644.47	1.02538	0.954827	0.5
895	2756.93	356.261	2400.67	0.980575		3910.23	283.247	3626.98	1.02046	0.960916	0.5
900	2781.19	352.578	2428.61	0.991987		3933.42	281.544	3651.88	1.02746	0.965472	0.5
905	2779.09	357.492	2421.6	0.989125		3948.9	283.269	3665.63	1.03133	0.959075	0.5
910	2772.42	357.412	2415.01	0.986433		3976.68	285.812	3690.87	1.03843	0.949925	0.5
915	2764.98	352.27	2412.71	0.985491		3925.18	283.505	3641.68	1.02459	0.961837	0.5
920	2745.22	347.117	2398.1	0.979525		3942.84	282.22	3660.62	1.02992	0.951066	0.5
925	2729.88	358.107	2371.77	0.968771		3958.86	282.839	3676.03	1.03426	0.936683	0.5
930	2744	357.298	2386.7	0.97487		3923.03	284.698	3638.33	1.02365	0.952346	0.5
935	2709.22	348.088	2361.13	0.964427		3912.93	286.948	3625.98	1.02018	0.945353	0.5
940	2737.18	361.203	2375.98	0.97049		3908.91	285.795	3623.11	1.01937	0.952049	0.5
945	2726.01	360.344	2365.66	0.966276		3899.24	286.444	3612.8	1.01647	0.950621	0.5
950	2690.71	353.118	2337.6	0.954811		3889.71	284.985	3604.72	1.0142	0.941447	0.5
955	2701.36	365.241	2336.12	0.954208		3859.7	283.346	3576.36	1.00622	0.948314	0.5
960	2697.58	364.168	2333.41	0.953102		3832.7	281.308	3551.39	0.999191	0.953874	0.5
975	2518.27	360.187	2158.09	0.881489		3454.36	282.152	3172.21	0.892508	0.987654	1
980	2386.23	359.765	2026.46	0.827727		3276.24	281.621	2994.61	0.84254	0.982418	1
985	2345.92	354.364	1991.56	0.81347		3237.73	281.53	2956.2	0.831733	0.978042	1
990	2373.14	357.186	2015.95	0.823434		3262.53	279.081	2983.45	0.8394	0.980979	1
995	2389.38	355.307	2034.07	0.830835		3251.81	282.846	2968.97	0.835324	0.994625	1
1000	2422.95	356.383	2066.57	0.844108		3309.78	282.882	3026.89	0.851622	0.991177	1
1005	2430.1	357.41	2072.69	0.846608		3317.59	281.554	3036.03	0.854193	0.99112	1
1010	2446.14	356.491	2089.64	0.853534		3329.49	283.305	3046.19	0.857051	0.995896	1
1015	2457.94	354.155	2103.79	0.85931		3348.29	281.367	3066.93	0.862885	0.995856	1
1020	2467.49	357.266	2110.22	0.861939		3358.25	283.841	3074.41	0.864991	0.996472	1
1025	2475.48	349.708	2125.77	0.86829		3396.57	280.147	3116.42	0.876811	0.990282	1
1030	2481.85	356.355	2125.49	0.868176		3407.62	282.671	3124.95	0.879211	0.98745	1
1035	2489.18	353.508	2135.67	0.872335		3403.01	281.42	3121.59	0.878266	0.993247	1
1040	2521.16	356.311	2164.84	0.88425		3423.75	281.11	3142.64	0.884187	1.00007	1
1045	2514.27	354.125	2160.14	0.88233		3443.06	285.997	3157.07	0.888246	0.99334	1
1050	2512.34	353.256	2159.08	0.881895		3424.14	281.661	3142.48	0.884142	0.997459	1
1055	2524.37	353.69	2170.68	0.886633		3421.59	282.029	3139.56	0.88332	1.00375	1
1060	2539.87	356.427	2183.45	0.891848		3431.2	283.206	3147.99	0.885693	1.00695	1
1065	2547.91	356.628	2191.28	0.89505		3445.08	281.746	3163.33	0.890009	1.00566	1
1070	2564.32	354.672	2209.65	0.902551		3439.73	280.786	3158.95	0.888775	1.0155	1
1075	2569.72	362.182	2207.53	0.901687		3481.8	281.3	3200.5	0.900466	1.00136	1
1080	2575.34	356.408	2218.93	0.906342		3507.82	283.088	3224.73	0.907284	0.998961	1
1085	2561.47	351.545	2209.93	0.902665		3513.86	284.334	3229.53	0.908634	0.99343	1
1090	2575.66	359.469	2216.19	0.905222		3501.48	283.601	3217.88	0.905355	0.999853	1
1105	4057.91	358.773	3699.14	1.51094		5859.68	292.002	5567.68	1.56648	0.96455	0.5
1110	3670.93	358.293	3312.63	1.35307		5228.72	285.922	4942.8	1.39067	0.972968	0.5
1115	3307.14	348.546	2958.6	1.20847		4692.79	281.294	4411.5	1.24118	0.97364	0.5
1120	3039.43	352.982	2686.45	1.09731		4271.39	285.35	3986.04	1.12148	0.978445	0.5
1125	2774.01	351.172	2422.84	0.989631		3958.27	283.628	3674.64	1.03387	0.957214	0.5
1130	2639.36	354.693	2284.67	0.933194		3760.39	283.379	3477.01	0.978263	0.95393	0.5
1135	2569.98	350.609	2219.37	0.906521		3680.83	282.304	3398.52	0.956181	0.948065	0.5
1140	2554.64	354.565	2200.08	0.898642		3638.08	281.396	3356.68	0.944408	0.95154	0.5
1145	2524.61	355.734	2168.88	0.885899		3622.67	281.27	3341.4	0.940108	0.942337	0.5
1150	2548.62	357.172	2191.44	0.895115		3618.75	282.395	3336.35	0.938688	0.95358	0.5
1155	2539.61	357.512	2182.1	0.891298		3622.7	281.389	3341.31	0.940082	0.948106	0.5
1160	2543.93	355.133	2188.8	0.894033		3617.42	281.515	3335.91	0.938563	0.952555	0.5
1165	2532.95	354.561	2178.39	0.889783		3631.28	280.564	3350.72	0.94273	0.943836	0.5
1170	2538.11	350.382	2187.73	0.893598		3658.49	284.926	3373.56	0.949158	0.941464	0.5
1175	2560.98	353.029	2207.95	0.901856		3661.97	285.518	3376.45	0.949971	0.949352	0.5
1180	2543.37	353.36	2190.01	0.894528		3650.19	284.988	3365.2	0.946805	0.944786	0.5
1185	2525.84	352.086	2173.75	0.887889		3650.78	285.96	3364.82	0.946697	0.937881	0.5
1190	2528.83	348.732	2180.1	0.890482		3656.8	284.357	3372.45	0.948843	0.938492	0.5
1195	2543.46	363.579	2179.88	0.890392		3637.68	281.49	3356.19	0.944271	0.942942	0.5
1200	2520	357.534	2162.47	0.883278		3642.89	284.337	3358.55	0.944934	0.934752	0.5
1205	2520.65	360.449	2160.2	0.882352		3634.25	286.176	3348.08	0.941987	0.936692	0.5
1220	2235.25	357.379	1877.87	0.767034		3096.59	279.998	2816.6	0.792455	0.967922	1
1225	2256.34	355.108	1901.23	0.776576		3118.61	281.591	2837.02	0.798201	0.972907	1
1230	2300.77	359.572	1941.2	0.7929		3163.84	282.917	2880.92	0.810553	0.978221	1
1235	2323.2	359.452	1963.75	0.802112		3237.09	282.785	2954.31	0.8312	0.965004	1
1240	2351.36	352.168	1999.19	0.816586		3225.37	284.674	2940.7	0.827371	0.986965	1
1245	2376.53	345.644	2030.89	0.829534		3271.49	282.278	2989.21	0.84102	0.986343	1
1250	2398.22	358.817	2039.4	0.833011		3280.16	280.041	3000.12	0.844089	0.986875	1
1255	2400.13	349.767	2050.36	0.837489		3291.71	281.852	3009.86	0.84683	0.98897	1
1260	2427.61	358.417	2069.19	0.845178		3319.12	280.577	3038.55	0.854901	0.988627	1
1265	2420.28	354.12	2066.16	0.843939		3333.93	282.267	3051.66	0.858591	0.982935	1
1270	2453.7	355.489	2098.21	0.857032		3332.32	281.995	3050.32	0.858214	0.998622	1
1275	2441.54	348.578	2092.96	0.854887		3347.36	279.979	3067.38	0.863012	0.990586	1
1280	2434.39	359.135	2075.26	0.847657		3366.36	280.432	3085.93	0.868233	0.976301	1
1285	2454.29	360.177	2094.11	0.855358		3370.31	281.395	3088.91	0.869071	0.984221	1
1290	2446	350.46	2095.54	0.855943		3378.18	283.278	3094.9	0.870755	0.982989	1
1295	2446.33	347.455	2098.88	0.857305		3392.18	282.762	3109.42	0.874841	0.979955	1
1300	2462.55	350.204	2112.35	0.862808		3388.2	281.674	3106.53	0.874026	0.987165	1
1305	2471.66	353.202	2118.46	0.865305		3409.71	280.382	3129.32	0.880441	0.982808	1
1310	2514.09	354.91	2159.18	0.881938		3415.45	280.534	3134.91	0.882013	0.999914	1
1315	2504.15	348.203	2155.95	0.880615		3413.3	284.746	3128.56	0.880225	1.00044	1
1320	2500.44	351.584	2148.86	0.877719		3443.25	281.753	3161.5	0.889493	0.986764	1
1325	2520.23	349.071	2171.16	0.88683		3460.82	281.566	3179.25	0.894488	0.991438	1
1330	2547.75	357.582	2190.17	0.894594		3458.01	280.95	3177.06	0.893872	1.00081	1
1335	2534.52	349.968	2184.56	0.892301		3455.76	285.011	3170.75	0.892095	1.00023	1
1340	2533.93	351.723	2182.2	0.89134		3468.47	281.855	3186.61	0.89656	0.994178	1
1345	2564.28	352.973	2211.31	0.903228		3491.65	284.444	3207.2	0.902353	1.00097	1
1350	2540.58	344.988	2195.59	0.896809		3472.25	285.873	3186.37	0.896492	1.00035	1

## Sheet: SPTBN-PMcell2
time (sec)	SPTBN	bg	bgcorrect	norm		PM	bg	bgcorrect	norm	ratio	osmolarity
0	2983.11	570.919	2412.19	1		3997.46	331.411	3666.05	1	1	1
5	2960.03	562.448	2397.58	0.993942		3996.74	332.05	3664.69	0.99963	0.99431	1
10	2957.41	571.62	2385.79	0.989055		4028.8	334.238	3694.56	1.00778	0.981423	1
15	2961.87	560.751	2401.12	0.995411		4042.58	331.86	3710.72	1.01218	0.983429	1
20	2969.56	563.504	2406.06	0.997457		4052.12	334.352	3717.77	1.01411	0.983582	1
25	2998.09	577.644	2420.44	1.00342		4055.05	333.84	3721.21	1.01505	0.988546	1
30	2979.72	578.468	2401.25	0.995464		4063.38	334.957	3728.42	1.01701	0.978812	1
35	2999.78	576.422	2423.36	1.00463		4051.28	331.812	3719.47	1.01457	0.9902	1
40	3001.45	577.741	2423.71	1.00477		4067.2	334.91	3732.29	1.01807	0.986941	1
45	2968.3	557.988	2410.31	0.999221		4065.78	332.997	3732.78	1.0182	0.981359	1
50	2963.49	559.406	2404.08	0.996638		4068.5	336.139	3732.36	1.01809	0.978931	1
55	2998.6	579.681	2418.92	1.00279		4068.11	333.571	3734.54	1.01868	0.984398	1
60	2972.68	573.229	2399.45	0.994717		4071.74	333.129	3738.61	1.01979	0.975411	1
65	2974.75	571.643	2403.1	0.996232		4074.34	336.621	3737.72	1.01955	0.97713	1
70	2980.35	576.811	2403.54	0.996414		4047.31	334.768	3712.54	1.01268	0.983937	1
75	3001.47	575.428	2426.04	1.00574		4086.55	336.084	3750.46	1.02302	0.983104	1
80	3041.53	583.39	2458.14	1.01905		4081.03	332.072	3748.95	1.02261	0.996515	1
85	3027.67	575.339	2452.33	1.01664		4091.75	336.801	3754.95	1.02425	0.992572	1
90	3018.07	569.841	2448.23	1.01494		4099.97	332.015	3767.96	1.0278	0.987488	1
95	3025.09	576.541	2448.55	1.01507		4078.12	330.99	3747.14	1.02212	0.993108	1
100	3037.42	588.512	2448.91	1.01522		4105.2	335.422	3769.78	1.02829	0.987287	1
105	3020.52	576.852	2443.67	1.01305		4092.4	330.038	3762.36	1.02627	0.987116	1
110	3034.47	586.434	2448.04	1.01486		4089.35	330.657	3758.7	1.02527	0.989844	1
125	2946.72	568.076	2378.65	0.986093		4188.74	331.23	3857.51	1.05223	0.937149	0.5
130	2902.38	585.053	2317.33	0.960674		4092.54	332.219	3760.32	1.02571	0.93659	0.5
135	2860.81	575.195	2285.62	0.947527		4062.3	336.016	3726.28	1.01643	0.932211	0.5
140	2840.05	579.279	2260.78	0.937228		4009.8	331.384	3678.41	1.00337	0.934079	0.5
145	2807.68	573.593	2234.09	0.926164		3965.14	329.974	3635.17	0.991575	0.934033	0.5
150	2788.4	580.905	2207.5	0.915142		3949.86	330.246	3619.62	0.987334	0.926882	0.5
155	2761.1	573.881	2187.22	0.906734		3918.51	330.73	3587.78	0.97865	0.926515	0.5
160	2736.52	572.359	2164.16	0.897177		3907.19	331.661	3575.53	0.975307	0.919892	0.5
165	2710.93	575.519	2135.41	0.885256		3889.07	331.102	3557.97	0.970517	0.912148	0.5
170	2693.77	573.364	2120.4	0.879035		3891.33	328.092	3563.24	0.971956	0.904398	0.5
175	2695.55	583.743	2111.81	0.875472		3878.41	331.354	3547.06	0.967541	0.904842	0.5
180	2699.11	586.475	2112.64	0.875816		3874.61	331.601	3543.01	0.966437	0.906233	0.5
190	2626.74	580.764	2045.98	0.848182		3717.63	327.027	3390.6	0.924865	0.917087	0.5
195	2592.34	567.559	2024.78	0.839393		3728.48	328.824	3399.66	0.927335	0.905167	0.5
200	2597.69	572.09	2025.6	0.839735		3758.59	330.282	3428.31	0.93515	0.897968	0.5
205	2597.06	580.572	2016.49	0.835956		3737.74	330.607	3407.13	0.929374	0.899483	0.5
210	2604.09	581.004	2023.08	0.83869		3754.77	329.762	3425	0.934249	0.897716	0.5
215	2570.07	562.896	2007.17	0.832095		3741.53	332.818	3408.71	0.929804	0.894914	0.5
220	2582.99	569.078	2013.91	0.834889		3761.19	331.139	3430.05	0.935625	0.892332	0.5
225	2580.4	577.376	2003.02	0.830374		3737.13	332.833	3404.3	0.9286	0.894221	0.5
230	2579.88	580.55	1999.33	0.828843		3748.4	332.72	3415.68	0.931705	0.889599	0.5
235	2579.06	583.32	1995.74	0.827355		3734.88	327.499	3407.38	0.92944	0.890165	0.5
240	2550.39	575.304	1975.09	0.818794		3718.98	329.201	3389.78	0.924639	0.885527	0.5
245	2562.57	575.677	1986.89	0.823687		3709.78	329.341	3380.44	0.922093	0.893279	0.5
250	2560.36	575.447	1984.92	0.822869		3715.28	327.709	3387.57	0.924037	0.890515	0.5
255	2561.62	572.116	1989.5	0.824768		3729.16	326.691	3402.47	0.928103	0.88866	0.5
260	2557.93	579.649	1978.28	0.820118		3731.17	330.714	3400.45	0.927552	0.884175	0.5
265	2522.52	565.784	1956.74	0.811186		3739.48	333.68	3405.8	0.929011	0.873171	0.5
270	2531.31	574.834	1956.47	0.811077		3712.63	332.691	3379.94	0.921955	0.879736	0.5
275	2537.99	578.068	1959.92	0.812505		3752.41	332.529	3419.88	0.932851	0.870992	0.5
280	2535.67	576.338	1959.33	0.812263		3722.06	331.621	3390.44	0.924821	0.878292	0.5
285	2517.78	572.219	1945.56	0.806553		3713.81	329.185	3384.62	0.923233	0.873618	0.5
290	2542.28	583.89	1958.39	0.811872		3736.99	331.262	3405.73	0.928992	0.873927	0.5
295	2533.43	583.407	1950.02	0.808401		3715.91	328.18	3387.73	0.924082	0.874815	0.5
300	2534.8	571.953	1962.85	0.81372		3716.4	331.055	3385.34	0.92343	0.881193	0.5
305	2531.83	586.9	1944.93	0.80629		3703.35	330.42	3372.93	0.920044	0.87636	0.5
315	2614.23	587.481	2026.75	0.84021		3671.59	329.504	3342.09	0.911632	0.921655	1
320	2630.92	594.586	2036.33	0.844184		3722.93	331.539	3391.39	0.925079	0.912554	1
325	2661.58	575.436	2086.14	0.864832		3751.16	329.709	3421.45	0.93328	0.926659	1
330	2676.5	579.411	2097.09	0.86937		3793.82	330.807	3463.02	0.944618	0.92034	1
335	2694.65	578.579	2116.07	0.877238		3801.01	332.921	3468.08	0.946	0.927314	1
340	2726.61	593.05	2133.56	0.88449		3812.3	334.93	3477.37	0.948533	0.932482	1
345	2742.43	588.455	2153.98	0.892954		3792.44	329.2	3463.24	0.944679	0.945246	1
350	2747.26	578.529	2168.73	0.899071		3848.95	337.337	3511.62	0.957875	0.93861	1
355	2749	577.772	2171.23	0.900107		3861.69	335.836	3525.86	0.961759	0.935897	1
360	2750.64	574.814	2175.83	0.902013		3855.18	334.86	3520.32	0.960248	0.939355	1
365	2747.48	571.81	2175.67	0.901945		3875.13	329.539	3545.59	0.967141	0.932589	1
370	2746.05	556.182	2189.87	0.907833		3833.43	328.533	3504.9	0.956042	0.949575	1
375	2752.48	571.784	2180.7	0.904032		3845.35	335.993	3509.36	0.957258	0.944397	1
380	2765.17	571.63	2193.54	0.909357		3845.15	333.804	3511.35	0.957801	0.949422	1
385	2785.16	583.64	2201.52	0.912663		3831.66	332.063	3499.6	0.954596	0.956072	1
390	2794.11	568.15	2225.96	0.922796		3836.03	331.236	3504.8	0.956014	0.965254	1
395	2806.99	580.045	2226.94	0.923203		3815.35	330.238	3485.11	0.950645	0.971134	1
400	2795.25	570.017	2225.24	0.922495		3829.27	331.149	3498.12	0.954193	0.966781	1
405	2806.19	570.001	2236.19	0.927037		3831.74	334.237	3497.5	0.954025	0.971712	1
410	2832.5	584.398	2248.1	0.931974		3854.38	333.98	3520.39	0.960269	0.970535	1
415	2824.63	590.701	2233.93	0.926099		3827.28	332.273	3495.01	0.953344	0.971422	1
430	2962.9	574.765	2388.14	0.990027		4238.27	342.406	3895.86	1.06269	0.931628	0.5
435	2856.03	585.329	2270.7	0.941343		4038.58	333.939	3704.64	1.01053	0.931537	0.5
440	2769.8	583.519	2186.28	0.906346		3849.42	336.217	3513.2	0.958307	0.945778	0.5
445	2689.46	582.494	2106.97	0.873465		3724.96	330.182	3394.78	0.926003	0.943264	0.5
450	2704.23	588.344	2115.88	0.877162		3703.44	331.392	3372.05	0.919805	0.953639	0.5
455	2695.88	582.36	2113.52	0.87618		3714.77	331.969	3382.8	0.922736	0.949546	0.5
460	2691.47	567.291	2124.18	0.880601		3743.86	335.093	3408.77	0.929819	0.947067	0.5
465	2691.84	566.247	2125.59	0.881187		3755.85	332.482	3423.37	0.933803	0.943654	0.5
470	2702.84	578.114	2124.73	0.880828		3757.47	333.044	3424.42	0.93409	0.94298	0.5
475	2689.76	578.067	2111.69	0.875425		3754.46	330.777	3423.68	0.933888	0.937398	0.5
480	2696.87	580.167	2116.71	0.877503		3760.08	333.569	3426.51	0.93466	0.938847	0.5
485	2671.75	571.31	2100.44	0.870759		3744.39	332.37	3412.02	0.930707	0.935588	0.5
490	2676.59	571.995	2104.6	0.872483		3742.9	328.673	3414.23	0.931309	0.936836	0.5
495	2658.76	568.424	2090.33	0.866569		3738.66	331.11	3407.55	0.929487	0.932308	0.5
500	2668.84	584.933	2083.9	0.863904		3735.41	331.606	3403.8	0.928465	0.930465	0.5
505	2657.63	583.798	2073.83	0.859729		3717.81	332.398	3385.41	0.92345	0.930997	0.5
510	2644.1	568.951	2075.15	0.860274		3695.94	335.796	3360.15	0.916557	0.938592	0.5
515	2650.97	584.574	2066.39	0.856645		3686.96	334.042	3352.92	0.914586	0.936647	0.5
520	2615.65	572.13	2043.52	0.847163		3691.55	331.767	3359.79	0.916459	0.924388	0.5
525	2622.68	581.31	2041.37	0.846269		3672.21	331.777	3340.43	0.911179	0.928763	0.5
530	2624.28	576.058	2048.22	0.849111		3693.3	329.841	3363.46	0.917461	0.925501	0.5
535	2606.59	576.622	2029.96	0.841543		3695.39	336.816	3358.58	0.916129	0.918585	0.5
540	2594.86	565.782	2029.07	0.841174		3677.05	333.278	3343.78	0.912092	0.922248	0.5
555	2645.06	579.621	2065.44	0.856248		3672.02	331.191	3340.83	0.911288	0.939602	1
560	2656.47	585.078	2071.39	0.858718		3620.47	329.795	3290.67	0.897607	0.956675	1
565	2659.22	581.415	2077.8	0.861374		3631.86	329.754	3302.1	0.900725	0.956313	1
570	2696.54	577.764	2118.78	0.878361		3659.41	331.44	3327.97	0.90778	0.967592	1
575	2707.16	577.872	2129.29	0.882719		3682.78	328.407	3354.38	0.914984	0.964737	1
580	2742.1	577.589	2164.51	0.897322		3706.76	333.206	3373.56	0.920216	0.975122	1
585	2766.05	577.005	2189.04	0.907491		3693.67	331.239	3362.43	0.917181	0.989435	1
590	2779.53	574.339	2205.19	0.914185		3712.55	332.656	3379.89	0.921942	0.991586	1
595	2796.55	575.998	2220.56	0.920555		3740.8	330.865	3409.93	0.930137	0.989699	1
600	2813.49	583.798	2229.69	0.924342		3758.37	334.539	3423.83	0.933929	0.989734	1
605	2798.42	580.714	2217.7	0.919373		3741.91	333.942	3407.97	0.929602	0.988996	1
610	2815.11	583.558	2231.55	0.925111		3763.65	334.36	3429.29	0.935419	0.988981	1
615	2824.5	572.855	2251.65	0.933445		3772.83	332.001	3440.82	0.938564	0.994545	1
620	2815.21	580.741	2234.47	0.926323		3758.26	336.387	3421.87	0.933395	0.992423	1
625	2800.51	565.163	2235.35	0.926689		3771.8	331.682	3440.12	0.938372	0.987549	1
630	2849.14	581.966	2267.18	0.939881		3758.8	329.859	3428.94	0.935321	1.00488	1
635	2839.91	570.9	2269.01	0.94064		3756.4	332.589	3423.82	0.933924	1.00719	1
640	2842.93	569.555	2273.38	0.942453		3764.84	332.366	3432.47	0.936286	1.00659	1
645	2843.92	578.306	2265.62	0.939236		3774.27	334.382	3439.89	0.938308	1.00099	1
650	2878.13	586.509	2291.62	0.950015		3759.8	330.973	3428.83	0.935292	1.01574	1
655	2867.9	581.846	2286.06	0.947709		3767.99	330.807	3437.18	0.93757	1.01081	1
660	2852	581.623	2270.37	0.941207		3768.04	332.201	3435.84	0.937204	1.00427	1
675	2999.36	602.82	2396.54	0.99351		3879.55	330.816	3548.74	0.967999	1.02635	0.5
680	2965.38	582.261	2383.12	0.987948		3847.37	330.496	3516.87	0.959308	1.02985	0.5
685	2916.01	567.659	2348.35	0.973534		3838.55	335.45	3503.1	0.955551	1.01882	0.5
690	2905.66	575.975	2329.68	0.965793		3811.82	332.334	3479.49	0.949111	1.01758	0.5
695	2868.97	578.014	2290.96	0.94974		3771.01	331.662	3439.34	0.93816	1.01234	0.5
700	2838.25	565.29	2272.96	0.942279		3767.53	331.663	3435.87	0.937213	1.00541	0.5
705	2822.86	566.226	2256.63	0.93551		3737.97	329.369	3408.61	0.929775	1.00617	0.5
710	2814.78	576.51	2238.27	0.9279		3740.27	329.321	3410.95	0.930415	0.997298	0.5
715	2803.92	583.579	2220.34	0.920467		3712.81	331.314	3381.49	0.92238	0.997926	0.5
720	2790.23	572.708	2217.52	0.919298		3716.97	332.492	3384.48	0.923195	0.995779	0.5
725	2798.16	580.256	2217.91	0.919457		3684.14	329.302	3354.84	0.91511	1.00475	0.5
730	2756.57	570.201	2186.37	0.906385		3655.87	327.568	3328.3	0.907871	0.998363	0.5
735	2750.09	568.179	2181.92	0.904536		3667.09	329.328	3337.77	0.910453	0.993501	0.5
740	2744.73	577.131	2167.6	0.898603		3662.59	329.699	3332.89	0.909121	0.98843	0.5
745	2715.07	570.508	2144.56	0.889051		3651.74	327.535	3324.2	0.906752	0.980479	0.5
750	2703.64	563.526	2140.11	0.887207		3635.8	327.002	3308.79	0.90255	0.983001	0.5
755	2690.42	577.813	2112.6	0.875802		3624.54	329.047	3295.5	0.898923	0.974279	0.5
760	2668.95	568.742	2100.21	0.870663		3634.27	328.634	3305.64	0.901688	0.965592	0.5
765	2656.31	583.173	2073.14	0.859442		3613.79	326.925	3286.87	0.896569	0.95859	0.5
770	2658.88	577.674	2081.2	0.862785		3614.81	328.887	3285.92	0.896311	0.962596	0.5
775	2655.12	595.251	2059.87	0.853942		3596.99	327.918	3269.07	0.891713	0.957642	0.5
790	2691.81	588.398	2103.41	0.87199		3552.74	331.053	3221.68	0.878788	0.992264	1
795	2677.9	575.525	2102.37	0.871562		3519.77	325.232	3194.54	0.871383	1.0002	1
800	2701.98	574.639	2127.34	0.881911		3546.61	322.606	3224.01	0.879422	1.00283	1
805	2711.5	582.082	2129.42	0.882772		3588.97	330.576	3258.39	0.888802	0.993215	1
810	2732.22	576.901	2155.32	0.893512		3626.6	328.646	3297.96	0.899594	0.99324	1
815	2747.28	577.7	2169.57	0.89942		3646.4	331.344	3315.06	0.904258	0.99465	1
820	2772.22	580.724	2191.49	0.908505		3662.29	327.783	3334.51	0.909563	0.998837	1
825	2766.04	574.737	2191.3	0.908428		3632.64	331.221	3301.42	0.900538	1.00876	1
830	2783.84	575.263	2208.58	0.91559		3647.26	328.747	3318.51	0.9052	1.01148	1
835	2773.35	561.75	2211.6	0.916841		3671.53	328.858	3342.67	0.911791	1.00554	1
840	2789.13	573.325	2215.8	0.918584		3651.41	326.093	3325.32	0.907056	1.01271	1
845	2782.33	565.668	2216.67	0.918942		3670.91	323.942	3346.97	0.912964	1.00655	1
850	2807.57	569.662	2237.9	0.927746		3675.62	330.77	3344.85	0.912385	1.01684	1
855	2798.24	572.547	2225.69	0.922684		3666.71	329.549	3337.16	0.910287	1.01362	1
860	2823.88	573.535	2250.35	0.932905		3656.93	326.437	3330.49	0.908467	1.0269	1
865	2810.78	570.424	2240.35	0.928762		3666.36	330.056	3336.3	0.910053	1.02056	1
870	2816.78	571.609	2245.17	0.930759		3652.59	330.654	3321.93	0.906134	1.02718	1
875	2843.02	568.448	2274.57	0.942946		3651.57	328.506	3323.06	0.906441	1.04027	1
880	2840.21	565.289	2274.92	0.943093		3614.92	328.587	3286.33	0.896422	1.05206	1
885	2854.31	586.983	2267.33	0.939945		3641.15	326.72	3314.43	0.904086	1.03966	1
890	2843.75	579.778	2263.97	0.938553		3635.51	326.821	3308.69	0.902522	1.03992	1
895	2857.55	573.532	2284.02	0.946863		3648.68	329.324	3319.36	0.905432	1.04576	1
900	2844.66	578.271	2266.39	0.939554		3632.46	331.179	3301.28	0.900501	1.04337	1
915	2827.09	578.49	2248.6	0.93218		3629.54	331.727	3297.82	0.899555	1.03627	0.5
920	2825.63	580.514	2245.12	0.930737		3615.8	327.353	3288.45	0.896999	1.03761	0.5
925	2813.76	577.716	2236.04	0.926973		3629.89	327.752	3302.14	0.900734	1.02913	0.5
930	2818.14	571.927	2246.21	0.931189		3626.61	327.658	3298.95	0.899864	1.03481	0.5
935	2812.62	576.1	2236.52	0.927171		3609.69	325.869	3283.82	0.895739	1.03509	0.5
940	2792.14	565.231	2226.91	0.923189		3625.1	326.886	3298.22	0.899665	1.02615	0.5
945	2795.39	572.724	2222.67	0.92143		3614.03	325.532	3288.5	0.897014	1.02722	0.5
950	2784.79	575.19	2209.6	0.916014		3566.96	323.937	3243.03	0.88461	1.0355	0.5
955	2775.67	570.677	2204.99	0.914104		3589.29	326.1	3263.19	0.89011	1.02696	0.5
960	2776.39	580.699	2195.7	0.910249		3577.95	320.962	3256.98	0.888417	1.02457	0.5
965	2774.22	574.367	2199.86	0.911974		3573.24	324.265	3248.98	0.886234	1.02904	0.5
970	2782.22	582.511	2199.71	0.911912		3551.1	324.9	3226.2	0.880021	1.03624	0.5
975	2747.59	571.762	2175.83	0.902013		3552.24	322.038	3230.2	0.881112	1.02372	0.5
980	2752.66	576.986	2175.67	0.901949		3554.25	324.193	3230.06	0.881073	1.02369	0.5
985	2731.32	570.228	2161.09	0.895904		3549.47	323.089	3226.38	0.880069	1.01799	0.5
990	2712.64	562.612	2150.03	0.891317		3537.95	320.823	3217.12	0.877544	1.0157	0.5
995	2705.55	561.33	2144.22	0.888909		3529.63	324.896	3204.74	0.874165	1.01687	0.5
1000	2702.7	570.453	2132.25	0.883947		3523.21	324.879	3198.33	0.872418	1.01322	0.5
1005	2695.68	569.005	2126.67	0.881634		3515.95	326.294	3189.66	0.870052	1.01331	0.5
1010	2711.61	571.96	2139.65	0.887013		3504.59	324.557	3180.04	0.867428	1.02258	0.5
1015	2681.77	571.846	2109.92	0.87469		3527.21	325.838	3201.37	0.873248	1.00165	0.5
1020	2700.24	587.959	2112.28	0.875669		14606.7	11003	3603.75	0.983005	0.890808	0.5
1035	2726.93	574.969	2151.96	0.892117		3469.23	320.884	3148.35	0.858784	1.03881	1
1040	2751.83	568.982	2182.85	0.904922		3465.37	327.999	3137.37	0.855791	1.05741	1
1045	2767.04	571.597	2195.45	0.910145		3499.58	326.36	3173.22	0.86557	1.0515	1
1050	2798.54	580.086	2218.45	0.919684		3512.46	324.389	3188.07	0.869619	1.05757	1
1055	2816.19	570.716	2245.48	0.930886		3543.87	324.537	3219.33	0.878147	1.06006	1
1060	2838.39	571.646	2266.74	0.9397		3571.16	328.378	3242.79	0.884544	1.06236	1
1065	2861.01	573.553	2287.45	0.948288		3561.8	324.541	3237.26	0.883037	1.07389	1
1070	2884.11	571.778	2312.33	0.9586		3589.74	325.871	3263.87	0.890296	1.07672	1
1075	2887.45	575.943	2311.51	0.958261		3586.57	321.369	3265.2	0.890657	1.0759	1
1080	2887.75	571.607	2316.15	0.960183		3611.61	324.395	3287.21	0.896663	1.07084	1
1085	2910.36	571.844	2338.52	0.969457		3597.88	329.844	3268.03	0.891431	1.08753	1
1090	2892.52	553.166	2339.35	0.969804		3591.7	324.164	3267.54	0.891297	1.08808	1
1095	2910.6	570.328	2340.28	0.970186		3601.28	328.611	3272.67	0.892695	1.08681	1
1100	2889	570.575	2318.43	0.961129		3595.3	327.688	3267.61	0.891316	1.07833	1
1105	2928.23	568.83	2359.4	0.978114		3602.84	323.859	3278.98	0.894418	1.09358	1
1110	2923.62	565.486	2358.13	0.977589		3614.37	326.996	3287.37	0.896706	1.0902	1
1115	2942.25	576.142	2366.11	0.980894		3601.21	324.924	3276.28	0.893682	1.09759	1
1120	2930.01	563.479	2366.53	0.981072		3606.98	329.821	3277.16	0.893921	1.09749	1
1125	2948.65	573.999	2374.65	0.984438		3588.54	323.632	3264.91	0.89058	1.10539	1
1130	2950.39	573.726	2376.67	0.985272		3602.68	325.665	3277.02	0.893882	1.10224	1
1135	2918.99	561.695	2357.3	0.977243		3616.91	325.76	3291.15	0.897737	1.08856	1
1140	2948.75	577.296	2371.46	0.983112		3588.27	325.136	3263.13	0.890095	1.1045	1
1155	3036.81	581.184	2455.62	1.018		3759.55	328.534	3431.02	0.935889	1.08774	0.5
1160	2973.66	574.025	2399.63	0.994792		3735.44	329.114	3406.32	0.929153	1.07064	0.5
1165	2901.5	573.337	2328.16	0.965164		3621.21	327.311	3293.9	0.898488	1.07421	0.5
1170	2888.7	578.716	2309.98	0.957628		3557.36	326.051	3231.31	0.881414	1.08647	0.5
1175	2815.53	560.38	2255.15	0.934896		3522.34	329.1	3193.24	0.87103	1.07332	0.5
1180	2833.72	573.897	2259.83	0.936835		3531.68	324.954	3206.72	0.874707	1.07103	0.5
1185	2815.66	571.188	2244.47	0.930471		3517.35	322.257	3195.09	0.871535	1.06762	0.5
1190	2784.24	568.758	2215.48	0.918449		3488.89	324.696	3164.2	0.863108	1.06412	0.5
1195	2788.45	580.48	2207.97	0.915336		3458.03	324.601	3133.43	0.854715	1.07092	0.5
1200	2763.11	570.565	2192.54	0.908941		3473.27	327.03	3146.24	0.85821	1.05911	0.5
1205	2736.58	573.157	2163.43	0.896871		3452.94	327.06	3125.88	0.852656	1.05186	0.5
1210	2726.05	574.402	2151.65	0.891988		3433.08	323.756	3109.33	0.84814	1.0517	0.5
1215	2684.15	556.282	2127.87	0.882131		3436.76	327.912	3108.85	0.848009	1.04024	0.5
1220	2696.08	573.583	2122.49	0.879902		3428.93	325.145	3103.79	0.84663	1.0393	0.5
1225	2676.89	570.914	2105.98	0.873056		3407.33	324.135	3083.19	0.841012	1.0381	0.5
1230	2655.11	572.089	2083.02	0.863538		3419.51	324.72	3094.79	0.844174	1.02294	0.5
1235	2641.5	574.044	2067.46	0.857085		3391.84	322.822	3069.02	0.837146	1.02382	0.5
1240	2613.96	574.028	2039.93	0.845674		3399.33	323.626	3075.7	0.838968	1.00799	0.5
1245	2603.66	566.117	2037.55	0.844687		3368.71	322.451	3046.26	0.830937	1.01655	0.5
1250	2591.93	572.03	2019.9	0.837371		3359.94	325.462	3034.48	0.827723	1.01166	0.5
1255	2578.98	568.769	2010.21	0.833355		3355.88	323.109	3032.78	0.827259	1.00737	0.5
1260	2598.44	582.117	2016.32	0.835887		3345.93	327.761	3018.17	0.823274	1.01532	0.5
1275	2629.3	595.682	2033.62	0.843059		3254.07	319.679	2934.39	0.800422	1.05327	1
1280	2646.09	589.911	2056.17	0.852409		3277.42	323.041	2954.38	0.805875	1.05774	1
1285	2675.41	571.434	2103.98	0.872225		3336.92	325.594	3011.32	0.821408	1.06187	1
1290	2733.53	572.538	2160.99	0.895862		3373.58	324.902	3048.68	0.831596	1.07728	1
1295	2762.16	581.63	2180.53	0.903963		3397.7	330.222	3067.48	0.836726	1.08036	1
1300	2774.29	573.704	2200.59	0.912276		3399.95	324.762	3075.19	0.838828	1.08756	1
1305	2793.14	566.592	2226.54	0.923037		3432.12	326.479	3105.64	0.847136	1.0896	1
1310	2799.93	567.796	2232.14	0.925355		3445.74	326.324	3119.42	0.850892	1.08751	1
1315	2827.78	570.219	2257.56	0.935895		3454.23	325.662	3128.57	0.853389	1.09668	1
1320	2824.61	566.947	2257.67	0.935939		3464.36	326.935	3137.43	0.855805	1.09364	1
1325	2824.05	565.493	2258.55	0.936307		3478.91	328.884	3150.02	0.859241	1.08969	1
1330	2848.73	574.384	2274.35	0.942854		3470.14	322.427	3147.71	0.858611	1.09812	1
1335	2839.83	579.702	2260.13	0.936962		3465.58	326.855	3138.73	0.85616	1.09438	1
1340	2843.93	578.744	2265.18	0.939055		3472.99	329.585	3143.4	0.857435	1.09519	1
1345	2852.76	569.384	2283.37	0.946596		3473.14	326.7	3146.44	0.858265	1.10292	1
1350	2885.32	585.706	2299.61	0.953329		3455.62	324.913	3130.71	0.853972	1.11635	1
1355	2866.93	578.632	2288.29	0.948637		3456.79	328.421	3128.37	0.853335	1.11168	1
1360	2848.11	565.415	2282.7	0.946316		3429.74	322.461	3107.28	0.847583	1.11649	1
1365	2864.34	560.553	2303.79	0.955061		3456.16	326.425	3129.73	0.853706	1.11872	1
1370	2887.24	563.967	2323.27	0.963135		3440.63	327.334	3113.3	0.849223	1.13414	1
1375	2891.01	574.843	2316.16	0.96019		3468.67	326.656	3142.02	0.857057	1.12033	1
1380	2857.34	567.982	2289.35	0.949076		3460.05	322.738	3137.32	0.855775	1.10902	1
1385	2885.53	570.734	2314.8	0.959625		3458.3	327.466	3130.84	0.854007	1.12367	1
1390	2879.79	577.606	2302.18	0.954393		3451.43	321.133	3130.3	0.853861	1.11774	1
1395	2878.47	572.064	2306.41	0.956146		3462.94	323.56	3139.38	0.856338	1.11655	1
1400	2863.82	566.074	2297.75	0.952556		3459.42	325.332	3134.09	0.854895	1.11424	1

## Sheet: SPTBN-PMcell3
time (sec)	SPTBN	bg	bgcorrect	norm		PM	bg	bgcorrect	norm	ratio	osmolarity
0	4465.3	805.878	3659.42	1		4693.11	267.697	4425.42	1	1	1
5	4460.41	812.424	3647.98	0.996873		4739.81	268.747	4471.06	1.01031	0.986697	1
10	4494.67	818.032	3676.64	1.0047		4778.88	271.495	4507.39	1.01852	0.986433	1
15	4525.27	813.864	3711.41	1.01421		4806.06	271.766	4534.3	1.0246	0.989852	1
20	4508.27	831.31	3676.96	1.00479		4803.87	268.672	4535.2	1.02481	0.98047	1
25	4532.4	819.173	3713.23	1.0147		4822.3	271.222	4551.08	1.0284	0.986685	1
30	4543.31	822.858	3720.45	1.01668		4799.44	269.3	4530.14	1.02366	0.993173	1
35	4517.49	825.806	3691.69	1.00882		4827.4	267.829	4559.57	1.03031	0.979135	1
40	4526.52	828.27	3698.25	1.01061		4790.59	269.593	4521	1.0216	0.989243	1
45	4583.67	825.845	3757.83	1.02689		4816.49	273.495	4542.99	1.02657	1.00031	1
50	4574.3	821.615	3752.69	1.02549		4819.85	271.007	4548.85	1.02789	0.997661	1
55	4572.06	822.495	3749.57	1.02463		4805.86	271.185	4534.67	1.02469	0.999947	1
60	4564.3	831.736	3732.56	1.01999		4805.24	269.605	4535.64	1.02491	0.995198	1
65	4563.73	826.462	3737.27	1.02127		4854.95	272.419	4582.53	1.0355	0.986258	1
70	4525.2	818.763	3706.44	1.01285		4833.75	272.634	4561.12	1.03066	0.982714	1
75	4539.44	816.735	3722.71	1.01729		4839.32	273.12	4566.2	1.03181	0.98593	1
80	4526.71	823.733	3702.98	1.0119		4799.5	268.16	4531.34	1.02393	0.988249	1
85	4558.29	822.414	3735.87	1.02089		4829.14	272.146	4556.99	1.02973	0.991414	1
90	4544.17	821.976	3722.19	1.01715		4820.83	277.612	4543.22	1.02662	0.990779	1
95	4599.13	837.292	3761.84	1.02799		4814.26	272.463	4541.8	1.0263	1.00165	1
100	4585.77	825.769	3760	1.02748		4802.23	273.009	4529.22	1.02346	1.00393	1
105	4621.73	827.542	3794.19	1.03683		4821.48	272.832	4548.64	1.02785	1.00874	1
110	4688.46	849.053	3839.41	1.04918		15801	11375.4	4425.61	1.00004	1.04914	1
125	5318.23	833.668	4484.56	1.22548		5645.06	274.593	5370.47	1.21355	1.00983	0.5
130	5021.87	835.75	4186.12	1.14393		5219.76	270.565	4949.19	1.11836	1.02287	0.5
135	4755.02	830.437	3924.58	1.07246		4982.61	271.924	4710.68	1.06446	1.00751	0.5
140	4686.07	838.723	3847.35	1.05135		4905.1	273.819	4631.28	1.04652	1.00462	0.5
145	4612.86	829.695	3783.16	1.03381		4890.09	277.376	4612.71	1.04232	0.991836	0.5
150	4614.3	823.989	3790.31	1.03577		4863.79	276.571	4587.22	1.03656	0.999233	0.5
155	4529.03	821.228	3707.8	1.01322		4848.22	275.24	4572.98	1.03334	0.980525	0.5
160	4533.5	833.266	3700.24	1.01115		4832.36	273.648	4558.72	1.03012	0.981586	0.5
165	4501.37	833.609	3667.76	1.00228		4798.67	275.252	4523.42	1.02214	0.980563	0.5
170	4440.44	822.467	3617.97	0.988673		4772.48	273.227	4499.25	1.01668	0.972449	0.5
175	4468.38	828.552	3639.83	0.994644		4724.17	271.67	4452.5	1.00612	0.988594	0.5
180	4422.9	802.247	3620.65	0.989404		4736.13	275.156	4460.97	1.00803	0.981518	0.5
185	4445.12	834.759	3610.36	0.986593		4737.79	275.3	4462.49	1.00838	0.978398	0.5
190	4390.32	814.864	3575.45	0.977053		4707.97	273.039	4434.93	1.00215	0.974957	0.5
195	4418.78	827.44	3591.34	0.981395		4692.49	275.207	4417.28	0.998162	0.983202	0.5
200	4392.72	828.28	3564.43	0.974043		4635.93	273.512	4362.41	0.985763	0.98811	0.5
205	4353	825.281	3527.72	0.964009		4620.27	274.179	4346.09	0.982075	0.981604	0.5
210	4305.44	814.088	3491.35	0.954071		4589.75	273.915	4315.84	0.975238	0.978295	0.5
215	4303.56	820.871	3482.69	0.951705		4582.08	276.028	4306.05	0.973028	0.978086	0.5
220	4308.86	830.352	3478.51	0.950563		4582.81	278.311	4304.5	0.972677	0.977265	0.5
225	4263.24	838.437	3424.81	0.935887		4572.94	277.379	4295.56	0.970656	0.96418	0.5
240	4354.56	848.792	3505.77	0.958012		4574.68	273.839	4300.84	0.97185	0.985761	1
245	4259.33	836.304	3423.02	0.9354		4514.43	275.759	4238.67	0.957802	0.976611	1
250	4203	822.284	3380.71	0.923837		4491.82	272.949	4218.87	0.953328	0.969066	1
255	4214.74	825.574	3389.16	0.926147		4483.45	273.058	4210.4	0.951412	0.973445	1
260	4212.26	822.26	3390	0.926376		4445.17	272.724	4172.44	0.942836	0.982542	1
265	4164.29	817.247	3347.04	0.914637		4415.75	272.085	4143.66	0.936332	0.97683	1
270	4172.99	825.018	3347.98	0.914891		4430.93	274.173	4156.76	0.939292	0.974022	1
275	4155.76	819.777	3335.99	0.911615		4415.03	272.415	4142.62	0.936096	0.973847	1
280	4151.68	835.226	3316.45	0.906277		4401.81	273.872	4127.93	0.932778	0.971588	1
285	4158.75	837.158	3321.59	0.907681		4395.19	274.698	4120.49	0.931097	0.974851	1
290	4160.01	813.567	3346.44	0.914471		4370.33	275.646	4094.69	0.925265	0.988334	1
295	4148.85	828.996	3319.85	0.907206		4368.27	273.792	4094.48	0.925219	0.980531	1
300	4156.95	827.275	3329.68	0.909891		4359.51	276.728	4082.78	0.922576	0.98625	1
305	4161.66	823.799	3337.87	0.912129		4324.35	275.614	4048.74	0.914883	0.99699	1
310	4151.05	824.86	3326.19	0.908939		4361.84	273.344	4088.5	0.923867	0.983842	1
315	4166.24	834.868	3331.38	0.910355		4366.82	275.33	4091.49	0.924544	0.984653	1
320	4144.33	811.375	3332.95	0.910787		4379.38	272.029	4107.35	0.928128	0.981316	1
325	4136.54	829.26	3307.28	0.90377		4372.2	275.577	4096.62	0.925703	0.976307	1
330	4132.04	818.239	3313.8	0.905553		4365.11	270.182	4094.93	0.925321	0.978637	1
335	4125.44	815.351	3310.09	0.904538		4347.77	276.259	4071.51	0.920029	0.983163	1
340	4118.88	821.749	3297.13	0.900998		4363.82	274.644	4089.18	0.92402	0.975084	1
345	4142.93	827.399	3315.53	0.906025		4347.25	275.575	4071.67	0.920065	0.984739	1
350	4147.06	829.289	3317.77	0.906636		4346.78	276.271	4070.51	0.919803	0.985685	1
365	4243.93	860.835	3383.09	0.924487		4377.36	273.639	4103.72	0.927306	0.99696	1
370	4215.1	839.445	3375.65	0.922454		4424.81	274.573	4150.24	0.937818	0.983618	1
375	4226.92	828.154	3398.77	0.928772		4408.09	271.297	4136.79	0.934779	0.993574	1
380	4249.45	831.254	3418.2	0.934081		4376.96	273.117	4103.84	0.927334	1.00728	1
385	4210.73	798.112	3412.62	0.932557		4369.39	273.073	4096.32	0.925635	1.00748	1
390	4226.89	824.882	3402.01	0.929656		4369.78	275.343	4094.44	0.925209	1.00481	1
395	4222.44	830.715	3391.73	0.926847		4380.39	276.487	4103.9	0.927348	0.99946	1
400	4199.35	819.411	3379.94	0.923626		4371.42	274.574	4096.85	0.925754	0.997701	1
405	4215.41	812.868	3402.55	0.929804		4356.86	272.931	4083.93	0.922834	1.00755	1
410	4231.36	813.343	3418.02	0.934031		4362.75	274.161	4088.59	0.923888	1.01098	1
415	4198.57	817.213	3381.36	0.924013		4359.86	275.347	4084.52	0.922968	1.00113	1
420	4201.77	825.549	3376.23	0.922611		4361.53	276.503	4085.03	0.923083	0.999489	1
425	4209.54	809.653	3399.89	0.929077		4342.84	275.308	4067.53	0.919128	1.01082	1
430	4238.35	827.106	3411.25	0.932182		4345.69	273.855	4071.83	0.920101	1.01313	1
435	4209.76	815.569	3394.19	0.92752		4355.11	272.229	4082.88	0.922597	1.00534	1
440	4210.9	813.572	3397.32	0.928377		4346.75	273.556	4073.2	0.920409	1.00866	1
445	4208.46	807.161	3401.3	0.929463		4328.48	272.46	4056.02	0.916528	1.01411	1
450	4201.41	813.188	3388.22	0.925888		4331.04	275.476	4055.56	0.916425	1.01033	1
455	4202.94	822.351	3380.59	0.923804		4344.81	278.314	4066.49	0.918894	1.00534	1
460	4218.77	821.295	3397.47	0.928418		4350.84	275.96	4074.88	0.92079	1.00828	1
465	4235.77	832.432	3403.33	0.930019		15605.6	11366	4239.57	0.958005	0.970787	1
480	4815.57	820.576	3995	1.0917		4891.5	276.306	4615.19	1.04288	1.04681	0.5
485	4340.06	835.748	3504.32	0.957614		4461.05	276.266	4184.78	0.945624	1.01268	0.5
490	4225.19	802.464	3422.72	0.935318		4373.41	274.385	4099.02	0.926245	1.00979	0.5
495	4223.76	820.561	3403.2	0.929983		4416.62	274.26	4142.36	0.936039	0.99353	0.5
500	4265.47	829.135	3436.33	0.939036		4423.13	272.609	4150.52	0.937883	1.00123	0.5
505	4235.63	823.781	3411.85	0.932346		4408.03	272.839	4135.19	0.934419	0.997781	0.5
510	4265.66	821.713	3443.95	0.941117		4419.37	273.118	4146.25	0.936917	1.00448	0.5
515	4240.86	812.17	3428.7	0.936949		4383.8	274.114	4109.69	0.928655	1.00893	0.5
520	4209.19	822.729	3386.46	0.925408		4383.69	274.367	4109.33	0.928574	0.996591	0.5
525	4191.91	804.663	3387.25	0.925623		4337.12	271.382	4065.74	0.918723	1.00751	0.5
530	4151.74	813.463	3338.28	0.912241		4337.22	276.436	4060.79	0.917605	0.994154	0.5
535	4163.41	827.685	3335.73	0.911545		4307.65	275.342	4032.3	0.911169	1.00041	0.5
540	4113.43	812.883	3300.55	0.901932		4272.29	270.027	4002.27	0.904382	0.997291	0.5
545	4090.2	817.135	3273.06	0.89442		4267.17	276.603	3990.57	0.901738	0.991885	0.5
550	4072.04	806.948	3265.09	0.892242		4240.2	274.292	3965.9	0.896165	0.995622	0.5
555	4018.12	811.634	3206.49	0.876228		4226.89	277.272	3949.61	0.892484	0.981786	0.5
560	4062.05	818.757	3243.3	0.886286		4205.82	273.234	3932.59	0.888637	0.997355	0.5
565	4031.46	823.028	3208.44	0.87676		4172.46	275.08	3897.38	0.88068	0.995548	0.5
570	4031.36	824.146	3207.21	0.876425		4153.12	272.099	3881.02	0.876985	0.999362	0.5
575	4021.96	823.607	3198.36	0.874005		4140.19	275.361	3864.83	0.873325	1.00078	0.5
580	4016.54	813.611	3202.93	0.875254		4108.65	274.544	3834.1	0.866382	1.01024	0.5
585	3970.58	836.226	3134.36	0.856516		4090.8	271.095	3819.7	0.863128	0.99234	0.5
600	3647.02	830.109	2816.91	0.76977		3604.49	272.942	3331.55	0.752822	1.02251	1
605	3680.4	826.978	2853.43	0.779747		3651.06	272.821	3378.24	0.763371	1.02145	1
610	3778	819.5	2958.5	0.808461		3746.7	273.608	3473.09	0.784805	1.03014	1
615	3838.2	816.255	3021.95	0.825799		3829.95	273.546	3556.4	0.803631	1.02759	1
620	3895.78	820.766	3075.01	0.8403		3880.94	274.167	3606.77	0.815013	1.03103	1
625	3964.35	826.009	3138.34	0.857604		3935.23	276.058	3659.18	0.826854	1.03719	1
630	4003.18	815.483	3187.7	0.871094		3971.45	274.267	3697.18	0.835443	1.04267	1
635	4029.89	817.699	3212.19	0.877787		3974.19	272.251	3701.94	0.836518	1.04933	1
640	4056.21	825.06	3231.15	0.882968		3997.62	271.496	3726.12	0.841982	1.04868	1
645	4061.47	814.958	3246.51	0.887164		4033.38	275.159	3758.22	0.849235	1.04466	1
650	4126.62	827.487	3299.13	0.901543		4039.15	273.375	3765.78	0.850942	1.05946	1
655	4098.23	816.012	3282.22	0.896922		4058.3	274.957	3783.34	0.854912	1.04914	1
660	4149.5	825.595	3323.91	0.908315		4069.13	270.592	3798.54	0.858345	1.05822	1
665	4164.76	822.706	3342.06	0.913274		4099.49	274.153	3825.33	0.8644	1.05654	1
670	4164.07	812.992	3351.07	0.915738		4076.57	270.699	3805.87	0.860002	1.06481	1
675	4165.47	815.805	3349.67	0.915353		4064.54	271.787	3792.76	0.857039	1.06804	1
680	4183.31	823.593	3359.72	0.918101		4063.64	273.718	3789.92	0.856399	1.07205	1
685	4192.74	806.333	3386.4	0.925393		4064.04	270.971	3793.07	0.857111	1.07967	1
690	4195.86	816.484	3379.38	0.923472		4088.56	276.68	3811.88	0.861361	1.07211	1
695	4226.47	808.914	3417.56	0.933905		4080.99	275.381	3805.61	0.859943	1.08601	1
700	4198.59	830.702	3367.89	0.920332		4079.78	275.281	3804.5	0.859692	1.07054	1
705	4234.53	830.806	3403.72	0.930125		4075.86	273.245	3802.62	0.859268	1.08246	1
720	5158.53	824.352	4334.18	1.18439		4958.13	271.082	4687.05	1.05912	1.11828	0.5
725	4239.76	829.671	3410.09	0.931865		4152.7	272.13	3880.57	0.876881	1.0627	0.5
730	4056.53	814.962	3241.57	0.885814		4017.18	271.939	3745.24	0.846302	1.04669	0.5
735	4046.32	818.37	3227.95	0.882093		4050.9	273.155	3777.75	0.853648	1.03332	0.5
740	4085.84	806.444	3279.39	0.896149		4093.15	271.917	3821.23	0.863474	1.03784	0.5
745	4106.29	822.97	3283.32	0.897224		4095.8	270.637	3825.16	0.864362	1.03802	0.5
750	4087.41	816.808	3270.61	0.893749		4127.15	275.365	3851.79	0.870378	1.02685	0.5
755	4075.64	814.599	3261.04	0.891134		4118.48	275.892	3842.59	0.868301	1.0263	0.5
760	4074.17	819.15	3255.02	0.88949		4107.57	273.654	3833.91	0.866339	1.02672	0.5
765	4041.47	809.797	3231.67	0.883109		4071.62	272.109	3799.51	0.858565	1.02859	0.5
770	4029.86	819.143	3210.72	0.877384		4034.52	273.595	3760.93	0.849847	1.0324	0.5
775	3992.74	813.032	3179.71	0.86891		4029.4	273.098	3756.3	0.848802	1.02369	0.5
780	3989.91	814.951	3174.96	0.867613		4012.42	275.911	3736.51	0.844329	1.02758	0.5
785	3969.85	810.823	3159.03	0.863258		3969.49	273.642	3695.84	0.83514	1.03367	0.5
790	3940.99	817.265	3123.73	0.853612		3970.97	273.694	3697.28	0.835464	1.02172	0.5
795	3939.41	812.608	3126.8	0.854451		3967.38	273.408	3693.97	0.834717	1.02364	0.5
800	3929.93	814.504	3115.42	0.851342		3951.05	276.007	3675.05	0.830441	1.02517	0.5
805	3912.64	816.927	3095.71	0.845955		3938.84	273.956	3664.89	0.828145	1.02151	0.5
810	3924.35	810.198	3114.15	0.850994		3912.97	275.416	3637.55	0.821968	1.03531	0.5
815	3949.39	820.142	3129.24	0.855119		3914.53	273.185	3641.34	0.822824	1.03925	0.5
820	3937.11	809.821	3127.29	0.854584		3881.31	275.59	3605.72	0.814775	1.04886	0.5
840	3631.15	832.608	2798.54	0.76475		3460.35	272.664	3187.69	0.720313	1.06169	1
845	3758.21	830.516	2927.7	0.800043		3616.99	270.609	3346.38	0.756173	1.05802	1
850	3839.02	816.058	3022.96	0.826076		3704.13	276.013	3428.12	0.774643	1.0664	1
855	3906.66	810.44	3096.22	0.846094		3756.65	275.454	3481.2	0.786638	1.07558	1
860	3968.02	821.543	3146.47	0.859828		3786.54	274.857	3511.68	0.793525	1.08355	1
865	3981.64	816.004	3165.63	0.865063		3820.23	273.721	3546.51	0.801396	1.07945	1
870	4020.67	813.27	3207.4	0.876478		3850.87	271.416	3579.46	0.80884	1.08362	1
875	4014.53	806.957	3207.58	0.876525		3886.35	274.001	3612.35	0.816272	1.07382	1
880	4050.67	792.482	3258.19	0.890355		3884.86	276.462	3608.4	0.81538	1.09195	1
885	4090.19	810.3	3279.89	0.896286		3911.98	275.785	3636.2	0.821661	1.09082	1
890	4113.37	810.281	3303.09	0.902626		3929.95	275.082	3654.87	0.825881	1.09293	1
895	4136.48	809.283	3327.2	0.909213		3921.64	278.647	3642.99	0.823196	1.10449	1
900	4189.13	817.478	3371.65	0.921362		3952.93	276.521	3676.41	0.830749	1.10907	1
905	4172.13	808.621	3363.51	0.919136		3945.33	272.167	3673.16	0.830014	1.10737	1
910	4175.72	811.527	3364.19	0.919323		3957.66	272.385	3685.28	0.832753	1.10396	1
915	4202.45	810.991	3391.46	0.926775		3970.3	274.616	3695.69	0.835105	1.10977	1
920	4207.94	817.192	3390.74	0.926578		3989.32	275.198	3714.12	0.839269	1.10403	1
925	4222.56	822.518	3400.05	0.929121		3977.65	274.376	3703.27	0.836819	1.1103	1
930	4226.19	822.697	3403.49	0.930062		3971.78	276.116	3695.67	0.8351	1.11371	1
935	4197.29	814.581	3382.71	0.924382		3996.47	275.472	3721	0.840825	1.09938	1
940	4228.36	843.548	3384.81	0.924957		4005.33	275.078	3730.25	0.842915	1.09733	1
955	4923.8	815.735	4108.06	1.1226		4715.41	275.24	4440.17	1.00333	1.11887	0.5
960	4484.12	820.4	3663.72	1.00117		4311.41	272.599	4038.81	0.912639	1.09701	0.5
965	4356.91	809.965	3546.95	0.969264		4208.61	268.93	3939.68	0.890239	1.08877	0.5
970	4339.86	823.337	3516.53	0.960951		4159.92	275.452	3884.46	0.877762	1.09477	0.5
975	4241.52	819.147	3422.37	0.935222		4059.84	275.872	3783.97	0.855054	1.09376	0.5
980	4159.84	809.63	3350.21	0.915502		3953.21	275.473	3677.74	0.831048	1.10162	0.5
985	4103.08	819.446	3283.64	0.89731		3914.61	277.695	3636.92	0.821825	1.09185	0.5
990	4051.88	813.126	3238.76	0.885045		3889.74	274.263	3615.47	0.816979	1.08331	0.5
995	4037.29	802.384	3234.91	0.883994		3890.72	275.161	3615.56	0.816998	1.082	0.5
1000	4034.96	800.068	3234.89	0.88399		3890.97	270.93	3620.04	0.81801	1.08066	0.5
1005	4040.58	807.501	3233.08	0.883495		3869.79	274.441	3595.35	0.812432	1.08747	0.5
1010	4058.93	820.963	3237.97	0.88483		3890.61	274.439	3616.17	0.817136	1.08284	0.5
1015	4049.27	805.185	3244.09	0.886503		3876.36	270.811	3605.55	0.814737	1.08808	0.5
1020	4043.08	809.406	3233.67	0.883655		3880.05	272.483	3607.56	0.815192	1.08398	0.5
1025	3999.38	806.692	3192.68	0.872455		3856.63	275.761	3580.87	0.80916	1.07822	0.5
1030	4019.15	815.36	3203.79	0.87549		3873.16	275.971	3597.18	0.812846	1.07707	0.5
1035	3990.68	813.41	3177.27	0.868244		3844.91	271.697	3573.21	0.807429	1.07532	0.5
1040	4049.75	808.774	3240.97	0.885651		3831.6	270.098	3561.5	0.804783	1.10048	0.5
1045	4033.89	817.665	3216.23	0.87889		3801.18	274.477	3526.7	0.79692	1.10286	0.5
1050	4024.86	803.577	3221.28	0.88027		3802.08	271.865	3530.22	0.797714	1.10349	0.5
1055	4013.38	813.427	3199.95	0.874441		3788.07	273.15	3514.92	0.794256	1.10096	0.5
1060	4011.15	821.291	3189.85	0.871682		3779.6	273.16	3506.44	0.792341	1.10014	0.5
1075	3592.95	830.586	2762.36	0.754862		3271.93	273.975	2997.96	0.677441	1.11428	1
1080	3724.57	828.489	2896.09	0.791405		3390.98	272.256	3118.72	0.70473	1.12299	1
1085	3864.61	810.595	3054.02	0.834562		3513.39	271.725	3241.66	0.73251	1.13932	1
1090	3922.58	807.821	3114.76	0.85116		3591.96	272.132	3319.83	0.750174	1.13462	1
1095	4030.49	807.247	3223.24	0.880806		3655.73	271.922	3383.81	0.76463	1.15194	1
1100	4089.37	806.7	3282.67	0.897046		3724.54	274.989	3449.55	0.779487	1.15082	1
1105	4129.3	813.164	3316.13	0.90619		3755.6	276.006	3479.59	0.786274	1.15251	1
1110	4151.93	800.59	3351.34	0.915812		3775.15	274.242	3500.91	0.791092	1.15766	1
1115	4185.62	811.972	3373.65	0.921907		3788.09	276.471	3511.62	0.793511	1.16181	1
1120	4149.01	808.203	3340.81	0.912933		3815.18	273.913	3541.27	0.800212	1.14086	1
1125	4194.95	809.693	3385.26	0.92508		3826.29	273.4	3552.89	0.802836	1.15227	1
1130	4199.93	797.272	3402.66	0.929835		3838.31	274.309	3564	0.805347	1.15458	1
1135	4214.61	818.528	3396.09	0.928039		3859.14	273.314	3585.83	0.81028	1.14533	1
1140	4200.63	809.971	3390.66	0.926557		3847.8	274.76	3573.04	0.807391	1.14759	1
1145	4231.27	802.964	3428.31	0.936843		3845.48	270.825	3574.65	0.807755	1.15981	1
1150	4229.25	809.061	3420.19	0.934624		3849.58	277.711	3571.87	0.807127	1.15796	1
1155	4250.53	793.63	3456.9	0.944657		3861.49	274.394	3587.1	0.810567	1.16543	1
1160	4254.33	798.075	3456.25	0.94448		3854.61	272.133	3582.48	0.809522	1.16671	1
1165	4249.6	803.091	3446.51	0.941817		3855.32	277.136	3578.18	0.808552	1.16482	1
1170	4276.77	819.509	3457.26	0.944756		3847.57	276.202	3571.37	0.807012	1.17068	1
1175	4279.36	815.24	3464.12	0.946629		3861	274.629	3586.37	0.810403	1.1681	1
1180	4288.47	814.128	3474.34	0.949422		3864.53	276.33	3588.2	0.810816	1.17095	1
1195	4750.32	813.85	3936.47	1.07571		4281.16	273.867	4007.29	0.905517	1.18795	0.5
1200	4322.49	822.73	3499.76	0.956369		4139.1	272.958	3866.14	0.873621	1.09472	0.5
1205	4354.36	804.246	3550.11	0.970128		4155.99	270.957	3885.04	0.877891	1.10507	0.5
1210	4192.09	807.27	3384.82	0.92496		3981.44	275.84	3705.6	0.837345	1.10463	0.5
1215	4058	812.398	3245.6	0.886915		3850.94	272.53	3578.41	0.808605	1.09685	0.5
1220	3969.2	802.635	3166.57	0.865319		3742.93	271.648	3471.28	0.784397	1.10316	0.5
1225	3926.97	815	3111.97	0.8504		3679.59	275.163	3404.43	0.76929	1.10543	0.5
1230	3843.18	807.429	3035.76	0.829572		3650.23	275.771	3374.46	0.762517	1.08794	0.5
1235	3818.58	804.023	3014.56	0.823779		3619.74	272.791	3346.95	0.756301	1.08922	0.5
1240	3816.52	806.815	3009.7	0.822453		3614.76	277.135	3337.62	0.754194	1.09051	0.5
1245	3831.95	805.101	3026.85	0.827138		3606.7	269.634	3337.06	0.754068	1.0969	0.5
1250	3808.42	806.001	3002.42	0.820463		3624.76	274.817	3349.94	0.756977	1.08387	0.5
1255	3854.52	809.339	3045.18	0.832147		3620.91	272.042	3348.87	0.756735	1.09965	0.5
1260	3838.05	806.276	3031.77	0.828483		3622.5	276.45	3346.05	0.756098	1.09574	0.5
1265	3873.43	815.932	3057.5	0.835514		3615.69	270.715	3344.98	0.755856	1.10539	0.5
1270	3857.07	793.047	3064.02	0.837296		3611.88	273.458	3338.42	0.754375	1.10992	0.5
1275	3905.21	812.101	3093.11	0.845246		3618.55	275.376	3343.17	0.755447	1.11887	0.5
1280	3888.9	802.523	3086.37	0.843404		3627.72	272.524	3355.2	0.758166	1.11243	0.5
1285	3842.94	792.144	3050.8	0.833683		3611.41	272.121	3339.28	0.754569	1.10485	0.5
1290	3849.16	805.699	3043.46	0.831679		3613.97	275.27	3338.7	0.754437	1.10238	0.5
1295	3874.69	817.493	3057.2	0.835431		3613.77	271.831	3341.94	0.75517	1.10628	0.5
1315	3646.97	825.788	2821.18	0.770936		3263.41	274.759	2988.65	0.675338	1.14156	1
1320	3781	818.534	2962.46	0.809544		3398.88	277.689	3121.2	0.705288	1.14782	1
1325	3902.72	816.423	3086.3	0.843383		3475.55	272.072	3203.48	0.723882	1.16508	1
1330	3970.03	807.605	3162.42	0.864186		3553.04	273.726	3279.31	0.741017	1.16622	1
1335	4033.03	796.868	3236.16	0.884335		3593.97	275.085	3318.88	0.749959	1.17918	1
1340	4063.04	794.455	3268.58	0.893196		3638.14	271.004	3367.13	0.760862	1.17393	1
1345	4105.13	799.31	3305.82	0.903372		3670.56	275.101	3395.46	0.767262	1.1774	1
1350	4126.07	801.318	3324.75	0.908546		3690.94	273.793	3417.14	0.772163	1.17662	1
1355	4158.83	800.058	3358.77	0.917842		3707.1	272.999	3434.1	0.775994	1.1828	1
1360	4173.15	793.512	3379.64	0.923545		3734.74	272.694	3462.05	0.78231	1.18054	1
1365	4200.88	795.295	3405.59	0.930635		3730.08	276.808	3453.27	0.780327	1.19262	1
1370	4222.25	806.239	3416.01	0.933483		3726.11	273.256	3452.86	0.780233	1.19641	1
1375	4241.27	802.829	3438.44	0.939612		3735.97	274.911	3461.06	0.782086	1.20142	1
1380	4201.99	789.426	3412.56	0.93254		3759.85	271.953	3487.9	0.788152	1.1832	1
1385	4289.64	803.598	3486.04	0.952621		3770.19	273.963	3496.22	0.790032	1.2058	1
1390	4301.38	805.731	3495.64	0.955244		3762.7	275.946	3486.76	0.787893	1.2124	1
1395	4296.4	801.453	3494.95	0.955054		3779.05	274.672	3504.38	0.791875	1.20607	1
1400	4264.9	795.36	3469.54	0.948111		3760.95	273.392	3487.55	0.788073	1.20307	1
1405	4285.62	805.493	3480.13	0.951004		3771.45	277.444	3494	0.789531	1.20452	1
1410	4289.74	805.398	3484.34	0.952156		3764.22	273.336	3490.88	0.788825	1.20705	1
1415	4281.37	799.975	3481.39	0.95135		3771.34	276.185	3495.15	0.789791	1.20456	1
1420	4280.8	806.186	3474.61	0.949496		3773.26	271.102	3502.16	0.791373	1.19981	1
1425	4312.88	803.178	3509.7	0.959084		3789.42	274.131	3515.29	0.794341	1.2074	1

## Sheet: AVG ratio
GFPcell1	osmolarity	GFPcell2	osmolarity	GFPcell3	osmolarity	time (sec)	AVG GFP	SD		SPTBNcell1	osmolarity	SPTBNcell2	osmolarity	SPTBNcell3	osmolarity	time (sec)	AVG SPTBN	SD
1	1	1	1	1	1	0	1	0		1	1	1	1	1	1	0	1	6.53596e-08
0.997462	1	1.00485	1	0.996844	1	5	0.999719	0.00445641		0.981041	1	0.99431	1	0.986697	1	5	0.987349	0.00665868
1.01676	1	1.02275	1	0.991817	1	10	1.01044	0.0164041		0.982255	1	0.981423	1	0.986433	1	10	0.983371	0.00268479
1.01149	1	1.00727	1	0.995941	1	15	1.0049	0.00804031		0.995934	1	0.983429	1	0.989852	1	15	0.989738	0.00625318
1.01559	1	1.01161	1	0.99132	1	20	1.00617	0.0130155		1.01311	1	0.983582	1	0.98047	1	20	0.992387	0.0180127
1.01708	1	1.02061	1	0.990727	1	25	1.00948	0.0163322		1.00662	1	0.988546	1	0.986685	1	25	0.99395	0.0110104
1.0064	1	1.01722	1	0.994409	1	30	1.00601	0.011411		1.01269	1	0.978812	1	0.993173	1	30	0.994892	0.017005
1.01968	1	1.01882	1	0.993868	1	35	1.01079	0.0146594		1.01199	1	0.9902	1	0.979135	1	35	0.993776	0.0167179
1.01672	1	1.01141	1	1.00428	1	40	1.0108	0.00624171		1.02098	1	0.986941	1	0.989243	1	40	0.999053	0.0190207
1.01506	1	1.0198	1	0.997816	1	45	1.01089	0.0115689		1.01956	1	0.981359	1	1.00031	1	45	1.00041	0.0191021
1.01414	1	1.02301	1	1.01205	1	50	1.0164	0.00581931		1.0092	1	0.978931	1	0.997661	1	50	0.995263	0.0152747
1.00508	1	1.03047	1	1.01649	1	55	1.01735	0.0127168		0.99566	1	0.984398	1	0.999947	1	55	0.993335	0.00803077
1.00391	1	1.02664	1	1.02567	1	60	1.01874	0.0128527		0.999853	1	0.975411	1	0.995198	1	60	0.990154	0.0129782
0.996355	1	1.02359	1	1.02349	1	65	1.01448	0.015695		0.99657	1	0.97713	1	0.986258	1	65	0.986653	0.00972553
1.00688	1	1.01907	1	1.02686	1	70	1.0176	0.0100742		0.997552	1	0.983937	1	0.982714	1	70	0.988068	0.00823664
0.99719	1	1.01645	1	1.03579	1	75	1.01648	0.0192995		0.994689	1	0.983104	1	0.98593	1	75	0.987908	0.00604014
1.01191	1	1.02885	1	1.04494	1	80	1.02857	0.0165183		0.98872	1	0.996515	1	0.988249	1	80	0.991161	0.00464216
1.01436	1	1.04214	1	1.03188	1	85	1.02946	0.0140503		0.995952	1	0.992572	1	0.991414	1	85	0.993313	0.00235781
1.02009	1	1.03387	1	1.03972	1	90	1.03123	0.0100779		1.00474	1	0.987488	1	0.990779	1	90	0.994337	0.0091616
1.00911	1	1.03299	1	1.04316	1	95	1.02842	0.0174811		1.00733	1	0.993108	1	1.00165	1	95	1.0007	0.00716
1.00121	1	1.04102	1	1.04397	1	100	1.02873	0.0238813		1.01126	1	0.987287	1	1.00393	1	100	1.00083	0.0122832
1.00333	1	1.03729	1	1.03793	1	105	1.02618	0.0197927		1.01578	1	0.987116	1	1.00874	1	105	1.00388	0.0149376
1.00554	1	1.04432	1	1.03936	1	110	1.02974	0.0211049		1.01237	1	0.989844	1	1.04914	1	110	1.01712	0.0299317
0.998793	1	1.03456	1	1.0428	1	115	1.02538	0.0233941		1.01261	1					115	1.01261	#DIV/0!
0.63004	0.5	0.789107	0.5	0.937179	0.5	130	0.785442	0.153602		1.00555	0.5	0.937149	0.5	1.00983	0.5	130	0.984177	0.0407838
0.647808	0.5	0.834892	0.5	0.936748	0.5	135	0.806483	0.14655		1.01742	0.5	0.93659	0.5	1.02287	0.5	135	0.992291	0.0483154
0.701017	0.5	0.865959	0.5	0.929359	0.5	140	0.832111	0.117874		1.0162	0.5	0.932211	0.5	1.00751	0.5	140	0.985308	0.0461879
0.743365	0.5	0.885741	0.5	0.928731	0.5	145	0.852613	0.097022		1.02527	0.5	0.934079	0.5	1.00462	0.5	145	0.98799	0.0478154
0.761078	0.5	0.895357	0.5	0.917501	0.5	150	0.857979	0.0846459		1.01942	0.5	0.934033	0.5	0.991836	0.5	150	0.981764	0.0435773
0.770042	0.5	0.897492	0.5	0.909739	0.5	155	0.859091	0.0773619		1.00012	0.5	0.926882	0.5	0.999233	0.5	155	0.975411	0.0420295
0.787363	0.5	0.901459	0.5	0.905225	0.5	160	0.864683	0.0669872		1.00223	0.5	0.926515	0.5	0.980525	0.5	160	0.969758	0.0389913
0.782281	0.5	0.898152	0.5	0.900956	0.5	165	0.860463	0.0677223		0.985061	0.5	0.919892	0.5	0.981586	0.5	165	0.96218	0.0366635
0.791493	0.5	0.892248	0.5	0.903478	0.5	170	0.862406	0.0616686		0.983422	0.5	0.912148	0.5	0.980563	0.5	170	0.958711	0.0403498
0.781958	0.5	0.888816	0.5	0.894017	0.5	175	0.85493	0.0632491		0.984904	0.5	0.904398	0.5	0.972449	0.5	175	0.953917	0.0433347
0.781451	0.5	0.887173	0.5	0.89493	0.5	180	0.854518	0.0633966		0.996053	0.5	0.904842	0.5	0.988594	0.5	180	0.963163	0.0506452
0.78299	0.5	0.88182	0.5	0.883778	0.5	185	0.849529	0.0576328		0.985282	0.5	0.906233	0.5	0.981518	0.5	185	0.957678	0.0445924
0.782761	0.5	0.880797	0.5	0.897085	0.5	190	0.853548	0.0618421		0.984254	0.5	0.917087	0.5	0.978398	0.5	190	0.959913	0.0372038
0.781504	0.5	0.876358	0.5	0.885734	0.5	195	0.847865	0.0576618		0.988411	0.5	0.905167	0.5	0.974957	0.5	195	0.956178	0.0446865
0.781867	0.5	0.86882	0.5	0.891989	0.5	200	0.847558	0.0580582		0.997291	0.5	0.897968	0.5	0.983202	0.5	200	0.959487	0.0537406
0.779291	0.5	0.882834	0.5	0.884813	0.5	205	0.848979	0.0603602		0.999339	0.5	0.899483	0.5	0.98811	0.5	205	0.962311	0.0546992
0.77774	0.5	0.872424	0.5	0.88028	0.5	210	0.843482	0.0570691		0.988772	0.5	0.897716	0.5	0.981604	0.5	210	0.956031	0.050629
0.772521	0.5	0.884149	0.5	0.87871	0.5	215	0.845127	0.0629371		0.992849	0.5	0.894914	0.5	0.978295	0.5	215	0.955353	0.0528449
0.772875	0.5	0.874741	0.5	0.875239	0.5	220	0.840951	0.0589566		0.998727	0.5	0.892332	0.5	0.978086	0.5	220	0.956382	0.0564204
0.782572	0.5	0.878135	0.5	0.869936	0.5	225	0.843548	0.0529651		1.00791	0.5	0.894221	0.5	0.977265	0.5	225	0.959798	0.0588221
0.776728	0.5	0.876692	0.5			230	0.82671	0.0706854		1.00281	0.5	0.889599	0.5	0.96418	0.5	230	0.952196	0.0575484
0.777238	0.5	0.868524	0.5			235	0.822881	0.0645494		1.00299	0.5	0.890165	0.5			235	0.946577	0.0797787
0.778537	0.5					240	0.778537	#DIV/0!		0.990315	1	0.921655	1	0.985761	1	240	0.96591	0.038394
0.849598	1	0.965157	1	0.860537	1	255	0.891764	0.0637951		1.00122	1	0.912554	1	0.976611	1	255	0.963461	0.0457718
0.869335	1	0.972709	1	0.874197	1	260	0.905414	0.0583302		1.00248	1	0.926659	1	0.969066	1	260	0.966067	0.0379974
0.888465	1	0.983915	1	0.892253	1	265	0.921544	0.0540477		0.99929	1	0.92034	1	0.973445	1	265	0.964358	0.0402514
0.895589	1	0.987708	1	0.916265	1	270	0.933188	0.0483348		0.99079	1	0.927314	1	0.982542	1	270	0.966882	0.0345144
0.893998	1	0.982424	1	0.919133	1	275	0.931852	0.0455644		1.00201	1	0.932482	1	0.97683	1	275	0.970442	0.0352038
0.905213	1	0.984451	1	0.923361	1	280	0.937675	0.0415131		0.995458	1	0.945246	1	0.974022	1	280	0.971575	0.0251949
0.900642	1	0.988283	1	0.929503	1	285	0.939476	0.0446636		0.983477	1	0.93861	1	0.973847	1	285	0.965311	0.0236199
0.915554	1	0.982839	1	0.934252	1	290	0.944215	0.0347316		0.989292	1	0.935897	1	0.971588	1	290	0.965592	0.0271979
0.913395	1	0.994204	1	0.928912	1	295	0.945504	0.0428831		0.985508	1	0.939355	1	0.974851	1	295	0.966571	0.0241648
0.91762	1	0.989624	1	0.929075	1	300	0.94544	0.0386909		0.987025	1	0.932589	1	0.988334	1	300	0.969316	0.0318133
0.922674	1	0.985917	1	0.935081	1	305	0.947891	0.0335112		0.999437	1	0.949575	1	0.980531	1	305	0.976514	0.0251725
0.93129	1	0.981293	1	0.9256	1	310	0.946061	0.0306438		0.987314	1	0.944397	1	0.98625	1	310	0.972654	0.0244769
0.92468	1	0.985716	1	0.928931	1	315	0.946442	0.0340783		0.975071	1	0.949422	1	0.99699	1	315	0.973827	0.0238086
0.933271	1	0.982792	1	0.92976	1	320	0.948608	0.0296563		0.979427	1	0.956072	1	0.983842	1	320	0.973114	0.0149225
0.920555	1	0.983504	1	0.927777	1	325	0.943945	0.0344489		0.984533	1	0.965254	1	0.984653	1	325	0.978147	0.0111657
0.910482	1	0.984057	1	0.931939	1	330	0.94216	0.0378375		0.977377	1	0.971134	1	0.981316	1	330	0.976609	0.00513427
0.921583	1	0.968007	1	0.928988	1	335	0.939526	0.0249418		0.97447	1	0.966781	1	0.976307	1	335	0.972519	0.00505395
0.933312	1	0.97566	1	0.937768	1	340	0.948913	0.0232697		0.979793	1	0.971712	1	0.978637	1	340	0.976714	0.00437029
0.920425	1	0.969916	1	0.939341	1	345	0.943227	0.0249735		0.976979	1	0.970535	1	0.983163	1	345	0.976892	0.00631428
0.921026	1	0.976207	1	0.942816	1	350	0.946683	0.0277929		0.975101	1	0.971422	1	0.975084	1	350	0.973869	0.00211942
0.933995	1	0.973624	1	0.940778	1	355	0.949466	0.0211944		0.898691	1			0.984739	1	355	0.941715	0.0608452
0.941767	1	0.974452	1	0.944833	1	360	0.953684	0.018051		0.965234	0.5	0.931628	0.5	1.04681	0.5	360	0.981225	0.0592334
				0.944798	1	380	0.944798	#DIV/0!		0.969257	0.5	0.931537	0.5	1.01268	0.5	380	0.971158	0.0406045
0.739505	0.5	0.796808	0.5	0.816239	0.5	385	0.784184	0.0398945		0.964939	0.5	0.945778	0.5	1.00979	0.5	385	0.973504	0.0328566
0.760789	0.5	0.796151	0.5	0.82596	0.5	390	0.7943	0.0326251		0.962344	0.5	0.943264	0.5	0.99353	0.5	390	0.966379	0.0253746
0.783078	0.5	0.813867	0.5	0.83188	0.5	395	0.809608	0.024678		0.967365	0.5	0.953639	0.5	1.00123	0.5	395	0.974078	0.024495
0.800097	0.5	0.851834	0.5	0.8348	0.5	400	0.82891	0.0263664		0.962612	0.5	0.949546	0.5	0.997781	0.5	400	0.96998	0.0249471
0.79692	0.5	0.876998	0.5	0.836271	0.5	405	0.83673	0.0400412		0.953838	0.5	0.947067	0.5	1.00448	0.5	405	0.968463	0.0313779
0.800628	0.5	0.890354	0.5	0.834004	0.5	410	0.841662	0.0453506		0.961042	0.5	0.943654	0.5	1.00893	0.5	410	0.971209	0.0338055
0.7985	0.5	0.893749	0.5	0.835781	0.5	415	0.842677	0.0479976		0.94677	0.5	0.94298	0.5	0.996591	0.5	415	0.962114	0.0299179
0.809262	0.5	0.894587	0.5	0.836973	0.5	420	0.84694	0.043527		0.944734	0.5	0.937398	0.5	1.00751	0.5	420	0.963214	0.0385363
0.792498	0.5	0.911824	0.5	0.839912	0.5	425	0.848078	0.0600803		0.93617	0.5	0.938847	0.5	0.994154	0.5	425	0.956391	0.0327319
0.80302	0.5	0.903282	0.5	0.838558	0.5	430	0.848286	0.050834		0.950385	0.5	0.935588	0.5	1.00041	0.5	430	0.962129	0.0339702
0.802146	0.5	0.909896	0.5	0.844106	0.5	435	0.852049	0.0543125		0.946194	0.5	0.936836	0.5	0.997291	0.5	435	0.960107	0.0325407
0.785529	0.5	0.914565	0.5	0.845454	0.5	440	0.848516	0.0645723		0.949985	0.5	0.932308	0.5	0.991885	0.5	440	0.95806	0.0305983
0.795382	0.5	0.911737	0.5	0.841445	0.5	445	0.849521	0.0585965		0.940391	0.5	0.930465	0.5	0.995622	0.5	445	0.955493	0.035106
0.791508	0.5	0.903898	0.5	0.84612	0.5	450	0.847176	0.0562022		0.934702	0.5	0.930997	0.5	0.981786	0.5	450	0.949162	0.0283139
0.79015	0.5	0.897958	0.5	0.846917	0.5	455	0.845008	0.053929		0.934292	0.5	0.938592	0.5	0.997355	0.5	455	0.956747	0.0352335
0.79514	0.5	0.904227	0.5	0.848635	0.5	460	0.849334	0.054547		0.930772	0.5	0.936647	0.5	0.995548	0.5	460	0.954322	0.0358231
0.787689	0.5	0.898558	0.5	0.858076	0.5	465	0.848108	0.0561031		0.926875	0.5	0.924388	0.5	0.999362	0.5	465	0.950208	0.0425866
0.783928	0.5	0.896796	0.5	0.858892	0.5	470	0.846539	0.0574393		0.925373	0.5	0.928763	0.5	1.00078	0.5	470	0.951638	0.0425908
0.792023	0.5	0.893937	0.5	0.861137	0.5	475	0.849032	0.0520241		0.920169	0.5	0.925501	0.5	1.01024	0.5	475	0.95197	0.0505335
0.786937	0.5	0.895959	0.5	0.854109	0.5	480	0.845668	0.0549989		0.923852	0.5	0.918585	0.5	0.99234	0.5	480	0.944926	0.0411465
0.782508	0.5	0.900037	0.5	0.862302	0.5	500	0.848282	0.0600058				0.922248	0.5			500	0.922248	#DIV/0!
		0.9016	0.5			505	0.9016	#DIV/0!		0.960832	1	0.939602	1	1.02251	1	505	0.974315	0.0430683
		0.895677	0.5			510	0.895677	#DIV/0!		0.956912	1	0.956675	1	1.02145	1	510	0.978346	0.037331
0.888207	1	0.932603	1	1.03679	1	515	0.952535	0.0762727		0.955158	1	0.956313	1	1.03014	1	515	0.980538	0.0429626
0.921368	1	0.943872	1	1.04412	1	520	0.969786	0.0653491		0.961121	1	0.967592	1	1.02759	1	520	0.985433	0.0366483
0.928742	1	0.960919	1	1.05137	1	525	0.980343	0.0635789		0.953254	1	0.964737	1	1.03103	1	525	0.983006	0.041982
0.948889	1	0.980079	1	1.0452	1	530	0.99139	0.0491437		0.959735	1	0.975122	1	1.03719	1	530	0.990682	0.041005
0.959795	1	0.975417	1	1.04307	1	535	0.99276	0.0442628		0.964237	1	0.989435	1	1.04267	1	535	0.998781	0.0400446
0.959187	1	0.983115	1	1.03878	1	540	0.993696	0.0408399		0.960106	1	0.991586	1	1.04933	1	540	1.00034	0.0452542
0.949628	1	0.990501	1	1.04112	1	545	0.993749	0.0458315		0.95912	1	0.989699	1	1.04868	1	545	0.999166	0.0455231
0.962198	1	0.989495	1	1.03657	1	550	0.996087	0.0376203		0.955675	1	0.989734	1	1.04466	1	550	0.996691	0.0448998
0.945337	1	0.992566	1	1.03446	1	555	0.990788	0.0445886		0.967183	1	0.988996	1	1.05946	1	555	1.00521	0.0482313
0.950598	1	0.998125	1	1.02725	1	560	0.991991	0.0386928		0.963306	1	0.988981	1	1.04914	1	560	1.00048	0.044056
0.947325	1	0.99482	1	1.03772	1	565	0.993287	0.0452149		0.969279	1	0.994545	1	1.05822	1	565	1.00735	0.0458296
0.944423	1	1.00467	1	1.03249	1	570	0.99386	0.0450171		0.970288	1	0.992423	1	1.05654	1	570	1.00642	0.0447968
0.950829	1	1.00841	1	1.03125	1	575	0.996829	0.0414417		0.965207	1	0.987549	1	1.06481	1	575	1.00586	0.0522642
0.968788	1	1.0168	1	1.02285	1	580	1.00281	0.0296216		0.969326	1	1.00488	1	1.06804	1	580	1.01408	0.0499975
0.964756	1	1.01067	1	1.0292	1	585	1.00154	0.033179		0.958193	1	1.00719	1	1.07205	1	585	1.01248	0.0571117
0.976838	1	1.01597	1	1.0289	1	590	1.00723	0.027106		0.9713	1	1.00659	1	1.07967	1	590	1.01918	0.0552702
0.957695	1	1.01968	1	1.02528	1	595	1.00089	0.0375094		0.959368	1	1.00099	1	1.07211	1	595	1.01082	0.0570093
0.964161	1	1.0121	1	1.02475	1	600	1.00034	0.0319621		0.971835	1	1.01574	1	1.08601	1	600	1.02453	0.057592
0.959445	1	1.01626	1	1.02665	1	605	1.00078	0.0361758		0.973512	1	1.01081	1	1.07054	1	605	1.01829	0.0489422
0.954758	1	1.00708	1	1.02328	1	610	0.995041	0.0358128		0.976508	1	1.00427	1	1.08246	1	610	1.02108	0.0549406
0.948355	1	1.01286	1			625	0.980609	0.0456134		0.97446	0.5	1.02635	0.5	1.11828	0.5	625	1.0397	0.0728301
0.955793	1	1.00768	1			630	0.981739	0.036692		0.969296	0.5	1.02985	0.5	1.0627	0.5	630	1.02062	0.0473837
0.947954	1					635	0.947954	#DIV/0!		0.964871	0.5	1.01882	0.5	1.04669	0.5	635	1.01013	0.0415956
0.76072	0.5	0.934995	0.5	0.938371	0.5	640	0.878028	0.101606		0.962623	0.5	1.01758	0.5	1.03332	0.5	640	1.00451	0.0371172
0.76362	0.5	0.941772	0.5	0.937375	0.5	645	0.880923	0.10161		0.954177	0.5	1.01234	0.5	1.03784	0.5	645	1.00145	0.0428825
0.773091	0.5	0.952003	0.5	0.934551	0.5	650	0.886548	0.0986438		0.954858	0.5	1.00541	0.5	1.03802	0.5	650	0.999427	0.0419015
0.786063	0.5	0.959185	0.5	0.937857	0.5	655	0.894369	0.0943995		0.964168	0.5	1.00617	0.5	1.02685	0.5	655	0.999062	0.0319405
0.806395	0.5	0.947154	0.5	0.928785	0.5	660	0.894111	0.0765179		0.959959	0.5	0.997298	0.5	1.0263	0.5	660	0.994518	0.0332558
0.821567	0.5	0.950897	0.5	0.926229	0.5	665	0.899564	0.0686644		0.95628	0.5	0.997926	0.5	1.02672	0.5	665	0.993643	0.0354163
0.825381	0.5	0.9386	0.5	0.919968	0.5	670	0.89465	0.0607076		0.958971	0.5	0.995779	0.5	1.02859	0.5	670	0.994446	0.0348275
0.826284	0.5	0.941466	0.5	0.918792	0.5	675	0.895514	0.0610175		0.960049	0.5	1.00475	0.5	1.0324	0.5	675	0.999067	0.0365099
0.83604	0.5	0.932396	0.5	0.914068	0.5	680	0.894168	0.0511678		0.948907	0.5	0.998363	0.5	1.02369	0.5	680	0.99032	0.0380347
0.841248	0.5	0.930037	0.5	0.912409	0.5	685	0.894565	0.0470073		0.942399	0.5	0.993501	0.5	1.02758	0.5	685	0.987826	0.0428716
0.840086	0.5	0.937015	0.5	0.912791	0.5	690	0.896631	0.0504445		0.9323	0.5	0.98843	0.5	1.03367	0.5	690	0.984799	0.0507816
0.840764	0.5	0.939853	0.5	0.911296	0.5	695	0.897304	0.0510047		0.944437	0.5	0.980479	0.5	1.02172	0.5	695	0.982213	0.0386717
0.840595	0.5	0.934861	0.5	0.905128	0.5	700	0.893528	0.0481914		0.944061	0.5	0.983001	0.5	1.02364	0.5	700	0.983568	0.0397933
0.839716	0.5	0.930353	0.5	0.90841	0.5	705	0.892827	0.0472856		0.93652	0.5	0.974279	0.5	1.02517	0.5	705	0.978656	0.0444866
0.848468	0.5	0.924617	0.5	0.905816	0.5	710	0.892967	0.0396674		0.941381	0.5	0.965592	0.5	1.02151	0.5	710	0.97616	0.0410948
0.846195	0.5	0.930379	0.5	0.901999	0.5	715	0.892858	0.0428296		0.94263	0.5	0.95859	0.5	1.03531	0.5	715	0.978844	0.0495503
0.843074	0.5	0.933667	0.5	0.903879	0.5	720	0.89354	0.0461729		0.937276	0.5	0.962596	0.5	1.03925	0.5	720	0.979707	0.0530963
0.840437	0.5	0.927782	0.5	0.904638	0.5	725	0.890952	0.0452526		0.93694	0.5	0.957642	0.5	1.04886	0.5	725	0.981147	0.0595474
0.838599	0.5	0.925403	0.5	0.901358	0.5	730	0.888453	0.0448178		0.936019	0.5					730	0.936019	#DIV/0!
0.839452	0.5	0.930571	0.5	0.910354	0.5	750	0.893459	0.0478511		0.972667	1	0.992264	1	1.06169	1	750	1.00887	0.0467782
0.835201	0.5	0.924436	0.5	0.905624	0.5	755	0.88842	0.0470393		0.971333	1	1.0002	1	1.05802	1	755	1.00985	0.0441389
0.829595	0.5					760	0.829595	#DIV/0!		0.970091	1	1.00283	1	1.0664	1	760	1.01311	0.0489676
0.956641	1	1.06428	1	0.929931	1	765	0.983619	0.0711233		0.968814	1	0.993215	1	1.07558	1	765	1.01254	0.0559458
0.972268	1	1.09171	1	0.983122	1	770	1.0157	0.0660523		0.983749	1	0.99324	1	1.08355	1	770	1.02018	0.0550877
0.965801	1	1.09661	1	1.04053	1	775	1.03432	0.0656275		0.960784	1	0.99465	1	1.07945	1	775	1.01163	0.0611252
0.978864	1	1.10036	1	1.05996	1	780	1.04639	0.0618736		0.9633	1	0.998837	1	1.08362	1	780	1.01525	0.0618185
0.990982	1	1.10989	1	1.07667	1	785	1.05918	0.061351		0.979423	1	1.00876	1	1.07382	1	785	1.02067	0.0483091
0.988455	1	1.11645	1	1.07418	1	790	1.05969	0.0652154		0.976066	1	1.01148	1	1.09195	1	790	1.0265	0.0593853
0.994562	1	1.10766	1	1.07673	1	795	1.05965	0.0584494		0.972265	1	1.00554	1	1.09082	1	795	1.02288	0.0611499
0.992511	1	1.11561	1	1.07989	1	800	1.06267	0.0633299		0.973791	1	1.01271	1	1.09293	1	800	1.02648	0.0607488
0.988397	1	1.10427	1	1.07898	1	805	1.05722	0.060927		0.976928	1	1.00655	1	1.10449	1	805	1.02932	0.0667616
0.984057	1	1.11482	1	1.07295	1	810	1.05728	0.0667764		0.9631	1	1.01684	1	1.10907	1	810	1.02967	0.0738277
0.983255	1	1.10527	1	1.06845	1	815	1.05232	0.0625847		0.966462	1	1.01362	1	1.10737	1	815	1.02915	0.0717286
0.981951	1	1.10323	1	1.07165	1	820	1.05228	0.0629177		0.967872	1	1.0269	1	1.10396	1	820	1.03291	0.068241
0.978356	1	1.10149	1	1.07019	1	825	1.05001	0.0640007		0.972819	1	1.02056	1	1.10977	1	825	1.03438	0.0695142
0.980442	1	1.09718	1	1.06297	1	830	1.04686	0.0600101		0.978731	1	1.02718	1	1.10403	1	830	1.03665	0.0631839
0.988681	1	1.09679	1	1.06216	1	835	1.04921	0.0552065		0.967572	1	1.04027	1	1.1103	1	835	1.03938	0.0713683
0.982487	1	1.09315	1	1.05822	1	840	1.04462	0.0565699		0.964584	1	1.05206	1	1.11371	1	840	1.04345	0.0749363
0.994112	1	1.08874	1	1.06363	1	845	1.04883	0.049022		0.975811	1	1.03966	1	1.09938	1	845	1.03828	0.0617939
0.993085	1	1.08208	1	1.07153	1	850	1.0489	0.0486233		0.977899	1	1.03992	1	1.09733	1	850	1.03838	0.0597304
1.00031	1	1.0805	1	1.0638	1	855	1.04821	0.0423123		0.973047	1	1.04576	1			855	1.0094	0.0514148
0.998126	1	1.0844	1	1.06994	1	870	1.05082	0.0462052				1.04337	1			870	1.04337	#DIV/0!
0.991617	1	1.08243	1	1.06585	1	875	1.04663	0.0483608		0.932947	0.5	1.03627	0.5	1.11887	0.5	875	1.02936	0.0931532
0.987662	1	1.08175	1	1.06797	1	880	1.04579	0.050811		0.940944	0.5	1.03761	0.5	1.09701	0.5	880	1.02519	0.0787713
		1.07916	1	1.07171	1	885	1.07543	0.00527295		0.969562	0.5	1.02913	0.5	1.08877	0.5	885	1.02915	0.0596031
0.780602	0.5	0.862525	0.5	0.973425	0.5	890	0.872184	0.0967738		0.964242	0.5	1.03481	0.5	1.09477	0.5	890	1.03128	0.0653374
0.769684	0.5	0.802438	0.5	0.94067	0.5	895	0.837597	0.0907536		0.962811	0.5	1.03509	0.5	1.09376	0.5	895	1.03055	0.0655914
0.765959	0.5	0.822529	0.5	0.936128	0.5	900	0.841539	0.0866626		0.963987	0.5	1.02615	0.5	1.10162	0.5	900	1.03059	0.0689257
0.787804	0.5	0.861706	0.5	0.930872	0.5	905	0.860128	0.0715469		0.968462	0.5	1.02722	0.5	1.09185	0.5	905	1.02918	0.0617172
0.816182	0.5	0.914799	0.5	0.939417	0.5	910	0.890133	0.0652153		0.954827	0.5	1.0355	0.5	1.08331	0.5	910	1.02455	0.0649403
0.841377	0.5	0.930296	0.5	0.943408	0.5	915	0.905027	0.0555112		0.960916	0.5	1.02696	0.5	1.082	0.5	915	1.02329	0.0606259
0.859356	0.5	0.95264	0.5	0.942849	0.5	920	0.918282	0.0512654		0.965472	0.5	1.02457	0.5	1.08066	0.5	920	1.02357	0.0575997
0.862335	0.5	0.955983	0.5	0.945504	0.5	925	0.921274	0.0513106		0.959075	0.5	1.02904	0.5	1.08747	0.5	925	1.0252	0.0642833
0.878944	0.5	0.964364	0.5	0.946264	0.5	930	0.929857	0.0450115		0.949925	0.5	1.03624	0.5	1.08284	0.5	930	1.023	0.0674402
0.870269	0.5	0.959478	0.5	0.939051	0.5	935	0.922933	0.0467377		0.961837	0.5	1.02372	0.5	1.08808	0.5	935	1.02455	0.0631277
0.869539	0.5	0.967129	0.5	0.941423	0.5	940	0.926031	0.0505829		0.951066	0.5	1.02369	0.5	1.08398	0.5	940	1.01958	0.0665544
0.875904	0.5	0.971624	0.5	0.942319	0.5	945	0.929949	0.0490444		0.936683	0.5	1.01799	0.5	1.07822	0.5	945	1.01097	0.0710309
0.868382	0.5	0.965943	0.5	0.938555	0.5	950	0.924294	0.0503203		0.952346	0.5	1.0157	0.5	1.07707	0.5	950	1.01504	0.0623631
0.869226	0.5	0.966266	0.5	0.934224	0.5	955	0.923239	0.0494439		0.945353	0.5	1.01687	0.5	1.07532	0.5	955	1.01251	0.0650924
0.861195	0.5	0.964205	0.5	0.934399	0.5	960	0.919933	0.0530065		0.952049	0.5	1.01322	0.5	1.10048	0.5	960	1.02192	0.0745994
0.859754	0.5	0.954135	0.5	0.930579	0.5	965	0.914823	0.0491238		0.950621	0.5	1.01331	0.5	1.10286	0.5	965	1.02226	0.0765123
0.862105	0.5	0.951644	0.5	0.923395	0.5	970	0.912381	0.0457743		0.941447	0.5	1.02258	0.5	1.10349	0.5	970	1.02251	0.0810219
0.879351	0.5	0.950206	0.5	0.933095	0.5	975	0.920884	0.0369722		0.948314	0.5	1.00165	0.5	1.10096	0.5	975	1.01697	0.0774657
0.870936	0.5	0.944884	0.5	0.928878	0.5	980	0.914899	0.0389051		0.953874	0.5	0.890808	0.5	1.10014	0.5	980	0.981606	0.107384
0.8687	0.5	0.939439	0.5	0.926839	0.5	995	0.911659	0.0377338		0.987654	1	1.03881	1	1.11428	1	995	1.04692	0.0637029
0.866489	0.5	0.937302	0.5	0.935222	0.5	1000	0.913004	0.0402972		0.982418	1	1.05741	1	1.12299	1	1000	1.05427	0.0703384
0.865084	0.5	0.925697	0.5	0.927569	0.5	1005	0.906117	0.0355477		0.978042	1	1.0515	1	1.13932	1	1005	1.05629	0.080745
0.864672	0.5	0.940036	0.5			1010	0.902354	0.0532908		0.980979	1	1.05757	1	1.13462	1	1010	1.05772	0.0768192
		0.937155	0.5			1015	0.937155	#DIV/0!		0.994625	1	1.06006	1	1.15194	1	1015	1.06887	0.0790261
0.956791	1	1.05235	1	0.980854	1	1020	0.996664	0.0497005		0.991177	1	1.06236	1	1.15082	1	1020	1.06812	0.0799757
1.00473	1	1.08045	1	1.09061	1	1025	1.05859	0.0469267		0.99112	1	1.07389	1	1.15251	1	1025	1.07251	0.0807044
1.01935	1	1.09313	1	1.1084	1	1030	1.07363	0.0476184		0.995896	1	1.07672	1	1.15766	1	1030	1.07676	0.0808796
1.03728	1	1.09278	1	1.11994	1	1035	1.08333	0.0421328		0.995856	1	1.0759	1	1.16181	1	1035	1.07786	0.0829931
1.04008	1	1.09123	1	1.12587	1	1040	1.08573	0.0431611		0.996472	1	1.07084	1	1.14086	1	1040	1.06939	0.0722073
1.02991	1	1.10996	1	1.12056	1	1045	1.08681	0.0495611		0.990282	1	1.08753	1	1.15227	1	1045	1.07669	0.0815335
1.04207	1	1.1416	1	1.11938	1	1050	1.10101	0.0522436		0.98745	1	1.08808	1	1.15458	1	1050	1.0767	0.0841425
1.0375	1	1.13553	1	1.1095	1	1055	1.09418	0.0507765		0.993247	1	1.08681	1	1.14533	1	1055	1.07513	0.0767114
1.03856	1	1.12056	1	1.11725	1	1060	1.09212	0.0464156		1.00007	1	1.07833	1	1.14759	1	1060	1.07533	0.0738062
1.02911	1	1.12329	1	1.12162	1	1065	1.09134	0.0539017		0.99334	1	1.09358	1	1.15981	1	1065	1.08224	0.0838127
1.04344	1	1.12439	1	1.11217	1	1070	1.09333	0.0436374		0.997459	1	1.0902	1	1.15796	1	1070	1.08187	0.0805757
1.04615	1	1.12356	1	1.11351	1	1075	1.09441	0.0420909		1.00375	1	1.09759	1	1.16543	1	1075	1.08892	0.0811862
1.05941	1	1.12204	1	1.11305	1	1080	1.09816	0.0338648		1.00695	1	1.09749	1	1.16671	1	1080	1.09039	0.0801186
1.05423	1	1.11142	1	1.10216	1	1085	1.08927	0.0306955		1.00566	1	1.10539	1	1.16482	1	1085	1.09196	0.0804234
1.04585	1	1.11255	1	1.11317	1	1090	1.09052	0.0386882		1.0155	1	1.10224	1	1.17068	1	1090	1.09614	0.0777718
1.04062	1	1.10357	1	1.10008	1	1095	1.08142	0.0353823		1.00136	1	1.08856	1	1.1681	1	1095	1.08601	0.0834
1.0437	1	1.10023	1	1.09765	1	1100	1.08053	0.0319186		0.998961	1	1.1045	1	1.17095	1	1100	1.09147	0.0867301
1.04247	1	1.10347	1	1.09981	1	1115	1.08192	0.0342094		0.99343	1					1115	0.99343	#DIV/0!
1.03288	1	1.09481	1	1.10359	1	1120	1.07709	0.0385445		0.999853	1					1120	0.999853	#DIV/0!
1.04393	1	1.09286	1	1.10248	1	1125	1.07976	0.0313977		0.96455	0.5	1.08774	0.5	1.18795	0.5	1125	1.08008	0.111896
1.03568	1			1.09061	1	1130	1.06314	0.0388392		0.972968	0.5	1.07064	0.5	1.09472	0.5	1130	1.04611	0.0644762
1.03604	1			1.09814	1	1135	1.06709	0.0439145		0.97364	0.5	1.07421	0.5	1.10507	0.5	1135	1.05097	0.068726
				0.900224	1	1140	0.900224	#DIV/0!		0.978445	0.5	1.08647	0.5	1.10463	0.5	1140	1.05652	0.0682187
0.85933	0.5	0.747298	0.5	1.06941	0.5	1145	0.892012	0.163523		0.957214	0.5	1.07332	0.5	1.09685	0.5	1145	1.04246	0.0747572
0.858696	0.5	0.776268	0.5	1.06729	0.5	1150	0.90075	0.149997		0.95393	0.5	1.07103	0.5	1.10316	0.5	1150	1.04271	0.0785445
0.845957	0.5	0.872034	0.5	1.0644	0.5	1155	0.927463	0.119304		0.948065	0.5	1.06762	0.5	1.10543	0.5	1155	1.04037	0.0821472
0.854602	0.5	0.944043	0.5	1.05958	0.5	1160	0.952742	0.102766		0.95154	0.5	1.06412	0.5	1.08794	0.5	1160	1.03453	0.0728538
0.846206	0.5	0.982896	0.5	1.06047	0.5	1165	0.963189	0.108481		0.942337	0.5	1.07092	0.5	1.08922	0.5	1165	1.03416	0.0800462
0.835612	0.5	0.989906	0.5	1.05045	0.5	1170	0.958655	0.110774		0.95358	0.5	1.05911	0.5	1.09051	0.5	1170	1.0344	0.0717302
0.836159	0.5	0.995896	0.5	1.05281	0.5	1175	0.96162	0.112317		0.948106	0.5	1.05186	0.5	1.0969	0.5	1175	1.03229	0.0763037
0.844492	0.5	1.00128	0.5	1.03963	0.5	1180	0.961799	0.103385		0.952555	0.5	1.0517	0.5	1.08387	0.5	1180	1.02937	0.0684445
0.842401	0.5	1.00691	0.5	1.03766	0.5	1185	0.962325	0.104989		0.943836	0.5	1.04024	0.5	1.09965	0.5	1185	1.02791	0.0786372
0.842925	0.5	1.00471	0.5	1.03386	0.5	1190	0.960496	0.102857		0.941464	0.5	1.0393	0.5	1.09574	0.5	1190	1.0255	0.0780565
0.847864	0.5	0.994284	0.5	1.03428	0.5	1195	0.958808	0.0981388		0.949352	0.5	1.0381	0.5	1.10539	0.5	1195	1.03095	0.0782637
0.849666	0.5	0.997441	0.5	1.03207	0.5	1200	0.959727	0.0968758		0.944786	0.5	1.02294	0.5	1.10992	0.5	1200	1.02588	0.0826066
0.846769	0.5	0.999054	0.5	1.02148	0.5	1205	0.955768	0.0950595		0.937881	0.5	1.02382	0.5	1.11887	0.5	1205	1.02686	0.090532
0.846116	0.5	0.985623	0.5	1.0251	0.5	1210	0.952278	0.0940337		0.938492	0.5	1.00799	0.5	1.11243	0.5	1210	1.01964	0.0875504
0.847757	0.5	0.989992	0.5	1.02244	0.5	1215	0.953397	0.0929146		0.942942	0.5	1.01655	0.5	1.10485	0.5	1215	1.02144	0.0810629
0.8543	0.5	0.997196	0.5	1.01606	0.5	1220	0.955852	0.0884507		0.934752	0.5	1.01166	0.5	1.10238	0.5	1220	1.01626	0.0839104
0.849604	0.5	0.979619	0.5	1.01383	0.5	1225	0.947684	0.0866446		0.936692	0.5	1.00737	0.5	1.10628	0.5	1225	1.01678	0.0851863
0.858596	0.5	0.981189	0.5	1.00924	0.5	1240	0.949675	0.0801138				1.01532	0.5			1240	1.01532	#DIV/0!
0.859265	0.5	0.97485	0.5	1.01253	0.5	1245	0.948881	0.0798626		0.967922	1	1.05327	1	1.14156	1	1245	1.05425	0.0868215
0.859656	0.5	0.972822	0.5	1.01206	0.5	1250	0.948181	0.0791359		0.972907	1	1.05774	1	1.14782	1	1250	1.05949	0.0874692
0.85879	0.5	0.963289	0.5	1.01155	0.5	1255	0.944542	0.0780848		0.978221	1	1.06187	1	1.16508	1	1255	1.06839	0.0936022
0.859321	0.5	0.964598	0.5	1.01027	0.5	1260	0.944731	0.0774123		0.965004	1	1.07728	1	1.16622	1	1260	1.0695	0.100831
0.86336	0.5			1.00361	0.5	1265	0.933487	0.0991744		0.986965	1	1.08036	1	1.17918	1	1265	1.08217	0.0961192
0.977728	1	1.10304	1	0.992522	1	1270	1.02443	0.0684772		0.986343	1	1.08756	1	1.17393	1	1270	1.08261	0.0938894
1.02201	1	1.12188	1	1.11684	1	1275	1.08691	0.0562598		0.986875	1	1.0896	1	1.1774	1	1275	1.08462	0.0953577
1.05	1	1.12829	1	1.1376	1	1280	1.1053	0.0481168		0.98897	1	1.08751	1	1.17662	1	1280	1.08437	0.0938667
1.06289	1	1.12961	1	1.14696	1	1285	1.11315	0.0443873		0.988627	1	1.09668	1	1.1828	1	1285	1.08937	0.0972903
1.07429	1	1.14205	1	1.15012	1	1290	1.12215	0.0416452		0.982935	1	1.09364	1	1.18054	1	1290	1.0857	0.0990392
1.06531	1	1.14556	1	1.15112	1	1295	1.12067	0.048019		0.998622	1	1.08969	1	1.19262	1	1295	1.09365	0.0970604
1.08643	1	1.14766	1	1.15295	1	1300	1.12901	0.0369746		0.990586	1	1.09812	1	1.19641	1	1300	1.09504	0.102949
1.07621	1	1.1426	1	1.1493	1	1305	1.1227	0.0404041		0.976301	1	1.09438	1	1.20142	1	1305	1.0907	0.112603
1.08146	1	1.15488	1	1.15558	1	1310	1.13064	0.0425915		0.984221	1	1.09519	1	1.1832	1	1310	1.08754	0.0997097
1.08066	1	1.14809	1	1.15822	1	1315	1.12899	0.0421623		0.982989	1	1.10292	1	1.2058	1	1315	1.09724	0.111514
1.0787	1	1.14486	1	1.15301	1	1320	1.12552	0.0407525		0.979955	1	1.11635	1	1.2124	1	1320	1.1029	0.116806
1.08933	1	1.14541	1	1.15123	1	1325	1.12866	0.0341803		0.987165	1	1.11168	1	1.20607	1	1325	1.10164	0.109796
1.07823	1	1.14585	1	1.15783	1	1330	1.12731	0.0429171		0.982808	1	1.11649	1	1.20307	1	1330	1.10079	0.110969
1.08598	1	1.14	1	1.15089	1	1335	1.12562	0.0347617		0.999914	1	1.11872	1	1.20452	1	1335	1.10772	0.102745
1.09396	1	1.14236	1	1.15538	1	1340	1.13056	0.0323652		1.00044	1	1.13414	1	1.20705	1	1340	1.11388	0.104785
1.09759	1	1.13972	1	1.16397	1	1345	1.13376	0.0335871		0.986764	1	1.12033	1	1.20456	1	1345	1.10389	0.109825
1.08621	1	1.15113	1	1.16677	1	1350	1.1347	0.0427198		0.991438	1	1.10902	1	1.19981	1	1350	1.10009	0.104472
1.08762	1	1.15633	1	1.17376	1	1355	1.13924	0.0455391		1.00081	1	1.12367	1	1.2074	1	1355	1.11063	0.10391
1.09794	1	1.16345	1	1.16835	1	1360	1.14324	0.0393129		1.00023	1	1.11774	1			1360	1.05898	0.0830909
1.09558	1	1.1537	1	1.16142	1	1365	1.1369	0.035991		0.994178	1	1.11655	1			1365	1.05537	0.0865317
1.10347	1	1.14988	1	1.16656	1	1370	1.13997	0.0326896		1.00097	1	1.11424	1			1370	1.0576	0.0800928
1.093	1	1.14664	1	1.17728	1	1375	1.13897	0.0426598		1.00035	1					1375	1.00035	#DIV/0!
1.08758	1	1.14407	1	1.17502	1	1380	1.13555	0.0443395
1.08482	1	1.15166	1	1.17035	1	1385	1.13561	0.0449678
		1.14345	1			1390	1.14345	#DIV/0!
		1.14561	1			1395	1.14561	#DIV/0!
