# Supplementary material for: Complementary mesoscale dynamics of spectrin and acto-myosin shape membrane territories during mechanoresponse
Source: Nat Commun. 2020 Oct 9;11:5108. doi: 10.1038/s41467-020-18825-7 (PMC7547731; doi:10.1038/s41467-020-18825-7)
Supplement: Supplementary file 13 — Source Data [file 41467_2020_18825_MOESM13_ESM.zip › Ghisleni et al Source Data/Figure S7/S7F-Osmotic_shocks_local response.xlsx]

## Sheet: Sheet1
time (sec)	roi1			roi2			roi3			roi4
0	291.642	1		184.015	1		291.947	1		195.202	1
5	284.987	0.977181		189.619	1.03045		288.429	0.98795		195.158	0.999775
10	284.437	0.975295		190.98	1.03785		295.131	1.01091		198.271	1.01572
15	287.499	0.985794		187.676	1.0199		292.916	1.00332		198.553	1.01717
20	295.547	1.01339		184.356	1.00185		304.664	1.04356		202.199	1.03584
25	288.179	0.988126		175.673	0.954667		292.962	1.00348		203.317	1.04157
30	293.595	1.0067		183.836	0.999027		285.627	0.978352		196.646	1.0074
35	284.916	0.976937		184.656	1.00348		273.219	0.935851		201.69	1.03324
40	286.902	0.983747		191.186	1.03897		278.215	0.952964		207.733	1.0642
45	269.115	0.922758		179.221	0.973948		275.623	0.944086		204.372	1.04698
50	277.072	0.950041		183.685	0.998207		281.335	0.963651		197.607	1.01232
55	283.415	0.971791		183.084	0.994941		281.997	0.965918		189.706	0.971845
60	279.595	0.958693		195.951	1.06486		286.265	0.980538		188.54	0.965871
65	291.395	0.999153		186.506	1.01354		278.727	0.954718		183.939	0.942301
70	290.371	0.995642		180.066	0.97854		281.02	0.962572		180.548	0.924929
75	286.308	0.98171		180.651	0.981719		280.309	0.960137		181.37	0.92914
80	297.798	1.02111		175.775	0.955221		283.548	0.971231		183.48	0.939949
85	295.426	1.01297		188.404	1.02385		284.15	0.973293		184.598	0.945677
90	294.262	1.00898		183.576	0.997614		282.854	0.968854		187.887	0.962526
95	303.241	1.03977		197.04	1.07078		283.993	0.972755		185.748	0.951568
100	290.349	0.995566		198.373	1.07803		290.899	0.99641		187.325	0.959647
105	296.177	1.01555		194.489	1.05692		284.613	0.974879		185.31	0.949324
110	296.326	1.01606		190.46	1.03502		288.906	0.989584		183.4	0.93954
115	293.847	1.00756		198.215	1.07717		290.439	0.994835		182.173	0.933254
120	429.1	1.47132		365.793	1.98784
125	409.635	1.40458		360.333	1.95817
130	273.725	0.938565		197.826	1.07505		275.818	0.944754		184.061	0.942926
135	282.956	0.970217		198.325	1.07777		273.25	0.935958		183.539	0.940252
140	273.738	0.93861		201.247	1.09364		260.669	0.892864		186.161	0.953684
145	277.087	0.950093		203.392	1.1053		252.978	0.86652		191.122	0.979099
150	277.811	0.952575		211.634	1.15009		244.484	0.837426		193.476	0.991158
155	265.077	0.908912		197.503	1.0733		242.657	0.831168		185.894	0.952316
160	260.603	0.893572		197.227	1.0718		239.822	0.821457		187.27	0.959365
165	266.55	0.913963		192.208	1.04452		252.042	0.863314		192.18	0.984519
170	257.528	0.883028		183.608	0.997788		248.518	0.851244		194.365	0.995712
175	256.935	0.880995		179.488	0.975399		243.12	0.832754		194.846	0.998176
180	252.87	0.867056		179.128	0.973442		251.337	0.860899		194.531	0.996563
185	252.362	0.865314		174.821	0.950037		246.114	0.843009		188.967	0.968059
190	251.81	0.863422		177.315	0.96359		244.514	0.837529		186.998	0.957972
195	254.823	0.873753		176.721	0.960362		251.874	0.862739		188.461	0.965467
200	248.223	0.851122		178.971	0.972589		251.638	0.86193		189.371	0.970128
205	249.166	0.854356		181.334	0.985431		249.916	0.856032		189.081	0.968643
210	260.916	0.894645		181.789	0.987903		242.144	0.829411		187.051	0.958243
215	255.894	0.877425		182.971	0.994327		244.159	0.836313		188.683	0.966604
220	255.534	0.876191		182.72	0.992963		247.5	0.847757		191.342	0.980226
225	253.831	0.870351		176.708	0.960291		246.995	0.846027		190.912	0.978023
230	257.563	0.883148		181.053	0.983903		238.317	0.816302		189.409	0.970323
235	259.542	0.889934		185.054	1.00565		244.142	0.836255		193.574	0.99166
240	397.582	1.36325		336.474	1.82851
245	359.164	1.23152		330.798	1.79767
250	236.707	0.811635		183.86	0.999158		218.666	0.748992		186.678	0.956332
255	247.682	0.849267		186.951	1.01596		221.744	0.759535		191.87	0.982931
260	255.386	0.875683		195.526	1.06255		226.037	0.77424		194.485	0.996327
265	260.296	0.892519		195.664	1.0633		230.372	0.789088		195.116	0.999559
270	266.044	0.912228		195.868	1.06441		231.54	0.793089		195.953	1.00385
275	264.979	0.908576		194.618	1.05762		239.498	0.820348		197.227	1.01037
280	258.68	0.886978		195.706	1.06353		242.168	0.829493		198.96	1.01925
285	257.431	0.882695		197.216	1.07174		240.799	0.824804		196.833	1.00836
290	265.446	0.910178		200.66	1.09045		234.821	0.804327		200.239	1.0258
295	261.303	0.895972		193.512	1.05161		239.912	0.821766		198.343	1.01609
300	263.366	0.903046		197.347	1.07245		241.609	0.827578		197.742	1.01301
305	258.377	0.885939		198.048	1.07626		242.749	0.831483		202.962	1.03975
310	259.986	0.891456		199.792	1.08574		240.7	0.824465		199.698	1.02303
315	263.072	0.902037		193.172	1.04976		244.719	0.838231		198.984	1.01937
320	259.931	0.891267		193.991	1.05421		242.774	0.831569		199.784	1.02347
325	264.704	0.907633		196.416	1.06739		247.916	0.849182		202.079	1.03523
330	256.854	0.880717		196.415	1.06739		244.497	0.83747		199.691	1.023
335	252.079	0.864344		192.9	1.04828		244.324	0.836878		200.06	1.02489
340	260.76	0.89411		201.453	1.09476		244.441	0.837279		197.999	1.01433
345	258.213	0.885377		194.774	1.05847		242.884	0.831946		195.885	1.0035
350	262.216	0.899102		190.977	1.03783		238.735	0.817734		197.617	1.01237
355	47.229	0.161942		61.556	0.334516
360	372.525	1.27734		334.036	1.81527
365	351.43	1.205		329.7	1.7917
370	232.101	0.795842		192.619	1.04676		210.275	0.720251		191.374	0.98039
375	230.788	0.79134		190.323	1.03428		218.589	0.748728		194.668	0.997264
380	229.319	0.786303		188.361	1.02362		219.706	0.752554		196.29	1.00557
385	232.094	0.795818		187.612	1.01955		217.67	0.745581		193.758	0.992603
390	230.006	0.788659		187.258	1.01762		218.113	0.747098		196.735	1.00785
395	229.178	0.78582		188.297	1.02327		218.463	0.748297		197.356	1.01103
400	224.54	0.769917		180.712	0.98205		226.591	0.776137		196.942	1.00891
405	230.375	0.789924		187.439	1.01861		223.701	0.766238		199.306	1.02102
410	233.47	0.800536		185.62	1.00872		221.277	0.757936		198.343	1.01609
415	233.912	0.802052		187.368	1.01822		224.036	0.767386		198.398	1.01637
420	233.914	0.802059		188.215	1.02282		223.909	0.766951		193.396	0.990748
425	231.357	0.793291		184.166	1.00082		229.273	0.785324		199.301	1.021
430	227.528	0.780162		183.617	0.997837		229.166	0.784958		196.552	1.00692
435	226.18	0.77554		187.787	1.0205		231.788	0.793939		199.613	1.0226
440	226.754	0.777508		185.504	1.00809		234.294	0.802522		195.261	1.0003
445	225.941	0.77472		186.685	1.01451		229.425	0.785845		196.393	1.0061
450	232.416	0.796922		188.627	1.02506		228.709	0.783392		196.931	1.00886
455	234.131	0.802803		190.879	1.0373		231.089	0.791544		194.478	0.996291
460	231.006	0.792088		191.193	1.03901		233.992	0.801488		191.715	0.982136
465	225.639	0.773685		190.45	1.03497		239.773	0.821289		194.151	0.994616
470	228.263	0.782682		192.643	1.04689		234.339	0.802677		192.717	0.98727
475	228.265	0.782689		189.841	1.03166		238.626	0.817361		194.718	0.997521
480	356.7	1.22307		334.569	1.81816
485	344.342	1.1807		330.657	1.7969
490	242.111	0.830165		205.782	1.11829		273.209	0.935817		196.6	1.00716
495	260.629	0.893661		206.099	1.12001		316.516	1.08416		201.392	1.03171
500	270.444	0.927315		206.223	1.12069		329.751	1.12949		195.324	1.00062
505	270.756	0.928385		206.774	1.12368		329.28	1.12788		191.07	0.978832
510	278.594	0.95526		205.868	1.11876		332.157	1.13773		187.505	0.960569
515	276.483	0.948022		205.768	1.11821		336.22	1.15165		186.234	0.954058
520	274.868	0.942484		207.863	1.1296		337.421	1.15576		190.328	0.975031
525	276.495	0.948063		207.601	1.12817		321.965	1.10282		187.508	0.960584
530	294.569	1.01004		205.014	1.11412		333.571	1.14257		189.755	0.972096
535	271.313	0.930295		204.796	1.11293		319.248	1.09351		188.642	0.966394
540	281.098	0.963846		200.574	1.08999		326.407	1.11804		192.028	0.98374
545	278.789	0.955929		199.469	1.08398		313.397	1.07347		187.38	0.959929
550	275.574	0.944905		200.01	1.08692		315.606	1.08104		192.079	0.984001
555	275.508	0.944679		202.545	1.1007		313.095	1.07244		192.315	0.98521
560	275.193	0.943599		198.459	1.07849		314.705	1.07795		189.973	0.973212
565	268.464	0.920526		194.496	1.05696		307.912	1.05468		191.281	0.979913
570	272.175	0.93325		196.262	1.06655		313.708	1.07454		189.329	0.969913
575	281.949	0.966764		195.013	1.05977		310.446	1.06336		189.922	0.972951
580	265.397	0.91001		198.595	1.07923		299.44	1.02567		187.317	0.959606
585	266.762	0.91469		195.731	1.06367		309.518	1.06019		192.095	0.984083
590	268.65	0.921164		192.299	1.04502		310.271	1.06276		194.395	0.995866
595	266.74	0.914614		192.702	1.04721		304.809	1.04406		196.025	1.00422
600	405.529	1.3905		334.885	1.81988
605	386.319	1.32463		332.588	1.8074
610	374.258	1.28328		329.868	1.79261
615	237.741	0.815181		189.605	1.03038		255.086	0.873741		189.58	0.971199
620	241.233	0.827155		189.959	1.0323		267.675	0.916862		195.337	1.00069
625	244.004	0.836656		194.517	1.05707		268.422	0.91942		196.88	1.0086
630	238.921	0.819227		191.667	1.04158		260.098	0.890908		195.869	1.00342
635	231.41	0.793473		188.194	1.02271		257.327	0.881417		193.709	0.992352
640	237.167	0.813213		186.622	1.01417		253.027	0.866688		192.323	0.985251
645	232.865	0.798462		189.727	1.03104		252.948	0.866418		196.216	1.00519
650	234.299	0.803379		184.118	1.00056		251.065	0.859968		194.901	0.998458
655	234.909	0.80547		181.196	0.984681		247.89	0.849092		197.429	1.01141
660	230.088	0.78894		178.754	0.97141		241.078	0.825759		195.642	1.00225
665	236.422	0.810658		179.83	0.977257		241.626	0.827637		198.959	1.01925
670	233.263	0.799826		179.85	0.977366		242.477	0.830551		197.946	1.01406
675	224.706	0.770486		175.439	0.953395		239.387	0.819967		195.554	1.0018
680	223.545	0.766505		179.966	0.977996		232.529	0.796477		194.347	0.99562
685	227.787	0.78105		176.632	0.959878		243.07	0.832583		195.448	1.00126
690	224.856	0.771		175.189	0.952037		236.451	0.809911		194.84	0.998146
695	224.593	0.770098		171.022	0.929392		238.731	0.81772		195.443	1.00123
700	224.579	0.77005		168.183	0.913964		241.627	0.82764		200.293	1.02608
705	226.332	0.776061		174.223	0.946787		235.48	0.806585		199.839	1.02375
710	222.498	0.762915		173.636	0.943597		237.982	0.815155		198.855	1.01871
715	222.803	0.763961		173.024	0.940271		243.552	0.834234		196.914	1.00877
720	225.012	0.771535		174.691	0.94933		242.732	0.831425		195.057	0.999257
725	343.38	1.1774		332.338	1.80604
730	345.996	1.18637		330.884	1.79814
735	258.133	0.885102		189.028	1.02724		311.518	1.06704		201.651	1.03304
740	255.896	0.877432		188.815	1.02608		326.129	1.11708		206.554	1.05816
745	260.88	0.894521		189.489	1.02975		322.877	1.10594		203.285	1.04141
750	260.551	0.893393		179.682	0.976453		323.687	1.10872		204.443	1.04734
755	267.45	0.917049		182.862	0.993734		326.836	1.1195		207.202	1.06147
760	261.015	0.894984		185.92	1.01035		312.018	1.06875		200.037	1.02477
765	262.126	0.898794		181.936	0.988702		315.682	1.0813		201.696	1.03327
770	261.73	0.897436		180.02	0.97829		309.595	1.06045		204.819	1.04927
775	263.237	0.902603		180.856	0.982833		318.45	1.09078		201.681	1.03319
780	264.714	0.907668		182.241	0.990359		310.697	1.06422		206.487	1.05781
785	260.784	0.894192		182.145	0.989838		301.626	1.03315		205.517	1.05284
790	260.05	0.891675		180.583	0.981349		302.205	1.03514		204.938	1.04988
795	262.515	0.900128		179.335	0.974567		299.757	1.02675		203.5	1.04251
800	260.877	0.894511		179.992	0.978138		299.266	1.02507		206.715	1.05898
805	256.945	0.881029		185.658	1.00893		289.797	0.992636		204.331	1.04677
810	261.794	0.897655		182.014	0.989126		294.258	1.00792		203.39	1.04195
815	261.192	0.895591		185.016	1.00544		284.639	0.974968		202.333	1.03653
820	257.714	0.883666		184.952	1.00509		284.864	0.975739		197.092	1.00968
825	261.323	0.89604		184.049	1.00018		287.069	0.983291		200.326	1.02625
830	265.16	0.909197		185.906	1.01028		280.84	0.961955		200.037	1.02477
835	256.237	0.878601		184.12	1.00057		288.423	0.987929		198.97	1.0193
840	258.307	0.885699		185.672	1.009		278.619	0.954348		198.626	1.01754
845	382.671	1.31213		333.659	1.81322
850	379.707	1.30196		330.091	1.79383
855	202.68	0.694962		174.648	0.949097		232.17	0.795247		189.696	0.971793
860	205.254	0.703788		175.458	0.953498		208.324	0.713568		188.454	0.965431
865	221.688	0.760137		179.946	0.977888		232.788	0.797364		197.895	1.0138
870	223.029	0.764736		180.4	0.980355		241.555	0.827393		197.058	1.00951
875	225.391	0.772835		181.174	0.984561		234.41	0.80292		201.144	1.03044
880	223.146	0.765137		181.336	0.985441		247.471	0.847657		206.138	1.05602
885	223.502	0.766357		183.647	0.998		237.143	0.812281		207.726	1.06416
890	221.227	0.758557		182.346	0.99093		240.557	0.823975		200.647	1.02789
895	227.104	0.778708		182.346	0.99093		240.956	0.825342		198.832	1.0186
900	223.972	0.767969		181.511	0.986392		247.242	0.846873		201.638	1.03297
905	222.181	0.761828		181.386	0.985713		244.344	0.836946		198.835	1.01861
910	217.641	0.746261		180.908	0.983116		243.679	0.834669		202.055	1.03511
915	224.761	0.770674		186.389	1.0129		231.485	0.792901		202.501	1.03739
920	220.972	0.757682		185.208	1.00648		241.499	0.827202		199.004	1.01948
925	215.156	0.73774		183.3	0.996114		243.152	0.832863		198.77	1.01828
930	219.182	0.751545		186.608	1.01409		244.398	0.837131		199.365	1.02133
935	220.455	0.75591		185.301	1.00699		239.319	0.819734		197.805	1.01333
940	217.907	0.747173		184.335	1.00174		246.256	0.843496		199.303	1.02101
945	211.736	0.726013		184.563	1.00298		253.9	0.869678		202.653	1.03817
950	210.348	0.721254		184.304	1.00157		247.744	0.848592		198.983	1.01937
955	212.994	0.730327		188.628	1.02507		251.058	0.859944		200.888	1.02913
960	212.948	0.730169		186.316	1.0125		255.167	0.874018		200.507	1.02718
965	345.863	1.18592		335.008	1.82055
970	337.624	1.15767		330.378	1.79539
975	237.566	0.814581		202.876	1.1025		305.768	1.04734		200.13	1.02525
980	239.83	0.822344		193.68	1.05252		312.817	1.07149		203.944	1.04478
985	239.359	0.820729		192.613	1.04672		315.979	1.08232		202.919	1.03953
990	246.556	0.845406		189.14	1.02785		315.632	1.08113		204.641	1.04836
995	249.98	0.857147		192.371	1.04541		321.949	1.10277		205.434	1.05242
1000	250.603	0.859283		189.373	1.02912		322.324	1.10405		208.965	1.07051
1005	248.393	0.851705		187.775	1.02043		317.656	1.08806		211.861	1.08534
1010	248.446	0.851887		189.162	1.02797		313.611	1.07421		214.235	1.0975
1015	248.424	0.851811		186.102	1.01134		323.584	1.10837		215.173	1.10231
1020	249.981	0.85715		190.202	1.03362		317.914	1.08894		215.916	1.10612
1025	244.398	0.838007		187.918	1.02121		313.971	1.07544		211.513	1.08356
1030	243.978	0.836567		188.434	1.02401		310.725	1.06432		208.684	1.06907
1035	245.22	0.840825		188.871	1.02639		307.339	1.05272		211.683	1.08443
1040	243.036	0.833337		188.67	1.0253		314.829	1.07838		217.183	1.11261
1045	229.679	0.787537		187.59	1.01943		309.898	1.06149		213.397	1.09321
1050	243.728	0.83571		189.114	1.02771		305.877	1.04771		207.73	1.06418
1055	246.915	0.846637		192.47	1.04595		304.157	1.04182		212.01	1.08611
1060	242.363	0.831029		193.795	1.05315		310.406	1.06323		211.357	1.08276
1065	240.282	0.823894		187.231	1.01748		300.411	1.02899		212.274	1.08746
1070	241.704	0.82877		188.387	1.02376		299.701	1.02656		215.126	1.10207
1075	245.561	0.841995		184.402	1.0021		304.548	1.04316		213.266	1.09254
1080	242.061	0.829994		185.453	1.00781		303.857	1.0408		212.401	1.08811
1085	240.939	0.826146		188.922	1.02667		300.7	1.02998		211.563	1.08382
1090	243.837	0.836083		187.725	1.02016		307.776	1.05422		214.283	1.09775
1095	366.186	1.2556		333.314	1.81134
1100	163.243	0.559738		168.478	0.915567
1105	210.097	0.720393		180.961	0.983404		220.329	0.754688		194.724	0.997551
1110	209.694	0.719012		177.401	0.964057		228.267	0.781878		199.998	1.02457
1115	203.806	0.698823		182.416	0.99131		234.486	0.80318		197.537	1.01196
1120	209.772	0.719279		184.925	1.00495		248.075	0.849726		205.822	1.05441
1125	204.034	0.699604		184.096	1.00044		244.285	0.836744		203.525	1.04264
1130	202.787	0.695329		186.556	1.01381		251.904	0.862842		205.13	1.05086
1135	201.312	0.690271		189.696	1.03087		258.139	0.884198		202.385	1.0368
1140	199.704	0.684757		183.709	0.998337		259.904	0.890244		205.439	1.05244
1145	197.47	0.677097		187.63	1.01965		255.934	0.876645		203.774	1.04391
1150	199.125	0.682772		187.582	1.01938		258.102	0.884071		207.929	1.0652
1155	201.301	0.690233		184.713	1.00379		252.167	0.863742		206.481	1.05778
1160	201.693	0.691577		185.333	1.00716		250.08	0.856594		210.833	1.08008
1165	201.619	0.691324		182.829	0.993555		250.718	0.858779		202.167	1.03568
1170	198.272	0.679847		185.219	1.00654		248.086	0.849764		201.489	1.03221
1175	193.7	0.66417		187.21	1.01736		253.841	0.869476		204.692	1.04862
1180	194.252	0.666063		187.306	1.01788		251.857	0.862681		205.284	1.05165
1185	195.252	0.669492		187.429	1.01855		248.925	0.852638		203.631	1.04318
1190	192.506	0.660076		189.95	1.03225		241.545	0.827359		203.243	1.04119
1195	200.64	0.687967		189.749	1.03116		253.774	0.869247		200.775	1.02855
1200	195.783	0.671313		190.032	1.0327		251.301	0.860776		197.361	1.01106
1205	196.411	0.673466		191.12	1.03861		254.053	0.870202		197.095	1.0097
1210	345.884	1.18599		340.876	1.85244
1215	873.415	2.99482		758.764	4.12338
1220	205.406	0.704309		207.997	1.13033		318.006	1.08926		196.703	1.00769
1225	212.774	0.729573		202.243	1.09906		329.855	1.12985		204.906	1.04971
1230	222.07	0.761447		201.793	1.09661		331.268	1.13469		205.079	1.0506
1235	219.826	0.753753		199.745	1.08548		329.48	1.12856		202.037	1.03502
1240	226.986	0.778304		202.515	1.10054		317.949	1.08906		211.006	1.08096
1245	227.442	0.779867		203.1	1.10371		314.892	1.07859		210.308	1.07739
1250	226.411	0.776332		200.145	1.08766		321.608	1.1016		208.536	1.06831
1255	223.376	0.765925		201.203	1.09341		316.308	1.08344		212.924	1.09079
1260	219.938	0.754137		199.943	1.08656		320.523	1.09788		210.509	1.07842
1265	220.711	0.756787		199.403	1.08362		309.599	1.06046		207.471	1.06285
1270	225.653	0.773733		199.608	1.08474		320.464	1.09768		212.36	1.0879
1275	223.311	0.765702		195.25	1.06105		310.905	1.06494		212.295	1.08757
1280	229.989	0.7886		198.413	1.07824		310.089	1.06214		208.235	1.06677
1285	222.837	0.764077		197.53	1.07345		310.473	1.06346		214.121	1.09692
1290	223.384	0.765953		196.885	1.06994		300.041	1.02772		211.807	1.08507
1295	219.406	0.752313		194.519	1.05708		299.105	1.02452		208.217	1.06667
1300	218.004	0.747506		197.413	1.07281		298.828	1.02357		206.193	1.05631
1305	219.62	0.753047		202.653	1.10129		303.983	1.04123		208.199	1.06658
1310	227.686	0.780704		202.26	1.09915		314.525	1.07734		207.98	1.06546
1315	226.9	0.778009		201.066	1.09266		303.172	1.03845		210.156	1.07661
1320	225.6	0.773551		199.147	1.08223		301.972	1.03434		206.654	1.05867
1325	221.236	0.758588		199.219	1.08262		306.675	1.05045		212.557	1.08891
1330	223.815	0.767431		201.271	1.09377		306.003	1.04815		218.53	1.11951
1335	227.152	0.778873		201.665	1.09592		291.486	0.998421		216.954	1.11143
1340	223.902	0.767729		199.154	1.08227		297.467	1.01891		217.832	1.11593
1345	224.919	0.771216		199.291	1.08301		297.882	1.02033		219.426	1.1241
1350	221.568	0.759726		201.931	1.09736		287.229	0.98384		216.754	1.11041

## Sheet: Sheet2
time (sec)	roi3			roi4
0	291.947	1		195.202	1
5	288.429	0.98795		195.158	0.999775
10	295.131	1.01091		198.271	1.01572
15	292.916	1.00332		198.553	1.01717
20	304.664	1.04356		202.199	1.03584
25	292.962	1.00348		203.317	1.04157
30	285.627	0.978352		196.646	1.0074
35	273.219	0.935851		201.69	1.03324
40	278.215	0.952964		207.733	1.0642
45	275.623	0.944086		204.372	1.04698
50	281.335	0.963651		197.607	1.01232
55	281.997	0.965918		189.706	0.971845
60	286.265	0.980538		188.54	0.965871
65	278.727	0.954718		183.939	0.942301
70	281.02	0.962572		180.548	0.924929
75	280.309	0.960137		181.37	0.92914
80	283.548	0.971231		183.48	0.939949
85	284.15	0.973293		184.598	0.945677
90	282.854	0.968854		187.887	0.962526
95	283.993	0.972755		185.748	0.951568
100	290.899	0.99641		187.325	0.959647
105	284.613	0.974879		185.31	0.949324
110	288.906	0.989584		183.4	0.93954
115	290.439	0.994835		182.173	0.933254
120	275.818	0.944754		184.061	0.942926
125	273.25	0.935958		183.539	0.940252
130	260.669	0.892864		186.161	0.953684
135	252.978	0.86652		191.122	0.979099
140	244.484	0.837426		193.476	0.991158
145	242.657	0.831168		185.894	0.952316
150	239.822	0.821457		187.27	0.959365
155	252.042	0.863314		192.18	0.984519
160	248.518	0.851244		194.365	0.995712
165	243.12	0.832754		194.846	0.998176
170	251.337	0.860899		194.531	0.996563
175	246.114	0.843009		188.967	0.968059
180	244.514	0.837529		186.998	0.957972
185	251.874	0.862739		188.461	0.965467
190	251.638	0.86193		189.371	0.970128
195	249.916	0.856032		189.081	0.968643
200	242.144	0.829411		187.051	0.958243
205	244.159	0.836313		188.683	0.966604
210	247.5	0.847757		191.342	0.980226
215	246.995	0.846027		190.912	0.978023
220	238.317	0.816302		189.409	0.970323
225	244.142	0.836255		193.574	0.99166
230	218.666	0.748992		186.678	0.956332
235	221.744	0.759535		191.87	0.982931
240	226.037	0.77424		194.485	0.996327
245	230.372	0.789088		195.116	0.999559
250	231.54	0.793089		195.953	1.00385
255	239.498	0.820348		197.227	1.01037
260	242.168	0.829493		198.96	1.01925
265	240.799	0.824804		196.833	1.00836
270	234.821	0.804327		200.239	1.0258
275	239.912	0.821766		198.343	1.01609
280	241.609	0.827578		197.742	1.01301
285	242.749	0.831483		202.962	1.03975
290	240.7	0.824465		199.698	1.02303
295	244.719	0.838231		198.984	1.01937
300	242.774	0.831569		199.784	1.02347
305	247.916	0.849182		202.079	1.03523
310	244.497	0.83747		199.691	1.023
315	244.324	0.836878		200.06	1.02489
320	244.441	0.837279		197.999	1.01433
325	242.884	0.831946		195.885	1.0035
330	238.735	0.817734		197.617	1.01237
335	210.275	0.720251		191.374	0.98039
340	218.589	0.748728		194.668	0.997264
345	219.706	0.752554		196.29	1.00557
350	217.67	0.745581		193.758	0.992603
355	218.113	0.747098		196.735	1.00785
360	218.463	0.748297		197.356	1.01103
365	226.591	0.776137		196.942	1.00891
370	223.701	0.766238		199.306	1.02102
375	221.277	0.757936		198.343	1.01609
380	224.036	0.767386		198.398	1.01637
385	223.909	0.766951		193.396	0.990748
390	229.273	0.785324		199.301	1.021
395	229.166	0.784958		196.552	1.00692
400	231.788	0.793939		199.613	1.0226
405	234.294	0.802522		195.261	1.0003
410	229.425	0.785845		196.393	1.0061
415	228.709	0.783392		196.931	1.00886
420	231.089	0.791544		194.478	0.996291
425	233.992	0.801488		191.715	0.982136
430	239.773	0.821289		194.151	0.994616
435	234.339	0.802677		192.717	0.98727
440	238.626	0.817361		194.718	0.997521
445	273.209	0.935817		196.6	1.00716
450	316.516	1.08416		201.392	1.03171
455	329.751	1.12949		195.324	1.00062
460	329.28	1.12788		191.07	0.978832
465	332.157	1.13773		187.505	0.960569
470	336.22	1.15165		186.234	0.954058
475	337.421	1.15576		190.328	0.975031
480	321.965	1.10282		187.508	0.960584
485	333.571	1.14257		189.755	0.972096
490	319.248	1.09351		188.642	0.966394
495	326.407	1.11804		192.028	0.98374
500	313.397	1.07347		187.38	0.959929
505	315.606	1.08104		192.079	0.984001
510	313.095	1.07244		192.315	0.98521
515	314.705	1.07795		189.973	0.973212
520	307.912	1.05468		191.281	0.979913
525	313.708	1.07454		189.329	0.969913
530	310.446	1.06336		189.922	0.972951
535	299.44	1.02567		187.317	0.959606
540	309.518	1.06019		192.095	0.984083
545	310.271	1.06276		194.395	0.995866
550	304.809	1.04406		196.025	1.00422
555	255.086	0.873741		189.58	0.971199
560	267.675	0.916862		195.337	1.00069
565	268.422	0.91942		196.88	1.0086
570	260.098	0.890908		195.869	1.00342
575	257.327	0.881417		193.709	0.992352
580	253.027	0.866688		192.323	0.985251
585	252.948	0.866418		196.216	1.00519
590	251.065	0.859968		194.901	0.998458
595	247.89	0.849092		197.429	1.01141
600	241.078	0.825759		195.642	1.00225
605	241.626	0.827637		198.959	1.01925
610	242.477	0.830551		197.946	1.01406
615	239.387	0.819967		195.554	1.0018
620	232.529	0.796477		194.347	0.99562
625	243.07	0.832583		195.448	1.00126
630	236.451	0.809911		194.84	0.998146
635	238.731	0.81772		195.443	1.00123
640	241.627	0.82764		200.293	1.02608
645	235.48	0.806585		199.839	1.02375
650	237.982	0.815155		198.855	1.01871
655	243.552	0.834234		196.914	1.00877
660	242.732	0.831425		195.057	0.999257
665	311.518	1.06704		201.651	1.03304
670	326.129	1.11708		206.554	1.05816
675	322.877	1.10594		203.285	1.04141
680	323.687	1.10872		204.443	1.04734
685	326.836	1.1195		207.202	1.06147
690	312.018	1.06875		200.037	1.02477
695	315.682	1.0813		201.696	1.03327
700	309.595	1.06045		204.819	1.04927
705	318.45	1.09078		201.681	1.03319
710	310.697	1.06422		206.487	1.05781
715	301.626	1.03315		205.517	1.05284
720	302.205	1.03514		204.938	1.04988
725	299.757	1.02675		203.5	1.04251
730	299.266	1.02507		206.715	1.05898
735	289.797	0.992636		204.331	1.04677
740	294.258	1.00792		203.39	1.04195
745	284.639	0.974968		202.333	1.03653
750	284.864	0.975739		197.092	1.00968
755	287.069	0.983291		200.326	1.02625
760	280.84	0.961955		200.037	1.02477
765	288.423	0.987929		198.97	1.0193
770	278.619	0.954348		198.626	1.01754
775	232.17	0.795247		189.696	0.971793
780	208.324	0.713568		188.454	0.965431
785	232.788	0.797364		197.895	1.0138
790	241.555	0.827393		197.058	1.00951
795	234.41	0.80292		201.144	1.03044
800	247.471	0.847657		206.138	1.05602
805	237.143	0.812281		207.726	1.06416
810	240.557	0.823975		200.647	1.02789
815	240.956	0.825342		198.832	1.0186
820	247.242	0.846873		201.638	1.03297
825	244.344	0.836946		198.835	1.01861
830	243.679	0.834669		202.055	1.03511
835	231.485	0.792901		202.501	1.03739
840	241.499	0.827202		199.004	1.01948
845	243.152	0.832863		198.77	1.01828
850	244.398	0.837131		199.365	1.02133
855	239.319	0.819734		197.805	1.01333
860	246.256	0.843496		199.303	1.02101
865	253.9	0.869678		202.653	1.03817
870	247.744	0.848592		198.983	1.01937
875	251.058	0.859944		200.888	1.02913
880	255.167	0.874018		200.507	1.02718
885	305.768	1.04734		200.13	1.02525
890	312.817	1.07149		203.944	1.04478
895	315.979	1.08232		202.919	1.03953
900	315.632	1.08113		204.641	1.04836
905	321.949	1.10277		205.434	1.05242
910	322.324	1.10405		208.965	1.07051
915	317.656	1.08806		211.861	1.08534
920	313.611	1.07421		214.235	1.0975
925	323.584	1.10837		215.173	1.10231
930	317.914	1.08894		215.916	1.10612
935	313.971	1.07544		211.513	1.08356
940	310.725	1.06432		208.684	1.06907
945	307.339	1.05272		211.683	1.08443
950	314.829	1.07838		217.183	1.11261
955	309.898	1.06149		213.397	1.09321
960	305.877	1.04771		207.73	1.06418
965	304.157	1.04182		212.01	1.08611
970	310.406	1.06323		211.357	1.08276
975	300.411	1.02899		212.274	1.08746
980	299.701	1.02656		215.126	1.10207
985	304.548	1.04316		213.266	1.09254
990	303.857	1.0408		212.401	1.08811
995	300.7	1.02998		211.563	1.08382
1000	307.776	1.05422		214.283	1.09775
1005	220.329	0.754688		194.724	0.997551
1010	228.267	0.781878		199.998	1.02457
1015	234.486	0.80318		197.537	1.01196
1020	248.075	0.849726		205.822	1.05441
1025	244.285	0.836744		203.525	1.04264
1030	251.904	0.862842		205.13	1.05086
1035	258.139	0.884198		202.385	1.0368
1040	259.904	0.890244		205.439	1.05244
1045	255.934	0.876645		203.774	1.04391
1050	258.102	0.884071		207.929	1.0652
1055	252.167	0.863742		206.481	1.05778
1060	250.08	0.856594		210.833	1.08008
1065	250.718	0.858779		202.167	1.03568
1070	248.086	0.849764		201.489	1.03221
1075	253.841	0.869476		204.692	1.04862
1080	251.857	0.862681		205.284	1.05165
1085	248.925	0.852638		203.631	1.04318
1090	241.545	0.827359		203.243	1.04119
1095	253.774	0.869247		200.775	1.02855
1100	251.301	0.860776		197.361	1.01106
1105	254.053	0.870202		197.095	1.0097
1120	318.006	1.08926		196.703	1.00769
1125	329.855	1.12985		204.906	1.04971
1130	331.268	1.13469		205.079	1.0506
1135	329.48	1.12856		202.037	1.03502
1140	317.949	1.08906		211.006	1.08096
1145	314.892	1.07859		210.308	1.07739
1150	321.608	1.1016		208.536	1.06831
1155	316.308	1.08344		212.924	1.09079
1160	320.523	1.09788		210.509	1.07842
1165	309.599	1.06046		207.471	1.06285
1170	320.464	1.09768		212.36	1.0879
1175	310.905	1.06494		212.295	1.08757
1180	310.089	1.06214		208.235	1.06677
1185	310.473	1.06346		214.121	1.09692
1190	300.041	1.02772		211.807	1.08507
1195	299.105	1.02452		208.217	1.06667
1200	298.828	1.02357		206.193	1.05631
1205	303.983	1.04123		208.199	1.06658
1210	314.525	1.07734		207.98	1.06546
1215	303.172	1.03845		210.156	1.07661
1220	301.972	1.03434		206.654	1.05867
1225	306.675	1.05045		212.557	1.08891
1230	306.003	1.04815		218.53	1.11951
1235	291.486	0.998421		216.954	1.11143
1240	297.467	1.01891		217.832	1.11593
1245	297.882	1.02033		219.426	1.1241
1250	287.229	0.98384		216.754	1.11041
